# Supplementary material for: The Construction and Analysis of lncRNA–miRNA–mRNA Competing Endogenous RNA Network of Schwann Cells in Diabetic Peripheral Neuropathy
Source: Front Bioeng Biotechnol. 2020 May 25;8:490. doi: 10.3389/fbioe.2020.00490 (PMC7261901; doi:10.3389/fbioe.2020.00490)
Supplement: Supplementary file 2 [file Table_2.XLSX]

## Sheet: Differentially expressed mRNAs
Gene_id	Gene_Symbol	Chr	Start	End	Strand	Length	log2FoldChange	pvalue	padj	C10_normCounts	C5_normCounts	C6_normCounts	T2_normCounts	T4_normCounts	T7_normCounts	C10	C5	C6	T2	T4	T7	style
ENSRNOG00000000010	Cbln1	19	20607507	20611316	+	3810	3.50232	0.000344783	0.0119095	8.62003	70.2833	10.9855	713.043	199.279	107.812	8	72	11	679	228	105	up
ENSRNOG00000000017	Steap1	4	25435873	25446461	+	10589	1.03316	0.000916958	0.0247014	23070.4	13456.3	13261.5	41666.3	25691.2	34533.6	21411	13785	13279	39677	29394	33633	up
ENSRNOG00000000104	Thoc3	17	10676943	10686134	+	9192	0.265486	0.0071766	0.101919	2467.48	2739.1	2643.52	3052.75	3230.42	3153.23	2290	2806	2647	2907	3696	3071	up
ENSRNOG00000000122	Ak2	5	147185474	147204050	+	18577	0.629154	0.00648635	0.0950211	5066.42	4023.72	4933.51	9233.85	6514.15	5941.96	4702	4122	4940	8793	7453	5787	up
ENSRNOG00000000123	Rnf19b	5	147246037	147270957	+	24921	1.12612	1.82586e-07	2.13676e-05	3248.67	4004.2	4002.73	10248.3	7283.29	7037.53	3015	4102	4008	9759	8333	6854	up
ENSRNOG00000000186	Tst	7	119616324	119623072	-	6749	0.933846	0.0186168	0.186046	216.578	157.161	172.773	530.319	279.69	234.105	201	161	173	505	320	228	up
ENSRNOG00000000195	LOC108348048	8	42443442	42466907	+	23466	0.326933	0.0283609	0.241826	15744.5	15032.8	16490.3	20252.9	16931.7	22106.5	14612	15400	16512	19286	19372	21530	up
ENSRNOG00000000221	Abhd5	8	130973201	131001458	+	28258	0.345302	0.0439843	0.316747	4916.65	5574.83	5671.54	7574.64	7295.53	5663.7	4563	5711	5679	7213	8347	5516	up
ENSRNOG00000000239	Ccl7	10	69423086	69424979	+	1894	1.93406	3.13664e-15	1.91927e-12	1635.65	1201.65	1451.09	6161.15	6200.37	4023.94	1518	1231	1453	5867	7094	3919	up
ENSRNOG00000000248	Srsf2	10	105792779	105795958	-	3180	0.373774	0.0287579	0.244106	10212.6	10334.6	10810.8	15914.8	13445.2	11272	9478	10587	10825	15155	15383	10978	up
ENSRNOG00000000383	Mypn	20	26988774	27074138	+	85365	5.78447	0.00197682	0.0433766	0	0	0	15.7521	6.99224	8.21422	0	0	0	15	8	8	up
ENSRNOG00000000477	Daxx	20	5480103	5485926	-	5824	0.372389	0.00124629	0.0310716	2817.67	2467.73	2559.63	3565.21	3375.5	3213.81	2615	2528	2563	3395	3862	3130	up
ENSRNOG00000000479	Kifc1	20	5509059	5526175	+	17117	1.54306	0.00222318	0.0468619	455.784	682.334	742.023	3305.83	973.67	1200.3	423	699	743	3148	1114	1169	up
ENSRNOG00000000488	Hmga1	20	7136007	7138980	+	2974	0.59993	0.0234056	0.215047	4721.62	3540.52	4383.23	4856.88	5854.25	8454.48	4382	3627	4389	4625	6698	8234	up
ENSRNOG00000000493	Snrpc	20	7409401	7427581	+	18181	0.363163	0.00132899	0.0324165	3021.32	2746.91	2788.33	3946.41	3565.17	3494.12	2804	2814	2792	3758	4079	3403	up
ENSRNOG00000000519	Stk38	20	6224296	6257604	-	33309	0.289261	0.0162966	0.172215	9417.39	8402.76	7984.49	10159	10231.4	11142.6	8740	8608	7995	9674	11706	10852	up
ENSRNOG00000000521	Cdkn1a	20	6351458	6358864	+	7407	0.34339	0.0452982	0.32169	23349.5	26820.9	20455.1	28077.5	27675.3	33852.8	21670	27476	20482	26737	31664	32970	up
ENSRNOG00000000523	Ppil1	20	6515638	6864571	-	348934	0.51959	0.00301905	0.057472	2918.96	3019.25	2887.2	5062.71	3617.61	3972.6	2709	3093	2891	4821	4139	3869	up
ENSRNOG00000000525	Pi16	20	6923489	6932786	+	9298	1.20211	0.00351614	0.0640875	173.478	89.8065	113.85	407.453	211.515	248.48	161	92	114	388	242	242	up
ENSRNOG00000000540	Btbd9	20	8901931	9249820	-	347890	0.345863	0.0114361	0.137054	1194.95	1452.52	1373.19	1748.48	1754.18	1607.93	1109	1488	1375	1665	2007	1566	up
ENSRNOG00000000595	Traf3ip2	20	44680449	44722872	+	42424	0.769966	0.00565465	0.0872935	2097.9	1475.95	1427.12	3639.77	2170.22	2717.88	1947	1512	1429	3466	2483	2647	up
ENSRNOG00000000598	Tube1	20	44220840	44238830	+	17991	0.779616	0.0469179	0.328886	292.004	424.628	352.536	939.872	393.314	503.121	271	435	353	895	450	490	up
ENSRNOG00000000622	Hint1	10	40208223	40211975	+	3753	0.281838	2.89587e-05	0.00162351	8964.83	8773.7	8792.43	10845.8	10774.2	10634.3	8320	8988	8804	10328	12327	10357	up
ENSRNOG00000000632	Cdk1	20	20576377	20591549	+	15173	1.27529	0.00478043	0.0784503	1027.94	1415.43	1862.55	5848.21	2116.9	2458.1	954	1450	1865	5569	2422	2394	up
ENSRNOG00000000700	Tmem119	12	48598647	48605704	+	7058	1.39366	1.58487e-09	3.26361e-07	2893.1	2314.47	3659.18	7243.84	9015.62	7036.51	2685	2371	3664	6898	10315	6853	up
ENSRNOG00000000704	Cmklr1	12	48789261	48793553	+	4293	1.97904	8.12222e-05	0.00372474	397.599	327.013	269.645	2370.16	703.594	846.065	369	335	270	2257	805	824	up
ENSRNOG00000000782	Trim10	20	2182941	2191640	-	8700	1.66432	0.02031	0.197309	33.4026	26.3563	50.933	234.18	53.3158	63.6602	31	27	51	223	61	62	up
ENSRNOG00000000831	Gtf2h4	20	3582742	3588375	+	5634	0.446777	0.00222217	0.0468619	1323.17	1449.59	1243.36	2024.66	1671.15	1779.41	1228	1485	1245	1928	1912	1733	up
ENSRNOG00000000839	Nfkbil1	20	4822935	4839202	+	16268	0.661537	0.00197085	0.0432899	659.432	752.617	634.165	1052.24	878.4	1307.09	612	771	635	1002	1005	1273	up
ENSRNOG00000000867	Vars	20	4993560	5008262	+	14703	0.352111	0.013421	0.15248	7978.92	7936.16	9836.05	11529.5	10627.3	10713.4	7405	8130	9849	10979	12159	10434	up
ENSRNOG00000000903	Asl	12	30165694	30178341	+	12648	0.350619	0.000192536	0.00739001	3853.15	3583.47	3588.28	4857.93	4504.75	4695.45	3576	3671	3593	4626	5154	4573	up
ENSRNOG00000000906	Medag	12	6711747	6740714	-	28968	0.745771	0.00258556	0.0519929	19417.7	13275.7	17967.4	25587.6	23685.3	35678.5	18021	13600	17991	24366	27099	34748	up
ENSRNOG00000000938	Ran	12	31320624	31323810	-	3187	0.471932	0.0166114	0.17375	15186.3	17711.4	18194.1	28974.3	21598.2	20291.2	14094	18144	18218	27591	24711	19762	up
ENSRNOG00000000955	Lnx2	12	9728486	9793428	+	64943	0.665325	0.0280122	0.24026	1377.05	2889.43	1968.41	3471.75	3468.15	2948.9	1278	2960	1971	3306	3968	2872	up
ENSRNOG00000000979	Bri3bp	12	36576020	36587839	-	11820	0.447125	0.00301034	0.0574068	1611.95	1377.36	1655.82	2174.83	1897.52	2260.96	1496	1411	1658	2071	2171	2202	up
ENSRNOG00000000990	Pdap1	12	11240761	11251004	+	10244	0.272259	0.00831543	0.112355	13537.8	14736.1	15701.3	17820.8	17415.1	17874.1	12564	15096	15722	16970	19925	17408	up
ENSRNOG00000001001	Retn	12	2201891	2204249	+	2359	4.93513	0.0063009	0.0935136	88.3553	59.5456	0	2609.59	1700.86	213.57	82	61	0	2485	1946	208	up
ENSRNOG00000001006	Nptx2	12	12013911	12025549	-	11639	5.07003	0.0169344	0.175784	0	0	0	5.25068	4.37015	9.241	0	0	0	5	5	9	up
ENSRNOG00000001057	Ctxn1	12	2534212	2535822	+	1611	0.906038	0.0147916	0.162784	342.646	301.633	438.423	482.013	1018.25	527.764	318	309	439	459	1165	514	up
ENSRNOG00000001065	Cyth3	12	12877559	12945192	-	67634	0.517603	0.019968	0.194823	20056.7	12726.2	14415	23797.1	20134.2	23635.4	18614	13037	14434	22661	23036	23019	up
ENSRNOG00000001070	Cdk2ap1	12	37668369	37677063	+	8695	0.379995	0.0025484	0.0513903	7586.71	8417.41	8244.15	10412.1	11538.9	9603.45	7041	8623	8255	9915	13202	9353	up
ENSRNOG00000001088	Rfc3	12	1460538	1471357	+	10820	0.518223	0.0189123	0.187947	967.599	1139.18	1084.57	1927	1293.56	1351.24	898	1167	1086	1835	1480	1316	up
ENSRNOG00000001104	Foxk1	12	14180029	14244316	-	64288	0.327215	0.0392668	0.295585	9184.64	7470.53	7577.03	11145.1	9063.69	10192.8	8524	7653	7587	10613	10370	9927	up
ENSRNOG00000001113	Mmd2	12	14021727	14078134	+	56408	2.19415	7.38609e-05	0.00344482	774.725	1035.7	568.252	6975.01	2109.91	1800.97	719	1061	569	6642	2414	1754	up
ENSRNOG00000001139	Suds3	12	45199577	45221512	+	21936	0.283645	0.0482931	0.334637	5068.58	6223	5113.27	6395.33	7128.59	6445.08	4704	6375	5120	6090	8156	6277	up
ENSRNOG00000001143	Cit	12	46334665	46494174	-	159510	0.865437	0.0466414	0.327676	995.614	1345.14	2282	4261.45	1909.76	2251.72	924	1378	2285	4058	2185	2193	up
ENSRNOG00000001181	Wdr4	20	10239154	10257044	-	17891	0.4307	0.0212673	0.202794	617.41	794.592	678.107	959.825	1040.1	817.315	573	814	679	914	1190	796	up
ENSRNOG00000001210	Pwp2	20	11228844	11243205	+	14362	0.350263	8.91744e-06	0.000612102	4064.35	3904.63	4084.62	5137.27	5016.93	5211.92	3772	4000	4090	4892	5740	5076	up
ENSRNOG00000001222	Ube2g2	20	11700089	11721838	-	21750	0.514368	0.000427035	0.0139199	5508.2	5021.35	4915.53	8097.6	7574.35	6388.61	5112	5144	4922	7711	8666	6222	up
ENSRNOG00000001229	Col18a1	20	12225202	12332858	+	107657	0.748507	0.00146382	0.03464	82425.8	61865	64525.1	90051.3	142504	118264	76497	63376	64610	85752	163043	115180	up
ENSRNOG00000001245	Pcbp3	20	12429315	12629981	+	200667	0.642822	0.0224706	0.210328	344.801	386.558	391.485	786.552	528.788	438.434	320	396	392	749	605	427	up
ENSRNOG00000001252	Chst12	12	16200019	16201632	-	1614	0.44707	0.0176605	0.17968	2612.95	3246.7	2899.18	3358.34	4665.57	3916.13	2425	3326	2903	3198	5338	3814	up
ENSRNOG00000001253	Eif3b	12	16285733	16310190	-	24458	0.333681	0.00448986	0.0753564	16545.1	18414.2	18377.8	21119.3	24319.9	21776.9	15355	18864	18402	20111	27825	21209	up
ENSRNOG00000001324	Asmt	12	18521401	18526250	-	4850	1.35796	0.0371523	0.284874	7.54253	13.6662	7.98948	22.0529	19.2287	33.8837	7	14	8	21	22	33	up
ENSRNOG00000001348	Erp29	12	40619377	40625883	+	6507	0.45072	0.000165662	0.00655787	6226.9	6518.78	5784.39	9186.6	7960.67	8179.31	5779	6678	5792	8748	9108	7966	up
ENSRNOG00000001349	Mcm7	12	19306607	19314016	-	7410	0.494863	0.0475246	0.331419	3082.74	4276.55	3732.09	6477.24	5208.35	3944.88	2861	4381	3737	6168	5959	3842	up
ENSRNOG00000001350	Naa25	12	40628005	40680397	-	52393	0.275208	0.0250375	0.224454	3635.5	3220.34	3174.82	4093.43	4277.5	3766.22	3374	3299	3179	3898	4894	3668	up
ENSRNOG00000001357	Mblac1	12	19335841	19337102	+	1262	0.547406	0.0159929	0.170146	818.903	797.521	577.24	985.028	963.181	1257.8	760	817	578	938	1102	1225	up
ENSRNOG00000001414	Serpine1	12	22641104	22651482	+	10379	1.21643	0.0176604	0.17968	6152.55	22123.6	28066.1	48826.1	47066.5	35030.6	5710	22664	28103	46495	53850	34117	up
ENSRNOG00000001416	Vgf	12	22677607	22680630	-	3024	3.87905	9.12904e-09	1.48112e-06	12.93	40.0225	18.975	659.486	201.027	200.222	12	41	19	628	230	195	up
ENSRNOG00000001417	Plod3	12	22716423	22726982	-	10560	0.450044	6.02513e-05	0.00294599	15078.6	13692.6	14455	18868.9	21389.3	18790	13994	14027	14474	17968	24472	18300	up
ENSRNOG00000001419	Cldn15	12	22738195	22748860	-	10666	1.52427	7.25215e-05	0.00340964	594.782	777.021	885.834	1450.24	3385.99	1657.22	552	796	887	1381	3874	1614	up
ENSRNOG00000001425	Sh2b2	12	23473270	23501036	+	27767	1.39507	7.89277e-05	0.00362729	366.351	442.199	539.29	1750.58	943.953	851.198	340	453	540	1667	1080	829	up
ENSRNOG00000001482	Gtf2ird2	12	25509653	25546200	-	36548	0.366055	0.0151736	0.164745	1428.77	1379.31	1114.53	1691.77	1688.63	1674.67	1326	1413	1116	1611	1932	1631	up
ENSRNOG00000001514	Cdca7	3	59153280	59163913	+	10634	0.958094	0.0125391	0.145234	315.709	261.61	357.529	888.416	357.478	570.888	293	268	358	846	409	556	up
ENSRNOG00000001515	Map3k20	3	58965552	59067369	+	101818	0.468764	0.0173808	0.177929	6027.56	5117.02	5227.12	8422.1	5936.41	8299.44	5594	5242	5234	8020	6792	8083	up
ENSRNOG00000001527	Cd80	11	64827635	64855353	-	27719	0.691629	0.0233894	0.215047	1276.84	1278.77	1198.42	2417.41	1224.52	2422.17	1185	1310	1200	2302	1401	2359	up
ENSRNOG00000001531	Chac2	14	115383910	115391652	-	7743	0.302388	0.0431562	0.313938	572.155	603.265	565.256	736.146	775.265	634.548	531	618	566	701	887	618	up
ENSRNOG00000001652	Erg	11	35646116	35749594	-	103479	3.32484	0.00317758	0.0596829	4.31002	0	13.9816	54.6071	92.6472	35.9372	4	0	14	52	106	35	up
ENSRNOG00000001691	Cldn14	11	34132581	34142753	-	10173	4.11477	0.0151747	0.164745	0	0	7.98948	18.9025	107.506	12.3213	0	0	8	18	123	12	up
ENSRNOG00000001704	Runx1	11	32769165	33003021	-	233857	0.947815	0.0078738	0.10858	3187.26	2254.92	3490.41	4797.02	8559.38	3873	2958	2310	3495	4568	9793	3772	up
ENSRNOG00000001714	Atp13a4	11	74834050	74968336	+	134287	8.49518	2.82745e-06	0.000233794	0	0	0	32.5542	8.7403	161.204	0	0	0	31	10	157	up
ENSRNOG00000001726	Tmem44	11	73738433	73774190	+	35758	0.616273	0.0441553	0.317539	232.741	124.948	213.719	292.988	298.918	283.391	216	128	214	279	342	276	up
ENSRNOG00000001821	Adipoq	11	81330293	81344488	-	14196	3.12058	0.000682834	0.0199776	296.314	169.851	21.9711	1221.31	2695.51	327.542	275	174	22	1163	3084	319	up
ENSRNOG00000001828	Stk38l	4	181027212	181089740	+	62529	0.591043	0.00150917	0.0353615	7936.89	9860.17	11040.5	15342.5	15391.7	12705.3	7366	10101	11055	14610	17610	12374	up
ENSRNOG00000001830	Arntl2	4	181103774	181214994	+	111221	2.32319	4.15415e-08	5.5258e-06	720.85	222.564	401.472	2104.47	2197.31	2426.27	669	228	402	2004	2514	2363	up
ENSRNOG00000001833	Mcm4	11	89511191	89524892	+	13702	0.597802	0.0440441	0.316891	3535.29	4521.56	5265.07	9149.84	4937.4	6075.44	3281	4632	5272	8713	5649	5917	up
ENSRNOG00000001911	Map6d1	11	84321078	84327307	+	6230	1.23951	0.00141452	0.0336967	51.7202	122.996	97.8712	211.077	198.405	235.132	48	126	98	201	227	229	up
ENSRNOG00000001930	Ccdc50	11	76747865	76804510	-	56646	0.403503	0.0103118	0.127547	4903.72	6228.86	5521.73	7333.1	8045.45	6650.44	4551	6381	5529	6983	9205	6477	up
ENSRNOG00000002055	Noa1	14	33108024	33124171	+	16148	0.466255	0.00261867	0.0523922	1976.14	1700.47	1677.79	2368.06	2772.42	2254.8	1834	1742	1680	2255	3172	2196	up
ENSRNOG00000002097	Rasl11b	14	36550340	36554580	-	4241	1.35979	0.000262655	0.00946798	358.809	407.058	546.281	870.563	1695.62	800.886	333	417	547	829	1940	780	up
ENSRNOG00000002125	Ccni	14	16341536	16364326	+	22791	0.324657	0.0172982	0.177338	29379.2	24287.8	24293	34040.2	33061.9	30531.2	27266	24881	24325	32415	37827	29735	up
ENSRNOG00000002135	Sgcb	14	37113210	37128737	+	15528	0.271151	0.0435459	0.315479	11966.8	12517.3	10738.9	15555.7	12981.1	13970.3	11106	12823	10753	14813	14852	13606	up
ENSRNOG00000002158	Ibsp	14	6801204	6813945	-	12742	1.94951	0.0210202	0.201861	231.663	109.33	26.9645	792.853	131.105	496.96	215	112	27	755	150	484	up
ENSRNOG00000002167	Dmp1	14	6889856	6900733	-	10878	3.05376	9.09024e-06	0.00062197	17.2401	11.7139	11.9842	194.275	103.136	42.0979	16	12	12	185	118	41	up
ENSRNOG00000002186	Nudt9	14	7036820	7054548	-	17729	0.443059	0.01102	0.134017	3095.67	4372.21	3535.35	5140.42	4885.83	4933.67	2873	4479	3540	4895	5590	4805	up
ENSRNOG00000002272	Lnx1	14	36047144	36149740	+	102597	1.10022	0.00361529	0.0648661	825.368	558.362	539.29	1693.87	765.65	1663.38	766	572	540	1613	876	1620	up
ENSRNOG00000002285	Fam122b	X	157854272	157879928	+	25657	22.2775	1.19142e-08	1.79787e-06	0	0	0	0	283.186	0	0	0	0	0	324	0	up
ENSRNOG00000002331	Aldh3a1	10	47490153	47499876	+	9724	1.86495	0.00385397	0.0682684	295.236	225.492	310.591	292.988	706.216	2028.91	274	231	311	279	808	1976	up
ENSRNOG00000002382	LOC102553715	10	47765432	47768483	+	3052	8.98376	0.0215049	0.204144	0	0	0	0	143.341	140.668	0	0	0	0	164	137	up
ENSRNOG00000002385	Prg4	13	67672878	67688477	-	15600	1.77938	0.000418121	0.0137419	79513.3	32442.6	23632.9	226115	125228	114102	73794	33235	23664	215320	143276	111126	up
ENSRNOG00000002403	Fam129a	13	68949665	69101588	+	151924	0.896288	0.0217228	0.205602	34719.3	20993.2	15839.2	59592.1	28690	44894.8	32222	21506	15860	56747	32825	43724	up
ENSRNOG00000002428	Lpar4	X	78042859	78056347	+	13489	0.768622	0.0462141	0.325995	1258.52	785.807	973.718	2540.28	1017.37	1584.32	1168	805	975	2419	1164	1543	up
ENSRNOG00000002436	Mmd	10	77755216	77783779	+	28564	1.14502	0.00374284	0.0665753	1817.75	2163.16	2231.06	6563.35	2242.76	4932.64	1687	2216	2234	6250	2566	4804	up
ENSRNOG00000002488	Galnt10	10	43067299	43210427	+	143129	0.741541	0.00985953	0.1245	3198.03	3377.5	3739.08	4645.8	8165.19	4433.62	2968	3460	3744	4424	9342	4318	up
ENSRNOG00000002525	Ptgs2	13	67351087	67359335	+	8249	3.22007	1.34372e-13	6.54026e-11	42.0227	31.237	31.9579	475.712	307.659	196.114	39	32	32	453	352	191	up
ENSRNOG00000002548	Tnn	13	77829382	77896697	-	67316	2.58846	0.00450614	0.0755705	51.7202	813.139	195.742	915.719	4127.17	1336.86	48	833	196	872	4722	1302	up
ENSRNOG00000002592	Rps6ka6	X	82641687	82743753	-	102067	0.949826	0.0322647	0.262232	90.5103	48.8079	53.929	162.771	125.86	84.1957	84	50	54	155	144	82	up
ENSRNOG00000002635	Dexi	10	5199226	5211913	+	12688	0.270516	0.0433539	0.314628	2497.65	2329.11	2378.87	2604.34	3220.8	2864.71	2318	2386	2382	2480	3685	2790	up
ENSRNOG00000002644	Utp18	10	81562409	81587858	-	25450	0.304062	0.0400804	0.299707	1550.53	1935.72	1690.77	2074.02	2296.95	2020.7	1439	1983	1693	1975	2628	1968	up
ENSRNOG00000002652	Rap1gap2	10	61177936	61361250	-	183315	1.08335	0.0200799	0.195558	124.99	49.784	85.887	128.117	239.484	183.793	116	51	86	122	274	179	up
ENSRNOG00000002657	Pla2g4a	13	66988937	67206693	-	217757	1.0565	0.000205912	0.00777745	993.459	1387.12	1651.83	3541.06	2617.72	2229.13	922	1421	1654	3372	2995	2171	up
ENSRNOG00000002693	Nme1	10	81657153	81666523	-	9371	0.462613	0.00654346	0.0954388	3582.7	4128.17	4406.2	6286.12	4801.05	5612.36	3325	4229	4412	5986	5493	5466	up
ENSRNOG00000002711	Nuf2	13	87818391	87847263	-	28873	1.26313	0.00892666	0.116705	490.264	593.504	1035.64	2818.57	1005.13	1263.96	455	608	1037	2684	1150	1231	up
ENSRNOG00000002802	Cxcl1	14	18743685	18745457	-	1773	2.04815	4.39231e-17	3.24364e-14	189.641	144.471	148.804	701.491	533.158	761.869	176	148	149	668	610	742	up
ENSRNOG00000002810	Gfpt2	10	35279236	35325508	+	46273	0.432531	0.0171912	0.176669	15118.5	20230.9	18073.2	27149.2	23779.7	21171.1	14031	20725	18097	25853	27207	20619	up
ENSRNOG00000002827	Rbfox1	10	8312961	8654892	-	341932	4.20276	2.03201e-08	2.88195e-06	5.38752	3.90463	25.9658	300.339	194.035	156.07	5	4	26	286	222	152	up
ENSRNOG00000002831	Wfikkn2	10	81936444	81942188	-	5745	0.749093	0.0292764	0.246519	489.187	331.894	312.589	432.656	624.058	848.118	454	340	313	412	714	826	up
ENSRNOG00000002843	Cxcl6	14	18860264	18862407	-	2144	2.80013	0.00357607	0.0646833	259.678	20.4993	31.9579	1296.92	270.075	605.799	241	21	32	1235	309	590	up
ENSRNOG00000002916	Car4	10	72272248	72281067	+	8820	6.58278	0.000146376	0.00598241	0	0	0	15.7521	29.717	8.21422	0	0	0	15	34	8	up
ENSRNOG00000002926	Uap1	13	88463532	88497901	-	34370	0.695744	0.00245382	0.0499534	9708.31	10659.6	13055.8	13719	19817.8	20600.2	9010	10920	13073	13064	22674	20063	up
ENSRNOG00000002946	Socs3	10	106975178	106976040	-	863	0.513142	0.00579561	0.0882835	6901.41	6924.86	6428.54	10559.1	7588.33	10760.6	6405	7094	6437	10055	8682	10480	up
ENSRNOG00000002947	Dpt	13	83073544	83102401	+	28858	3.1536	0.000132713	0.005562	1269.3	864.875	1480.05	24391.5	1275.21	6495.39	1178	886	1482	23227	1459	6326	up
ENSRNOG00000002949	Pgs1	10	106991935	107030260	+	38326	0.957674	1.51861e-10	3.81924e-08	4392.98	5429.39	4575.98	10246.2	8850.43	8869.3	4077	5562	4582	9757	10126	8638	up
ENSRNOG00000002983	Nf1x	19	25821780	25914696	-	92917	0.522402	0.00107518	0.0279781	7260.22	8937.7	9680.26	11594.6	12630.6	12945.6	6738	9156	9693	11041	14451	12608	up
ENSRNOG00000003011	Gadd45gip1	19	25946979	25949528	+	2550	0.270327	0.035073	0.27515	2909.26	2574.13	2488.72	3061.15	3105.43	3447.92	2700	2637	2492	2915	3553	3358	up
ENSRNOG00000003041	Smg6	10	61772449	62007030	+	234582	0.427646	0.00679095	0.0977757	4892.95	5302.49	4961.47	6860.54	5776.47	7751.14	4541	5432	4968	6533	6609	7549	up
ENSRNOG00000003042	Mettl13	13	80420025	80441374	-	21350	0.343222	0.0225417	0.210717	2255.22	2776.19	2403.84	3176.66	3399.1	2856.49	2093	2844	2407	3025	3889	2782	up
ENSRNOG00000003064	Bst1	14	71798651	71814523	-	15873	1.9811	4.0042e-06	0.000306264	982.684	410.962	542.286	3571.51	1649.29	2421.14	912	421	543	3401	1887	2358	up
ENSRNOG00000003116	Dph1	10	62019379	62032407	-	13029	0.37347	0.0270884	0.23536	2245.52	1652.63	1858.55	2627.44	2471.76	2357.48	2084	1693	1861	2502	2828	2296	up
ENSRNOG00000003122	Hdac8	X	72163777	72370044	-	206268	0.306889	0.0259373	0.229345	1383.52	1455.45	1612.88	1994.21	1693.87	1820.48	1284	1491	1615	1899	1938	1773	up
ENSRNOG00000003172	Serpinf1	10	62241756	62254287	-	12532	1.10663	4.19972e-05	0.00223179	19711.9	10434.1	12971.9	28630.9	32561.1	31657.6	18294	10689	12989	27264	37254	30832	up
ENSRNOG00000003208	Ercc6l	X	72018373	72034099	-	15727	1.04349	0.0469035	0.328886	249.981	441.223	484.362	1443.94	456.244	523.656	232	452	485	1375	522	510	up
ENSRNOG00000003267	Pycr2	13	99184564	99188431	+	3868	0.330829	0.0367831	0.283057	2030.02	2739.1	2331.93	2989.74	2951.6	2991	1884	2806	2335	2847	3377	2913	up
ENSRNOG00000003276	Myo1d	10	67866940	68142864	-	275925	0.944355	2.70752e-14	1.41425e-11	4224.89	3694.76	4256.4	7424.47	7601.44	8404.17	3921	3785	4262	7070	8697	8185	up
ENSRNOG00000003300	Btg2	13	50913180	50916982	-	3803	0.416103	0.0281569	0.24101	1327.48	1459.36	1030.64	1557.35	1787.39	1748.6	1232	1495	1032	1483	2045	1703	up
ENSRNOG00000003310	Tmem63a	13	99220510	99253316	+	32807	0.372819	0.00514646	0.0821899	3417.84	4190.64	3780.02	4623.75	4983.72	5140.05	3172	4293	3785	4403	5702	5006	up
ENSRNOG00000003326	Rrn3	10	3170742	3214655	+	43914	0.388549	0.0417727	0.307953	15290.9	10524.9	11251.2	15609.2	16853	16059.8	14191	10782	11266	14864	19282	15641	up
ENSRNOG00000003348	Rasd1	10	46330368	46332172	-	1805	3.52913	4.20539e-19	4.28869e-16	1156.16	1538.42	844.888	21026.9	9050.58	10785.3	1073	1576	846	20023	10355	10504	up
ENSRNOG00000003357	Col3a1	9	52023295	52059217	+	35923	0.980991	0.0095331	0.121887	1.10571e+06	424379	621437	1.66492e+06	1.43911e+06	1.1427e+06	1026179	434744	622255	1585429	1646525	1112896	up
ENSRNOG00000003388	Cenpf	13	108132499	108178609	-	46111	1.74367	0.00236484	0.0488856	2520.28	3069.04	5649.56	23217.5	5125.31	9295.42	2339	3144	5657	22109	5864	9053	up
ENSRNOG00000003399	Hnrnph1	10	35870232	35879910	+	9679	0.343277	0.0242364	0.220356	15891	16967.6	15715.3	23962	19068.7	18592.9	14748	17382	15736	22818	21817	18108	up
ENSRNOG00000003486	Mnda	13	92073668	92089980	-	16313	0.879555	0.0474162	0.330932	16301.6	6411.4	8546.75	22137.9	11097.6	24276.1	15129	6568	8558	21081	12697	23643	up
ENSRNOG00000003520	Prdx2	19	26084903	26090094	+	5192	0.39836	4.33094e-07	4.41673e-05	24156.6	22682	22870.9	30979	29844.6	31053.9	22419	23236	22901	29500	34146	30244	up
ENSRNOG00000003563	Blmh	10	63197364	63240332	-	42969	0.324742	0.0361512	0.280208	6142.85	4970.59	5458.82	7535.78	6136.57	7083.74	5701	5092	5466	7176	7021	6899	up
ENSRNOG00000003587	Vegfd	X	31816436	31851715	-	35280	1.72791	0.000106007	0.00461433	5915.5	3158.85	3284.68	21668.5	7687.97	11582	5490	3236	3289	20634	8796	11280	up
ENSRNOG00000003616	Grem2	13	92894431	92988137	-	93707	3.33538	7.2188e-12	2.66548e-09	56.0302	55.641	96.8725	969.276	327.761	809.101	52	57	97	923	375	788	up
ENSRNOG00000003654	Cldn9	10	13003011	13004441	-	1431	4.7025	0.0358371	0.278782	0	0	0	5.25068	5.24418	4.10711	0	0	0	5	6	4	up
ENSRNOG00000003661	Jpt1	10	104057697	104075777	-	18081	0.407668	0.0470767	0.329583	5340.11	7687.24	7546.07	8220.47	10147.5	8923.72	4956	7875	7556	7828	11610	8691	up
ENSRNOG00000003669	Myocd	10	51683540	51778986	-	95447	1.35883	0.015469	0.166224	23.7051	21.4755	11.9842	52.5068	62.9302	30.8033	22	22	12	50	72	30	up
ENSRNOG00000003682	Hook2	19	26106838	26119352	+	12515	0.368648	0.0313464	0.257504	928.808	900.017	771.984	1084.79	1002.51	1271.15	862	922	773	1033	1147	1238	up
ENSRNOG00000003683	Glp2r	10	54260290	54323439	-	63150	3.68053	0.0176161	0.179547	8.62003	0	0	35.7046	55.0639	18.482	8	0	0	34	63	18	up
ENSRNOG00000003715	Srpx2	X	104734082	104760547	+	26466	0.830895	0.000148434	0.00602058	6159.01	6325.5	6696.19	8931.41	14465.2	10720.6	5716	6480	6705	8505	16550	10441	up
ENSRNOG00000003720	Prrx1	13	81147348	81214546	-	67199	1.19418	0.0024837	0.050418	9125.38	4088.15	4533.03	16068.1	9058.45	15479.7	8469	4188	4539	15301	10364	15076	up
ENSRNOG00000003786	Tspan6	X	104719940	104726816	-	6877	0.352077	0.00157853	0.0367054	9305.32	8961.13	9084.04	10842.7	12745.1	11320.2	8636	9180	9096	10325	14582	11025	up
ENSRNOG00000003802	Pttg1	10	29020049	29026002	-	5954	1.74731	0.000586264	0.0177086	205.803	390.463	457.398	1999.46	658.145	880.975	191	400	458	1904	753	858	up
ENSRNOG00000003832	Vash2	13	109521190	109552589	-	31400	0.633686	0.00995711	0.125142	1449.24	2186.59	2438.79	3496.96	2851.96	3077.25	1345	2240	2442	3330	3263	2997	up
ENSRNOG00000003881	Nit1	13	89722374	89725806	-	3433	0.472219	0.0145284	0.160713	5621.34	6291.33	4945.49	6328.12	8596.96	8460.65	5217	6445	4952	6026	9836	8240	up
ENSRNOG00000003925	Hhat	13	111236466	111474411	-	237946	0.738819	0.00130684	0.0319696	184.253	139.591	153.798	302.439	249.973	244.373	171	143	154	288	286	238	up
ENSRNOG00000003927	Cd55	13	47126741	47154292	-	27552	1.17703	0.00285322	0.0556002	242.438	113.234	134.823	271.985	428.275	407.631	225	116	135	259	490	397	up
ENSRNOG00000003942	Asnsd1	9	53004499	53009054	+	4556	0.265367	0.00237188	0.0489365	5429.54	5177.54	5132.25	6327.07	6529.01	6060.04	5039	5304	5139	6025	7470	5902	up
ENSRNOG00000003972	Tshr	6	115170865	115306871	+	136007	2.65521	0.00127168	0.0313397	46.3327	11.7139	21.9711	174.323	287.556	41.0711	43	12	22	166	329	40	up
ENSRNOG00000003977	Dusp1	10	16970626	16973418	+	2793	0.898688	0.00288505	0.0561493	9936.74	9855.29	8241.15	12118.6	24832.1	15312.3	9222	10096	8252	11540	28411	14913	up
ENSRNOG00000004009	Xpnpep2	X	134940615	134969996	+	29382	1.13484	0.0054843	0.0858565	43.1002	82.9734	40.9461	113.415	134.601	119.106	40	85	41	108	154	116	up
ENSRNOG00000004013	Grip1	7	64672722	64864404	+	191683	2.00981	3.67854e-12	1.43236e-09	845.841	559.338	506.334	3111.55	2010.27	2575.16	785	573	507	2963	2300	2508	up
ENSRNOG00000004059	Ptrhd1	6	28663602	28666987	+	3386	0.629691	0.00843898	0.11331	310.321	327.989	481.366	597.528	559.379	576.022	288	336	482	569	640	561	up
ENSRNOG00000004100	Trib1	7	99954492	99961026	+	6535	0.94403	0.0016238	0.0374331	495.652	958.587	818.922	1464.94	1667.65	1241.37	460	982	820	1395	1908	1209	up
ENSRNOG00000004109	Zfpm2	7	79638046	79964405	+	326360	1.72919	4.21515e-05	0.00223445	320.019	465.627	632.168	2230.49	875.778	1595.61	297	477	633	2124	1002	1554	up
ENSRNOG00000004141	Vasn	10	11121041	11131548	-	10508	0.361573	0.0208011	0.200575	6122.38	4924.71	5099.29	6247.26	7549	6947.18	5682	5045	5106	5949	8637	6766	up
ENSRNOG00000004200	Sybu	7	83600617	83670356	-	69740	2.27399	4.88051e-05	0.0025005	234.896	371.916	184.757	2029.91	449.252	1350.21	218	381	185	1933	514	1315	up
ENSRNOG00000004206	Glrx5	6	128750795	128760880	+	10086	0.298687	0.00667634	0.0965044	3055.8	2834.76	2911.17	3477	3897.3	3449.97	2836	2904	2915	3311	4459	3360	up
ENSRNOG00000004222	S100g	X	33443186	33445709	+	2524	4.77111	0.00238737	0.0490671	0	0	11.9842	39.9052	243.854	44.1514	0	0	12	38	279	43	up
ENSRNOG00000004259	Dohh	7	11191131	11195866	-	4736	0.430504	0.00357958	0.0646922	1462.17	1842.01	1691.77	2404.81	2157.11	2172.66	1357	1887	1694	2290	2468	2116	up
ENSRNOG00000004278	Dlx3	10	82937971	82943348	+	5378	4.62194	0.000332718	0.011624	0	11.7139	11.9842	477.812	30.5911	77.0083	0	12	12	455	35	75	up
ENSRNOG00000004284	Btg1	7	37812831	37815088	+	2258	1.02362	0.00356741	0.0646359	21859.3	52539.7	34020.2	67124.7	89394.1	63899.4	20287	53823	34065	63920	102278	62233	up
ENSRNOG00000004288	Ptrh2	10	74002151	74012159	+	10009	0.335068	0.00565811	0.0872935	2305.86	2366.21	2517.69	3013.89	3274.12	2780.51	2140	2424	2521	2870	3746	2708	up
ENSRNOG00000004302	Pah	7	28066635	28129769	+	63135	1.96287	0.0012742	0.0313657	405.142	204.993	90.8804	1336.82	457.992	937.448	376	210	91	1273	524	913	up
ENSRNOG00000004314	Ppm1h	7	66843865	67116980	-	273116	0.598214	0.0324125	0.262735	1250.98	1555.99	1379.18	2141.23	1447.39	2749.71	1161	1594	1381	2039	1656	2678	up
ENSRNOG00000004346	Notch3	7	14138495	14189688	-	51194	1.30377	0.00573445	0.087909	181.021	500.769	509.33	672.087	1341.64	927.18	168	513	510	640	1535	903	up
ENSRNOG00000004367	Elk3	7	34086220	34121694	-	35475	0.43031	0.0194643	0.19183	7008.09	5915.51	6689.2	7601.94	10569.6	8255.29	6504	6060	6698	7239	12093	8040	up
ENSRNOG00000004373	Ddx39a	19	24846938	24854953	+	8016	0.469148	0.0279563	0.240157	1846.84	2718.6	2022.34	3251.22	3221.68	2647.03	1714	2785	2025	3096	3686	2578	up
ENSRNOG00000004399	Dlx4	10	82958525	82963919	-	5395	3.76675	0.00184377	0.041293	4.31002	0	3.99474	73.5096	12.2364	26.6962	4	0	4	70	14	26	up
ENSRNOG00000004479	Aurka	3	170364181	170378210	-	14030	1.13004	0.0127117	0.146519	511.814	710.643	649.146	2363.86	846.061	887.136	475	728	650	2251	968	864	up
ENSRNOG00000004481	Adss	13	95913426	95943761	-	30336	0.477174	1.98819e-07	2.2892e-05	12823.4	11884.7	13205.6	17203.3	17556.6	18015.8	11901	12175	13223	16382	20087	17546	up
ENSRNOG00000004487	Nek2	13	110511668	110522769	+	11102	1.70733	0.0011566	0.0294878	124.99	193.279	225.703	1050.14	316.399	410.711	116	198	226	1000	362	400	up
ENSRNOG00000004527	Lin7a	7	49385705	49656856	+	271152	8.12432	8.27756e-08	1.04278e-05	0	0	0	94.5123	26.2209	35.9372	0	0	0	90	30	35	up
ENSRNOG00000004555	Sec14l4	14	84274550	84319449	+	44900	2.06608	0.0131328	0.150132	31.2476	21.4755	17.9763	203.727	23.5988	68.7941	29	22	18	194	27	67	up
ENSRNOG00000004578	Cthrc1	7	77966722	77977004	+	10283	1.57386	0.00011833	0.00505819	863.081	2702.98	1831.59	5240.18	5990.6	4839.2	801	2769	1834	4990	6854	4713	up
ENSRNOG00000004589	Galnt16	6	104068547	104250174	+	181628	2.03704	0.00118304	0.030005	723.005	858.042	325.571	3451.8	708.838	3664.57	671	879	326	3287	811	3569	up
ENSRNOG00000004598	Tsen54	10	104359342	104366926	+	7585	0.30407	0.0208324	0.200786	782.268	707.714	715.059	953.524	839.069	930.26	726	725	716	908	960	906	up
ENSRNOG00000004641	Sstr4	3	142739781	142741644	+	1864	1.1569	0.0011984	0.0301585	98.0529	72.2356	47.9369	172.222	148.585	165.311	91	74	48	164	170	161	up
ENSRNOG00000004667	Gen1	6	36910675	36940868	-	30194	0.869856	0.0297051	0.248211	422.382	426.581	466.386	1289.57	494.701	620.174	392	437	467	1228	566	604	up
ENSRNOG00000004682	Parpbp	7	28654707	28715224	-	60518	1.97269	0.00194494	0.0430297	202.571	295.776	502.339	2564.43	502.567	861.466	188	303	503	2442	575	839	up
ENSRNOG00000004692	A1bg	7	102294797	102298522	-	3726	3.45438	0.0291479	0.246342	4.31002	0	0	23.103	13.9845	9.241	4	0	0	22	16	9	up
ENSRNOG00000004698	Cd244	13	89975267	89995974	+	20708	0.720169	0.0231278	0.213494	99.1304	78.0926	126.833	200.576	148.585	151.963	92	80	127	191	170	148	up
ENSRNOG00000004711	Mta1	6	137924293	137950075	+	25783	0.370283	0.035456	0.276924	11967.8	8820.56	9922.94	14387.9	11865	13444.6	11107	9036	9936	13701	13575	13094	up
ENSRNOG00000004713	Kcnj16	10	99388130	99389898	+	1769	4.18602	1.54238e-17	1.27044e-14	9.69754	11.7139	17.9763	223.679	338.25	156.07	9	12	18	213	387	152	up
ENSRNOG00000004720	Kcnj2	10	99437436	99439114	+	1679	3.08327	2.35181e-11	7.59806e-09	327.561	181.565	163.784	1708.57	2939.36	1052.45	304	186	164	1627	3363	1025	up
ENSRNOG00000004730	Meis2	3	107559997	107760589	-	200593	1.01948	2.26465e-07	2.56612e-05	1328.56	1105.99	1336.24	2205.29	3065.22	2371.86	1233	1133	1338	2100	3507	2310	up
ENSRNOG00000004793	Ncln	7	11081536	11091584	+	10049	0.298347	0.000477483	0.0152169	7727.86	7243.09	7191.53	9355.67	8971.05	8926.8	7172	7420	7201	8909	10264	8694	up
ENSRNOG00000004854	Has2	7	96438046	96464049	-	26004	0.77042	0.00198734	0.0435182	925.576	1213.36	1477.06	2208.44	2287.34	1672.62	859	1243	1479	2103	2617	1629	up
ENSRNOG00000004883	Erh	6	104280408	104290579	-	10172	0.469245	0.000703032	0.0204013	6468.26	6785.27	6822.02	10532.9	8319.89	8941.18	6003	6951	6831	10030	9519	8708	up
ENSRNOG00000004904	Pa2g4	7	2979588	2987055	-	7468	0.300079	0.0221879	0.208719	9928.12	11267.8	11851.4	14699.8	13054.5	12935.3	9214	11543	11867	13998	14936	12598	up
ENSRNOG00000004921	Nusap1	3	111422267	111452971	+	30705	1.55822	0.00904952	0.117457	687.448	769.212	1471.06	5576.23	1252.49	1793.78	638	788	1473	5310	1433	1747	up
ENSRNOG00000004927	Supt7l	6	26241672	26251809	+	10138	0.314955	0.0183742	0.18431	1403.99	1596.02	1474.06	2032.01	1812.74	1721.91	1303	1635	1476	1935	2074	1677	up
ENSRNOG00000004928	Sntg2	6	49123084	49324450	-	201367	1.00741	0.023395	0.215047	300.624	204.017	210.723	645.834	229.87	562.674	279	209	211	615	263	548	up
ENSRNOG00000004972	Upp1	14	89314176	89334276	+	20101	1.40987	0.000221684	0.00824235	2749.79	1513.04	1083.57	5119.42	3690.16	5395.71	2552	1550	1085	4875	4222	5255	up
ENSRNOG00000005008	Angpt4	3	147422095	147455670	+	33576	2.20668	4.1884e-05	0.00223131	1868.39	543.72	605.203	5622.43	2832.73	5471.7	1734	557	606	5354	3241	5329	up
ENSRNOG00000005012	Utp14a	X	135092040	135117455	+	25416	0.484086	0.00960001	0.122523	4485.65	3478.05	3625.23	6110.75	4621	5477.86	4163	3563	3630	5819	5287	5335	up
ENSRNOG00000005037	Kif18a	3	100366168	100427030	+	60863	0.989824	0.0310898	0.256282	340.491	425.605	671.117	1526.9	567.246	760.842	316	436	672	1454	649	741	up
ENSRNOG00000005109	Rprm	3	39595301	39596718	-	1418	3.49467	2.32892e-10	5.4809e-08	340.491	848.281	265.65	8675.18	2990.06	4731.39	316	869	266	8261	3421	4608	up
ENSRNOG00000005115	Asf1b	19	25077918	25092491	+	14574	1.82364	0.00138748	0.0333834	225.198	340.679	336.557	2049.87	461.488	683.834	209	349	337	1952	528	666	up
ENSRNOG00000005124	Plekhh2	6	7793735	7893769	+	100035	0.599579	0.0124372	0.144407	8399.14	7268.47	5979.13	13867.1	9235	9698.94	7795	7446	5987	13205	10566	9446	up
ENSRNOG00000005176	Map7d2	X	38397261	38468360	-	71100	0.905306	0.0123235	0.143357	1232.66	728.213	868.856	2222.09	1059.32	2018.64	1144	746	870	2116	1212	1966	up
ENSRNOG00000005185	Nxph3	10	83328410	83332851	-	4442	0.798574	0.035567	0.277538	2511.66	1992.34	1313.27	4996.55	2494.48	2627.52	2331	2041	1315	4758	2854	2559	up
ENSRNOG00000005209	Spred1	3	108795235	108857556	+	62322	0.315584	0.0258092	0.228623	13121.8	12878.4	13702	14706.1	15880.3	18823.9	12178	13193	13720	14004	18169	18333	up
ENSRNOG00000005243	Pop1	7	73270455	73298239	+	27785	0.636687	0.000228046	0.00844954	850.151	865.852	933.771	1568.9	1158.96	1393.34	789	887	935	1494	1326	1357	up
ENSRNOG00000005261	Fbxl5	14	71852682	71891143	+	38462	0.504531	0.00319058	0.0597286	13142.3	11730.5	11790.5	20047.1	14465.2	17501.4	12197	12017	11806	19090	16550	17045	up
ENSRNOG00000005277	Ptprv	13	51935243	51955735	-	20493	0.86701	0.00411531	0.0705067	948.204	848.281	1019.66	1069.04	1952.58	2114.13	880	869	1021	1018	2234	2059	up
ENSRNOG00000005387	Rbm3	X	15098904	15102340	+	3437	0.698284	0.0251173	0.224785	18106.4	10712.4	17031.6	32893.4	18560.9	22941.3	16804	10974	17054	31323	21236	22343	up
ENSRNOG00000005512	Ndufa4	4	38233680	38240848	-	7169	0.40535	0.025692	0.228118	10548.8	8791.27	8914.27	14254.6	10351.1	12815.2	9790	9006	8926	13574	11843	12481	up
ENSRNOG00000005556	Snrpf	7	34478331	34485034	-	6704	0.51325	0.0231235	0.213494	4924.19	3170.56	3637.21	6376.43	5263.41	5104.11	4570	3248	3642	6072	6022	4971	up
ENSRNOG00000005574	Adamts8	8	32018560	32037531	+	18972	1.37383	0.045687	0.323196	3999.69	2083.12	2390.85	3826.7	2206.05	15927.4	3712	2134	2394	3644	2524	15512	up
ENSRNOG00000005630	AABR07060778.1	4	93405802	93406182	-	381	0.294837	0.00345645	0.0633762	1753.1	1676.06	1694.77	2012.06	2055.72	2217.84	1627	1717	1697	1916	2352	2160	up
ENSRNOG00000005639	Ar	X	67656253	67829026	+	172774	1.34336	8.41626e-05	0.00382681	367.429	266.491	246.675	784.452	480.717	969.278	341	273	247	747	550	944	up
ENSRNOG00000005650	Pgf	6	108994018	109004598	-	10581	2.14232	0.00116719	0.0296518	589.395	545.672	330.565	4565.99	735.059	1169.5	547	559	331	4348	841	1139	up
ENSRNOG00000005659	Aurkb	10	55626741	55634991	+	8251	0.978358	0.0196052	0.192599	1906.1	1923.03	1906.49	6294.52	2044.36	2962.25	1769	1970	1909	5994	2339	2885	up
ENSRNOG00000005679	Fap	3	48467781	48536235	-	68455	0.678017	0.0208643	0.200912	2522.44	1529.64	2357.9	2749.26	4422.59	3082.39	2341	1567	2361	2618	5060	3002	up
ENSRNOG00000005689	Yeats4	7	60287531	60294796	-	7266	0.325575	0.00965856	0.122958	2436.24	2681.5	2466.75	3369.89	3273.24	2861.63	2261	2747	2470	3209	3745	2787	up
ENSRNOG00000005776	Bcl11b	6	131834097	131926272	-	92176	1.21033	0.0247603	0.223553	90.5103	35.1417	55.9264	132.317	202.775	84.1957	84	36	56	126	232	82	up
ENSRNOG00000005792	Ankef1	3	129501105	129536422	+	35318	4.3813	0.012177	0.142349	3.23251	0	0	13.6518	48.0717	4.10711	3	0	0	13	55	4	up
ENSRNOG00000005854	Angpt1	7	81342280	81592206	-	249927	0.648567	0.0198437	0.194204	7861.47	5367.89	6066.02	13497.4	8069.92	8680.38	7296	5499	6074	12853	9233	8454	up
ENSRNOG00000005861	Hsd11b1	13	111926442	111972603	-	46162	1.37791	9.33035e-08	1.15502e-05	7412.15	9645.41	10853.7	31078.8	19391.2	22070.6	6879	9881	10868	29595	22186	21495	up
ENSRNOG00000005871	Il1rn	3	1452644	1468614	+	15971	2.66845	1.20334e-23	2.14756e-20	7488.65	12291.8	12192	82083.9	60896.3	60286.2	6950	12592	12208	78165	69673	58714	up
ENSRNOG00000005905	Pde4b	5	121952977	122136814	+	183838	1.23277	0.000155753	0.00621613	6679.45	8328.58	6841.99	25500.5	12128.9	13722.9	6199	8532	6851	24283	13877	13365	up
ENSRNOG00000005936	Foxm1	4	161685258	161696305	+	11048	0.918002	0.02607	0.229854	948.204	1082.56	1308.28	3480.15	1393.2	1436.46	880	1109	1310	3314	1594	1399	up
ENSRNOG00000005951	AABR07052085.1	3	35748228	35749052	+	825	1.01078	0.00929056	0.1195	38.7901	35.1417	31.9579	88.2115	71.6705	53.3924	36	36	32	84	82	52	up
ENSRNOG00000005971	Gpr176	3	110042853	110140756	-	97904	0.750128	0.00113794	0.029151	1569.92	1549.16	1789.64	2083.47	3420.95	2750.74	1457	1587	1792	1984	3914	2679	up
ENSRNOG00000005985	Kcnma1	15	344360	1047956	+	703597	5.13127	1.21613e-20	1.66592e-17	4.31002	7.80926	4.99343	283.537	168.688	150.936	4	8	5	270	193	147	up
ENSRNOG00000006076	Steap2	4	25507463	25527087	+	19625	0.673591	0.0117978	0.139669	70919.2	47311.4	42675.8	99088.8	68783.6	88779.3	65818	48467	42732	94358	78697	86464	up
ENSRNOG00000006198	Prr11	10	74393699	74413745	-	20047	1.39322	0.0236051	0.2165	447.164	519.316	665.125	2924.63	540.151	821.422	415	532	666	2785	618	800	up
ENSRNOG00000006306	Gip	10	83840303	83848396	+	8094	4.02926	1.38878e-08	2.05118e-06	30.1701	5.85694	22.9698	190.075	568.12	202.275	28	6	23	181	650	197	up
ENSRNOG00000006327	Rcc2	5	159220979	159234320	+	13342	0.608424	0.0324355	0.262767	4007.24	7165	7404.25	9019.62	10804.8	8497.61	3719	7340	7414	8589	12362	8276	up
ENSRNOG00000006341	Saysd1	15	4658246	4663694	+	5449	0.497518	0.0484262	0.334979	385.746	394.368	247.674	507.216	451	492.853	358	404	248	483	516	480	up
ENSRNOG00000006345	Sec61b	5	63192298	63200508	+	8211	0.312316	0.00702452	0.100358	6680.52	5853.04	6737.13	8099.7	7549	8279.93	6200	5996	6746	7713	8637	8064	up
ENSRNOG00000006356	RGD1562229	14	114834771	114868328	-	33558	5.68989	0.00282024	0.0551078	0	0	0	5.25068	11.3624	12.3213	0	0	0	5	13	12	up
ENSRNOG00000006440	Ift27	7	119393384	119409710	-	16327	0.671361	0.0026279	0.0524992	1730.47	1430.07	1612.88	3068.5	1944.72	2589.53	1606	1465	1615	2922	2225	2522	up
ENSRNOG00000006460	Amdhd2	10	13528413	13536899	-	8487	0.396274	0.0369499	0.283932	1001	1422.26	1270.33	1532.15	1759.42	1569.94	929	1457	1272	1459	2013	1529	up
ENSRNOG00000006467	Eif2b2	6	109043880	109051253	+	7374	0.472523	0.00014271	0.00587747	4395.14	4390.76	4176.5	6628.46	5455.7	5902.94	4079	4498	4182	6312	6242	5749	up
ENSRNOG00000006471	Pvalb	7	119429019	119441487	-	12469	2.46274	0.0322561	0.262232	4.31002	0	12.9829	28.3537	34.0872	32.8569	4	0	13	27	39	32	up
ENSRNOG00000006494	Tubg2	10	89069256	89075585	+	6330	0.780449	0.00171412	0.0389204	205.803	164.971	166.78	368.598	299.792	254.641	191	169	167	351	343	248	up
ENSRNOG00000006548	Mrc2	10	93520132	93581296	+	61165	0.709369	0.0115336	0.137871	41653.1	24634.3	26920.6	59375.8	39780.6	53246.6	38657	25236	26956	56541	45514	51858	up
ENSRNOG00000006589	LOC103694877	20	13732198	13732859	+	662	0.497832	0.021324	0.203018	1375.97	1717.06	1513.01	2615.89	1725.34	2164.45	1277	1759	1515	2491	1974	2108	up
ENSRNOG00000006636	Otud6b	5	28333019	28349927	-	16909	0.360345	0.000555805	0.0170288	4608.48	4279.47	4546.02	5960.58	5941.66	5342.32	4277	4384	4552	5676	6798	5203	up
ENSRNOG00000006649	Thrb	15	8890578	9086282	-	195705	1.28233	0.00267714	0.0530867	794.12	871.709	485.361	1186.65	1248.99	2796.94	737	893	486	1130	1429	2724	up
ENSRNOG00000006653	Slc38a4	7	138459504	138512952	-	53449	2.65464	2.64463e-06	0.000220379	429.924	168.875	272.641	657.386	2623.84	2204.49	399	173	273	626	3002	2147	up
ENSRNOG00000006661	Rad51c	10	74697716	74724472	-	26757	0.576568	0.0463258	0.326568	402.986	491.007	424.441	893.666	496.449	577.049	374	503	425	851	568	562	up
ENSRNOG00000006715	Ccr1	8	132996649	133002201	-	5553	2.72296	0.000261131	0.00944746	38.7901	253.801	198.738	492.514	741.178	2011.46	36	260	199	469	848	1959	up
ENSRNOG00000006723	Itga11	8	67615635	67683973	+	68339	3.87312	3.01096e-10	7.00898e-08	4.31002	16.5947	7.98948	127.067	200.153	98.5706	4	17	8	121	229	96	up
ENSRNOG00000006731	Spc25	3	55438536	55451798	-	13263	1.00684	0.0383989	0.291098	309.244	474.413	508.331	1512.2	513.93	570.888	287	486	509	1440	588	556	up
ENSRNOG00000006762	Snu13	7	123282754	123287721	-	4968	0.283527	0.00417952	0.0713805	3618.26	3471.22	3677.16	4652.11	4200.59	4252.91	3358	3556	3682	4430	4806	4142	up
ENSRNOG00000006767	Cst7	3	146365092	146373365	+	8274	7.50791	0.00623192	0.0927469	0	0	0	0	91.7732	10.2678	0	0	0	0	105	10	up
ENSRNOG00000006831	Pgr	8	7128656	7187796	+	59141	2.26066	0.00107407	0.0279781	17.2401	34.1655	83.8896	106.064	308.533	234.105	16	35	84	101	353	228	up
ENSRNOG00000006949	C1qbp	10	57613879	57618527	-	4649	0.529269	0.0318146	0.259658	14942.8	9036.29	10081.7	18055	14253.7	16847.4	13868	9257	10095	17193	16308	16408	up
ENSRNOG00000006956	AABR07049085.1	5	104362971	104753863	+	390893	1.66389	8.6886e-40	3.7215e-36	6521.05	6760.87	7202.52	21093	19880.7	23937.3	6052	6926	7212	20086	22746	23313	up
ENSRNOG00000006961	Snrpb	3	122695939	122703734	-	7796	0.312109	0.0205311	0.198723	6947.75	8294.41	7937.55	10464.6	9174.69	9140.37	6448	8497	7948	9965	10497	8902	up
ENSRNOG00000006995	Ano6	7	137142170	137335208	+	193039	0.383426	0.018039	0.182142	14891.1	14920.6	15403.7	22469.8	16332.1	20180.3	13820	15285	15424	21397	18686	19654	up
ENSRNOG00000006996	Mms22l	5	38844488	38961035	+	116548	0.829931	0.0439563	0.316747	741.323	736.023	1033.64	2393.26	893.259	1177.71	688	754	1035	2279	1022	1147	up
ENSRNOG00000007003	Mei1	7	123308041	123361391	+	53351	1.67143	0.000212164	0.00794356	218.733	170.828	123.837	804.405	285.808	545.219	203	175	124	766	327	531	up
ENSRNOG00000007049	Bcl11a	14	108826831	108921669	+	94839	3.40851	0.00940358	0.120736	4.31002	4.88079	0	70.3592	8.7403	18.482	4	5	0	67	10	18	up
ENSRNOG00000007057	Csmd2	5	146383942	146739418	+	355477	3.29776	9.98413e-11	2.63975e-08	145.463	85.9019	151.8	2049.87	1165.96	551.379	135	88	152	1952	1334	537	up
ENSRNOG00000007078	Wisp1	7	107695215	107723772	+	28558	0.970873	0.0126029	0.145815	256.446	480.269	616.189	639.533	1027.86	984.679	238	492	617	609	1176	959	up
ENSRNOG00000007081	Xdh	6	25149235	25211494	-	62260	0.533912	0.0486141	0.335845	61376.8	47021.5	46497.8	87428.1	51067.8	85770.8	56962	48170	46559	83254	58428	83534	up
ENSRNOG00000007089	Lgmn	6	126282233	126320726	-	38494	0.792011	0.00640387	0.0943003	32519.1	39390.9	39958.4	90324.4	45731	57644.3	30180	40353	40011	86012	52322	56141	up
ENSRNOG00000007090	Cacna1c	4	150641066	150829913	-	188848	0.954314	1.89788e-11	6.55564e-09	4774.42	4162.34	5185.18	8408.44	9573.25	9380.64	4431	4264	5192	8007	10953	9136	up
ENSRNOG00000007128	Nop56	3	122803772	122808558	+	4787	0.36079	0.0136965	0.154282	4983.46	5090.66	5281.05	6795.43	7292.91	5628.79	4625	5215	5288	6471	8344	5482	up
ENSRNOG00000007159	Ccl2	10	69412017	69413870	+	1854	2.47908	2.27504e-05	0.00132039	1002.08	3009.49	1621.87	8687.78	18348.5	4373.04	930	3083	1624	8273	20993	4259	up
ENSRNOG00000007237	Id2	6	44348501	44363915	-	15415	1.36848	9.61072e-05	0.00423979	133.61	125.924	177.766	407.453	478.969	242.319	124	129	178	388	548	236	up
ENSRNOG00000007240	Rrs1	5	9430728	9432343	-	1616	0.274328	0.0372492	0.285247	2160.4	1816.63	1809.62	2279.85	2292.58	2425.25	2005	1861	1812	2171	2623	2362	up
ENSRNOG00000007250	Six4	6	95984868	95998529	-	13662	1.46269	8.94468e-10	1.95469e-07	732.703	539.815	510.328	1945.9	1595.11	1371.77	680	553	511	1853	1825	1336	up
ENSRNOG00000007262	Ccdc134	7	123364312	123376221	+	11910	0.840831	0.0188532	0.187621	996.691	1335.38	793.955	2108.67	1121.38	2369.8	925	1368	795	2008	1283	2308	up
ENSRNOG00000007294	Sntg1	5	10178302	10493094	+	314793	1.30989	0.00522502	0.0831962	104.518	284.062	190.749	596.478	293.674	547.272	97	291	191	568	336	533	up
ENSRNOG00000007300	C1qtnf6	7	119746118	119753290	-	7173	0.563923	0.00913891	0.118116	2793.97	2760.57	3972.77	4666.81	5267.78	4149.21	2593	2828	3978	4444	6027	4041	up
ENSRNOG00000007304	Herc3	4	89078711	89169146	+	90436	0.442991	0.0047787	0.0784503	2764.88	2794.74	2824.28	4351.77	3813.39	3232.3	2566	2863	2828	4144	4363	3148	up
ENSRNOG00000007307	Syde1	7	14037620	14043779	+	6160	0.298954	0.00567506	0.0874367	4139.77	4003.22	4006.73	5208.68	5183.87	4553.76	3842	4101	4012	4960	5931	4435	up
ENSRNOG00000007349	Ascc2	14	84876781	84913617	+	36837	0.288466	0.0140649	0.157184	2355.42	2621.96	2678.47	3001.29	3027.64	3322.65	2186	2686	2682	2858	3464	3236	up
ENSRNOG00000007412	Dok1	4	113864215	113866674	-	2460	0.419989	0.00838543	0.113027	1065.65	1326.6	1320.26	1625.61	1547.03	1795.83	989	1359	1322	1548	1770	1749	up
ENSRNOG00000007415	Ptgs1	3	15560712	15582344	+	21633	1.56987	0.000231318	0.00854122	13451.6	4617.22	5962.15	18783.8	25702.6	26854.3	12484	4730	5970	17887	29407	26154	up
ENSRNOG00000007432	Polr3b	7	24745051	24851227	-	106177	0.353199	0.017769	0.180523	2887.71	3590.31	3189.8	4512.44	3995.19	3843.23	2680	3678	3194	4297	4571	3743	up
ENSRNOG00000007433	Cyb561	10	94136993	94147621	-	10629	1.12518	0.0168119	0.175069	371.739	181.565	391.485	802.304	353.108	905.618	345	186	392	764	404	882	up
ENSRNOG00000007441	Klhl32	5	38972724	39215102	-	242379	1.57656	0.001401	0.0335238	306.011	237.206	271.642	1322.12	336.502	772.137	284	243	272	1259	385	752	up
ENSRNOG00000007492	Rpn2	3	153398130	153445632	+	47503	0.27737	0.0215275	0.204178	39406.5	33487.1	35580.2	46134.6	41036.6	44297.2	36572	34305	35627	43932	46951	43142	up
ENSRNOG00000007514	Sox12	3	147864374	147865393	-	1020	0.338993	0.0131755	0.150352	1442.78	1266.08	1465.07	1915.45	1652.79	1711.64	1339	1297	1467	1824	1891	1667	up
ENSRNOG00000007528	Kcnh7	3	48671079	48831467	-	160389	5.59985	0.00466051	0.0768949	0	0	0	12.6016	10.4884	4.10711	0	0	0	12	12	4	up
ENSRNOG00000007541	Fhl3	5	142689026	142696383	+	7358	0.338787	0.0264454	0.232066	4787.35	5338.6	4418.18	6896.25	5907.57	5590.8	4443	5469	4424	6567	6759	5445	up
ENSRNOG00000007587	Tcp11l2	7	24859050	24885775	-	26726	0.311441	0.00559089	0.0867013	6601.87	6014.11	5864.28	8040.9	7149.57	7742.93	6127	6161	5872	7657	8180	7541	up
ENSRNOG00000007625	B3galt1	3	54253949	54267292	+	13344	3.48329	0.00207595	0.0445476	0	3.90463	4.99343	59.8578	26.2209	14.3749	0	4	5	57	30	14	up
ENSRNOG00000007682	Gria3	X	127562660	127829753	+	267094	0.79244	0.000807052	0.022505	2591.4	1917.17	2198.11	4268.81	2914.89	4432.6	2405	1964	2201	4065	3335	4317	up
ENSRNOG00000007688	Sms	X	40363646	40415109	+	51464	0.465186	0.00294847	0.0568601	2662.51	2531.18	2546.65	3055.9	4083.47	3544.44	2471	2593	2550	2910	4672	3452	up
ENSRNOG00000007748	Tex15	16	62313263	62373253	-	59991	4.99937	0.0241767	0.22014	0	0	0	4.20055	3.49612	10.2678	0	0	0	4	4	10	up
ENSRNOG00000007752	Zmynd19	3	2158995	2168370	+	9376	0.360662	0.00596737	0.0900615	1177.71	1272.91	1329.25	1604.61	1753.3	1494.99	1093	1304	1331	1528	2006	1456	up
ENSRNOG00000007756	Atg101	7	142929400	142938554	+	9155	0.284524	0.0250636	0.224492	2301.55	2565.34	2653.51	2804.92	3158.74	3196.36	2136	2628	2657	2671	3614	3113	up
ENSRNOG00000007805	Mybl2	3	159421671	159450086	+	28416	1.1718	0.0284667	0.242114	266.143	365.083	671.117	1665.52	545.395	723.878	247	374	672	1586	624	705	up
ENSRNOG00000007808	Nap1l5	4	89149317	89151184	-	1868	2.08833	0.0168644	0.175375	67.8828	34.1655	39.9474	428.456	30.5911	144.776	63	35	40	408	35	141	up
ENSRNOG00000007875	Actr6	7	30377360	30397930	-	20571	0.517445	0.0020921	0.0447118	2490.11	2992.9	2799.32	4146.99	4357.04	3351.4	2311	3066	2803	3949	4985	3264	up
ENSRNOG00000007886	Orm1	5	79179417	79182820	+	3404	3.6277	4.13576e-07	4.23787e-05	38.7901	39.0463	7.98948	436.857	487.709	135.535	36	40	8	416	558	132	up
ENSRNOG00000007906	Bub1b	3	110367939	110420458	+	52520	1.93109	0.00134316	0.0326876	586.162	760.427	1085.57	6160.1	1191.3	1924.18	544	779	1087	5866	1363	1874	up
ENSRNOG00000007907	Tmem178a	6	3657325	3716078	+	58754	1.11148	0.00184964	0.0413484	255.368	294.8	557.267	917.819	715.831	759.815	237	302	558	874	819	740	up
ENSRNOG00000007921	Hnrnpm	7	18516512	18554227	-	37716	0.368792	0.00478794	0.0785135	16701.3	16101.7	17114.5	24287.6	19858.8	20311.7	15500	16495	17137	23128	22721	19782	up
ENSRNOG00000007924	Mios	4	34237762	34264015	+	26254	0.39902	0.0357766	0.278514	4039.56	3313.08	3589.28	5702.24	4031.03	4695.45	3749	3394	3594	5430	4612	4573	up
ENSRNOG00000007943	Gsdma	10	86582612	86595102	+	12491	5.77144	0.00166785	0.0382018	0	0	0	8.40109	13.9845	8.21422	0	0	0	8	16	8	up
ENSRNOG00000007947	Fam13a	4	89183768	89281222	-	97455	0.785256	0.0137588	0.154758	6035.1	3468.29	3436.48	9124.64	5575.44	7600.21	5601	3553	3441	8689	6379	7402	up
ENSRNOG00000008016	Ckap4	7	24939498	24947595	+	8098	0.51037	0.00077036	0.0215676	19251.8	16858.2	18748.3	29675.8	25485.8	22979.3	17867	17270	18773	28259	29159	22380	up
ENSRNOG00000008040	Pimreg	10	58613674	58618514	+	4841	1.37089	0.005758	0.0880351	377.126	379.725	758.002	2190.59	782.257	945.662	350	389	759	2086	895	921	up
ENSRNOG00000008058	Tmprss5	8	53411316	53429420	+	18105	1.85015	0.00394473	0.0691584	79.7353	50.7602	33.9553	361.247	90.8991	140.668	74	52	34	344	104	137	up
ENSRNOG00000008074	Cyp11a1	8	62779875	62809893	+	30019	4.72484	0.00235024	0.0487248	0	0	3.99474	8.40109	69.0484	28.7498	0	0	4	8	79	28	up
ENSRNOG00000008081	Ddx27	3	163767173	163786445	+	19273	0.363293	1.61801e-05	0.00100148	4288.47	4474.71	4416.19	5750.55	5783.46	5419.33	3980	4584	4422	5476	6617	5278	up
ENSRNOG00000008091	Gins1	3	146695344	146716816	+	21473	1.03434	0.0343552	0.271421	140.076	203.041	267.648	694.14	252.595	304.953	130	208	268	661	289	297	up
ENSRNOG00000008098	Lrrc4	4	56110658	56114254	-	3597	1.25271	6.29673e-05	0.00305092	123.913	225.492	171.774	491.464	345.242	406.604	115	231	172	468	395	396	up
ENSRNOG00000008115	Arhgap11a	3	105281827	105298108	-	16282	1.01192	0.0156378	0.167618	1849	2328.14	3378.55	7997.84	3073.09	4166.66	1716	2385	3383	7616	3516	4058	up
ENSRNOG00000008151	Plscr4	8	99880073	99918825	+	38753	0.423305	0.000755628	0.0213772	5271.15	4872.98	4586.96	6695.67	6024.69	7034.45	4892	4992	4593	6376	6893	6851	up
ENSRNOG00000008165	Tpx2	3	148327965	148370187	+	42223	1.40355	0.00331333	0.0615957	1510.66	2358.4	2972.09	10286.1	3246.15	4567.11	1402	2416	2976	9795	3714	4448	up
ENSRNOG00000008167	Abhd6	15	18647844	18695133	-	47290	0.455085	0.0157365	0.168003	5567.46	5252.7	5059.34	6247.26	8913.36	6606.29	5167	5381	5066	5949	10198	6434	up
ENSRNOG00000008178	Nxn	10	64412833	64550145	-	137313	0.283685	0.0301071	0.2503	6873.4	5994.58	5884.26	7826.67	6971.26	8029.4	6379	6141	5892	7453	7976	7820	up
ENSRNOG00000008182	Htra3	14	80248140	80276534	+	28395	0.54789	0.00444631	0.0747426	2692.68	3304.29	2627.54	4972.4	3670.05	3967.47	2499	3385	2631	4735	4199	3864	up
ENSRNOG00000008209	St3gal1	7	107895045	107963142	-	68098	0.576479	0.00504273	0.0811512	20275.4	26603.2	18718.4	30416.2	37729.3	29672.8	18817	27253	18743	28964	43167	28899	up
ENSRNOG00000008215	Trim47	10	104654717	104659188	-	4472	1.71203	1.13112e-08	1.73029e-06	1179.87	1081.58	1232.38	5444.96	3299.46	2702.48	1095	1108	1234	5185	3775	2632	up
ENSRNOG00000008246	Emilin1	6	26821255	26828972	-	7718	0.683537	0.00196773	0.0432658	12305.1	10287.7	10328.4	22467.7	15496.6	14909.8	11420	10539	10342	21395	17730	14521	up
ENSRNOG00000008421	Klhl5	14	44805200	44845218	-	40019	0.281731	0.0295667	0.247588	4781.96	5086.76	5260.08	6848.99	5771.22	5772.54	4438	5211	5267	6522	6603	5622	up
ENSRNOG00000008422	Lpo	10	75100385	75120247	-	19863	8.09221	0.00186436	0.0415908	0	0	0	131.267	21.8508	0	0	0	0	125	25	0	up
ENSRNOG00000008425	Nav1	13	52267254	52514875	-	247622	0.612859	0.0101573	0.12647	14588.3	21890.3	22322.6	33413.2	31716.8	24794.6	13539	22425	22352	31818	36288	24148	up
ENSRNOG00000008450	LOC100359539	19	25391700	25394229	+	2530	1.35504	0.00298113	0.0571567	1374.9	1798.08	2466.75	7948.48	2531.19	3947.96	1276	1842	2470	7569	2896	3845	up
ENSRNOG00000008471	Kif21b	13	52976507	53023103	+	46597	1.77908	0.00587851	0.089077	47.4102	85.9019	53.929	408.503	90.0251	144.776	44	88	54	389	103	141	up
ENSRNOG00000008478	Mmp13	8	5522739	5533018	+	10280	2.63584	7.35178e-11	2.07165e-08	283.384	537.863	814.927	3105.25	2866.82	4199.52	263	551	816	2957	3280	4090	up
ENSRNOG00000008513	LOC103690019	4	22662216	22685474	+	23259	1.00531	0.0257837	0.228623	177.788	275.276	343.548	849.561	377.581	372.72	165	282	344	809	432	363	up
ENSRNOG00000008586	Aldh1l2	7	26375866	26425108	+	49243	1.70383	5.68372e-07	5.5836e-05	473.024	605.218	823.916	2852.17	1855.57	1489.85	439	620	825	2716	2123	1451	up
ENSRNOG00000008615	Mal2	7	94130852	94163645	+	32794	5.11323	0.0144878	0.160513	0	0	0	4.20055	6.99224	8.21422	0	0	0	4	8	8	up
ENSRNOG00000008678	Antxr1	4	118946268	119131202	-	184935	0.698269	0.00010295	0.00449953	7708.46	7609.15	7743.81	14207.3	9921.99	13290.6	7154	7795	7754	13529	11352	12944	up
ENSRNOG00000008696	RGD1563365	7	26472288	26478189	-	5902	0.385901	0.0422067	0.309555	1518.2	1172.37	1286.31	1906	1463.13	1827.66	1409	1201	1288	1815	1674	1780	up
ENSRNOG00000008765	Zfhx4	2	98423569	98610368	-	186800	2.90211	1.46055e-06	0.000127151	2181.95	590.575	651.143	13638.1	4714.52	7237.75	2025	605	652	12987	5394	7049	up
ENSRNOG00000008806	Clip4	6	23222021	23316962	-	94942	1.91506	0.014104	0.157264	1354.42	597.408	516.32	5959.53	469.354	2879.08	1257	612	517	5675	537	2804	up
ENSRNOG00000008825	Ssrp1	3	72447537	72457649	+	10113	0.284523	0.0487378	0.336323	17795	22597.1	20507	25910	25325	22941.3	16515	23149	20534	24673	28975	22343	up
ENSRNOG00000008885	Chst11	7	26645422	26859716	-	214295	0.661492	7.31505e-05	0.00342051	1923.34	2156.33	1939.45	3596.72	2678.9	3246.67	1785	2209	1942	3425	3065	3162	up
ENSRNOG00000008931	Slc25a21	6	77624385	77848434	-	224050	1.39566	4.572e-05	0.00238233	851.228	401.201	471.38	1795.73	1344.26	1394.36	790	411	472	1710	1538	1358	up
ENSRNOG00000008942	RGD1304963	6	23337571	23346173	+	8603	5.10534	0.0279728	0.240203	0	23.4278	0	575.475	52.4418	179.686	0	24	0	548	60	175	up
ENSRNOG00000008943	Penk	5	17056419	17061837	-	5419	3.8726	3.61028e-09	6.49729e-07	781.19	4981.33	1077.58	29520.4	41212.3	29462.3	725	5103	1079	28111	47152	28694	up
ENSRNOG00000008945	Nans	5	62109328	62126494	+	17167	0.476075	0.00900474	0.11716	5248.52	5019.4	5696.5	7007.56	8903.75	6293.12	4871	5142	5704	6673	10187	6129	up
ENSRNOG00000008986	Diaph3	15	70039424	70399924	-	360501	0.858183	0.0300533	0.250047	874.933	1017.16	1604.89	3187.16	1459.63	1693.16	812	1042	1607	3035	1670	1649	up
ENSRNOG00000008996	Dpysl5	6	26939697	27024129	-	84433	1.60967	0.0444473	0.31856	6.46502	12.69	15.979	23.103	65.5523	18.482	6	13	16	22	75	18	up
ENSRNOG00000009028	Rnf126	7	12820840	12828334	+	7495	0.597193	3.05624e-06	0.000247926	1703.53	1884.96	1998.37	2820.67	2995.3	2635.74	1581	1931	2001	2686	3427	2567	up
ENSRNOG00000009143	Lrrc57	3	112365938	112385528	-	19591	0.310751	0.0270901	0.23536	1787.58	2071.41	1720.74	2161.18	2478.75	2280.47	1659	2122	1723	2058	2836	2221	up
ENSRNOG00000009153	Cidec	4	145377431	145390497	-	13067	3.48758	0.000337905	0.0117175	39.8676	7.80926	7.98948	306.64	283.186	32.8569	37	8	8	292	324	32	up
ENSRNOG00000009175	Jagn1	4	145399913	145404617	+	4705	0.270357	0.00617736	0.0923199	3288.54	3297.46	3137.87	3769.99	4160.38	3796	3052	3378	3142	3590	4760	3697	up
ENSRNOG00000009199	Accs	3	82742831	82757204	-	14374	0.527786	0.00237091	0.0489365	948.204	768.236	699.08	1199.26	1116.14	1166.42	880	787	700	1142	1277	1136	up
ENSRNOG00000009245	Exosc2	3	10151284	10161989	-	10706	0.390453	0.0290512	0.24601	1595.78	1522.81	1633.85	2497.23	1810.12	1923.15	1481	1560	1636	2378	2071	1873	up
ENSRNOG00000009252	Poldip2	10	65780494	65790272	+	9779	0.327582	0.0365553	0.28181	6304.48	5026.23	4985.44	7302.65	6352.45	6819.86	5851	5149	4992	6954	7268	6642	up
ENSRNOG00000009253	Igsf9b	8	28352772	28387383	+	34612	0.951156	0.000269392	0.0096638	378.204	409.986	572.247	788.653	773.517	1068.88	351	420	573	751	885	1041	up
ENSRNOG00000009334	Knstrn	3	110618298	110638046	+	19749	1.92741	2.42229e-05	0.00138994	491.342	421.7	566.255	3144.11	919.48	1563.78	456	432	567	2994	1052	1523	up
ENSRNOG00000009339	Cenpe	2	240396152	240454747	+	58596	1.27306	0.00759263	0.10556	2393.14	3013.4	4309.33	13537.3	4125.42	5818.75	2221	3087	4315	12891	4720	5667	up
ENSRNOG00000009360	Sh3bp1	7	120125633	120138196	+	12564	0.369804	0.0417432	0.307953	1396.45	1179.2	1128.51	1370.43	1609.09	1806.1	1296	1208	1130	1305	1841	1759	up
ENSRNOG00000009369	Tor4a	3	2407857	2411544	-	3688	0.699517	0.000964061	0.0257115	1544.06	1206.53	1071.59	1821.99	2027.75	2356.45	1433	1236	1073	1735	2320	2295	up
ENSRNOG00000009373	RGD1562690	8	33075211	33076206	+	996	0.659613	0.0264931	0.232341	2163.63	3238.89	3227.75	3656.58	6164.53	3811.4	2008	3318	3232	3482	7053	3712	up
ENSRNOG00000009419	Ptprg	15	12926167	13228607	-	302441	0.861094	0.000378172	0.0127542	10355.9	8305.15	8826.38	21255.8	12570.3	16102.9	9611	8508	8838	20241	14382	15683	up
ENSRNOG00000009422	Hmgcl	5	154294806	154308640	+	13835	0.368252	0.0154464	0.166147	1858.69	1936.7	1632.85	2610.64	2124.77	2272.26	1725	1984	1635	2486	2431	2213	up
ENSRNOG00000009425	Fgf7	3	118317761	118366872	+	49112	2.52246	6.42578e-14	3.20034e-11	1857.62	914.659	1272.33	8501.91	5555.34	9179.39	1724	937	1274	8096	6356	8940	up
ENSRNOG00000009437	Ewsr1	14	85322296	85350948	-	28653	0.39062	0.000715231	0.0206434	7639.5	7903.95	7547.07	10705.1	10481.4	9083.9	7090	8097	7557	10194	11992	8847	up
ENSRNOG00000009446	Rxra	3	6211789	6295908	+	84120	0.416565	0.0149893	0.16364	5103.06	4648.46	4738.76	7687	5624.38	6030.26	4736	4762	4745	7320	6435	5873	up
ENSRNOG00000009503	Depdc1	2	264704769	264738257	+	33489	1.36441	0.0428107	0.312061	182.098	203.041	376.504	1354.68	252.595	354.238	169	208	377	1290	289	345	up
ENSRNOG00000009508	LOC103689977	2	230186198	230198555	+	12358	0.344664	0.0327859	0.264305	835.066	889.279	890.828	1284.32	1013	1024.72	775	911	892	1223	1159	998	up
ENSRNOG00000009594	Snai1	3	164274710	164279378	+	4669	1.0049	0.00168459	0.038421	3678.6	2027.48	1868.54	5976.33	4370.15	4853.58	3414	2077	1871	5691	5000	4727	up
ENSRNOG00000009599	Rwdd2a	8	94243372	94246496	+	3125	0.915222	0.0112789	0.136007	114.215	118.115	121.84	228.93	139.845	299.819	106	121	122	218	160	292	up
ENSRNOG00000009646	Nyx	X	10197547	10218583	-	21037	3.37294	2.93853e-08	4.11318e-06	73.2703	53.6887	13.9816	564.974	296.296	597.584	68	55	14	538	339	582	up
ENSRNOG00000009663	Apex1	15	27849979	27852082	+	2104	0.496992	0.00218302	0.0461516	5220.51	5036	5415.87	8705.63	6908.33	6504.63	4845	5159	5423	8290	7904	6335	up
ENSRNOG00000009686	Aqp7	5	57358327	57372239	-	13913	6.20152	0.0340481	0.269989	0	0	0	27.3036	13.9845	0	0	0	0	26	16	0	up
ENSRNOG00000009785	Cdkn3	15	23553128	23564535	+	11408	1.40284	0.0150947	0.164568	382.514	355.321	563.259	2152.78	425.653	862.493	355	364	564	2050	487	840	up
ENSRNOG00000009790	Kcnk3	6	27151612	27190132	-	38521	7.11501	7.39921e-05	0.00344482	0	0	0	36.7548	35.8352	5.13389	0	0	0	35	41	5	up
ENSRNOG00000009795	Nfib	5	100439082	100647727	-	208646	0.492948	0.0180363	0.182142	11487.3	10104.2	10646	19160.8	12921.7	13286.5	10661	10351	10660	18246	14784	12940	up
ENSRNOG00000009797	Aqp3	5	57423734	57429245	-	5512	2.34951	0.0270141	0.23536	40.9452	3.90463	9.98686	121.816	17.4806	139.642	38	4	10	116	20	136	up
ENSRNOG00000009823	Naa38	10	55997614	55998691	+	1078	0.349969	0.0149917	0.16364	4138.69	4456.16	3988.75	5802.01	4641.97	5595.94	3841	4565	3994	5525	5311	5450	up
ENSRNOG00000009832	Slc39a14	15	51982982	52029816	-	46835	2.24722	5.33332e-13	2.37955e-10	12439.8	9222.74	9814.08	72096.1	39244	38099.6	11545	9448	9827	68654	44900	37106	up
ENSRNOG00000009857	Ftsj3	10	94439077	94445503	-	6427	0.264324	0.00239348	0.0491454	6962.83	6913.15	6672.22	8562.81	8269.2	7847.66	6462	7082	6681	8154	9461	7643	up
ENSRNOG00000009862	Olfm1	3	6773813	6798737	+	24925	1.09904	5.00746e-05	0.00254726	532.287	568.124	841.892	1332.62	1673.77	1154.1	494	582	843	1269	1915	1124	up
ENSRNOG00000009863	Prrt3	4	145450861	145454834	-	3974	1.78521	0.000129471	0.00543677	96.9754	89.8065	58.9224	419.005	152.955	275.176	90	92	59	399	175	268	up
ENSRNOG00000009896	Tmem199	10	65775715	65780349	-	4635	0.28892	0.00717322	0.101919	2331.72	2347.66	2150.17	2667.35	2948.98	2726.09	2164	2405	2153	2540	3374	2655	up
ENSRNOG00000009955	Plch1	2	154256380	154418920	-	162541	1.22601	0.00075202	0.0213315	44.1777	87.8542	57.9238	162.771	146.837	135.535	41	90	58	155	168	132	up
ENSRNOG00000010038	Psmc5	10	94445877	94451811	+	5935	0.292208	0.000307039	0.0108507	9677.06	9815.26	9355.69	12161.6	11790.7	11372.6	8981	10055	9368	11581	13490	11076	up
ENSRNOG00000010042	Wdfy2	15	46008613	46134064	+	125452	0.538513	0.000465727	0.0149115	3854.23	4565.49	4524.05	6852.14	6448.59	5500.45	3577	4677	4530	6525	7378	5357	up
ENSRNOG00000010050	Stard9	3	112428395	112659140	+	230746	0.95397	0.000109898	0.0047451	3949.05	3270.13	4193.48	9095.23	5389.27	7624.85	3665	3350	4199	8661	6166	7426	up
ENSRNOG00000010063	Htr2a	15	56666012	56735382	+	69371	2.15359	1.59068e-46	1.13553e-42	1307.01	1515.97	1502.02	6598.01	7008.85	5638.03	1213	1553	1504	6283	8019	5491	up
ENSRNOG00000010067	Lypla2	5	154315033	154319629	-	4597	0.271216	0.00149129	0.0350576	3387.67	3260.37	3320.63	4174.29	3908.66	3947.96	3144	3340	3325	3975	4472	3845	up
ENSRNOG00000010071	RGD1560010	2	178389799	178393113	+	3315	0.877012	0.00388338	0.0685244	494.574	668.668	619.185	1523.75	886.267	864.547	459	685	620	1451	1014	842	up
ENSRNOG00000010079	Car3	2	88126667	88135410	-	8744	3.12051	0.0204485	0.198336	1531.13	491.007	28.9619	5897.57	10184.2	1755.79	1421	503	29	5616	11652	1710	up
ENSRNOG00000010083	Prpsap1	10	105430520	105452228	-	21709	0.491459	0.00018777	0.00723253	4771.19	5286.87	4299.34	6438.39	7084.01	6661.73	4428	5416	4305	6131	8105	6488	up
ENSRNOG00000010109	Nol9	5	169213115	169230141	+	17027	0.270737	0.0296779	0.248081	3637.65	3484.88	3360.58	3980.02	4676.06	3989.03	3376	3570	3365	3790	5350	3885	up
ENSRNOG00000010119	Zmat3	2	118721334	118745766	-	24433	0.47339	0.0110434	0.134149	3270.22	2720.55	2579.6	3463.35	3813.39	4621.52	3035	2787	2583	3298	4363	4501	up
ENSRNOG00000010131	Rin2	3	139894331	140087678	+	193348	0.48503	0.0169088	0.175615	9458.33	7466.63	8677.58	13036.4	9439.53	13358.4	8778	7649	8689	12414	10800	13010	up
ENSRNOG00000010183	Fam198b	2	178679041	178750668	+	71628	0.524725	0.00361931	0.0648661	18016.9	16065.6	14809.5	26537	19338.8	24464	16721	16458	14829	25270	22126	23826	up
ENSRNOG00000010208	Timp1	X	1364786	1369384	-	4599	1.22885	7.18755e-05	0.00339049	25568.1	14748.8	23677.8	40435.5	66504.1	43049.7	23729	15109	23709	38505	76089	41927	up
ENSRNOG00000010209	Nol12	7	120161091	120167020	+	5930	0.354854	0.0380889	0.289568	1090.43	977.134	893.824	1286.42	1098.66	1402.58	1012	1001	895	1225	1257	1366	up
ENSRNOG00000010235	Pkig	3	160047296	160115177	+	67882	0.412808	0.00913054	0.118116	3342.42	2976.3	3232.75	4745.57	3606.25	4364.83	3102	3049	3237	4519	4126	4251	up
ENSRNOG00000010240	Fam46a	8	92937739	92942076	-	4338	0.877512	4.67059e-07	4.69602e-05	2346.8	2359.37	2319.95	4855.83	3483.88	4570.19	2178	2417	2323	4624	3986	4451	up
ENSRNOG00000010306	H2afz	2	243105674	243106956	+	1283	0.884294	0.00635	0.0938473	1482.65	2463.82	2287.99	5308.44	3208.56	2992.03	1376	2524	2291	5055	3671	2914	up
ENSRNOG00000010332	Nipsnap3b	5	69833225	69849112	+	15888	0.451785	0.0394684	0.296659	2152.85	1957.2	3071.96	3121.01	3365.02	3337.03	1998	2005	3076	2972	3850	3250	up
ENSRNOG00000010386	H2afx	8	48665652	48666981	+	1330	1.02752	0.00457291	0.0760944	3122.61	3707.45	4428.17	11862.3	5361.3	5727.36	2898	3798	4434	11296	6134	5578	up
ENSRNOG00000010392	Nrg1	16	63837216	64057434	+	220219	1.35644	0.0335733	0.267818	833.988	292.847	363.522	1075.34	457.992	2282.53	774	300	364	1024	524	2223	up
ENSRNOG00000010448	Ptbp1	7	12663965	12673718	-	9754	0.381573	0.000370138	0.0125425	17230.4	18785.2	19012	25475.3	23674.9	22538.8	15991	19244	19037	24259	27087	21951	up
ENSRNOG00000010475	Casp3	16	48845012	48863204	-	18193	0.558308	1.95601e-11	6.64919e-09	8805.36	8943.55	8916.26	12436.8	13303.6	13524.7	8172	9162	8928	11843	15221	13172	up
ENSRNOG00000010478	LOC299282	6	127941526	128080889	+	139364	2.54482	0.00109272	0.0283315	3891.94	29285.7	5075.32	120437	68518.7	34264.6	3612	30001	5082	114687	78394	33371	up
ENSRNOG00000010514	Cachd1	5	119727839	119831634	+	103796	0.45625	0.0100403	0.125745	1839.3	2424.78	2592.59	3115.76	3123.78	3168.63	1707	2484	2596	2967	3574	3086	up
ENSRNOG00000010531	Oprd1	5	150288126	150323063	-	34938	3.02828	0.0219658	0.207507	0	3.90463	15.979	56.7074	93.5212	12.3213	0	4	16	54	107	12	up
ENSRNOG00000010539	Mcat	7	124412762	124423832	-	11071	0.364779	0.0167283	0.174503	853.383	930.278	772.983	1072.19	1017.37	1203.38	792	953	774	1021	1164	1172	up
ENSRNOG00000010549	Tspo	7	124460358	124470609	+	10252	0.895608	0.0407408	0.302428	4684.99	2099.71	1917.48	5105.76	3658.69	7424.63	4348	2151	1920	4862	4186	7231	up
ENSRNOG00000010551	Lhx2	3	22640545	22658446	+	17902	2.45416	0.0321748	0.261899	0	19.5231	5.99211	55.6572	43.7015	41.0711	0	20	6	53	50	40	up
ENSRNOG00000010580	Acot7	5	169357517	169450219	+	92703	0.810546	0.00656041	0.0954469	2214.27	1359.79	1177.45	2473.07	2580.14	3279.53	2055	1393	1179	2355	2952	3194	up
ENSRNOG00000010605	Gsc	6	128147181	128149220	-	2040	1.39586	0.0446999	0.319602	54.9527	21.4755	23.9685	152.27	41.9534	69.8209	51	22	24	145	48	68	up
ENSRNOG00000010633	Acsl1	16	48937456	49003246	-	65791	0.711996	0.0216215	0.204888	3830.53	2601.46	2716.42	6068.74	5671.58	3244.62	3555	2665	2720	5779	6489	3160	up
ENSRNOG00000010634	Megf11	8	69971778	70184742	+	212965	4.12444	0.0236956	0.217144	0	0	2.99606	40.9553	3.49612	8.21422	0	0	3	39	4	8	up
ENSRNOG00000010666	Wisp2	3	160207913	160219331	+	11419	3.112	2.2914e-05	0.00132271	218.733	229.397	314.586	4949.29	519.174	1126.37	203	235	315	4713	594	1097	up
ENSRNOG00000010694	Tpbg	8	93491761	93495130	+	3370	0.983125	1.74063e-08	2.51873e-06	1687.37	1562.83	1617.87	3833	2798.64	2992.03	1566	1601	1620	3650	3202	2914	up
ENSRNOG00000010701	Depdc1b	2	40000313	40069975	+	69663	1.69422	0.00195027	0.0430847	78.6578	81.9972	189.75	612.23	236.862	285.444	73	84	190	583	271	278	up
ENSRNOG00000010718	Gpr153	5	169452493	169462713	+	10221	0.791727	9.48099e-05	0.00420383	2189.49	1808.82	1783.65	3961.12	2738.34	3310.33	2032	1853	1786	3772	3133	3224	up
ENSRNOG00000010721	Dlgap5	15	24167486	24199341	-	31856	1.02148	0.0166739	0.174105	1695.99	1669.23	2101.23	6127.55	1959.58	3010.51	1574	1710	2104	5835	2242	2932	up
ENSRNOG00000010744	Nrp1	19	61332351	61485858	+	153508	0.933053	9.43159e-07	8.78204e-05	25751.3	24220.4	34289.9	53875.2	57962.2	49044	23899	24812	34335	51303	66316	47765	up
ENSRNOG00000010756	Tp53	10	56187020	56198449	+	11430	0.533066	5.54526e-06	0.000408101	7219.28	8504.28	8158.26	12093.4	11301.2	11164.1	6700	8712	8169	11516	12930	10873	up
ENSRNOG00000010783	Mak16	16	64729221	64737807	+	8587	0.298658	0.0339634	0.269651	3325.18	3755.28	3383.55	3849.8	4766.09	4253.94	3086	3847	3388	3666	5453	4143	up
ENSRNOG00000010797	Esm1	2	45104305	45113131	+	8827	4.84905	2.24436e-21	3.43322e-18	112.06	185.47	48.9356	2000.51	3748.72	4238.54	104	190	49	1905	4289	4128	up
ENSRNOG00000010802	Ube3d	8	93948767	94120458	-	171692	1.49669	1.53369e-10	3.81924e-08	357.731	254.777	404.468	1022.83	974.544	871.734	332	261	405	974	1115	849	up
ENSRNOG00000010805	Fabp4	2	93792601	93797305	+	4705	3.45922	2.50412e-07	2.80776e-05	1522.51	733.094	459.395	13573	13814	2471.45	1413	751	460	12925	15805	2407	up
ENSRNOG00000010812	Osbpl6	3	63353178	63454967	+	101790	0.373034	0.0149002	0.163224	1289.77	1023.99	1146.49	1608.81	1463.13	1408.74	1197	1049	1148	1532	1674	1372	up
ENSRNOG00000010832	Pdgfrl	16	54386288	54450426	-	64139	1.13529	0.00115019	0.0293943	411.607	209.874	392.483	730.895	920.354	574.995	382	215	393	696	1053	560	up
ENSRNOG00000010849	Adprhl2	5	144336312	144341586	-	5275	0.352249	0.0272124	0.236039	2422.23	2983.14	2710.43	3375.14	3111.55	3875.06	2248	3056	2714	3214	3560	3774	up
ENSRNOG00000010911	Tmem108	8	111970288	111984572	-	14285	1.32338	0.00726783	0.10267	195.028	515.411	369.514	621.681	1435.16	645.843	181	528	370	592	1642	629	up
ENSRNOG00000010918	Cebpa	1	91363492	91366164	+	2673	1.55494	2.00125e-09	3.89624e-07	1503.12	1303.17	1098.55	4668.91	4035.4	2768.19	1395	1335	1100	4446	4617	2696	up
ENSRNOG00000010947	Mmp14	15	33074441	33083655	+	9215	0.894675	0.00160452	0.037229	37111.4	68093.8	54497.3	121111	85417.2	90390.3	34442	69757	54569	115329	97728	88033	up
ENSRNOG00000010958	Prdx3	1	282238773	282251257	-	12485	0.312228	0.0327831	0.264305	7943.36	6316.71	6663.23	8905.16	8030.59	9042.83	7372	6471	6672	8480	9188	8807	up
ENSRNOG00000010994	Has1	1	59720612	59732409	-	11798	2.69769	0.0198542	0.194204	8.62003	27.3324	0	75.6098	59.4341	98.5706	8	28	0	72	68	96	up
ENSRNOG00000011105	Arl15	2	45668969	46050564	+	381596	0.680513	3.99557e-06	0.000306264	484.877	538.839	497.345	803.355	745.548	890.216	450	552	498	765	853	867	up
ENSRNOG00000011116	Snx25	16	49350884	49432118	+	81235	0.355329	0.0292109	0.246519	1616.26	1902.53	1636.85	2514.03	2085.44	1997.08	1500	1949	1639	2394	2386	1945	up
ENSRNOG00000011161	Slc2a12	1	24003625	24056373	-	52749	0.805924	0.00755482	0.105335	860.926	556.41	918.791	1572.05	987.654	1524.76	799	570	920	1497	1130	1485	up
ENSRNOG00000011226	Timm8a1	X	105352402	105355716	-	3315	0.601262	0.0159514	0.169789	563.535	490.031	538.292	1055.39	684.366	675.619	523	502	539	1005	783	658	up
ENSRNOG00000011276	Tmem254	16	3817402	3821270	+	3869	0.46357	0.0327925	0.264305	1907.18	1655.56	2082.26	3223.92	2393.09	2167.53	1770	1696	2085	3070	2738	2111	up
ENSRNOG00000011296	Cenpn	19	49340184	49479996	+	139813	0.897897	0.0291155	0.246338	477.334	634.502	647.148	1779.98	708.838	789.592	443	650	648	1695	811	769	up
ENSRNOG00000011329	Pkm	8	64481172	64502722	+	21551	0.975258	1.09863e-08	1.69267e-06	29715.4	40661.8	32137.7	71532.2	63384.7	66628.6	27578	41655	32180	68117	72520	64891	up
ENSRNOG00000011373	Reep4	15	52234563	52238471	+	3909	0.630092	0.00804911	0.110263	757.485	1178.22	1226.39	1752.68	1578.5	1563.78	703	1207	1228	1669	1806	1523	up
ENSRNOG00000011416	Vegfc	16	40440207	40555576	-	115370	0.411586	0.0117559	0.139644	1971.83	1743.42	1916.48	2615.89	2109.91	2766.14	1830	1786	1919	2491	2414	2694	up
ENSRNOG00000011420	Mtmr7	16	54765325	54856225	+	90901	3.73921	0.0398456	0.298242	0	0	4.99343	8.40109	53.3158	5.13389	0	0	5	8	61	5	up
ENSRNOG00000011423	Pitx1	17	8878270	8884423	+	6154	1.34236	0.000534512	0.0165421	101.285	47.8317	100.867	192.175	195.783	245.4	94	49	101	183	224	239	up
ENSRNOG00000011445	Nkain1	5	148661070	148667746	+	6677	1.07707	3.55462e-06	0.000278849	416.994	604.241	685.098	1170.9	1217.52	1212.62	387	619	686	1115	1393	1181	up
ENSRNOG00000011478	Ackr4	8	112644222	112648880	-	4659	0.910546	0.0135804	0.153234	599.092	500.769	887.831	805.455	1219.27	1711.64	556	513	889	767	1395	1667	up
ENSRNOG00000011490	Angptl8	8	22856539	22858565	+	2027	3.48683	0.00524512	0.0833923	0	39.0463	5.99211	287.737	137.223	81.1154	0	40	6	274	157	79	up
ENSRNOG00000011535	Gcsh	19	49522054	49532811	-	10758	0.451708	0.0190731	0.189019	3803.59	3579.57	3743.07	6094.99	4059	5064.07	3530	3667	3748	5804	4644	4932	up
ENSRNOG00000011592	Lrp10	15	33108671	33114829	+	6159	0.273193	0.00666191	0.0963996	18849.9	19257.6	19715.1	21576.1	24715	23585.1	17494	19728	19741	20546	28277	22970	up
ENSRNOG00000011631	Fst	2	46538700	46544457	-	5758	1.05877	0.0477035	0.332234	2483.65	558.362	861.866	2559.18	2525.95	3046.45	2305	572	863	2437	2890	2967	up
ENSRNOG00000011646	Rem2	15	33121273	33125752	+	4480	2.08718	5.71279e-22	9.41116e-19	174.556	250.872	231.695	886.315	859.172	1049.37	162	257	232	844	983	1022	up
ENSRNOG00000011654	Plk4	2	127686925	127705518	+	18594	1.18967	0.00775913	0.107483	699.3	945.897	1160.47	3580.97	1568.88	1250.61	649	969	1162	3410	1795	1218	up
ENSRNOG00000011658	Tex30	9	50858737	50868238	-	9502	0.629992	0.00335518	0.0621793	679.905	678.429	727.043	1246.51	1158.09	822.449	631	695	728	1187	1325	801	up
ENSRNOG00000011659	Alpk3	1	142883040	142931940	+	48901	1.39264	0.0140846	0.157184	247.826	106.401	90.8804	642.684	270.949	254.641	230	109	91	612	310	248	up
ENSRNOG00000011771	Ptp4a1	9	37223729	37231291	-	7563	0.491219	0.0225731	0.210827	5951.05	8941.6	7552.06	10637.9	11850.1	9061.31	5523	9160	7562	10130	13558	8825	up
ENSRNOG00000011777	Spag5	10	65566171	65585760	+	19590	1.37952	0.0056895	0.0875962	811.361	843.4	1057.61	4310.81	1167.7	1579.18	753	864	1059	4105	1336	1538	up
ENSRNOG00000011782	Got2	19	9587653	9613340	+	25688	0.85528	1.00197e-05	0.000674786	23738.5	23157.4	21916.2	50787.8	33690.4	40011.5	22031	23723	21945	48363	38546	38968	up
ENSRNOG00000011789	Cdon	8	36625733	36710949	+	85217	2.70886	9.39081e-20	1.1173e-16	582.93	559.338	699.08	5692.79	3229.54	3117.3	541	573	700	5421	3695	3036	up
ENSRNOG00000011861	Aadat	16	32832061	32868702	-	36642	1.8727	1.14911e-15	7.45734e-13	1046.26	1096.22	780.972	3636.62	2857.2	4212.87	971	1123	782	3463	3269	4103	up
ENSRNOG00000011905	Atp6v1e1	4	153351421	153373649	-	22229	0.425707	0.010555	0.129911	8617.88	11753.9	10288.5	14076	14385.7	12722.8	7998	12041	10302	13404	16459	12391	up
ENSRNOG00000011907	Krt23	10	87391623	87407634	-	16012	2.73781	0.000256924	0.00934175	21.5501	16.5947	9.98686	128.117	162.57	29.7765	20	17	10	122	186	29	up
ENSRNOG00000011967	Nphp4	5	169659188	169744660	+	85473	0.424914	0.00725715	0.102655	1435.24	1524.76	1560.95	2279.85	1731.45	2059.72	1332	1562	1563	2171	1981	2006	up
ENSRNOG00000011979	Mrps24	14	85947765	85951899	-	4135	0.281048	0.0220991	0.208216	2176.56	2246.14	2020.34	2843.77	2528.57	2457.08	2020	2301	2023	2708	2893	2393	up
ENSRNOG00000011984	Cxcl14	17	9109731	9117750	+	8020	1.74111	0.000856122	0.0235362	606.635	2123.14	944.757	6172.7	2838.85	3273.37	563	2175	946	5878	3248	3188	up
ENSRNOG00000012017	Otulin	2	80269587	80293181	-	23595	1.05197	7.57038e-06	0.000535074	3271.3	2907.97	2727.41	8041.95	5197.86	5227.32	3036	2979	2731	7658	5947	5091	up
ENSRNOG00000012027	Bco1	19	49637016	49673808	+	36793	2.26776	0.00513176	0.0821388	158.393	55.641	49.9343	932.521	173.932	164.284	147	57	50	888	199	160	up
ENSRNOG00000012036	Pcsk5	1	236031988	236313858	+	281871	0.740648	0.0423806	0.310089	2792.89	4347.81	2367.88	3454.95	5127.93	7305.52	2592	4454	2371	3290	5867	7115	up
ENSRNOG00000012046	Prmt5	15	33156492	33165895	-	9404	0.336225	0.00978206	0.12396	5848.69	5174.61	5567.67	7305.8	6242.32	7397.93	5428	5301	5575	6957	7142	7205	up
ENSRNOG00000012067	Fam111a	1	229003961	229019527	+	15567	3.31578	1.11821e-12	4.78953e-10	571.077	718.452	984.704	3130.46	9112.64	10403.3	530	736	986	2981	10426	10132	up
ENSRNOG00000012094	Ltbp2	6	108500112	108596569	-	96458	1.90155	0.000602599	0.0181605	3945.82	4598.68	9383.65	8956.62	37524.7	20500.6	3662	4711	9396	8529	42933	19966	up
ENSRNOG00000012098	Adcyap1r1	4	85662892	85711696	+	48805	2.87625	5.49624e-07	5.42431e-05	273.686	354.345	286.623	4360.17	1511.2	845.038	254	363	287	4152	1729	823	up
ENSRNOG00000012109	Fam105a	2	80383643	80408672	-	25030	0.634245	0.0305022	0.252604	1313.48	962.491	1409.15	2428.97	1336.39	1954.98	1219	986	1411	2313	1529	1904	up
ENSRNOG00000012110	Col17a1	1	267417459	267463705	-	46247	2.27304	1.90465e-09	3.77685e-07	216.578	114.21	153.798	909.418	496.449	935.394	201	117	154	866	568	911	up
ENSRNOG00000012134	Scn4a	10	94505026	94557764	-	52739	1.27844	0.0101656	0.1265	56.0302	48.8079	67.9106	228.93	90.8991	99.5974	52	50	68	218	104	97	up
ENSRNOG00000012181	Lpl	16	22537056	22561496	-	24441	1.79225	0.00898635	0.117063	2469.64	1373.45	966.728	10652.6	4679.56	1326.6	2292	1407	968	10144	5354	1292	up
ENSRNOG00000012219	Snrnp40	5	148577332	148610639	+	33308	0.398679	0.00866462	0.114828	2602.17	2748.86	2573.61	4041.98	3219.05	3187.12	2415	2816	2577	3849	3683	3104	up
ENSRNOG00000012262	Depdc7	3	94665717	94686989	-	21273	0.595964	0.00995647	0.125142	860.926	1228.98	1339.24	1575.21	1646.67	1962.17	799	1259	1341	1500	1884	1911	up
ENSRNOG00000012318	Aspm	13	56546021	56591793	+	45773	1.36865	0.00542673	0.0853296	1790.81	2091.91	3606.25	11123	3542.44	4673.89	1662	2143	3611	10592	4053	4552	up
ENSRNOG00000012325	Adk	15	3033495	3435888	-	402394	0.509508	0.0134553	0.152692	3623.65	3040.73	3429.49	5935.37	3997.81	4436.7	3363	3115	3434	5652	4574	4321	up
ENSRNOG00000012363	Peli2	15	24942218	25083931	+	141714	0.447183	0.0396354	0.297314	10046.6	12654.9	14525.9	19536.7	17163.3	14055.6	9324	12964	14545	18604	19637	13689	up
ENSRNOG00000012364	Prickle2	4	124238167	124338176	-	100010	0.477322	0.0343712	0.271421	10036.9	9202.24	8916.26	15294.2	9498.96	14404.7	9315	9427	8928	14564	10868	14029	up
ENSRNOG00000012390	Npw	10	14021187	14022452	-	1266	1.54001	0.00679353	0.0977757	39.8676	25.3801	34.954	157.521	49.8197	84.1957	37	26	35	150	57	82	up
ENSRNOG00000012394	Bcl2l13	4	153385205	153436660	+	51456	0.321352	0.0222818	0.2092	2539.68	3052.44	3001.05	3804.65	3639.46	3293.9	2357	3127	3005	3623	4164	3208	up
ENSRNOG00000012404	Thrsp	1	162381253	162385575	-	4323	7.41686	5.28399e-12	1.9853e-09	7.54253	0	3.99474	1071.14	799.738	83.169	7	0	4	1020	915	81	up
ENSRNOG00000012428	Maf	19	48194804	48196748	-	1945	0.472673	0.0219779	0.20753	7601.79	9958.76	7282.42	13091	9678.14	11706.3	7055	10202	7292	12466	11073	11401	up
ENSRNOG00000012434	Zfp598	10	14035149	14047096	+	11948	0.430944	0.00154828	0.0361198	5128.92	6069.75	5880.26	7370.91	8413.41	7239.81	4760	6218	5888	7019	9626	7051	up
ENSRNOG00000012439	Bid	4	153442218	153465203	-	22986	1.04807	0.000310873	0.0109321	522.589	639.383	645.151	1577.31	832.077	1328.65	485	655	646	1502	952	1294	up
ENSRNOG00000012457	Cyc1	7	117409576	117411953	+	2378	0.293751	0.000218247	0.00814282	6459.64	6696.44	6337.66	8188.97	7860.15	7847.66	5995	6860	6346	7798	8993	7643	up
ENSRNOG00000012478	Shox2	2	164118191	164126783	-	8593	0.673384	0.0103153	0.127547	1581.78	1148.94	901.813	2171.68	1693.87	1927.26	1468	1177	903	2068	1938	1877	up
ENSRNOG00000012556	Isl1	2	48487736	48501436	-	13701	3.24794	0.000639852	0.018956	85.1228	3.90463	26.9645	325.542	154.703	620.174	79	4	27	310	177	604	up
ENSRNOG00000012645	Mecom	2	117396007	117454769	-	58763	1.83151	0.0295728	0.247588	5.38752	11.7139	3.99474	40.9553	13.9845	20.5355	5	12	4	39	16	20	up
ENSRNOG00000012660	Postn	2	143656793	143688087	+	31295	2.40723	0.000217048	0.0081122	1669.05	4775.36	11394	47196.3	28869.2	18560	1549	4892	11409	44943	33030	18076	up
ENSRNOG00000012692	Riok2	1	59129951	59146776	+	16826	0.335044	0.00456058	0.0760482	2765.95	2999.73	2704.44	3441.3	3858.84	3383.23	2567	3073	2708	3277	4415	3295	up
ENSRNOG00000012701	Map7	1	15620653	15748203	+	127551	1.643	0.0450277	0.320856	23.7051	25.3801	86.8856	60.9079	281.438	82.1422	22	26	87	58	322	80	up
ENSRNOG00000012709	Bag2	9	38456468	38467118	+	10651	0.523283	0.0102447	0.127263	919.111	1324.65	1324.26	1659.22	1642.3	1827.66	853	1357	1326	1580	1879	1780	up
ENSRNOG00000012710	Ubac2	15	108286453	108433529	+	147077	0.370517	8.86187e-05	0.00397874	4574	4282.4	4291.35	5375.65	5796.57	5823.88	4245	4387	4297	5119	6632	5672	up
ENSRNOG00000012736	Sssca1	1	221087803	221089586	-	1784	0.370631	0.000150304	0.0060654	1188.49	1186.03	1211.41	1554.2	1482.36	1600.75	1103	1215	1213	1480	1696	1559	up
ENSRNOG00000012742	Irx2	1	33271977	33275540	-	3564	1.9813	8.514e-05	0.00386305	17.2401	10.7377	23.9685	81.9107	52.4418	70.8476	16	11	24	78	60	69	up
ENSRNOG00000012782	Tmem2	1	239398043	239474931	+	76889	0.896673	0.00101032	0.0266795	13771.6	20615.5	18200	32823.1	41159	23922.9	12781	21119	18224	31256	47091	23299	up
ENSRNOG00000012795	Cables1	18	3317724	3421721	+	103998	1.05629	0.00649262	0.0950211	108.828	197.184	243.679	473.612	377.581	292.632	101	202	244	451	432	285	up
ENSRNOG00000012808	Tmem259	7	12771227	12779862	-	8636	0.396963	0.000740351	0.0210842	5753.87	6590.04	5805.36	7891.78	8440.51	7565.3	5340	6751	5813	7515	9657	7368	up
ENSRNOG00000012827	Mlf1	2	164549455	164582643	+	33189	1.13887	0.0274232	0.237195	16.1626	16.5947	32.9566	56.7074	41.0794	47.2318	15	17	33	54	47	46	up
ENSRNOG00000012835	Espl1	7	143897014	143923868	+	26855	1.41516	0.00620251	0.0924377	491.342	754.57	977.713	3531.61	1017.37	1382.04	456	773	979	3363	1164	1346	up
ENSRNOG00000012927	Rrp9	8	115179893	115188588	+	8696	0.422298	0.00451607	0.0755847	1424.46	1452.52	1456.08	2180.08	1943.84	1682.89	1322	1488	1458	2076	2224	1639	up
ENSRNOG00000012932	Ccdc146	4	10295122	10421415	+	126294	0.60144	0.022638	0.211248	186.408	220.612	199.737	357.046	335.628	227.945	173	226	200	340	384	222	up
ENSRNOG00000012980	Hyls1	8	36763481	36764422	-	942	0.654186	0.0435595	0.315479	367.429	397.296	463.39	927.271	487.709	518.523	341	407	464	883	558	505	up
ENSRNOG00000012989	Serinc2	5	148470061	148492232	-	22172	4.72846	1.84292e-17	1.40957e-14	8.62003	14.6424	16.9777	379.099	520.922	169.418	8	15	17	361	596	165	up
ENSRNOG00000012999	Phb2	4	157230769	157235367	+	4599	0.352887	0.0360785	0.279948	9855.93	7795.59	8663.6	12264.5	9679.01	11664.2	9147	7986	8675	11679	11074	11360	up
ENSRNOG00000013009	Ldha	1	102900286	102909707	+	9422	0.694967	0.0235251	0.215859	47415.6	70927.6	69399.7	79795.7	141397	82733.6	44005	72660	69491	75986	161776	80576	up
ENSRNOG00000013018	Eda2r	X	66561286	66602506	-	41221	0.596094	0.0395362	0.296842	3567.62	2068.48	2317.95	4159.59	3128.15	4735.5	3311	2119	2321	3961	3579	4612	up
ENSRNOG00000013024	Csgalnact1	16	22979444	23074798	+	95355	0.810464	0.0138618	0.155344	9529.45	6570.52	6277.74	17239	8303.29	13703.4	8844	6731	6286	16416	9500	13346	up
ENSRNOG00000013057	Prc1	1	142087208	142108746	+	21539	1.12174	0.0101754	0.126548	1955.67	2794.74	3804.99	10030.9	3775.81	4811.48	1815	2863	3810	9552	4320	4686	up
ENSRNOG00000013069	Sapcd2	3	2591331	2596583	+	5253	0.874166	0.0129364	0.148312	356.654	618.884	630.171	1348.38	762.154	833.743	331	634	631	1284	872	812	up
ENSRNOG00000013074	Wt1	3	95133713	95180564	+	46852	6.87452	4.74847e-05	0.00244949	0	0	0	25.2033	32.3391	8.21422	0	0	0	24	37	8	up
ENSRNOG00000013169	Traf4	10	65418700	65424802	-	6103	0.428542	0.0433416	0.314628	2235.82	1726.82	1604.89	2329.2	2933.25	2229.13	2075	1769	1607	2218	3356	2171	up
ENSRNOG00000013231	Ptafr	5	150754021	150775672	+	21652	1.06749	0.00726705	0.10267	259.678	225.492	461.393	855.861	445.755	682.807	241	231	462	815	510	665	up
ENSRNOG00000013279	LOC681458	1	263968134	264004008	+	35875	1.58359	0.0054372	0.0854315	75.4253	364.107	253.666	801.254	811.974	465.13	70	373	254	763	929	453	up
ENSRNOG00000013285	Imp4	9	37769959	37775154	-	5196	0.299205	0.00209404	0.0447118	4330.49	4299.97	4100.6	5291.64	4911.18	5463.48	4019	4405	4106	5039	5619	5321	up
ENSRNOG00000013294	Sh2d2a	2	187218851	187225002	+	6152	2.64861	8.00742e-08	1.01472e-05	14.0076	11.7139	11.9842	73.5096	105.758	56.4728	13	12	12	70	121	55	up
ENSRNOG00000013317	RGD1565222	15	33224896	33250546	-	25651	0.372116	0.0276153	0.238087	1475.1	1370.53	1154.48	1728.52	1551.4	1897.48	1369	1404	1156	1646	1775	1848	up
ENSRNOG00000013368	Plcl2	9	1782536	1984654	-	202119	0.635996	0.0441864	0.317574	448.242	480.269	810.933	1095.29	760.406	848.118	416	492	812	1043	870	826	up
ENSRNOG00000013387	Tpcn2	1	218419184	218448877	-	29694	0.392622	0.0158854	0.169267	1945.97	2158.28	2302.97	3163.01	2814.38	2434.49	1806	2211	2306	3012	3220	2371	up
ENSRNOG00000013436	Pde7b	1	15893533	16203909	-	310377	1.87776	5.8288e-06	0.000427498	257.523	508.578	218.712	1536.35	1248.99	834.77	239	521	219	1463	1429	813	up
ENSRNOG00000013445	Aaas	7	143937199	143956668	-	19470	0.538009	0.0176227	0.179547	1533.29	1968.91	1863.55	3272.23	2232.27	2287.66	1423	2017	1866	3116	2554	2228	up
ENSRNOG00000013502	Eps15l1	16	19127724	19203003	+	75280	0.269144	0.0450361	0.320856	7004.85	6164.43	7240.47	8934.56	7565.61	8096.14	6501	6315	7250	8508	8656	7885	up
ENSRNOG00000013545	Polr2e	7	12532895	12536791	+	3897	0.337807	0.00404774	0.0701428	6391.75	5490.89	5933.19	7737.41	7029.82	7749.09	5932	5625	5941	7368	8043	7547	up
ENSRNOG00000013552	Scd	1	264160129	264172729	-	12601	1.21844	0.0322914	0.262232	20196.7	7021.5	6027.07	25143.4	39194.1	13021.6	18744	7193	6035	23943	44843	12682	up
ENSRNOG00000013588	Glra1	10	40855559	40953651	-	98093	5.57882	0.00337477	0.0624128	0	0	0	7.35096	12.2364	7.18744	0	0	0	7	14	7	up
ENSRNOG00000013598	Melk	5	59783890	59844356	+	60467	1.19539	0.0161931	0.171683	419.149	410.962	594.218	1959.56	617.939	684.86	389	421	595	1866	707	667	up
ENSRNOG00000013603	Dffa	5	165922915	165935821	+	12907	0.503975	0.00298462	0.0571723	2704.54	2719.57	2788.33	3553.66	4647.22	3443.81	2510	2786	2792	3384	5317	3354	up
ENSRNOG00000013647	Polm	14	86069016	86078954	-	9939	0.403532	0.0161205	0.171333	2346.8	2538.99	2754.37	2979.24	3205.07	3922.29	2178	2601	2758	2837	3667	3820	up
ENSRNOG00000013658	Nefl	15	44799334	44804574	+	5241	2.72258	4.62325e-05	0.00239158	423.459	2603.41	2302.97	11941.1	17756.8	5482.99	393	2667	2306	11371	20316	5340	up
ENSRNOG00000013721	Nepro	11	60919453	60931794	-	12342	0.672338	0.0242253	0.220356	1712.15	1008.37	1089.57	2503.53	1602.97	1965.25	1589	1033	1091	2384	1834	1914	up
ENSRNOG00000013727	Ndc80	9	119839016	119871382	-	32367	1.35889	0.00560743	0.0868949	675.595	1116.72	1403.15	4672.06	1486.73	2038.15	627	1144	1405	4449	1701	1985	up
ENSRNOG00000013771	Clca2	2	250954397	250981623	-	27227	4.01057	0.0100159	0.12566	0	0	22.9698	69.309	155.577	145.802	0	0	23	66	178	142	up
ENSRNOG00000013777	Rnf166	19	55290563	55300403	-	9841	0.268782	0.0422655	0.309668	3501.89	3125.66	2894.19	3764.74	3632.47	4074.25	3250	3202	2898	3585	4156	3968	up
ENSRNOG00000013781	Kcnq5	9	27562959	27761733	-	198775	2.08332	0.0063242	0.0937003	381.436	46.8556	135.821	1127.85	322.517	939.501	354	48	136	1074	369	915	up
ENSRNOG00000013791	Enpp3	1	21613148	21684480	+	71333	1.19102	0.00387887	0.0685244	24176	24298.5	19583.2	79853.4	24950.1	50582.1	22437	24892	19609	76041	28546	49263	up
ENSRNOG00000013808	Ces2g	19	37025375	37034285	+	8911	3.61944	0.0155622	0.166979	0	3.90463	0	13.6518	22.7248	12.3213	0	4	0	13	26	12	up
ENSRNOG00000013813	Ubtd1	1	261229347	261280536	+	51190	0.645349	5.46904e-05	0.00271122	1210.04	1225.08	1128.51	2135.98	1624.82	1814.32	1123	1255	1130	2034	1859	1767	up
ENSRNOG00000013845	Mrpl21	1	218532045	218540523	+	8479	0.272862	0.0443358	0.318128	1802.66	1665.32	1665.81	2187.43	1830.22	2186.01	1673	1706	1668	2083	2094	2129	up
ENSRNOG00000013851	Spry4	18	32594958	32609864	+	14907	0.765402	3.28743e-05	0.00181834	5669.83	4972.55	5212.14	9683.31	10085.4	7180.25	5262	5094	5219	9221	11539	6993	up
ENSRNOG00000013914	Gpr132	6	137652213	137664133	-	11921	2.28904	0.0341794	0.270805	10.775	8.78542	0	30.454	27.969	36.964	10	9	0	29	32	36	up
ENSRNOG00000013916	Nefm	15	44855310	44860604	-	5295	2.4301	0.00126359	0.0312845	626.03	3410.69	3551.33	10834.3	25783	4277.55	581	3494	3556	10317	29499	4166	up
ENSRNOG00000013917	Igsf10	2	149533151	149564113	-	30963	1.34701	0.0114198	0.137011	9843	3350.17	3509.38	22482.4	9424.67	10580.9	9135	3432	3514	21409	10783	10305	up
ENSRNOG00000013932	Rbp2	8	106503504	106527711	+	24208	2.01215	0.00171318	0.0389204	48.4877	17.5708	35.9527	207.927	58.56	144.776	45	18	36	198	67	141	up
ENSRNOG00000013938	Tshz3	1	92703080	92774975	-	71896	0.362072	0.0124776	0.144678	7696.61	7096.66	6637.26	10396.4	8513.93	8634.17	7143	7270	6646	9900	9741	8409	up
ENSRNOG00000013946	Rnf149	9	46286657	46309451	-	22795	0.396015	0.00729791	0.102829	3051.49	2975.33	2462.76	4025.17	3603.63	3542.38	2832	3048	2466	3833	4123	3450	up
ENSRNOG00000013973	Lcn2	3	11414186	11417546	-	3361	3.22395	2.98852e-06	0.000244283	279.074	437.319	94.8751	4122.84	2677.15	780.351	259	448	95	3926	3063	760	up
ENSRNOG00000013987	Sbno2	7	12471824	12518654	+	46831	0.898138	4.3124e-06	0.00032634	7322.72	8143.11	8288.09	18282.9	12725.9	13261.9	6796	8342	8299	17410	14560	12916	up
ENSRNOG00000013994	Enpp1	1	21748261	21813371	+	65111	0.947306	0.0126543	0.146212	10153.3	5241.97	5623.6	14057.1	17859.1	8612.61	9423	5370	5631	13386	20433	8388	up
ENSRNOG00000014004	Ncoa7	1	29225707	29385199	+	159493	0.36879	0.0134139	0.15248	2918.96	2287.14	2511.69	3542.11	3163.12	3260.02	2709	2343	2515	3373	3619	3175	up
ENSRNOG00000014080	Kif23	8	66866082	66893196	-	27115	1.36505	0.00456805	0.0760726	551.682	853.162	1235.37	3802.54	1451.76	1547.35	512	874	1237	3621	1661	1507	up
ENSRNOG00000014130	Cks2	17	13587665	13593423	-	5759	1.28322	0.00748494	0.104565	350.189	446.104	641.156	2004.71	725.445	769.056	325	457	642	1909	830	749	up
ENSRNOG00000014142	Ogfrl1	9	29634179	29647903	-	13725	1.73467	2.89268e-06	0.000238268	1767.11	1868.37	1816.61	8002.04	3037.25	7106.33	1640	1914	1819	7620	3475	6921	up
ENSRNOG00000014166	Smoc2	1	56242346	56374120	+	131775	1.88901	0.00307464	0.0583229	247.826	953.706	1414.14	2559.18	5251.17	1877.98	230	977	1416	2437	6008	1829	up
ENSRNOG00000014209	Utp6	10	67257161	67285617	-	28457	0.30825	0.00499824	0.0808225	5027.63	5274.18	4895.56	6685.17	5789.58	6344.46	4666	5403	4902	6366	6624	6179	up
ENSRNOG00000014297	Sdc4	3	160872503	160891190	-	18688	0.436742	0.0149254	0.163416	32606.3	36754.3	29952.6	47734	49736.7	36953.7	30261	37652	29992	45455	56905	35990	up
ENSRNOG00000014343	Anln	8	23337621	23390773	-	53153	0.884238	0.0295184	0.247422	2923.27	2802.55	3918.84	9453.33	3303.83	5045.58	2713	2871	3924	9002	3780	4914	up
ENSRNOG00000014353	Sympk	1	79931156	79959461	+	28306	0.289564	6.54064e-05	0.00312666	6667.59	6870.2	6762.1	8325.48	8090.9	8396.99	6188	7038	6771	7928	9257	8178	up
ENSRNOG00000014366	Shc3	17	13670520	13791043	+	120524	1.49736	1.05287e-05	0.000704634	147.618	247.944	295.611	692.04	756.91	503.121	137	254	296	659	866	490	up
ENSRNOG00000014367	Ephb6	4	70903253	70918514	+	15262	0.626109	0.0341403	0.270596	395.444	482.222	491.353	871.613	469.354	773.163	367	494	492	830	537	753	up
ENSRNOG00000014395	Gli3	17	52294942	52569036	-	274095	0.459549	0.0331274	0.265714	4406.99	2856.24	3710.12	5372.5	4421.72	5295.09	4090	2926	3715	5116	5059	5157	up
ENSRNOG00000014419	Brd7	19	19672856	19701484	+	28629	0.321373	0.0022799	0.0478341	7307.63	7523.25	7438.21	9659.16	9686.88	8479.13	6782	7707	7448	9198	11083	8258	up
ENSRNOG00000014508	Mgll	4	120671489	120771088	+	99600	1.25159	0.0018608	0.0415547	425.614	1033.75	1062.6	1686.52	1746.31	2573.1	395	1059	1064	1606	1998	2506	up
ENSRNOG00000014524	S1pr3	17	13799383	13812704	-	13322	0.895351	0.00609819	0.0915199	4361.74	7293.85	8415.92	14010.9	14450.3	8873.41	4048	7472	8427	13342	16533	8642	up
ENSRNOG00000014603	Sgcg	15	41549331	41595345	-	46015	2.35809	0.00406984	0.0703468	18.3176	15.6185	12.9829	151.22	70.7964	18.482	17	16	13	144	81	18	up
ENSRNOG00000014613	Ddah1	2	251634431	251766014	+	131584	1.35321	0.0223412	0.209574	915.878	2085.07	5091.3	6380.63	9524.31	4769.38	850	2136	5098	6076	10897	4645	up
ENSRNOG00000014652	Aqp8	1	193424812	193430676	+	5865	3.56589	0.0492982	0.338388	8.62003	0	0	8.40109	80.4108	12.3213	8	0	0	8	92	12	up
ENSRNOG00000014661	Zfp385d	15	6200829	6587367	-	386539	0.912259	0.00124025	0.0309931	321.096	251.849	212.72	471.511	395.062	611.959	298	258	213	449	452	596	up
ENSRNOG00000014683	Il1rl2	9	47047832	47095831	+	48000	1.17353	6.2421e-07	6.0489e-05	380.359	336.774	267.648	634.283	710.587	875.841	353	345	268	604	813	853	up
ENSRNOG00000014684	Npr1	2	189840403	189856090	-	15688	1.43298	8.77331e-09	1.43455e-06	1010.7	1122.58	845.887	3435	2496.23	2113.11	938	1150	847	3271	2856	2058	up
ENSRNOG00000014739	Wfdc2	3	161018511	161024209	+	5699	0.801606	0.0120289	0.141544	123.913	130.805	209.724	224.729	308.533	276.203	115	134	210	214	353	269	up
ENSRNOG00000014742	Ankrd13b	10	62674561	62690845	+	16285	0.507396	7.92158e-06	0.000558054	1772.49	1632.14	1889.51	2564.43	2542.55	2418.06	1645	1672	1892	2442	2909	2355	up
ENSRNOG00000014768	Glis3	1	246380889	246785360	-	404472	0.943078	0.00373155	0.0664297	1386.75	702.833	1051.62	2527.68	1575.88	1935.48	1287	720	1053	2407	1803	1885	up
ENSRNOG00000014776	Adcy7	19	19704859	19727081	-	22223	1.13546	0.0012919	0.0316923	1294.08	761.403	1847.57	2433.17	2814.38	3326.76	1201	780	1850	2317	3220	3240	up
ENSRNOG00000014779	Pdcd4	1	274625224	274648204	+	22981	0.904285	4.00171e-07	4.174e-05	20281.9	23546.9	22617.2	49297.6	39815.6	35249.3	18823	24122	22647	46944	45554	34330	up
ENSRNOG00000014835	Il1rl1	9	47134034	47182170	+	48137	5.27317	4.87387e-58	1.04379e-53	118.525	78.0926	132.825	4194.25	5568.45	2970.47	110	80	133	3994	6371	2893	up
ENSRNOG00000014837	Emilin2	9	119594629	119653255	-	58627	1.66081	0.000634843	0.0188569	693.913	372.892	316.583	1774.73	685.24	1913.91	644	382	317	1690	784	1864	up
ENSRNOG00000014866	Pign	13	25513892	25652473	-	138582	0.300962	0.0172143	0.176731	4155.93	4137.93	4511.06	5751.6	4772.2	5252.99	3857	4239	4517	5477	5460	5116	up
ENSRNOG00000014879	Ttc7a	6	10912383	11014278	+	101896	0.619967	0.00982048	0.124226	7617.95	5417.67	6317.68	8438.9	8729.81	12573.9	7070	5550	6326	8036	9988	12246	up
ENSRNOG00000014900	Crem	17	57031766	57090888	+	59123	0.68085	0.0248365	0.223675	507.504	916.612	928.778	1395.63	1346.01	1030.88	471	939	930	1329	1540	1004	up
ENSRNOG00000014908	Sf3b5	1	7101715	7102426	+	712	0.319294	0.0010519	0.0275946	4072.97	3786.51	3839.95	5127.82	4669.94	4800.18	3780	3879	3845	4883	5343	4675	up
ENSRNOG00000014960	Bard1	9	78294834	78369031	-	74198	1.1237	0.0281847	0.241152	421.304	384.606	571.248	1810.44	493.827	697.182	391	394	572	1724	565	679	up
ENSRNOG00000014964	Hp	19	42097995	42100804	+	2810	1.97448	7.68202e-07	7.31192e-05	1064.57	514.435	466.386	3471.75	2574.89	1989.89	988	527	467	3306	2946	1938	up
ENSRNOG00000014997	Igf2r	1	48176106	48264477	+	88372	0.905099	4.60438e-05	0.00238759	100409	67502.3	89492.2	184713	134507	162813	93187	69151	89610	175894	153893	158567	up
ENSRNOG00000015027	Il18r1	9	47185443	47219175	+	33733	2.50369	0.000268423	0.00964521	58.1852	9.76157	18.975	123.916	188.791	178.659	54	10	19	118	216	174	up
ENSRNOG00000015055	Scg2	9	85237458	85243001	-	5544	3.75117	0.000111983	0.00481572	23.7051	129.829	73.9027	2263.04	98.7654	702.316	22	133	74	2155	113	684	up
ENSRNOG00000015059	Mcfd2	6	10887288	10899200	-	11913	0.334866	0.00570224	0.0876663	5683.83	5322.99	5533.72	6714.57	6451.22	7696.72	5275	5453	5541	6394	7381	7496	up
ENSRNOG00000015071	Zim1	1	70253650	70266809	+	13160	3.0797	0.000480238	0.0152695	8.62003	19.5231	38.9487	158.571	367.967	41.0711	8	20	39	151	421	40	up
ENSRNOG00000015075	Stc1	15	50891127	50903162	+	12036	1.68404	6.16729e-05	0.00300179	558.147	222.564	356.531	1412.43	789.249	1451.86	518	228	357	1345	903	1414	up
ENSRNOG00000015076	Cyp26b1	4	116261796	116278615	-	16820	2.99589	6.83116e-07	6.58992e-05	331.871	613.027	398.476	1581.51	7221.24	1913.91	308	628	399	1506	8262	1864	up
ENSRNOG00000015086	Plin1	1	141458181	141471010	-	12830	3.46832	0.00943455	0.121061	341.569	70.2833	16.9777	2024.66	2517.21	203.302	317	72	17	1928	2880	198	up
ENSRNOG00000015122	Tpd52l2	3	176989672	177008419	+	18748	0.316779	0.00699105	0.10008	3802.51	4241.4	4201.47	5497.47	4912.92	4843.31	3529	4345	4207	5235	5621	4717	up
ENSRNOG00000015131	Ube2c	3	161236898	161241159	+	4262	1.64341	0.00579463	0.0882835	428.847	357.274	778.975	3144.11	744.674	1001.11	398	366	780	2994	852	975	up
ENSRNOG00000015153	Ints3	2	189766735	189818224	-	51490	0.364162	0.00412004	0.0705315	10100.5	10497.6	9662.28	14210.4	11620.2	13120.2	9374	10754	9675	13532	13295	12778	up
ENSRNOG00000015160	Gem	5	25349928	25353661	+	3734	0.745371	0.000244446	0.00899495	8294.63	6222.03	5456.82	11819.3	11167.5	10495.7	7698	6374	5464	11255	12777	10222	up
ENSRNOG00000015180	Kdm8	1	196839321	196854180	+	14860	0.320934	0.042302	0.309726	950.359	1021.06	790.959	1207.66	1130.12	1113.03	882	1046	792	1150	1293	1084	up
ENSRNOG00000015275	Ska1	18	70173944	70184337	-	10394	1.44399	0.0125651	0.145457	138.998	234.278	240.683	1049.09	253.469	368.613	129	240	241	999	290	359	up
ENSRNOG00000015308	Pbk	15	42489377	42500395	+	11019	1.34989	0.0222013	0.208719	338.336	462.699	817.923	2610.64	686.988	829.636	314	474	819	2486	786	808	up
ENSRNOG00000015340	Dnajc25	5	76150840	76171423	+	20584	0.276473	0.0349784	0.274898	1887.79	1822.49	1741.71	2414.26	2203.43	1985.79	1752	1867	1744	2299	2521	1934	up
ENSRNOG00000015357	Bmper	8	24369916	24615479	+	245564	1.39077	0.0212375	0.202794	8991.77	3316.98	4383.23	26792.1	5637.49	11339.7	8345	3398	4389	25513	6450	11044	up
ENSRNOG00000015375	Lsm1	16	71046475	71057883	-	11409	0.509626	0.00586504	0.0889558	1738.01	2367.18	2209.09	3091.6	2657.05	3242.56	1613	2425	2212	2944	3040	3158	up
ENSRNOG00000015410	Aspnl1	17	14656009	14679409	-	23401	1.97787	0.00504966	0.0811512	2121.61	621.812	1932.46	1511.15	11175.3	5731.47	1969	637	1935	1439	12786	5582	up
ENSRNOG00000015416	Nabp1	9	55050203	55057658	+	7456	1.19995	0.00182709	0.0410033	1856.54	2218.81	2457.77	8059.8	3340.54	3609.12	1723	2273	2461	7675	3822	3515	up
ENSRNOG00000015423	Ccna2	2	123275881	123282214	-	6334	1.6088	0.00187079	0.0416907	591.55	740.903	1289.3	4681.51	1462.25	1853.33	549	759	1291	4458	1673	1805	up
ENSRNOG00000015441	Il4r	1	196942364	196967220	+	24857	0.745658	0.000537355	0.016606	4858.47	5503.58	5892.24	11397.1	7432.75	8425.73	4509	5638	5900	10853	8504	8206	up
ENSRNOG00000015465	Cep72	1	31835000	31864628	+	29629	1.28258	0.0336004	0.267818	100.208	153.257	262.654	758.199	205.397	292.632	93	157	263	722	235	285	up
ENSRNOG00000015476	Ubxn11	5	152333043	152356890	+	23848	0.60144	0.00926093	0.11919	285.539	240.135	191.748	375.949	330.383	381.961	265	246	192	358	378	372	up
ENSRNOG00000015479	Mrps34	10	14257001	14258132	+	1132	0.310663	0.0464837	0.32725	2232.59	2751.79	2392.85	2774.46	3379.87	2995.11	2072	2819	2396	2642	3867	2917	up
ENSRNOG00000015495	Slc25a37	15	51128268	51168384	-	40117	0.590029	2.09876e-07	2.40358e-05	1142.15	1076.7	998.686	1643.46	1568.01	1631.55	1060	1103	1000	1565	1794	1589	up
ENSRNOG00000015514	Bcat1	4	179259308	179339795	-	80488	1.01638	1.4349e-11	5.20845e-09	18050.3	24009.6	21104.2	43743.4	41315.4	42713.9	16752	24596	21132	41655	47270	41600	up
ENSRNOG00000015518	Rbp4	1	256806472	256813711	-	7240	2.34674	2.99962e-24	5.83999e-21	438.544	385.582	268.646	1837.74	1981.43	1737.31	407	395	269	1750	2267	1692	up
ENSRNOG00000015520	Ticrr	1	141391262	141433109	+	41848	1.20708	0.0299631	0.249685	454.707	479.293	611.196	2315.55	571.616	680.753	422	491	612	2205	654	663	up
ENSRNOG00000015529	Cdca3	4	157348020	157351604	+	3585	1.59557	0.00200412	0.0438295	337.259	481.246	592.221	2508.78	653.775	1101.73	313	493	593	2389	748	1073	up
ENSRNOG00000015618	Wnt5a	16	4469468	4489860	+	20393	1.64842	9.68429e-07	8.9783e-05	813.516	435.366	665.125	2211.59	2412.32	1374.85	755	446	666	2106	2760	1339	up
ENSRNOG00000015630	Cct7	4	117235023	117252265	+	17243	0.286269	0.00635709	0.0938473	22524.1	19372.8	21060.3	26194.6	25070.7	25509.3	20904	19846	21088	24944	28684	24844	up
ENSRNOG00000015685	Mfsd3	7	117763783	117766464	+	2682	0.469656	0.0134198	0.15248	1520.36	1046.44	1219.4	1830.39	1693	1718.83	1411	1072	1221	1743	1937	1674	up
ENSRNOG00000015708	E2f4	19	37252843	37260239	+	7397	0.291783	0.00013594	0.00567505	3104.29	3188.13	3101.92	3797.29	3810.77	3892.51	2881	3266	3106	3616	4360	3791	up
ENSRNOG00000015724	Gucy2g	1	276187242	276228574	-	41333	5.93649	0.00619514	0.0923922	0	0	0	4.20055	3.49612	26.6962	0	0	0	4	4	26	up
ENSRNOG00000015727	Loxl4	1	261835992	261853495	-	17504	1.239	0.000113685	0.00487911	741.323	478.317	623.18	1951.15	1004.26	1394.36	688	490	624	1858	1149	1358	up
ENSRNOG00000015780	Rcn2	8	60709851	60726936	+	17086	0.717117	4.12315e-05	0.00220753	13198.3	10790.4	10604	21870.1	17014.7	17982	12249	11054	10618	20826	19467	17513	up
ENSRNOG00000015781	Ndst3	2	227738650	227890077	-	151428	1.61334	0.0397408	0.297792	70.0378	7.80926	38.9487	173.273	83.0329	100.624	65	8	39	165	95	98	up
ENSRNOG00000015787	P3h4	10	88318817	88325326	-	6510	0.38381	0.00182845	0.0410033	6802.28	6133.2	6500.44	7948.48	9324.15	8084.84	6313	6283	6509	7569	10668	7874	up
ENSRNOG00000015794	Fam83d	3	155269347	155288533	+	19187	1.18784	0.0165257	0.173569	249.981	296.752	365.519	1207.66	343.494	527.764	232	304	366	1150	393	514	up
ENSRNOG00000015906	Tgif1	9	119181083	119190698	-	9616	0.767955	0.00107771	0.0280033	1724.01	2522.39	2363.89	4522.94	3182.34	3552.65	1600	2584	2367	4307	3641	3460	up
ENSRNOG00000015914	U2af2	1	72312727	72329856	-	17130	0.337239	0.00646618	0.0949141	9045.65	10569.8	9895.98	13433.3	11813.4	12037.9	8395	10828	9909	12792	13516	11724	up
ENSRNOG00000015921	Esco2	15	42500929	42518855	-	17927	1.6816	0.00797251	0.109308	324.329	396.32	611.196	2936.18	588.222	748.521	301	406	612	2796	673	729	up
ENSRNOG00000015941	Fkbp10	10	88326080	88338207	+	12128	0.705008	0.0023221	0.0483285	40237.2	24457.6	31671.3	51581.7	47039.4	58469.8	37343	25055	31713	49119	53819	56945	up
ENSRNOG00000015992	Ccl20	9	88918433	88921001	+	2569	5.95517	4.32991e-05	0.00228397	0	3.90463	0	179.573	17.4806	49.2853	0	4	0	171	20	48	up
ENSRNOG00000016085	Mpzl2	8	49342067	49353080	+	11014	2.58218	6.83489e-10	1.5408e-07	1566.69	2660.03	2234.06	14929.8	6231.84	17530.2	1454	2725	2237	14217	7130	17073	up
ENSRNOG00000016102	Ebf3	1	209523157	209641123	-	117967	1.66946	0.00417964	0.0713805	2122.68	1038.63	1527.99	9767.32	2245.38	2903.73	1970	1064	1530	9301	2569	2828	up
ENSRNOG00000016119	Fzd7	9	66305731	66308550	+	2820	0.888889	0.00306498	0.0581911	1657.2	1396.88	2340.92	3347.84	4185.73	2456.05	1538	1431	2344	3188	4789	2392	up
ENSRNOG00000016148	Gtse1	7	126736732	126753220	+	16489	0.976971	0.000258593	0.0093865	2790.74	2129.98	2345.91	5685.44	3288.1	5330	2590	2182	2349	5414	3762	5191	up
ENSRNOG00000016156	Nptxr	7	121011680	121029754	-	18075	0.71576	0.00994305	0.125112	1907.18	3316.98	2953.11	4876.83	5008.19	3545.46	1770	3398	2957	4644	5730	3453	up
ENSRNOG00000016193	RGD1562114	7	12398200	12399910	-	1711	0.405834	0.00498071	0.0807471	755.33	870.732	811.931	1147.8	971.922	1112	701	892	813	1093	1112	1083	up
ENSRNOG00000016265	Acsl5	1	276240703	276290008	+	49306	0.497099	0.0145035	0.160544	6778.58	5313.22	6344.65	9487.98	6890.85	9642.47	6291	5443	6353	9035	7884	9391	up
ENSRNOG00000016299	Klf4	5	72283313	72287669	-	4357	0.835808	0.00410031	0.0705067	2802.59	1729.75	1945.44	3610.37	2997.05	4954.2	2601	1772	1948	3438	3429	4825	up
ENSRNOG00000016302	Cnnm1	1	263186235	263242468	+	56234	2.73699	6.92307e-06	0.000494215	90.5103	274.3	73.9027	1313.72	1132.74	479.505	84	281	74	1251	1296	467	up
ENSRNOG00000016306	Adgrv1	2	8926850	9504134	-	577285	0.564252	0.0285548	0.24267	103.44	133.734	92.8778	157.521	170.436	160.177	96	137	93	150	195	156	up
ENSRNOG00000016339	Uox	2	252452269	252488396	+	36128	2.04082	0.00230084	0.0480628	32.3251	7.80926	13.9816	75.6098	49.8197	96.5171	30	8	14	72	57	94	up
ENSRNOG00000016351	Frrs1	2	220432037	220468859	+	36823	0.738114	0.00017101	0.00671946	5573.93	4440.54	4717.79	9647.61	6775.48	8150.56	5173	4549	4724	9187	7752	7938	up
ENSRNOG00000016367	Vasp	1	80170619	80185882	-	15264	0.561144	0.000171322	0.00671946	4896.18	4914.95	4294.35	6564.4	7889	6356.78	4544	5035	4300	6251	9026	6191	up
ENSRNOG00000016377	Cep55	1	256745288	256760796	+	15509	1.54312	0.0108676	0.132616	231.663	391.439	605.203	2243.09	514.804	822.449	215	401	606	2136	589	801	up
ENSRNOG00000016392	Zfp593	5	152462522	152464850	-	2329	0.355084	0.0064997	0.0950211	1199.26	1097.2	1195.43	1629.81	1385.34	1451.86	1113	1124	1197	1552	1585	1414	up
ENSRNOG00000016410	Prelid1	17	9834242	9837303	-	3062	0.312594	0.00709311	0.101069	11903.2	10468.3	10886.7	12726.6	14276.4	14299.9	11047	10724	10901	12119	16334	13927	up
ENSRNOG00000016475	Nt5c3b	10	88342362	88357025	-	14664	0.368724	0.00487635	0.0795368	2128.07	1802.96	1830.59	2606.44	2490.99	2341.05	1975	1847	1833	2482	2850	2280	up
ENSRNOG00000016478	Eif5a	10	56527085	56531483	-	4399	0.44911	0.000334065	0.011652	42189.7	38029.1	41316.6	61058.1	50893	53969.5	39155	38958	41371	58143	58228	52562	up
ENSRNOG00000016496	Ctsc	1	151918571	151949983	+	31413	1.25433	7.11063e-06	0.000505918	4447.94	3443.88	3940.81	8149.06	12971.5	7105.3	4128	3528	3946	7760	14841	6920	up
ENSRNOG00000016541	Enc1	2	28049217	28061029	+	11813	0.469537	0.0149524	0.163544	14050.7	18674.9	18484.7	27343.5	22493.2	21073.6	13040	19131	18509	26038	25735	20524	up
ENSRNOG00000016547	Rgs19	3	177196687	177201525	-	4839	0.469573	0.0243732	0.221177	1620.57	1283.65	1135.51	1618.26	2088.93	1885.16	1504	1315	1137	1541	2390	1836	up
ENSRNOG00000016561	Pclaf	8	71514281	71526182	+	11902	1.78309	0.00212288	0.0452825	161.626	194.255	271.642	1380.93	322.517	456.916	150	199	272	1315	369	445	up
ENSRNOG00000016573	Dgat2	1	164113459	164143818	-	30360	1.45157	4.46485e-09	7.77393e-07	3025.63	2110.45	1970.41	7628.19	5371.79	6435.84	2808	2162	1973	7264	6146	6268	up
ENSRNOG00000016636	Lpin3	3	156886454	156899436	+	12983	0.746709	0.0270088	0.23536	2159.32	1209.46	1232.38	3053.8	1810.12	2856.49	2004	1239	1234	2908	2071	2782	up
ENSRNOG00000016640	Dner	9	91965866	92291220	-	325355	1.57172	0.00103855	0.0273239	17.2401	15.6185	31.9579	54.6071	67.3003	70.8476	16	16	32	52	77	69	up
ENSRNOG00000016686	Tmem167a	2	18937458	18943561	+	6104	0.418822	0.00663332	0.096181	1618.41	1282.67	1399.16	1928.05	1769.91	2050.47	1502	1314	1401	1836	2025	1997	up
ENSRNOG00000016687	Ssc5d	1	72443758	72461547	-	17790	1.11123	0.00558979	0.0867013	2360.81	1232.89	1368.2	3948.51	2062.71	4707.77	2191	1263	1370	3760	2360	4585	up
ENSRNOG00000016689	Fanci	1	141120166	141172483	+	52318	1.28683	0.00381977	0.0678062	535.519	620.836	790.959	2692.55	964.929	1094.54	497	636	792	2564	1104	1066	up
ENSRNOG00000016695	Mmp2	19	15542765	15570611	-	27847	0.83898	0.000225823	0.00838168	123968	189772	165195	331378	242514	282821	115051	194407	165412	315557	277466	275445	up
ENSRNOG00000016701	Gng8	1	78818404	78822224	+	3821	0.947611	0.00138501	0.0333649	1814.52	1086.46	907.805	2508.78	2421.06	2414.98	1684	1113	909	2389	2770	2352	up
ENSRNOG00000016733	Rab13	2	189581644	189586338	+	4695	0.406214	0.00338146	0.0624287	7175.1	5747.61	6083.99	8411.59	7990.38	8785.11	6659	5888	6092	8010	9142	8556	up
ENSRNOG00000016756	Ptgir	1	78833157	78837623	+	4467	2.28056	1.4939e-07	1.77741e-05	935.273	728.213	652.142	6351.23	2268.98	2630.6	868	746	653	6048	2596	2562	up
ENSRNOG00000016769	Rab38	1	152072665	152153449	+	80785	1.22421	1.43792e-07	1.73003e-05	564.612	817.044	817.923	1985.81	1470.99	1683.91	524	837	819	1891	1683	1640	up
ENSRNOG00000016825	Cd3eap	1	80267725	80271001	-	3277	0.407891	0.0456966	0.323196	1407.22	1159.68	1183.44	1489.09	2020.76	1464.18	1306	1188	1185	1418	2312	1426	up
ENSRNOG00000016892	Nr2f6	16	19769968	19777414	-	7447	0.426089	0.0392291	0.295404	1649.66	2347.66	2066.28	2416.36	3136.89	2593.64	1531	2405	2069	2301	3589	2526	up
ENSRNOG00000016920	Spire2	19	56136904	56175500	+	38597	1.63678	0.0138274	0.155041	34.4801	21.4755	7.98948	92.412	50.6937	55.446	32	22	8	88	58	54	up
ENSRNOG00000016924	Acly	10	88392248	88442845	-	50598	0.287794	0.0396743	0.297501	66796.6	53398.7	56710.4	76526.6	70962.5	68471.7	61992	54703	56785	72873	81190	66686	up
ENSRNOG00000016926	Plekhs1	1	277261681	277291370	+	29690	2.70343	0.016522	0.173569	12.93	3.90463	0	42.0055	34.0872	32.8569	12	4	0	40	39	32	up
ENSRNOG00000016930	Ube2s	1	72580424	72584482	+	4059	0.301663	0.0126298	0.146048	5356.27	5857.92	5900.23	7409.76	7313.88	6371.15	4971	6001	5908	7056	8368	6205	up
ENSRNOG00000016952	Uqcr11	7	12171185	12175835	+	4651	0.295206	0.0476666	0.332108	8103.91	6755.01	6994.79	9094.18	7968.53	9753.36	7521	6920	7004	8660	9117	9499	up
ENSRNOG00000016967	Hfe	17	43661222	43669985	+	8764	0.544892	0.040137	0.299906	529.054	628.645	436.426	610.129	746.422	969.278	491	644	437	581	854	944	up
ENSRNOG00000016968	Gramd4	7	126939925	127013486	+	73562	0.447613	0.00119647	0.0301453	6044.8	5640.24	5996.11	8493.51	6970.39	8650.6	5610	5778	6004	8088	7975	8425	up
ENSRNOG00000017029	Snx1	8	71745896	71784551	-	38656	0.437787	0.00717363	0.101919	9847.31	8397.88	8952.22	13289.5	10342.4	13208.5	9139	8603	8964	12655	11833	12864	up
ENSRNOG00000017064	Tdrd1	1	277641512	277685257	+	43746	5.9755	0.000633343	0.0188384	0	0	0	14.7019	11.3624	9.241	0	0	0	14	13	9	up
ENSRNOG00000017072	Slc16a14	9	92503597	92530938	-	27342	3.02044	9.36703e-09	1.49705e-06	162.703	44.9032	132.825	1306.37	614.443	839.904	151	46	133	1244	703	818	up
ENSRNOG00000017073	Car9	5	59008933	59015528	+	6596	0.970704	0.000726654	0.0208606	98.0529	115.187	159.79	247.832	215.011	269.016	91	118	160	236	246	262	up
ENSRNOG00000017089	Prl6a1	17	42705734	42710574	-	4841	3.70946	0.000309013	0.0109025	0	25.3801	31.9579	330.793	177.428	243.346	0	26	32	315	203	237	up
ENSRNOG00000017118	P4ha3	1	165295847	165330322	+	34476	2.18801	5.4516e-05	0.00270885	209.036	54.6648	197.74	584.926	975.418	541.112	194	56	198	557	1116	527	up
ENSRNOG00000017149	Fam131b	4	71703873	71713063	-	9191	1.19796	1.23156e-08	1.8316e-06	1676.6	1455.45	1215.4	3448.65	2744.45	3780.59	1556	1491	1217	3284	3140	3682	up
ENSRNOG00000017156	Ankle1	16	19800463	19803796	+	3334	1.64585	0.0100332	0.125745	42.0227	41.9748	62.9172	286.687	64.6782	108.838	39	43	63	273	74	106	up
ENSRNOG00000017159	Dsc3	18	11753047	11789708	-	36662	4.30874	0.000388004	0.0130447	0	3.90463	3.99474	16.8022	26.2209	114.999	0	4	4	16	30	112	up
ENSRNOG00000017175	Hist1h1a	17	43614101	43614844	-	744	1.51209	0.00116596	0.0296518	1175.56	2127.05	1967.41	8562.81	3532.83	2936.58	1091	2179	1970	8154	4042	2860	up
ENSRNOG00000017187	Prmt6	2	213173403	213178632	-	5230	11.5329	0.00315818	0.0595908	0	0	0	0	852.179	810.127	0	0	0	0	975	789	up
ENSRNOG00000017206	Igfbp5	9	80150211	80167033	-	16823	2.76994	0.02672	0.233756	369.584	4817.34	3834.95	7072.67	50865.1	3598.85	343	4935	3840	6735	58196	3505	up
ENSRNOG00000017209	Tubb3	19	56220755	56229813	+	9059	1.17191	0.00110032	0.0284596	919.111	2067.5	2279	3614.57	4011.8	4238.54	853	2118	2282	3442	4590	4128	up
ENSRNOG00000017259	Tacc3	14	82336324	82347679	-	11356	1.53546	0.00143257	0.0339755	649.735	847.305	1173.46	4463.08	1383.59	1895.43	603	868	1175	4250	1583	1846	up
ENSRNOG00000017330	AC103221.1	1	190964507	190965115	-	609	3.20848	0.00397243	0.0695045	1.0775	5.85694	0.998686	37.8049	9.61433	26.6962	1	6	1	36	11	26	up
ENSRNOG00000017340	Wdr12	9	66851940	66877972	-	26033	0.500533	3.34449e-07	3.59928e-05	2709.92	2481.39	2680.47	3848.75	3706.76	3580.37	2515	2542	2684	3665	4241	3487	up
ENSRNOG00000017495	Klhdc3	9	16612433	16618761	+	6329	0.380966	0.000750322	0.0213315	6439.16	5501.62	5913.22	7965.29	7869.77	7413.33	5976	5636	5921	7585	9004	7220	up
ENSRNOG00000017525	Epha1	4	71749242	71763679	-	14438	1.04225	0.0114278	0.137031	54.9527	99.5681	84.8883	112.365	163.444	217.677	51	102	85	107	187	212	up
ENSRNOG00000017546	Mylk3	19	27404712	27441536	+	36825	2.27776	0.0314637	0.257973	0	7.80926	9.98686	32.5542	24.4728	29.7765	0	8	10	31	28	29	up
ENSRNOG00000017625	Htr2b	9	93112805	93125014	-	12210	2.27105	0.00549432	0.0859506	10.775	153.257	155.795	677.338	342.62	524.683	10	157	156	645	392	511	up
ENSRNOG00000017654	Emc8	19	54235936	54245855	-	9920	0.415766	5.27113e-05	0.00264371	1822.06	1874.22	1879.53	2424.77	2646.56	2365.69	1691	1920	1882	2309	3028	2304	up
ENSRNOG00000017671	Rasa3	16	81318633	81434363	-	115731	0.63237	0.0276849	0.238591	7899.18	12354.2	11170.3	21284.2	12308.1	15119.3	7331	12656	11185	20268	14082	14725	up
ENSRNOG00000017676	Plvap	16	19906318	19918689	-	12372	6.59744	0.0206494	0.199291	0	0	0	0	41.9534	12.3213	0	0	0	0	48	12	up
ENSRNOG00000017708	AABR07073038.1	4	118327533	118328602	-	1070	0.286925	0.014196	0.158016	15669.1	18141.9	16201.7	20284.4	21512.5	19220.2	14542	18585	16223	19316	24613	18719	up
ENSRNOG00000017714	Usp3	8	72207972	72284873	-	76902	0.318472	0.0375834	0.286575	3888.71	3167.63	2980.08	4026.22	4196.22	4291.93	3609	3245	2984	3834	4801	4180	up
ENSRNOG00000017720	Mxd1	4	118449882	118472179	-	22298	0.371873	0.0112235	0.135645	3830.53	4414.18	3628.22	4858.98	5655.85	4848.44	3555	4522	3633	4627	6471	4722	up
ENSRNOG00000017724	Sf3b3	19	43392085	43429580	+	37496	0.315084	0.0239772	0.218695	19439.2	19602.2	19644.1	27557.7	21313.2	24140.6	18041	20081	19670	26242	24385	23511	up
ENSRNOG00000017766	Car12	8	72405748	72460240	+	54493	9.21624	1.65965e-11	5.92385e-09	0	0	0	56.7074	107.506	169.418	0	0	0	54	123	165	up
ENSRNOG00000017777	Ahcy	3	150587833	150603082	-	15250	0.577126	0.0238585	0.21817	10824.6	6797.96	8094.35	14502.4	10013.8	13850.2	10046	6964	8105	13810	11457	13489	up
ENSRNOG00000017803	Apbb1ip	17	90099025	90149894	-	50870	0.798128	1.29079e-06	0.000113759	1970.75	2591.7	2575.61	4177.44	3915.66	4320.68	1829	2655	2579	3978	4480	4208	up
ENSRNOG00000017810	Uros	1	205756640	205777167	-	20528	0.316672	0.0280842	0.240578	746.71	816.068	656.136	932.521	907.243	924.1	693	836	657	888	1038	900	up
ENSRNOG00000017824	Ncoa5	3	161465743	161498951	-	33209	0.276424	0.0348557	0.274336	4485.65	5412.79	5045.36	6215.76	6277.28	5607.23	4163	5545	5052	5919	7182	5461	up
ENSRNOG00000017850	Dctpp1	1	198703461	198706852	-	3392	1.11274	0.00410681	0.0705067	303.856	314.323	438.423	1113.14	451.874	720.798	282	322	439	1060	517	702	up
ENSRNOG00000017895	Eno1	5	167288223	167299609	+	11387	0.569793	1.24104e-07	1.51012e-05	42867.4	38050.6	38966.7	58744.6	56429.1	62772	39784	38980	39018	55940	64562	61135	up
ENSRNOG00000017940	Rere	5	167331035	167664505	+	333471	0.282747	0.0262152	0.230659	24980.9	22063.1	20356.2	28549	26970.8	26472.4	23184	22602	20383	27186	30858	25782	up
ENSRNOG00000017979	Mrto4	5	157815361	157820889	-	5529	0.38986	0.0346403	0.273043	1755.25	1593.09	1790.64	2644.24	1859.06	2231.19	1629	1632	1793	2518	2127	2173	up
ENSRNOG00000017981	Mcm10	17	77224112	77246478	+	22367	1.08907	0.0261852	0.23049	393.289	669.644	725.046	2174.83	686.114	943.608	365	686	726	2071	785	919	up
ENSRNOG00000018027	Taf5l	19	56781859	56799445	-	17587	0.265384	0.0466513	0.327676	2262.76	2675.65	2420.81	2716.7	3144.76	2983.81	2100	2741	2424	2587	3598	2906	up
ENSRNOG00000018045	AABR07007730.1	2	26085846	26086265	+	420	2.57715	0.00839821	0.113062	2.15501	0.976157	3.99474	12.6016	17.4806	12.3213	2	1	4	12	20	12	up
ENSRNOG00000018057	Mrpl2	9	16643619	16647458	-	3840	0.278925	0.00588134	0.089077	1658.28	1510.12	1508.02	1874.49	1883.53	1914.94	1539	1547	1510	1785	2155	1865	up
ENSRNOG00000018067	Smn1	2	30360100	30371147	+	11048	0.282897	0.0106652	0.130967	3564.38	3144.2	3412.51	4273.01	3876.32	4164.61	3308	3221	3417	4069	4435	4056	up
ENSRNOG00000018076	Fmo5	2	199796881	199823927	+	27047	0.781112	1.10201e-06	0.000100003	847.996	895.136	711.064	1285.37	1492.84	1438.52	787	917	712	1224	1708	1401	up
ENSRNOG00000018082	Slc26a2	18	56520740	56534415	-	13676	0.559071	0.0354557	0.276924	2449.17	2891.38	2771.35	3406.64	5446.08	3097.79	2273	2962	2775	3244	6231	3017	up
ENSRNOG00000018110	Svil	17	55230298	55346279	-	115982	0.386922	0.00150199	0.0352318	20888.5	19985.8	22760	30174.6	25887.9	27147	19386	20474	22790	28734	29619	26439	up
ENSRNOG00000018113	AABR07028352.1	17	66548818	66551947	+	3130	0.784546	0.0206326	0.199219	878.166	866.828	832.904	2209.49	965.803	1266.02	815	888	834	2104	1105	1233	up
ENSRNOG00000018118	Atad3a	5	173189592	173209768	-	20177	0.500313	0.00012597	0.0053106	3667.82	3206.68	3236.74	5111.02	4836.01	4354.56	3404	3285	3241	4867	5533	4241	up
ENSRNOG00000018198	Dapk1	17	4297224	4454778	-	157555	0.89547	0.00733894	0.103198	5997.39	8302.22	6313.69	18365.8	8228.99	11751.5	5566	8505	6322	17489	9415	11445	up
ENSRNOG00000018212	Abhd17a	7	11992543	11998973	+	6431	0.426015	1.39863e-06	0.000122758	4612.79	4218.95	4441.15	5827.21	6066.64	5936.83	4281	4322	4447	5549	6941	5782	up
ENSRNOG00000018226	Zcchc14	19	53647815	53688597	-	40783	0.387605	0.00984692	0.124414	6326.03	8155.8	7356.32	10135.9	9538.29	8896	5871	8355	7366	9652	10913	8664	up
ENSRNOG00000018268	Hhip	19	31524671	31614246	+	89576	6.04944	0.00018137	0.00702392	0	7.80926	0	7.35096	244.728	269.016	0	8	0	7	280	262	up
ENSRNOG00000018279	Sfxn1	17	11045761	11082047	-	36287	0.48125	0.0227413	0.211752	8935.74	8947.46	7904.6	14000.4	9068.06	12931.2	8293	9166	7915	13332	10375	12594	up
ENSRNOG00000018281	Uqcrfs1	17	35677984	35682259	+	4276	0.326583	0.0494467	0.338972	11972.1	9554.63	9128.98	13500.6	11643	13299.8	11111	9788	9141	12856	13321	12953	up
ENSRNOG00000018366	RGD1310819	9	44194325	44237117	-	42793	1.43494	7.83704e-05	0.00360942	418.072	776.045	851.879	2485.67	1433.41	1614.09	388	795	853	2367	1640	1572	up
ENSRNOG00000018384	Adam12	1	205956342	206282575	-	326234	1.55319	3.26243e-06	0.000260703	2485.8	1399.81	2567.62	7200.79	7372.44	4363.8	2307	1434	2571	6857	8435	4250	up
ENSRNOG00000018421	Aen	1	140584380	140593745	+	9366	0.435921	0.00410354	0.0705067	5163.4	4486.42	4357.27	6547.6	5541.35	6859.9	4792	4596	4363	6235	6340	6681	up
ENSRNOG00000018441	Ggt7	3	151006531	151032302	-	25772	0.428514	0.019664	0.192982	1261.76	1131.37	1035.64	1465.99	1346.88	1801.99	1171	1159	1037	1396	1541	1755	up
ENSRNOG00000018445	Agt	19	57321640	57333433	-	11794	1.91299	0.00181876	0.0409146	207.958	311.394	99.8686	1066.94	992.898	272.096	193	319	100	1016	1136	265	up
ENSRNOG00000018453	Nop2	4	157647082	157658390	+	11309	0.36072	0.012725	0.146594	4927.43	4109.62	4004.73	5997.33	5237.19	5511.74	4573	4210	4010	5711	5992	5368	up
ENSRNOG00000018461	Pdgfrb	18	56364620	56406381	+	41762	0.612489	0.000719273	0.0207042	14647.6	11992.1	15276.9	24664.6	20785.3	18636	13594	12285	15297	23487	23781	18150	up
ENSRNOG00000018505	Cidea	18	63098144	63108051	+	9908	1.57108	0.000513649	0.0160321	25.8601	17.5708	13.9816	55.6572	62.9302	51.3389	24	18	14	53	72	50	up
ENSRNOG00000018507	Gfpt1	4	118852062	118901591	+	49530	0.322911	0.0286976	0.243788	17162.5	15343.2	16587.2	23352.9	19907.8	18147.3	15928	15718	16609	22238	22777	17674	up
ENSRNOG00000018516	Impa2	18	63016577	63047781	+	31205	2.49046	6.31617e-06	0.000455445	592.627	204.993	313.587	3384.59	985.032	1873.87	550	210	314	3223	1127	1825	up
ENSRNOG00000018531	Mrps11	1	140477868	140487248	+	9381	0.292736	0.032101	0.261489	1356.58	1539.4	1611.88	1957.45	1708.73	1857.44	1259	1577	1614	1864	1955	1809	up
ENSRNOG00000018554	AABR07026797.1	17	1909541	1909882	-	342	0.446402	0.00721489	0.102259	360.964	387.534	370.512	564.974	510.434	449.728	335	397	371	538	584	438	up
ENSRNOG00000018556	Tomm40	1	80618154	80630038	-	11885	0.278027	0.0040027	0.0696532	2722.85	2785.95	2537.66	3360.44	3172.73	3224.08	2527	2854	2541	3200	3630	3140	up
ENSRNOG00000018564	Nup93	19	11159774	11263980	-	104207	0.689366	0.0116923	0.139267	2640.96	3357.98	3655.19	6902.55	4733.75	3932.56	2451	3440	3660	6573	5416	3830	up
ENSRNOG00000018567	Slc20a1	3	121725859	121739173	+	13315	0.502506	0.00440407	0.0742233	7477.88	5300.53	6151.9	8348.59	9221.89	9246.13	6940	5430	6160	7950	10551	9005	up
ENSRNOG00000018615	Cenph	2	30766590	30780121	-	13532	1.50686	0.0194912	0.191919	178.866	272.348	377.503	1607.76	349.612	398.39	166	279	378	1531	400	388	up
ENSRNOG00000018630	LOC108351137	4	157676595	157679962	-	3368	0.275128	0.0191365	0.189384	46316.5	51676.8	50732.2	64440.6	55189.8	60344.7	42985	52939	50799	61364	63144	58771	up
ENSRNOG00000018704	Nolc1	1	265829108	265839818	+	10711	0.40989	0.00242756	0.0496759	8821.53	9253	9220.86	12822.2	12959.2	10482.4	8187	9479	9233	12210	14827	10209	up
ENSRNOG00000018710	LOC100911519	1	214419240	214423881	-	4642	0.571695	0.00360033	0.0647939	454.707	492.959	372.51	732.995	589.096	640.709	422	505	373	698	674	624	up
ENSRNOG00000018711	Ppcdc	8	62085547	62109166	-	23620	9.89658	0.0113131	0.136189	0	0	0	280.386	254.343	0	0	0	0	267	291	0	up
ENSRNOG00000018766	Rrp8	1	170574349	170579616	-	5268	0.336544	0.00231376	0.0482396	1959.98	2068.48	2242.05	2538.18	2662.3	2717.88	1819	2119	2245	2417	3046	2647	up
ENSRNOG00000018781	Map1s	16	20267581	20278814	-	11234	0.393291	0.00565591	0.0872935	4308.94	4667.98	4377.24	6023.58	5076.37	6440.97	3999	4782	4383	5736	5808	6273	up
ENSRNOG00000018797	Myrip	8	128972311	129139251	+	166941	1.5954	0.00902597	0.117223	60.3402	108.353	222.707	223.679	645.908	313.167	56	111	223	213	739	305	up
ENSRNOG00000018803	Mkl1	7	122234012	122403667	-	169656	0.306851	0.00364926	0.0652358	3453.4	3397.03	3609.25	4206.85	4637.6	4092.73	3205	3480	3614	4006	5306	3986	up
ENSRNOG00000018815	Plk1	1	192115966	192125989	+	10024	1.71034	0.000603769	0.0181605	533.364	640.359	960.736	4157.49	1373.1	1454.94	495	656	962	3959	1571	1417	up
ENSRNOG00000018911	Pfkfb3	17	70684134	70713726	+	29593	1.43077	0.00512554	0.0821007	2575.23	10155	5409.88	22864.6	11302.1	14738.4	2390	10403	5417	21773	12931	14354	up
ENSRNOG00000018929	Kif20b	1	253221812	253275490	+	53679	1.62392	0.0111349	0.134955	566.767	659.882	1110.54	4975.55	931.716	1296.82	526	676	1112	4738	1066	1263	up
ENSRNOG00000018939	Rexo2	8	52802595	52814321	-	11727	0.294315	0.0213294	0.203018	9408.76	8542.35	9048.09	10279.8	12309	10518.3	8732	8751	9060	9789	14083	10244	up
ENSRNOG00000018940	Slc28a1	1	142950540	142992615	+	42076	1.06209	0.0489081	0.33659	165.936	73.2118	102.865	384.35	128.482	201.248	154	75	103	366	147	196	up
ENSRNOG00000018964	Gss	3	151076254	151106557	-	30304	0.442405	0.0256657	0.227979	4473.8	5342.51	4012.72	6605.36	5176.88	7010.84	4152	5473	4018	6290	5923	6828	up
ENSRNOG00000019048	Sod2	1	47914759	47921587	-	6829	0.617109	0.00526043	0.0834302	14072.2	18244.4	14786.5	29905.8	19858	22484.4	13060	18690	14806	28478	22720	21898	up
ENSRNOG00000019100	Kif2c	5	136027934	136053210	-	25277	1.93368	0.000946444	0.0253665	318.941	555.434	774.98	4008.37	1053.21	1240.35	296	569	776	3817	1205	1208	up
ENSRNOG00000019128	St8sia4	9	103117506	103207190	-	89685	1.4875	1.89344e-05	0.00114225	153.006	198.16	204.731	667.887	569.868	321.381	142	203	205	636	652	313	up
ENSRNOG00000019180	Acsl4	X	113596239	113659944	-	63706	0.761875	0.000144717	0.00594868	16712.1	12939	11555.8	25605.5	23747.4	20520.1	15510	13255	11571	24383	27170	19985	up
ENSRNOG00000019211	Olfml3	2	206219419	206222248	-	2830	1.43819	2.90461e-06	0.000238334	16783.2	13482.7	10628	25770.4	35620.2	49422.9	15576	13812	10642	24540	40754	48134	up
ENSRNOG00000019222	Tfdp1	16	81089292	81127257	+	37966	0.447596	7.65268e-05	0.00353974	8317.25	8170.44	8165.25	12241.4	11109.8	10269.8	7719	8370	8176	11657	12711	10002	up
ENSRNOG00000019229	Fbl	1	85103519	85112619	+	9101	0.471003	0.00526308	0.0834302	4218.43	4172.1	4759.74	7166.13	5613.9	5448.08	3915	4274	4766	6824	6423	5306	up
ENSRNOG00000019240	Ampd2	2	210861625	210874304	-	12680	0.703039	5.90952e-08	7.6702e-06	4436.08	3927.08	3714.11	6129.65	6953.78	6575.48	4117	4023	3719	5837	7956	6404	up
ENSRNOG00000019244	Mxra8	5	173288447	173292929	+	4483	0.414306	0.0165334	0.173569	23100.6	26783.8	23342.3	27163.9	37226.7	33194.7	21439	27438	23373	25867	42592	32329	up
ENSRNOG00000019264	Ltbr	4	157822840	157829241	-	6402	0.351183	0.000484632	0.0153388	13130.5	13379.2	13109.7	18047.6	15666.1	16826.8	12186	13706	13127	17186	17924	16388	up
ENSRNOG00000019268	Pelp1	10	56988052	57005272	-	17221	0.333716	0.0117779	0.139669	5113.83	4587.94	5411.88	6887.85	5882.22	6277.72	4746	4700	5419	6559	6730	6114	up
ENSRNOG00000019412	Rhbg	2	187610087	187622373	-	12287	1.69287	2.9077e-08	4.0968e-06	48.4877	47.8317	44.9409	169.072	119.742	168.391	45	49	45	161	137	164	up
ENSRNOG00000019419	Taf6l	1	224974208	224986291	-	12084	0.338459	0.0437769	0.316327	867.391	1134.29	973.718	1358.88	1175.57	1229.05	805	1162	975	1294	1345	1197	up
ENSRNOG00000019447	Ecel1	9	94239006	94250809	-	11804	6.6574	0.00946973	0.121367	19.3951	0	0	1324.22	14.8585	615.04	18	0	0	1261	17	599	up
ENSRNOG00000019451	Smtn	14	83755142	83776863	-	21722	0.889526	3.38842e-08	4.62207e-06	1784.35	2006.98	2195.11	4095.53	3735.6	3260.02	1656	2056	2198	3900	4274	3175	up
ENSRNOG00000019459	Oaz1	7	11752412	11754508	-	2097	0.278508	0.0050398	0.0811512	16829.5	18694.4	19020	21788.2	22687.2	21683.5	15619	19151	19045	20748	25957	21118	up
ENSRNOG00000019509	Fbxl15	1	266075782	266078023	+	2242	0.674939	0.0292606	0.246519	352.344	634.502	428.436	685.739	935.212	638.656	327	650	429	653	1070	622	up
ENSRNOG00000019566	LOC100911109	3	152143811	152148029	+	4219	1.10026	0.0447731	0.31962	25.8601	43.9271	18.975	76.66	40.2054	73.928	24	45	19	73	46	72	up
ENSRNOG00000019572	Lsm4	16	20506399	20511818	-	5420	0.582182	0.00612272	0.0917141	1518.2	2105.57	1782.65	3219.72	2387.85	2487.88	1409	2157	1785	3066	2732	2423	up
ENSRNOG00000019574	Cuedc2	1	266078108	266086299	-	8192	0.854619	1.46195e-07	1.74912e-05	2858.62	3465.36	2925.15	6014.13	5875.23	4836.12	2653	3550	2929	5727	6722	4710	up
ENSRNOG00000019587	Ptprn	9	82446633	82461903	-	15271	1.24256	8.46301e-11	2.32364e-08	22686.8	17948.6	15748.3	48175	45066.7	40170.6	21055	18387	15769	45875	51562	39123	up
ENSRNOG00000019596	Smg9	1	81260548	81282887	+	22340	0.346292	0.0163987	0.172595	1356.58	1568.68	1720.74	2054.07	1927.24	1926.23	1259	1607	1723	1956	2205	1876	up
ENSRNOG00000019620	Pmf1	2	187751776	187771865	-	20090	0.818155	0.0134825	0.152692	860.926	843.4	837.897	2181.13	957.937	1344.05	799	864	839	2077	1096	1309	up
ENSRNOG00000019648	AABR07068316.1	9	97926787	98004546	-	77760	1.35369	1.92157e-05	0.00115273	115021	92235.2	133106	419146	217124	233574	106748	94488	133281	399135	248417	227483	up
ENSRNOG00000019675	Pycard	1	199437832	199439210	-	1379	1.17787	0.0024816	0.050418	694.99	961.515	773.981	2920.43	1228.01	1351.24	645	985	775	2781	1405	1316	up
ENSRNOG00000019680	Mst1	8	116857684	116862423	+	4740	1.37703	0.0308264	0.254502	178.866	116.163	86.8856	647.934	152.081	192.007	166	119	87	617	174	187	up
ENSRNOG00000019695	Il17b	18	57011575	57016009	+	4435	2.73322	0.0156544	0.167628	5.38752	0	16.9777	40.9553	53.3158	54.4192	5	0	17	39	61	53	up
ENSRNOG00000019701	RGD1597339	1	225085282	225087266	+	1985	0.399712	0.00624833	0.0929265	2024.63	1640.92	1649.83	2216.84	2379.11	2414.98	1879	1681	1652	2111	2722	2352	up
ENSRNOG00000019727	Dph3	16	8202048	8207464	-	5417	0.31952	0.015296	0.16536	2744.4	3401.91	3239.74	3904.41	3858.84	3951.04	2547	3485	3244	3718	4415	3848	up
ENSRNOG00000019802	Zfp428	1	81372650	81382079	+	9430	0.26721	0.0269634	0.235317	766.105	683.31	688.094	842.21	868.786	860.439	711	700	689	802	994	838	up
ENSRNOG00000019924	Thop1	7	11501146	11513581	-	12436	0.432926	0.0328037	0.264305	4029.86	3180.32	3311.64	5397.7	3811.65	4995.27	3740	3258	3316	5140	4361	4865	up
ENSRNOG00000019943	Slc7a6	19	38162515	38179149	+	16635	0.709219	0.000624391	0.0186759	5137.54	4021.77	4310.33	8512.41	7660	5848.52	4768	4120	4316	8106	8764	5696	up
ENSRNOG00000019949	Mrps12	1	86920680	86923575	-	2896	0.360598	0.0124407	0.144407	1294.08	1455.45	1443.1	1962.71	1597.73	1824.58	1201	1491	1445	1869	1828	1777	up
ENSRNOG00000019962	Sars2	1	86923591	86935904	+	12314	0.594195	0.0185148	0.185373	426.692	706.738	623.18	998.68	821.588	832.716	396	724	624	951	940	811	up
ENSRNOG00000019979	B3galt6	5	173423475	173425611	-	2137	0.490047	0.00202132	0.0439926	1460.02	1309.03	1398.16	1823.04	2256.75	1771.19	1355	1341	1400	1736	2582	1725	up
ENSRNOG00000019980	Tomm20	19	59863421	59873411	-	9991	0.383921	0.000133922	0.00560172	9400.14	9566.34	8872.32	11706.9	12938.3	11679.6	8724	9800	8884	11148	14803	11375	up
ENSRNOG00000019985	Asic4	9	82647071	82668920	+	21850	1.88893	0.0256294	0.227751	36.6351	3.90463	12.9829	75.6098	41.9534	80.0886	34	4	13	72	48	78	up
ENSRNOG00000020045	Drgx	16	8823872	8853430	+	29559	7.23587	3.11138e-06	0.000251446	0	0	0	38.8551	13.9845	31.8301	0	0	0	37	16	31	up
ENSRNOG00000020063	Nfkbib	1	86941074	86948845	-	7772	0.313976	0.016182	0.171683	972.986	1106.96	930.775	1232.86	1290.07	1219.81	903	1134	932	1174	1476	1188	up
ENSRNOG00000020077	Fam170b	16	9074033	9076865	+	2833	5.54708	0.0066839	0.0965221	0	0	0	8.40109	3.49612	14.3749	0	0	0	8	4	14	up
ENSRNOG00000020140	Pigq	10	15289536	15305549	-	16014	0.410228	0.0289305	0.245279	4301.4	6188.84	5463.81	6805.94	6679.34	7717.26	3992	6340	5471	6481	7642	7516	up
ENSRNOG00000020142	Gdf1	16	20845576	20860767	-	15192	0.525364	8.85353e-05	0.00397874	1100.13	958.587	1047.62	1580.46	1366.11	1524.76	1021	982	1049	1505	1563	1485	up
ENSRNOG00000020213	Tubg1	10	89030865	89037455	+	6591	0.348485	0.00352629	0.0641623	4026.63	3661.57	4059.66	5428.16	4768.71	4761.17	3737	3751	4065	5169	5456	4637	up
ENSRNOG00000020229	Homer3	16	20881518	20890949	-	9432	0.438269	0.0386954	0.292517	2394.21	3595.19	3156.85	4478.83	4309.84	3605.02	2222	3683	3161	4265	4931	3511	up
ENSRNOG00000020235	Hnrnpl	1	86996093	87006776	+	10684	0.341942	0.0124548	0.144492	24329	22304.2	24781.4	33003.7	26527.7	30985.1	22579	22849	24814	31428	30351	30177	up
ENSRNOG00000020289	Akt1s1	1	100845563	100851960	+	6398	0.36074	0.000147354	0.0059995	5966.14	5968.23	5387.91	7426.57	7283.29	7533.47	5537	6114	5395	7072	8333	7337	up
ENSRNOG00000020304	Pdcd11	1	266866931	266908042	+	41112	0.266882	0.0299887	0.249704	16498.7	16000.2	16451.3	21764.1	17736.7	19397.9	15312	16391	16473	20725	20293	18892	up
ENSRNOG00000020317	RGD1307752	3	152933771	152943777	+	10007	0.267778	0.013014	0.149042	6705.31	7196.23	6527.41	7831.92	8787.5	7974.98	6223	7372	6536	7458	10054	7767	up
ENSRNOG00000020333	Utp4	19	39087990	39116125	+	28136	0.354715	0.00558035	0.0867013	5124.61	4417.11	4292.35	5589.88	6187.26	5911.16	4756	4525	4298	5323	7079	5757	up
ENSRNOG00000020342	Samd11	5	173672810	173680290	-	7481	1.23501	0.040232	0.299925	54.9527	75.1641	137.819	294.038	252.595	84.1957	51	77	138	280	289	82	up
ENSRNOG00000020355	Twist2	9	98924134	98968510	+	44377	0.689069	0.0404121	0.300927	1125.99	763.355	533.298	1010.23	1467.5	1427.22	1045	782	534	962	1679	1390	up
ENSRNOG00000020361	Ip6k2	8	117574161	117599848	+	25688	0.477187	0.0282337	0.241282	3927.5	4551.82	3727.09	5515.32	6984.38	4491.12	3645	4663	3732	5252	7991	4374	up
ENSRNOG00000020373	Dap3	2	188225613	188252725	-	27113	0.411117	0.00250958	0.0508158	4269.07	3785.54	3847.94	5842.96	4793.18	5191.39	3962	3878	3853	5564	5484	5056	up
ENSRNOG00000020384	Fam13b	18	27223345	27289876	-	66532	0.288112	0.0469311	0.328886	10020.8	9302.78	8336.03	12340.2	11316.1	10116.8	9300	9530	8347	11751	12947	9853	up
ENSRNOG00000020389	Capn12	1	87066289	87078348	+	12060	1.40222	0.0131372	0.150132	82.9678	40.0225	62.9172	255.183	76.0406	160.177	77	41	63	243	87	156	up
ENSRNOG00000020391	Nip7	19	39257586	39259728	+	2143	0.31601	0.00295498	0.0569099	2163.63	2126.07	2008.36	2515.08	2786.41	2537.17	2008	2178	2011	2395	3188	2471	up
ENSRNOG00000020464	Mrpl54	7	11321057	11323577	+	2521	0.385748	0.0060243	0.0907928	2704.54	2506.77	2961.1	3419.25	3322.19	3936.66	2510	2568	2965	3256	3801	3834	up
ENSRNOG00000020466	Apba3	7	11314424	11319516	-	5093	0.279686	0.0227367	0.211752	3521.28	3809.94	3828.96	4075.58	4653.34	4818.67	3268	3903	3834	3881	5324	4693	up
ENSRNOG00000020474	Pin1	8	21669236	21680615	+	11380	0.267854	0.0242417	0.220356	3269.15	3456.57	3613.24	3817.25	4464.55	4165.64	3034	3541	3618	3635	5108	4057	up
ENSRNOG00000020482	Nfatc4	15	34493138	34504326	+	11189	0.484311	0.00209265	0.0447118	7064.12	6468.02	7425.23	8478.8	11146.5	9690.72	6556	6626	7435	8074	12753	9438	up
ENSRNOG00000020505	Map4k1	1	87938042	87959569	+	21528	1.08409	0.0443412	0.318128	51.7202	23.4278	38.9487	63.0082	120.616	57.4995	48	24	39	60	138	56	up
ENSRNOG00000020525	Col5a3	8	21786324	21831668	-	45345	1.30838	0.0028269	0.0551374	12767.3	13631.1	21564.6	63016.6	35129	20641.3	11849	13964	21593	60008	40192	20103	up
ENSRNOG00000020580	LOC500956	8	21890319	21896031	+	5713	0.529437	0.00472584	0.0777989	1919.03	1868.37	1643.84	3011.79	2135.26	2693.24	1781	1914	1646	2868	2443	2623	up
ENSRNOG00000020608	Ppan	8	21905865	21909842	+	3978	0.467651	0.00523842	0.0833477	2711	2081.17	2134.19	2973.99	3429.69	3172.74	2516	2132	2137	2832	3924	3090	up
ENSRNOG00000020623	Aldh16a1	1	101138248	101151320	-	13073	0.691441	5.2636e-05	0.00264371	3050.41	3238.89	3120.89	6067.69	4672.57	4457.24	2831	3318	3125	5778	5346	4341	up
ENSRNOG00000020626	Snrnp25	10	15686008	15689325	-	3318	0.336239	0.00505111	0.0811512	1384.59	1361.74	1206.41	1601.46	1657.16	1731.15	1285	1395	1208	1525	1896	1686	up
ENSRNOG00000020630	Il9r	10	15696824	15710423	+	13600	3.83836	0.0385218	0.291607	6.46502	0	9.98686	0	111.876	123.213	6	0	10	0	128	120	up
ENSRNOG00000020634	Pih1d1	1	101152734	101156805	+	4072	0.280958	0.00781769	0.108155	1385.67	1488.64	1427.12	1676.02	1838.96	1710.61	1286	1525	1429	1596	2104	1666	up
ENSRNOG00000020635	Exosc5	1	82452469	82461606	+	9138	0.39795	0.0117815	0.139669	1664.74	1338.31	1490.04	2150.68	1777.78	1991.95	1545	1371	1492	2048	2034	1940	up
ENSRNOG00000020653	S1pr2	8	21984914	21995806	-	10893	0.277952	0.00850075	0.113889	10581.1	9471.66	10029.8	12306.6	11428.8	12739.2	9820	9703	10043	11719	13076	12407	up
ENSRNOG00000020686	Dkkl1	1	101205426	101210675	-	5250	5.23168	0.0103384	0.127759	0	0	0	6.30082	9.61433	5.13389	0	0	0	6	11	5	up
ENSRNOG00000020705	Rnls	1	251828290	252100759	-	272470	0.451396	0.00374624	0.0665804	492.419	500.769	587.227	664.737	751.666	744.414	457	513	588	633	860	725	up
ENSRNOG00000020714	Trpm4	1	101293409	101323960	-	30552	0.956074	4.67505e-11	1.4303e-08	1365.2	1284.62	1606.89	2647.39	2921.01	2689.13	1267	1316	1609	2521	3342	2619	up
ENSRNOG00000020792	Etv4	10	89685058	89700283	-	15226	0.542366	0.0252827	0.225512	1353.35	1456.43	2050.3	2755.56	2337.16	1985.79	1256	1492	2053	2624	2674	1934	up
ENSRNOG00000020793	Ruvbl2	1	101413766	101426852	-	13087	0.353699	0.0142527	0.158481	3669.98	3717.21	3777.03	5462.81	4253.9	4550.68	3406	3808	3782	5202	4867	4432	up
ENSRNOG00000020803	Meox1	10	89797038	89816491	-	19454	3.27335	0.028219	0.241282	5.38752	39.0463	0	112.365	303.288	14.3749	5	40	0	107	347	14	up
ENSRNOG00000020847	Elp6	8	118525682	118541073	+	15392	0.342655	0.00112812	0.0290381	1287.62	1304.15	1226.39	1703.32	1561.02	1578.16	1195	1336	1228	1622	1786	1537	up
ENSRNOG00000020876	Bax	1	101451802	101457207	-	5406	0.545795	0.00135856	0.0329875	4667.75	3404.84	4133.56	6221.01	5488.04	6109.33	4332	3488	4139	5924	6279	5950	up
ENSRNOG00000020879	Nags	10	90085559	90089693	+	4135	1.41922	0.0146685	0.161912	33.4026	37.094	60.9198	195.325	61.1821	95.4903	31	38	61	186	70	93	up
ENSRNOG00000020904	Cdc42ep2	1	221272353	221281180	-	8828	0.583708	0.0255613	0.227334	608.79	548.6	562.26	600.678	925.598	1050.39	565	562	563	572	1059	1023	up
ENSRNOG00000020908	LOC303566	10	90192627	90214486	+	21860	1.38304	0.0296392	0.24795	44.1777	97.6157	185.756	468.361	179.176	207.409	41	100	186	446	205	202	up
ENSRNOG00000020929	Lin37	1	89010257	89014189	-	3933	0.410172	0.0087168	0.115163	956.824	1004.47	1228.38	1360.98	1458.76	1419.01	888	1029	1230	1296	1669	1382	up
ENSRNOG00000020948	Pth1r	8	118988053	119012671	-	24619	1.66395	8.75512e-05	0.00394736	377.126	323.108	598.213	2139.13	1067.19	908.698	350	331	599	2037	1221	885	up
ENSRNOG00000020996	AABR07072017.1	1	221430648	221440467	-	9820	0.367721	0.0484089	0.334968	2760.57	3251.58	2627.54	3548.41	3223.42	4377.15	2562	3331	2631	3379	3688	4263	up
ENSRNOG00000021086	Dtx4	1	228732985	228755866	-	22882	0.686559	0.0166288	0.17375	6227.97	7166.95	6491.46	14805.9	7375.94	9825.23	5780	7342	6500	14099	8439	9569	up
ENSRNOG00000021118	Nomo1	1	102017263	102068870	+	51608	0.263983	0.0146711	0.161912	16528.9	15954.3	14823.5	20234	18621.2	17950.1	15340	16344	14843	19268	21305	17482	up
ENSRNOG00000021125	Prdx5	1	222164462	222167447	-	2986	0.847146	5.19425e-05	0.00261741	8283.85	9820.14	9364.67	19728.9	12778.3	16909	7688	10060	9377	18787	14620	16468	up
ENSRNOG00000021139	Esrra	1	222168730	222178725	-	9996	0.361856	0.0151564	0.164745	1972.91	2466.75	2218.08	2727.2	2721.73	3108.05	1831	2527	2221	2597	3114	3027	up
ENSRNOG00000021151	Ppp1r14b	1	222229835	222231944	+	2110	0.438688	0.00615487	0.092048	6372.36	7506.65	8000.47	8824.3	10921.9	9908.4	5914	7690	8011	8403	12496	9650	up
ENSRNOG00000021182	Sv2a	2	198321142	198336913	+	15772	0.734057	0.000183972	0.00711182	1427.69	1118.68	1138.5	2386.96	1789.14	1952.93	1325	1146	1140	2273	2047	1902	up
ENSRNOG00000021198	LOC100910200	17	43679925	43689311	-	9387	0.588811	0.00566169	0.0872935	17370.4	19003.8	20068.6	36034.4	24894.1	23962.9	16121	19468	20095	34314	28482	23338	up
ENSRNOG00000021207	Lgals12	1	222891626	222902320	-	10695	3.28082	4.04259e-07	4.174e-05	6.46502	11.7139	8.98817	124.966	98.7654	41.0711	6	12	9	119	113	40	up
ENSRNOG00000021217	Itga10	2	198772937	198792253	+	19317	2.56603	0.000448539	0.014475	35.5576	29.2847	160.788	493.564	611.821	231.025	33	30	161	470	700	225	up
ENSRNOG00000021233	Itpa	3	123209608	123221269	+	11662	0.353427	0.00413735	0.0707711	4599.86	5039.9	5469.8	6712.47	6541.24	6050.8	4269	5163	5477	6392	7484	5893	up
ENSRNOG00000021270	Trmt6	3	125458692	125470413	-	11722	0.531028	0.000877386	0.0238756	2682.98	2570.22	2176.14	3494.85	3995.19	3243.59	2490	2633	2179	3328	4571	3159	up
ENSRNOG00000021312	Dnaaf5	12	17545468	17584466	-	38999	0.289813	0.0122381	0.142673	2031.1	2021.62	2013.35	2315.55	2706	2392.39	1885	2071	2016	2205	3096	2330	up
ENSRNOG00000021316	Tmem98	10	68173369	68184320	+	10952	0.456472	0.0439981	0.316747	1947.05	1833.22	2754.37	3304.78	2590.63	3072.12	1807	1878	2758	3147	2964	2992	up
ENSRNOG00000021403	Rhob	6	33689127	33691301	-	2175	0.434681	0.00146662	0.034668	35999.4	29440.9	29266.5	42489.6	41172.9	44343.4	33410	30160	29305	40461	47107	43187	up
ENSRNOG00000021433	Arhgef39	5	58995249	59001800	-	6552	1.67596	0.0116148	0.138653	48.4877	64.4264	140.815	479.912	112.75	218.704	45	66	141	457	129	213	up
ENSRNOG00000021524	Mrap	11	30904733	30915225	+	10493	2.69923	0.00044075	0.0143017	127.145	151.304	65.9132	1667.62	362.723	206.382	118	155	66	1588	415	201	up
ENSRNOG00000021555	Mis18a	11	30879887	30893310	-	13424	1.3836	0.0171652	0.176669	110.983	181.565	281.629	893.666	256.091	349.104	103	186	282	851	293	340	up
ENSRNOG00000021586	Gpr39	13	42008842	42009738	+	897	8.50921	1.0453e-07	1.28656e-05	0	0	0	141.768	22.7248	40.0443	0	0	0	135	26	39	up
ENSRNOG00000021637	Ddx46	17	9475538	9519595	-	44058	0.372185	0.011842	0.13996	11298.7	11308.8	10975.6	16872.5	13308.9	13286.5	10486	11585	10990	16067	15227	12940	up
ENSRNOG00000021713	Kif18b	10	91008269	91027738	-	19470	1.41629	0.00353426	0.0642527	404.064	509.554	761.997	2561.28	846.935	1064.77	375	522	763	2439	969	1037	up
ENSRNOG00000021752	Foxq1	17	34224818	34226453	-	1636	3.51446	0.000628782	0.0187288	4.31002	1.95231	0	22.0529	21.8508	26.6962	4	2	0	21	25	26	up
ENSRNOG00000021773	Bop1	7	117514533	117538342	-	23810	0.584402	1.11034e-06	0.000100333	2566.61	2664.91	2460.76	4077.68	3974.22	3481.8	2382	2730	2464	3883	4547	3391	up
ENSRNOG00000021847	Ska3	15	38077909	38096875	-	18967	1.30344	0.00825658	0.112009	409.452	516.387	748.015	2377.51	717.579	1037.05	380	529	749	2264	821	1010	up
ENSRNOG00000022030	Aunip	5	152721940	152734572	+	12633	1.28182	0.0112097	0.135554	68.9603	58.5694	117.845	313.991	131.105	151.963	64	60	118	299	150	148	up
ENSRNOG00000022171	Dhx37	12	36594047	36614210	+	20164	0.385125	0.00204022	0.0440903	2823.06	3126.63	2953.11	4101.83	4031.03	3494.12	2620	3203	2957	3906	4612	3403	up
ENSRNOG00000022229	Sdad1	14	17247362	17274623	+	27262	0.344463	0.00261635	0.0523922	2262.76	2573.15	2228.07	3054.85	3011.03	2903.73	2100	2636	2231	2909	3445	2828	up
ENSRNOG00000022242	Cxcl9	14	17228856	17234712	+	5857	3.08599	0.000828388	0.0230101	34.4801	60.5218	14.9803	742.447	94.3953	97.5438	32	62	15	707	108	95	up
ENSRNOG00000022261	Cenpu	16	48897982	48921242	-	23261	1.43623	0.0109573	0.133407	127.145	184.494	295.611	959.825	262.209	422.005	118	189	296	914	300	411	up
ENSRNOG00000022268	Pnpla3	7	125034764	125055976	+	21213	2.99415	1.15208e-05	0.000752223	131.455	61.4979	85.887	1306.37	736.807	177.632	122	63	86	1244	843	173	up
ENSRNOG00000022305	Abcc1	10	549883	672196	-	122314	0.383603	0.0226701	0.211364	9418.46	10346.3	9963.89	14880.4	13176	10727.8	8741	10599	9977	14170	15075	10448	up
ENSRNOG00000022382	AABR07070238.1	8	60618698	60619638	+	941	0.932047	0.00394619	0.0691584	68.9603	99.5681	128.83	186.924	206.271	174.552	64	102	129	178	236	170	up
ENSRNOG00000022521	Ddias	1	157675765	157700064	-	24300	1.07383	0.0210547	0.201861	360.964	332.87	505.335	1426.09	469.354	629.415	335	341	506	1358	537	613	up
ENSRNOG00000022524	Tango6	19	38846201	39049943	+	203743	0.281647	0.029251	0.246519	2081.74	1952.31	1967.41	2465.72	2182.45	2648.06	1932	2000	1970	2348	2497	2579	up
ENSRNOG00000022533	Micall2	12	16988136	17016791	+	28656	0.896627	7.78568e-08	9.92488e-06	2275.69	1774.65	2184.13	3793.09	3533.7	4279.61	2112	1818	2187	3612	4043	4168	up
ENSRNOG00000022586	Cdk9	3	11742266	11747113	-	4848	0.313641	0.0234639	0.215482	7102.91	8048.42	6991.8	8459.9	10202.6	8856.98	6592	8245	7001	8056	11673	8626	up
ENSRNOG00000022635	Dlg2	1	156552328	157269747	+	717420	1.67205	8.99723e-05	0.00403106	100.208	172.78	61.9185	387.5	301.54	378.881	93	177	62	369	345	369	up
ENSRNOG00000022704	Esyt3	8	107555277	107602263	-	46987	4.9163	0.0251831	0.225186	0	0	0	5.25068	3.49612	8.21422	0	0	0	5	4	8	up
ENSRNOG00000022738	AC098459.1	6	79149544	79150254	-	711	0.629729	0.0406558	0.302111	519.357	653.049	659.132	698.341	1326.78	808.074	482	669	660	665	1518	787	up
ENSRNOG00000022741	Ilf3	8	22402890	22440885	+	37996	0.38864	0.00389133	0.0685244	8152.4	8542.35	8306.07	12355.9	9838.96	10536.8	7566	8751	8317	11766	11257	10262	up
ENSRNOG00000022769	Sp100	9	92681078	92717929	+	36852	0.817409	0.000688917	0.0201006	1310.24	929.302	918.791	2082.42	1490.22	1992.97	1216	952	920	1983	1705	1941	up
ENSRNOG00000022777	Six1	6	95929060	95934296	-	5237	1.16613	0.00136373	0.0330006	2048.34	963.467	1186.44	4007.32	3115.04	2297.93	1901	987	1188	3816	3564	2238	up
ENSRNOG00000022800	Sp140	9	92618352	92665430	+	47079	0.512164	0.0405885	0.301716	6143.93	4239.45	4922.52	8683.58	5499.4	7646.41	5702	4343	4929	8269	6292	7447	up
ENSRNOG00000022838	Cnksr1	5	152446845	152458023	-	11179	1.84132	0.0121088	0.142016	8.62003	9.76157	3.99474	16.8022	25.3469	37.9908	8	10	4	16	29	37	up
ENSRNOG00000022857	Wdr92	14	100373129	100394145	+	21017	0.344548	0.00111838	0.0288222	1896.41	1784.42	1898.5	2496.17	2230.52	2358.51	1760	1828	1901	2377	2552	2297	up
ENSRNOG00000022911	Hjurp	9	95349086	95362014	-	12929	1.30117	0.023749	0.21754	356.654	340.679	701.077	2133.88	537.529	775.217	331	349	702	2032	615	755	up
ENSRNOG00000022953	Ccdc163	5	135562034	135568062	+	6029	0.617197	0.0246608	0.222936	338.336	206.945	262.654	432.656	344.368	462.05	314	212	263	412	394	450	up
ENSRNOG00000022983	Trim17	10	45297937	45314837	+	16901	0.585333	0.0155829	0.167113	544.14	691.119	759.001	1236.01	854.801	902.537	505	708	760	1177	978	879	up
ENSRNOG00000023093	Mis18bp1	6	86879719	86924146	-	44428	0.917988	0.0250334	0.224454	668.052	808.258	1039.63	2556.03	1138.86	1059.63	620	828	1041	2434	1303	1032	up
ENSRNOG00000023238	Dgkd	9	94980409	95069714	+	89306	0.423514	0.0248211	0.22363	2334.95	3205.7	2405.83	3910.71	3377.25	3370.91	2167	3284	2409	3724	3864	3283	up
ENSRNOG00000023262	Cenpm	7	123464490	123476238	-	11749	1.44513	0.00110563	0.0285624	176.711	190.351	126.833	652.135	228.122	465.13	164	195	127	621	261	453	up
ENSRNOG00000023303	Dpep2	19	37964105	37970537	-	6433	1.14582	0.030148	0.250446	11.8525	16.5947	17.9763	35.7046	25.3469	42.0979	11	17	18	34	29	41	up
ENSRNOG00000023337	Sema3a	4	18178656	18396035	-	217380	0.79922	0.0404452	0.300964	434.234	256.729	270.644	431.606	422.157	819.368	403	263	271	411	483	798	up
ENSRNOG00000023360	Fus	1	199412834	199426702	+	13869	0.518353	0.0439581	0.316747	11729.7	14957.7	11773.5	24482.9	15645.1	14961.2	10886	15323	11789	23314	17900	14571	up
ENSRNOG00000023383	Ddx3x	X	10400366	10413995	-	13630	0.346946	0.0339896	0.269701	55591.7	66289.9	58926.4	76203.2	87466.8	66292.9	51593	67909	59004	72565	100073	64564	up
ENSRNOG00000023404	Slc9b2	2	240495371	240519141	+	23771	1.89486	0.00111115	0.0286704	12.93	15.6185	22.9698	75.6098	82.1588	33.8837	12	16	23	72	94	33	up
ENSRNOG00000023411	Vsig10l	1	98459834	98467262	-	7429	0.55911	0.0201226	0.195884	309.244	434.39	493.351	550.272	631.05	641.736	287	445	494	524	722	625	up
ENSRNOG00000023433	Gata6	18	2416552	2446338	+	29787	1.15713	0.0152425	0.165199	117.448	71.2595	63.9159	287.737	151.207	124.24	109	73	64	274	173	121	up
ENSRNOG00000023476	Slc16a5	10	104019888	104034595	+	14708	5.49847	0.00363706	0.0651266	0	0	0	8.40109	8.7403	8.21422	0	0	0	8	10	8	up
ENSRNOG00000023528	Hrasls5	1	222907159	222937633	+	30475	1.77138	0.000211817	0.00794356	74.3478	51.7363	27.9632	214.228	122.364	188.927	69	53	28	204	140	184	up
ENSRNOG00000023576	RGD1305645	9	50526811	50548046	+	21236	2.27548	1.27807e-14	7.39759e-12	32.3251	38.0701	49.9343	212.128	182.672	188.927	30	39	50	202	209	184	up
ENSRNOG00000023786	Ybx1	5	138319762	138336475	-	16714	0.47634	0.000464733	0.0149115	36990.7	35616.1	39213.4	57064.4	45542.2	52960.1	34330	36486	39265	54340	52106	51579	up
ENSRNOG00000023799	Pak1ip1	17	21580087	21591203	-	11117	0.701148	9.35286e-06	0.0006379	1297.31	1296.34	1439.11	2328.15	2364.25	1863.6	1204	1328	1441	2217	2705	1815	up
ENSRNOG00000023803	Cmya5	2	22646712	22744407	-	97696	1.24773	0.00130769	0.0319696	196.106	91.7588	123.837	407.453	319.895	249.507	182	94	124	388	366	243	up
ENSRNOG00000023896	Dusp6	7	41475163	41479392	+	4230	0.795629	0.00011016	0.00474686	9814.98	8005.47	9611.35	16684.6	12476.8	18456.3	9109	8201	9624	15888	14275	17975	up
ENSRNOG00000024008	Cdc25c	18	27528354	27550224	-	21871	0.688666	0.00163853	0.037651	1229.43	1443.74	1203.42	2504.58	2118.65	1625.39	1141	1479	1205	2385	2424	1583	up
ENSRNOG00000024082	Gldn	8	58870516	58914603	+	44088	1.04721	0.0438444	0.316673	283.384	69.3072	227.7	422.155	426.527	350.131	263	71	228	402	488	341	up
ENSRNOG00000024089	Fndc3b	2	113112902	113345577	-	232676	0.481954	0.00161229	0.0373689	27232.8	26391.4	27221.2	44096.3	33479.7	35336.5	25274	27036	27257	41991	38305	34415	up
ENSRNOG00000024120	Rxfp1	2	178399274	178521038	-	121765	1.43277	0.013807	0.154893	204.726	82.9734	60.9198	482.013	213.263	245.4	190	85	61	459	244	239	up
ENSRNOG00000024145	Trim65	10	104674932	104681377	-	6446	0.720538	0.00453509	0.0757594	668.052	849.257	506.334	1179.3	1198.3	956.956	620	870	507	1123	1371	932	up
ENSRNOG00000024178	Cenpt	19	37812751	37819789	-	7039	1.7395	0.00122454	0.0306723	128.223	196.208	257.661	1157.25	347.864	439.461	119	201	258	1102	398	428	up
ENSRNOG00000024207	Fgfrl1	14	2018500	2032593	-	14094	0.834127	0.00158366	0.0367848	2332.8	2027.48	1697.77	4404.27	3827.38	2567.97	2165	2077	1700	4194	4379	2501	up
ENSRNOG00000024310	Kcnf1	6	42471066	42473738	-	2673	4.94995	9.2832e-09	1.4948e-06	8.62003	31.237	16.9777	1019.68	81.2848	659.191	8	32	17	971	93	642	up
ENSRNOG00000024312	Xkr8	5	150918603	150925727	-	7125	0.38746	0.00757384	0.105518	1174.48	1149.91	1303.28	1699.12	1403.69	1643.87	1090	1178	1305	1618	1606	1601	up
ENSRNOG00000024365	Ect2	2	112769385	112831476	-	62092	1.13431	0.0169579	0.175784	632.495	1076.7	1347.23	3643.97	1208.78	1857.44	587	1103	1349	3470	1383	1809	up
ENSRNOG00000024420	Eme1	10	82367084	82374171	-	7088	2.05306	0.00441416	0.0743188	22.6276	48.8079	100.867	429.506	112.75	173.525	21	50	101	409	129	169	up
ENSRNOG00000024428	Kif20a	18	27424328	27432814	+	8487	1.97823	0.000163938	0.00652067	720.85	1034.73	1348.23	7491.68	2009.4	2729.17	669	1060	1350	7134	2299	2658	up
ENSRNOG00000024429	Peg12	1	123097861	123100464	-	2604	1.29572	2.81765e-12	1.11746e-09	477.334	371.916	432.431	1158.3	1068.06	918.966	443	381	433	1103	1222	895	up
ENSRNOG00000024450	Poc1b	7	41304440	41404370	+	99931	0.482681	2.06642e-06	0.000173547	2353.27	2469.68	2509.7	3238.62	3393.86	3614.26	2184	2530	2513	3084	3883	3520	up
ENSRNOG00000024523	Dnai2	10	103266296	103301544	+	35249	1.51264	0.0371865	0.284932	54.9527	23.4278	12.9829	108.164	111.876	40.0443	51	24	13	103	128	39	up
ENSRNOG00000024543	Mfsd4b	20	44995755	45005035	-	9281	0.342573	0.0313659	0.257566	1031.17	793.616	969.724	1221.31	1138.86	1182.85	957	813	971	1163	1303	1152	up
ENSRNOG00000024620	Mamdc2	1	241072072	241155537	-	83466	1.38012	0.00251202	0.0508158	960.056	463.675	549.277	1294.82	1097.78	2742.52	891	475	550	1233	1256	2671	up
ENSRNOG00000024630	Igsf23	1	80852528	80864846	-	12319	4.82194	0.0415321	0.307025	0	0	0	2.10027	9.61433	4.10711	0	0	0	2	11	4	up
ENSRNOG00000024650	Ckap2	16	74752655	74779184	+	26530	1.89757	6.43482e-05	0.00308295	1711.08	1784.42	2238.05	12064	3063.48	6235.62	1588	1828	2241	11488	3505	6073	up
ENSRNOG00000024728	Arhgap22	16	9486832	9613528	+	126697	0.538505	0.0416106	0.307385	4592.32	6945.36	7477.16	7342.56	10845	9430.95	4262	7115	7487	6992	12408	9185	up
ENSRNOG00000024763	LOC685431	X	21312922	21314225	-	1304	0.668858	0.00268816	0.0531157	1486.96	1230.93	979.711	1903.9	1734.95	2239.4	1380	1261	981	1813	1985	2181	up
ENSRNOG00000024786	Asb6	3	9659710	9664318	-	4609	0.589848	0.0122032	0.142398	1522.51	1960.12	1689.78	2166.43	3317.82	2299.98	1413	2008	1692	2063	3796	2240	up
ENSRNOG00000024809	Ntmt1	3	9643047	9659630	+	16584	0.333259	0.0353066	0.27616	1748.79	2200.26	2226.07	2517.18	2787.28	2475.56	1623	2254	2229	2397	3189	2411	up
ENSRNOG00000024846	Ier5l	3	9036373	9037942	-	1570	0.327146	0.019563	0.19236	6166.56	5690.02	5547.7	7928.53	6362.94	7543.73	5723	5829	5555	7550	7280	7347	up
ENSRNOG00000024886	Ext1	7	92605728	92882068	-	276341	0.476263	1.09546e-05	0.000724088	5996.31	5587.53	5823.34	8361.19	8444.01	7409.23	5565	5724	5831	7962	9661	7216	up
ENSRNOG00000024899	Cxcl13	14	15253125	15258207	-	5083	4.11358	8.45016e-11	2.32364e-08	81.8903	145.447	132.825	4135.44	672.129	1429.27	76	149	133	3938	769	1392	up
ENSRNOG00000024923	Nnat	3	154043873	154046330	+	2458	0.824533	0.00120317	0.0302431	511.814	406.081	492.352	676.288	1073.31	746.467	475	416	493	644	1228	727	up
ENSRNOG00000024931	Ccdc88b	1	222102437	222118459	-	16023	1.73992	0.0326553	0.263904	3.23251	11.7139	23.9685	45.1559	28.843	56.4728	3	12	24	43	33	55	up
ENSRNOG00000024975	Atp8b3	7	12043794	12063650	+	19857	1.83898	0.0208861	0.201032	4.31002	44.9032	21.9711	80.8605	70.7964	103.705	4	46	22	77	81	101	up
ENSRNOG00000024998	Trps1	7	90090828	90318221	-	227394	0.515812	0.0170143	0.176192	8311.87	5409.86	5947.17	10172.7	8576.86	9372.42	7714	5542	5955	9687	9813	9128	up
ENSRNOG00000025184	Prss35	8	94423808	94440503	+	16696	5.67774	1.16082e-06	0.000104455	0	0	3.99474	37.8049	104.884	63.6602	0	0	4	36	120	62	up
ENSRNOG00000025189	Mettl18	13	82298534	82300657	+	2124	0.357235	0.0383659	0.290951	470.869	570.076	435.427	618.531	654.649	618.12	437	584	436	589	749	602	up
ENSRNOG00000025310	Pop7	12	22259713	22260754	+	1042	0.308395	0.028406	0.241982	1585.01	1429.09	1270.33	1853.49	1723.59	1728.07	1471	1464	1272	1765	1972	1683	up
ENSRNOG00000025371	Spry1	2	124400679	124405331	+	4653	0.821098	0.0403648	0.300679	12938.7	5928.2	7970.51	23240.6	11629	12545.2	12008	6073	7981	22131	13305	12218	up
ENSRNOG00000025415	Mettl11b	13	81988926	82006005	-	17080	5.18707	0.000177703	0.00691945	6.46502	0	0	23.103	112.75	95.4903	6	0	0	22	129	93	up
ENSRNOG00000025418	Armc9	9	93172673	93296750	+	124078	0.40022	0.000605389	0.0181838	3800.36	3496.6	3556.32	5088.96	4364.03	4871.03	3527	3582	3561	4846	4993	4744	up
ENSRNOG00000025512	Mettl17	15	28287024	28293864	+	6841	0.374533	0.0394788	0.296659	831.833	744.808	684.1	1043.84	825.959	1061.69	772	763	685	994	945	1034	up
ENSRNOG00000025602	Cdk4	7	70349863	70352418	+	2556	0.374923	4.52188e-05	0.00236774	10735.2	11115.5	11490.9	15135.6	13761.6	14341	9963	11387	11506	14413	15745	13967	up
ENSRNOG00000025612	Sez6l	12	50090464	50241995	+	151532	8.53005	8.60368e-54	9.21282e-50	3.23251	7.80926	4.99343	2421.62	2490.99	1062.71	3	8	5	2306	2850	1035	up
ENSRNOG00000025645	Abca13	14	89384512	89714917	+	330406	3.32265	0.000828018	0.0230101	12.93	11.7139	8.98817	275.136	24.4728	36.964	12	12	9	262	28	36	up
ENSRNOG00000025764	AC128848.1	19	11302125	11302938	-	814	1.24479	0.0417937	0.308002	4165.63	1859.58	1978.4	10894.1	1917.62	6155.53	3866	1905	1981	10374	2194	5995	up
ENSRNOG00000025948	RGD1311892	13	53088439	53108713	-	20275	5.61746	0.00232617	0.0483662	0	0	3.99474	13.6518	179.176	4.10711	0	0	4	13	205	4	up
ENSRNOG00000025980	LOC691418	3	110982553	110983098	+	546	1.23351	0.0294235	0.246954	14.0076	26.3563	11.9842	32.5542	51.5678	39.0175	13	27	12	31	59	38	up
ENSRNOG00000026023	Taf4b	18	6207280	6318219	+	110940	0.610521	2.72555e-07	3.00878e-05	1829.6	1965.98	1938.45	3073.75	2656.18	3026.94	1698	2014	1941	2927	3039	2948	up
ENSRNOG00000026037	Plb1	6	25397537	25507073	-	109537	1.62038	0.0254335	0.226668	7.54253	3.90463	7.98948	14.7019	19.2287	25.6694	7	4	8	14	22	25	up
ENSRNOG00000026053	Grem1	3	105203309	105214989	-	11681	10.516	4.85932e-26	1.30084e-22	0	0	3.99474	2543.43	636.294	2740.47	0	0	4	2422	728	2669	up
ENSRNOG00000026109	Prmt1	1	100971273	100980340	-	9068	0.315863	9.42931e-05	0.00418959	6519.98	7021.5	6748.12	8414.75	8541.9	8299.44	6051	7193	6757	8013	9773	8083	up
ENSRNOG00000026143	Ckap2l	3	121796238	121822436	-	26199	1.6263	0.00537893	0.0847024	440.699	475.389	775.979	3400.34	755.162	1068.88	409	487	777	3238	864	1041	up
ENSRNOG00000026295	Rbpjl	3	160852164	160864534	+	12371	1.07102	0.0152693	0.165305	80.8128	51.7363	61.9185	109.214	201.901	96.5171	75	53	62	104	231	94	up
ENSRNOG00000026344	Togaram2	6	23359009	23404368	-	45360	4.00305	0.000477151	0.0152169	0	6.8331	2.99606	95.5624	17.4806	46.205	0	7	3	91	20	45	up
ENSRNOG00000026378	LOC100911204	3	112531703	112560634	+	28932	0.873631	0.0369323	0.283899	1305.93	1080.61	1732.72	3917.01	1359.99	2271.23	1212	1107	1735	3730	1556	2212	up
ENSRNOG00000026435	Arid3a	7	12574198	12601674	-	27477	0.349424	0.00612398	0.0917141	2556.92	2569.25	2459.76	3415.04	3394.73	2854.44	2373	2632	2463	3252	3884	2780	up
ENSRNOG00000026462	RGD1559962	1	20417008	20417637	-	630	1.3018	0.0495544	0.339385	23.7051	36.1178	59.9211	176.423	63.8042	55.446	22	37	60	168	73	54	up
ENSRNOG00000026519	LOC100364062	20	18045427	18047019	+	1593	0.928858	3.36461e-09	6.10648e-07	2217.5	2953.85	2415.82	4956.65	4760.84	4728.31	2058	3026	2419	4720	5447	4605	up
ENSRNOG00000026647	Cxcl16	10	57060007	57064600	-	4594	0.441322	0.0171829	0.176669	1388.9	1425.19	1910.49	2264.09	2118.65	2033.02	1289	1460	1913	2156	2424	1980	up
ENSRNOG00000026702	Jaml	8	49378644	49410088	+	31445	2.14168	3.25559e-08	4.52738e-06	188.563	219.635	293.614	1479.64	609.199	1009.32	175	225	294	1409	697	983	up
ENSRNOG00000026753	Mpzl3	8	49354115	49376687	+	22573	0.818285	1.97332e-06	0.000167038	811.361	905.874	771.984	1593.06	1241.12	1556.59	753	928	773	1517	1420	1516	up
ENSRNOG00000026844	Lypd8	10	43817947	43828811	+	10865	4.03658	0.00957757	0.122383	0	4.88079	0	9.45123	48.9457	22.5891	0	5	0	9	56	22	up
ENSRNOG00000026905	Ppm1g	6	26517840	26537290	+	19451	0.37558	0.00142569	0.0338874	8530.6	9589.77	8915.27	12305.5	12067.7	10702.1	7917	9824	8927	11718	13807	10423	up
ENSRNOG00000027079	Impad1	5	17633766	17663589	-	29824	0.445124	0.00500928	0.0809041	3740.02	3674.26	3287.67	4820.13	5533.48	4214.92	3471	3764	3292	4590	6331	4105	up
ENSRNOG00000027171	Ndst2	15	3754262	3760663	+	6402	0.335859	0.0165699	0.17375	2329.56	2765.45	2269.01	3222.87	3175.35	2896.54	2162	2833	2272	3069	3633	2821	up
ENSRNOG00000027175	Cnpy4	12	19328957	19335119	+	6163	0.335521	0.0498886	0.34102	6996.23	6867.27	6506.44	7505.33	10270.7	7925.69	6493	7035	6515	7147	11751	7719	up
ENSRNOG00000027434	Fitm2	3	159856994	159863506	-	6513	0.405927	0.00245186	0.0499534	2340.34	2703.96	2517.69	3608.27	3381.62	3030.02	2172	2770	2521	3436	3869	2951	up
ENSRNOG00000027456	Cdc42bpg	1	221673590	221693518	+	19929	0.440944	0.0424534	0.310238	2855.39	3008.52	2072.27	3029.64	3894.68	3848.36	2650	3082	2075	2885	4456	3748	up
ENSRNOG00000027487	Trim28	1	65544373	65551043	-	6671	0.30708	0.000480764	0.0152695	21780.7	20790.2	20866.5	26695.5	27036.4	24751.5	20214	21298	20894	25421	30933	24106	up
ENSRNOG00000027520	Pls3	X	119030419	119124250	+	93832	0.388943	0.00872592	0.115198	13430	14034.2	15827.2	20684.5	16595.2	19409.2	12464	14377	15848	19697	18987	18903	up
ENSRNOG00000027736	Cnn1	8	23113048	23121761	+	8714	2.03621	0.0301371	0.250446	8.62003	6.8331	3.99474	44.1057	6.99224	28.7498	8	7	4	42	8	28	up
ENSRNOG00000027864	Ppia	14	86673775	86677443	+	3669	0.299689	0.0161935	0.171683	61905.8	52078	61054.6	72656.9	67892.9	74901.4	57453	53350	61135	69188	77678	72948	up
ENSRNOG00000027894	Iqgap3	2	187447501	187489630	+	42130	1.06254	0.0133078	0.151518	1370.59	1501.33	2772.35	5988.93	2501.47	3299.04	1272	1538	2776	5703	2862	3213	up
ENSRNOG00000028025	Aknad1	2	211546560	211585332	+	38773	1.60306	0.0171763	0.176669	38.7901	18.547	36.9514	124.966	33.2131	128.347	36	19	37	119	38	125	up
ENSRNOG00000028043	Cxcl3	14	18820168	18839595	-	19428	1.51678	0.00203549	0.0440768	31.2476	15.6185	15.979	69.309	58.56	51.3389	29	16	16	66	67	50	up
ENSRNOG00000028063	Tmem38b	5	70639156	70675054	+	35899	0.66102	0.0117151	0.139384	1120.6	1494.5	1248.36	2656.85	1887.03	1565.84	1040	1531	1250	2530	2159	1525	up
ENSRNOG00000028137	Mki67	1	207993895	208020454	-	26560	1.36549	0.0065509	0.0954388	5888.56	7092.76	11384	37094	10725.2	14962.2	5465	7266	11399	35323	12271	14572	up
ENSRNOG00000028185	Tstd3	5	35892737	35902262	-	9526	0.485962	0.00229672	0.0480628	4430.7	3417.53	3717.11	5685.44	4919.92	5591.83	4112	3501	3722	5414	5629	5446	up
ENSRNOG00000028248	Lca5l	11	36512974	36533073	-	20100	1.39338	0.00233589	0.0484743	30.1701	20.4993	25.9658	45.1559	72.5445	83.169	28	21	26	43	83	81	up
ENSRNOG00000028390	Hhipl1	6	132219088	132240356	+	21269	0.330203	0.0137021	0.154282	1853.31	2038.22	1921.47	2633.74	2504.97	2169.58	1720	2088	1924	2508	2866	2113	up
ENSRNOG00000028415	Cdc20	5	137260739	137265015	-	4277	1.32968	0.00458737	0.0760985	980.529	1190.91	1685.78	5593.03	1852.07	2250.7	910	1220	1688	5326	2119	2192	up
ENSRNOG00000028436	Rprml	10	91710495	91711499	+	1005	1.73647	0.000905688	0.0244285	24.7826	61.4979	43.9422	195.325	85.655	154.017	23	63	44	186	98	150	up
ENSRNOG00000028543	AABR07052523.1	3	59408546	59410211	+	1666	0.4794	0.000509409	0.0159729	1466.48	1293.41	1448.09	1923.85	1796.13	2146.99	1361	1325	1450	1832	2055	2091	up
ENSRNOG00000028598	Edar	20	28179140	28263037	-	83898	2.29229	0.0291595	0.246343	6.46502	4.88079	44.9409	185.874	48.0717	42.0979	6	5	45	177	55	41	up
ENSRNOG00000028611	AABR07037203.1	X	15948853	15950397	-	1545	0.496412	0.0198593	0.194204	215.501	188.398	219.711	303.49	248.225	328.569	200	193	220	289	284	320	up
ENSRNOG00000028703	Slc39a6	18	16522982	16543992	-	21011	0.713601	2.65213e-07	2.94291e-05	16869.4	20112.7	16764.9	27573.4	28786.2	31780.8	15656	20604	16787	26257	32935	30952	up
ENSRNOG00000028711	Dgat1	7	117566368	117576737	-	10370	0.321838	0.0055652	0.0866166	2889.87	3135.42	2751.38	3416.09	3797.66	3755.95	2682	3212	2755	3253	4345	3658	up
ENSRNOG00000028713	Acvrl1	7	142776252	142787335	+	11084	0.485992	0.0243408	0.220976	1936.27	1536.47	1996.37	3037	2074.95	2548.46	1797	1574	1999	2892	2374	2482	up
ENSRNOG00000028749	Atxn7l2	2	210992953	211001258	-	8306	0.397274	0.0474512	0.331015	866.313	818.02	779.973	1015.48	1318.91	909.725	804	838	781	967	1509	886	up
ENSRNOG00000028837	AC128207.1	7	2909704	2912491	-	2788	1.13917	0.0193671	0.191137	63.5727	102.497	48.9356	96.6126	223.752	152.99	59	105	49	92	256	149	up
ENSRNOG00000028841	Mt1m	20	3677474	3677847	+	374	1.1729	0.0494073	0.338811	2023.55	812.163	1014.66	5090.01	1042.72	2548.46	1878	832	1016	4847	1193	2482	up
ENSRNOG00000028892	Prr36	12	2579887	2585233	+	5347	0.60283	0.0087037	0.115163	167.013	150.328	188.752	256.233	220.256	292.632	155	154	189	244	252	285	up
ENSRNOG00000028956	Mbd3	7	12179203	12186656	+	7454	0.273612	0.0053183	0.0839946	6318.48	6514.87	5976.13	7377.21	8011.36	7347.62	5864	6674	5984	7025	9166	7156	up
ENSRNOG00000028975	Hist2h3c2	2	198380426	198380836	-	411	1.62878	0.00260722	0.0523301	575.387	792.64	1109.54	4741.37	1221.02	1700.34	534	812	1111	4515	1397	1656	up
ENSRNOG00000029049	Zdhhc14	1	46378807	46649292	+	270486	0.563112	0.0479842	0.333609	1806.97	1328.55	1644.84	1592.01	2541.68	2928.37	1677	1361	1647	1516	2908	2852	up
ENSRNOG00000029055	Ttk	8	91368111	91405993	+	37883	1.47437	0.00840394	0.113062	725.16	593.504	925.782	3969.52	844.313	1423.11	673	608	927	3780	966	1386	up
ENSRNOG00000029079	Hspb7	5	159967839	159971562	+	3724	1.50853	0.00607735	0.091271	753.175	306.513	329.566	878.964	786.627	2286.63	699	314	330	837	900	2227	up
ENSRNOG00000029146	RGD1308430	15	33333420	33337674	+	4255	0.297178	0.0468481	0.328735	2956.67	3657.66	3203.78	4054.58	4350.92	3658.41	2744	3747	3208	3861	4978	3563	up
ENSRNOG00000029212	Vcan	2	18490102	18565842	-	75741	2.0116	5.47371e-09	9.30357e-07	103056	52595.4	58975.4	325330	202182	337923	95643	53880	59053	309798	231322	329110	up
ENSRNOG00000029235	Sfmbt2	17	71723620	71897972	-	174353	1.01943	0.002753	0.0540004	128.223	174.732	259.658	453.659	342.62	344.997	119	179	260	432	392	336	up
ENSRNOG00000029238	Hgh1	7	117434419	117437205	+	2787	0.281174	0.00789356	0.108741	1854.38	2002.1	1858.55	2341.8	2188.57	2416.01	1721	2051	1861	2230	2504	2353	up
ENSRNOG00000029242	Plekho2	8	71094090	71118927	-	24838	0.312764	0.00900318	0.11716	3853.15	4337.07	4412.19	5501.67	4871.84	5281.74	3576	4443	4418	5239	5574	5144	up
ENSRNOG00000029478	Cyp4f39	7	14441476	14515212	+	73737	3.35081	0.00778813	0.107816	12.93	5.85694	0	114.465	13.9845	62.6334	12	6	0	109	16	61	up
ENSRNOG00000029501	Hoga1	1	261291870	261318984	+	27115	0.480219	0.0305332	0.252764	1645.35	1187.98	1163.47	1939.6	1569.76	2065.88	1527	1217	1165	1847	1796	2012	up
ENSRNOG00000029529	LOC102551435	11	83977664	83985385	-	7722	0.902743	9.78871e-05	0.00428701	273.686	192.303	195.742	443.158	415.164	377.854	254	197	196	422	475	368	up
ENSRNOG00000029572	Apeh	8	116862625	116872215	-	9591	0.266019	0.0055359	0.0862859	6366.97	6817.48	6165.88	7964.24	7446.74	7858.95	5909	6984	6174	7584	8520	7654	up
ENSRNOG00000029670	RGD1564606	2	38230757	38231227	+	471	0.937735	0.0198749	0.194206	4123.61	4100.84	3376.56	3429.75	9991.04	8800.51	3827	4201	3381	3266	11431	8571	up
ENSRNOG00000029740	Slc35g1	1	257076221	257082655	+	6435	1.07427	0.0482463	0.334599	53.8752	165.947	52.9303	170.122	193.161	211.516	50	170	53	162	221	206	up
ENSRNOG00000029814	Prtn3	7	12643516	12646960	-	3445	2.35861	0.0053379	0.0841181	7.54253	19.5231	5.99211	107.114	27.0949	35.9372	7	20	6	102	31	35	up
ENSRNOG00000029862	Spc24	8	22780725	22785671	-	4947	1.38203	0.00481381	0.0788169	198.261	274.3	416.452	1285.37	460.614	571.915	184	281	417	1224	527	557	up
ENSRNOG00000029911	Cilp	8	70760922	70775891	+	14970	1.66719	0.000688559	0.0201006	33.4026	19.5231	13.9816	59.8578	70.7964	81.1154	31	20	14	57	81	79	up
ENSRNOG00000029912	Sept5	11	86512797	86522168	+	9372	0.496086	0.00895114	0.116796	1764.95	2322.28	2481.73	3343.64	2807.38	3115.24	1638	2379	2485	3184	3212	3034	up
ENSRNOG00000030019	Atp1a1	2	204003742	204032023	-	28282	0.682135	3.29291e-06	0.00026216	20876.6	23235.5	23943.5	36603.6	40616.2	31975.9	19375	23803	23975	34856	46470	31142	up
ENSRNOG00000030058	LOC100359600	6	10642700	10644676	+	1977	0.863087	0.0495065	0.339165	647.58	1435.93	1649.83	2460.47	2952.47	1377.94	601	1471	1652	2343	3378	1342	up
ENSRNOG00000030170	Krt10	10	87296451	87300736	-	4286	0.585538	0.0175196	0.179093	186.408	150.328	207.727	242.582	256.091	318.301	173	154	208	231	293	310	up
ENSRNOG00000030183	Plod2	8	99977334	100059736	+	82403	0.730503	0.000447672	0.014475	22773	19714.5	20781.6	27149.2	42344.1	35482.3	21135	20196	20809	25853	48447	34557	up
ENSRNOG00000030285	Epha3	11	421135	782954	-	361820	3.41026	3.76271e-08	5.10014e-06	122.835	233.302	421.445	4827.48	1096.03	2345.16	114	239	422	4597	1254	2284	up
ENSRNOG00000030374	LOC100360750	13	47380406	47382955	+	2550	0.676009	0.00556187	0.0866166	454.707	579.838	578.239	1087.94	745.548	744.414	422	594	579	1036	853	725	up
ENSRNOG00000030404	Arrb1	1	164502389	164593139	+	90751	0.432604	0.0265773	0.232889	3317.63	4770.48	4106.6	6020.43	4884.08	5555.89	3079	4887	4112	5733	5588	5411	up
ENSRNOG00000030494	AABR07072761.1	2	195856117	195856980	-	864	0.862371	0.00459955	0.0762119	98.0529	109.33	68.9093	175.373	142.467	184.82	91	112	69	167	163	180	up
ENSRNOG00000030614	LOC689899	14	24129592	24130122	+	531	0.688568	0.0134404	0.152619	1231.59	1054.25	993.692	1173	2077.57	2034.05	1143	1080	995	1117	2377	1981	up
ENSRNOG00000030628	Eif4a1	10	56271257	56276764	-	5508	0.401143	1.20341e-06	0.000107834	53228.7	50230.1	54097.8	70363.4	70500.1	67197.4	49400	51457	54169	67004	80661	65445	up
ENSRNOG00000030630	Ehmt2	20	4576057	4592980	+	16924	0.359946	4.44164e-07	4.50816e-05	13795.3	13881	13666	17834.5	17173.8	18050.7	12803	14220	13684	16983	19649	17580	up
ENSRNOG00000030714	Bsn	8	116873721	116965396	-	91676	0.676027	0.0259261	0.229345	1866.24	1652.63	1383.18	2852.17	1670.27	3310.33	1732	1693	1385	2716	1911	3224	up
ENSRNOG00000030729	C4b	20	4302344	4316715	-	14372	3.03582	8.01692e-06	0.000562919	2300.47	3476.1	2098.24	47895.7	8112.75	8574.62	2135	3561	2101	45609	9282	8351	up
ENSRNOG00000030736	Hist2h2ac	2	198360301	198360678	-	378	0.779811	0.018174	0.183074	1868.39	1728.77	2136.19	4843.23	2192.94	2808.24	1734	1771	2139	4612	2509	2735	up
ENSRNOG00000030864	AABR07043031.1	19	17967827	17969603	+	1777	7.14562	0.00743661	0.104025	0	0	0	30.454	48.9457	0	0	0	0	29	56	0	up
ENSRNOG00000030963	LOC108351137	5	115649046	115650340	+	1295	0.348349	0.0435985	0.315654	14654.1	17950.6	14256.2	19779.3	17469.2	22411.5	13600	18389	14275	18835	19987	21827	up
ENSRNOG00000031045	LOC100911252	4	40004654	40005148	+	495	0.321276	0.0126577	0.146212	3041.79	2707.86	3127.88	3875	3381.62	3836.04	2823	2774	3132	3690	3869	3736	up
ENSRNOG00000031163	Nfkbiz	11	47243342	47271487	+	28146	1.49337	5.11225e-07	5.0687e-05	2159.32	1559.9	1929.46	7225.99	3710.26	4967.55	2004	1598	1932	6881	4245	4838	up
ENSRNOG00000031171	Wdr46	20	5447860	5455632	-	7773	0.340445	0.0460502	0.32516	3217.43	2435.51	3238.74	3651.33	3601	4005.46	2986	2495	3243	3477	4120	3901	up
ENSRNOG00000031216	AABR07055776.1	7	9974625	9976367	-	1743	1.15006	3.81438e-07	4.00435e-05	2574.16	1742.44	1877.53	5261.18	4573.8	3909.97	2389	1785	1880	5010	5233	3808	up
ENSRNOG00000031387	Dazap1	7	12290402	12311149	-	20748	0.264828	0.0487744	0.336323	5423.08	4721.67	4520.05	6316.57	5515.13	5787.94	5033	4837	4526	6015	6310	5637	up
ENSRNOG00000031398	Mab21l2	2	185850232	185852759	-	2528	3.25956	0.0346984	0.2734	5.38752	0	0	16.8022	17.4806	16.4284	5	0	0	16	20	16	up
ENSRNOG00000031431	Cdca8	5	142911305	142933526	-	22222	0.976952	0.0121503	0.142269	703.61	760.427	967.726	2512.98	999.016	1275.26	653	779	969	2393	1143	1242	up
ENSRNOG00000031440	Nova1	6	66963510	67085390	-	121881	0.916721	0.0270464	0.23536	376.049	451.961	305.598	656.335	395.936	1088.38	349	463	306	625	453	1060	up
ENSRNOG00000031544	Larp1	10	43446526	43498066	+	51541	0.299012	0.048137	0.334274	17511.6	13739.4	17599.8	20417.8	20624.5	19058	16252	14075	17623	19443	23597	18561	up
ENSRNOG00000031590	AABR07048308.2	5	71867363	71867986	-	624	0.36212	0.0322848	0.262232	412.684	480.269	432.431	637.433	520.048	547.272	383	492	433	607	595	533	up
ENSRNOG00000031598	AABR07053650.1	3	118591880	118959850	-	367971	2.07621	2.01989e-11	6.75906e-09	88.3553	62.4741	84.8883	425.305	291.052	277.23	82	64	85	405	333	270	up
ENSRNOG00000031653	Ccdc58	11	67598419	67618704	-	20286	0.353275	0.0482986	0.334637	1743.4	1420.31	1534.98	2077.17	1690.37	2235.29	1618	1455	1537	1978	1934	2177	up
ENSRNOG00000031700	Map3k5	1	15412603	15613746	+	201144	0.831544	0.0258129	0.228623	614.177	339.703	471.38	1178.25	559.379	798.833	570	348	472	1122	640	778	up
ENSRNOG00000031849	RGD1310110	15	26587179	26678420	-	91242	1.68243	0.0115365	0.137871	65.7277	295.776	149.803	474.662	920.354	246.427	61	303	150	452	1053	240	up
ENSRNOG00000031993	Prim1	7	2435553	2451165	+	15613	0.753072	0.0169427	0.175784	1800.51	1388.1	1807.62	4027.27	2002.4	2391.36	1671	1422	1810	3835	2291	2329	up
ENSRNOG00000032178	Cenpa	6	27072166	27080856	-	8691	1.73979	0.00464678	0.0767275	123.913	166.923	323.574	1280.12	332.131	440.487	115	171	324	1219	380	429	up
ENSRNOG00000032224	Hist1h2ao	2	198411955	198412350	-	396	1.08536	0.016187	0.171683	4958.67	5387.41	5599.63	19972.5	6163.66	7699.8	4602	5519	5607	19019	7052	7499	up
ENSRNOG00000032394	Tymp	7	130342483	130347587	-	5105	0.364152	0.0404973	0.301237	1087.2	1179.2	937.766	1181.4	1484.1	1458.02	1009	1208	939	1125	1698	1420	up
ENSRNOG00000032446	Recql4	7	117763783	117773134	-	9352	1.30287	0.00513631	0.0821502	273.686	228.421	245.677	1048.04	326.013	471.291	254	234	246	998	373	459	up
ENSRNOG00000032472	Adgrg2	X	36930186	37003642	-	73457	0.570265	0.0233852	0.215047	1118.45	907.826	742.023	1133.1	1672.89	1302.98	1038	930	743	1079	1914	1269	up
ENSRNOG00000032508	Acot5	6	107550904	107557688	+	6785	6.25015	0.0317441	0.259379	0	0	0	14.7019	27.969	0	0	0	0	14	32	0	up
ENSRNOG00000032517	Cntn6	4	136512201	136904355	+	392155	5.63687	0.00607104	0.0912403	0	0	0	4.20055	17.4806	6.16066	0	0	0	4	20	6	up
ENSRNOG00000032596	RT1-T24-1	20	3242492	3282523	+	40032	2.54563	0.00190381	0.0422946	133.61	147.4	33.9553	1266.46	148.585	424.059	124	151	34	1206	170	413	up
ENSRNOG00000032626	Mmp3	8	5676665	5698579	+	21915	3.22469	1.20604e-12	5.06442e-10	314.631	282.109	283.627	4081.88	1133.62	3014.62	292	289	284	3887	1297	2936	up
ENSRNOG00000032778	Bub1	3	120373604	120404910	-	31307	1.4977	0.00842539	0.113269	1396.45	1593.09	2523.68	10149.6	2470.01	2949.93	1296	1632	2527	9665	2826	2873	up
ENSRNOG00000032832	Mmp10	8	5734348	5742243	+	7896	2.96304	3.40153e-10	7.83303e-08	52.7977	61.4979	72.904	699.391	225.5	535.978	49	63	73	666	258	522	up
ENSRNOG00000032941	Mab21l1	2	145174876	145177265	+	2390	1.58526	2.23625e-11	7.36791e-09	2434.08	3172.51	2712.43	10661	6768.49	7534.49	2259	3250	2716	10152	7744	7338	up
ENSRNOG00000032946	Pdzd7	1	264776398	264794938	-	18541	1.02914	0.0337149	0.268117	12.93	26.3563	25.9658	43.0556	46.3236	44.1514	12	27	26	41	53	43	up
ENSRNOG00000032959	Adh7	2	243502073	243516532	+	14460	2.52652	0.00990806	0.124972	8.62003	4.88079	4.99343	21.0027	10.4884	74.9547	8	5	5	20	12	73	up
ENSRNOG00000032994	Myom3	5	154112076	154159601	+	47526	1.40911	0.000654116	0.019269	175.633	211.826	120.841	659.486	407.298	283.391	163	217	121	628	466	276	up
ENSRNOG00000033045	LOC103690002	4	170766900	170767382	+	483	0.399837	0.000922167	0.0248105	807.051	746.76	770.985	953.524	1061.07	1051.42	749	765	772	908	1214	1024	up
ENSRNOG00000033119	Plcb4	3	128756799	128971746	+	214948	0.699245	0.0144071	0.159907	1026.86	653.049	866.859	1243.36	1786.52	1103.79	953	669	868	1184	2044	1075	up
ENSRNOG00000033335	Cenpi	X	105147153	105198797	+	51645	0.881944	0.0232733	0.214652	633.572	850.233	1133.51	2435.27	1130.12	1258.83	588	871	1135	2319	1293	1226	up
ENSRNOG00000033343	Prss36	1	199379374	199395363	-	15990	1.17783	0.00248999	0.0504977	78.6578	88.8303	41.9448	182.724	137.223	154.017	73	91	42	174	157	150	up
ENSRNOG00000033496	Igdcc4	8	70603249	70624925	+	21677	0.757191	0.0335663	0.267818	5326.1	2992.9	3027.02	8267.73	4225.94	6683.29	4943	3066	3031	7873	4835	6509	up
ENSRNOG00000033527	Pappa1	5	80920568	81150940	+	230373	0.683463	0.000261266	0.00944746	23498.2	27771.7	28046.1	35744.6	50553	41082.4	21808	28450	28083	34038	57839	40011	up
ENSRNOG00000033531	Cacna2d1	4	15710417	16130848	-	420432	0.971745	5.13671e-05	0.00260065	3417.84	2106.55	3311.64	6312.37	5823.66	5192.41	3172	2158	3316	6011	6663	5057	up
ENSRNOG00000033564	Cfd	7	12634216	12635943	-	1728	2.44608	6.91499e-06	0.000494215	1165.86	855.114	611.196	7954.79	4708.4	1679.81	1082	876	612	7575	5387	1636	up
ENSRNOG00000033658	Kntc1	12	38200463	38274036	-	73574	1.02441	0.037516	0.286228	1159.39	1297.31	1764.68	5184.52	1532.17	1870.79	1076	1329	1767	4937	1753	1822	up
ENSRNOG00000033688	Cep170b	6	137288810	137311932	+	23123	0.447095	0.0166055	0.17375	5691.38	7441.25	7232.48	7958.99	10416.7	9387.83	5282	7623	7242	7579	11918	9143	up
ENSRNOG00000033694	Klf16	7	12006710	12016524	+	9815	0.264128	0.0257437	0.228387	2517.05	2137.78	2211.09	2765.01	2796.02	2682.97	2336	2190	2214	2633	3199	2613	up
ENSRNOG00000033700	Bud23	12	24669449	24680818	+	11370	0.573889	0.00168004	0.0383579	1291.93	1554.04	1806.62	2352.31	2113.4	2461.19	1199	1592	1809	2240	2418	2397	up
ENSRNOG00000033722	Rnf207	5	169486257	169499268	-	13012	1.09745	0.000714644	0.0206434	85.1228	63.4502	108.857	203.727	194.909	151.963	79	65	109	194	223	148	up
ENSRNOG00000033747	Sp110	9	92593910	92616165	-	22256	0.569009	0.00161765	0.0374121	4569.69	3968.08	3600.26	6682.02	5065	6260.26	4241	4065	3605	6363	5795	6097	up
ENSRNOG00000033984	Ifnlr1	5	154037202	154058880	+	21679	0.495147	0.0414445	0.306695	3120.45	4639.68	4274.37	6961.36	4809.79	5192.41	2896	4753	4280	6629	5503	5057	up
ENSRNOG00000034040	Rnf113a1	X	124516949	124518077	+	1129	0.688772	0.0117529	0.139644	149.773	192.303	118.844	224.729	247.351	271.069	139	197	119	214	283	264	up
ENSRNOG00000034241	Set	19	58419961	58421504	+	1544	0.271766	0.0229167	0.2128	1160.47	1086.46	1169.46	1461.79	1386.21	1276.28	1077	1113	1171	1392	1586	1243	up
ENSRNOG00000036484	AABR07047044.1	5	17059689	17059766	-	78	3.79181	0.00758272	0.105518	0	4.88079	0	16.8022	27.0949	24.6427	0	5	0	16	31	24	up
ENSRNOG00000036684	Pcyt2	10	109788350	109795697	-	7348	0.329587	0.0379272	0.288452	6485.5	5834.49	5197.16	6896.25	8273.57	6841.42	6019	5977	5204	6567	9466	6663	up
ENSRNOG00000036689	P4hb	10	109736458	109747987	-	11530	0.365035	0.0323015	0.262232	120896	91981.4	106209	151265	121246	138444	112200	94228	106349	144043	138721	134834	up
ENSRNOG00000036826	Glycam1	7	145172493	145174771	-	2279	6.00578	0.0432426	0.314353	0	0	0	16.8022	19.2287	0	0	0	0	16	22	0	up
ENSRNOG00000036839	Hnrnpa1	7	144865608	144871585	+	5978	0.695116	0.00139717	0.0334697	42990.3	27400.7	35979.6	62257.4	50650	59307.7	39898	28070	36027	59285	57950	57761	up
ENSRNOG00000036864	Actl10	3	150055749	150056789	+	1041	0.996416	0.0283204	0.241734	94.8204	45.8794	39.9474	106.064	117.12	136.561	88	47	40	101	134	133	up
ENSRNOG00000036877	Clca4l	2	250785534	250805445	-	19912	2.02342	0.00657571	0.0955396	32.3251	194.255	29.9606	339.194	357.478	347.051	30	199	30	323	409	338	up
ENSRNOG00000036960	Abcc9	4	176805431	176922424	-	116994	1.09566	0.0273028	0.236381	317.864	870.732	1237.37	1345.23	2253.25	1586.37	295	892	1239	1281	2578	1545	up
ENSRNOG00000037113	Slfn2	10	70370300	70376331	+	6032	0.687532	0.00105271	0.0275946	6843.23	7046.88	5446.83	12444.1	8538.4	10161	6351	7219	5454	11850	9769	9896	up
ENSRNOG00000037211	Kif14	13	53351717	53420111	+	68395	1.51164	0.0100107	0.12566	289.849	355.321	602.207	2267.25	543.647	746.467	269	364	603	2159	622	727	up
ENSRNOG00000037221	Tipinl1	5	173744	174921	-	1178	0.294045	0.0295298	0.247422	532.287	544.696	513.324	699.391	645.908	604.772	494	558	514	666	739	589	up
ENSRNOG00000037299	Smpd5	7	117351648	117354084	+	2437	0.881887	0.00214021	0.0455679	456.862	506.626	665.125	1324.22	863.542	814.234	424	519	666	1261	988	793	up
ENSRNOG00000037302	Rad51	3	110918243	110942917	+	24675	1.25753	0.00722826	0.102314	462.249	728.213	901.813	2731.41	901.125	1370.75	429	746	903	2601	1031	1335	up
ENSRNOG00000037443	Pgam5	12	52467450	52474511	+	7062	0.269866	0.0100764	0.125829	4015.86	3482.93	3805.99	4471.48	4597.4	4559.92	3727	3568	3811	4258	5260	4441	up
ENSRNOG00000037478	Noc4l	12	52072188	52076739	+	4552	0.356143	0.00716737	0.101919	978.374	1023.99	1127.52	1254.91	1433.41	1317.36	908	1049	1129	1195	1640	1283	up
ENSRNOG00000037500	Pus1	12	51937175	51945928	+	8754	0.511479	0.000619031	0.0185675	1577.47	1418.36	1300.29	2255.69	1929.86	1938.56	1464	1453	1302	2148	2208	1888	up
ENSRNOG00000037509	Chek2	12	51845796	51877624	-	31829	0.722095	0.000344312	0.0119095	772.57	903.922	802.943	1664.47	1243.74	1182.85	717	926	804	1585	1423	1152	up
ENSRNOG00000037541	LOC108348111	1	90948976	90949332	+	357	0.577611	0.0170639	0.176495	288.771	303.585	204.731	443.158	388.069	358.345	268	311	205	422	444	349	up
ENSRNOG00000037871	Sfxn5	4	116993914	117111653	-	117740	0.548321	0.0052571	0.0834302	1027.94	1240.7	992.693	1890.25	1427.29	1452.89	954	1271	994	1800	1633	1415	up
ENSRNOG00000037931	Plaur	1	81328183	81344708	+	16526	0.580396	0.0212681	0.202794	450.397	724.309	600.21	806.505	1037.47	810.127	418	742	601	768	1187	789	up
ENSRNOG00000038035	Kif4a	X	70461718	70561189	+	99472	1.37903	0.0032789	0.0611681	814.593	1009.35	1490.04	4818.03	1526.93	2275.34	756	1034	1492	4588	1747	2216	up
ENSRNOG00000038047	Mt1	17	78793336	78793724	+	389	1.33402	0.0336148	0.267818	3154.93	1408.6	1522	8765.49	1416.8	5159.56	2928	1443	1524	8347	1621	5025	up
ENSRNOG00000038228	Serp2	15	58687786	58711872	-	24087	1.08609	0.012927	0.148283	24.7826	58.5694	50.933	86.1112	97.8914	101.651	23	60	51	82	112	99	up
ENSRNOG00000038375	AABR07026311.1	16	71438596	71439402	+	807	0.966889	0.0135266	0.153037	184.253	315.299	242.681	688.89	454.496	308.033	171	323	243	656	520	300	up
ENSRNOG00000038489	Sumo3	20	11726497	11737050	-	10554	0.386612	0.0228124	0.212136	9594.1	10355.1	9113.01	13407.1	14155.8	10430	8904	10608	9125	12767	16196	10158	up
ENSRNOG00000038572	Ncapg	14	69899128	69927938	-	28811	1.77418	0.00308208	0.0584122	536.597	783.854	1075.58	5471.21	1251.61	1473.43	498	803	1077	5210	1432	1435	up
ENSRNOG00000038592	AABR07032453.1	18	66103830	66104558	-	729	0.941229	0.0381553	0.289867	34.4801	24.4039	24.9671	59.8578	37.5833	63.6602	32	25	25	57	43	62	up
ENSRNOG00000038600	Dnaaf3	1	72874404	72883002	+	8599	0.47426	0.0291359	0.246338	130.378	137.638	139.816	203.727	163.444	200.222	121	141	140	194	187	195	up
ENSRNOG00000038610	AABR07034445.1	11	72108963	72109964	-	1002	0.430779	0.01055	0.129911	2896.33	3466.33	2690.46	4141.74	3621.98	4440.81	2688	3551	2694	3944	4144	4325	up
ENSRNOG00000038622	Zfp628	1	72465341	72468738	-	3398	0.382094	0.0185567	0.185619	912.646	1195.79	1020.66	1405.08	1399.32	1274.23	847	1225	1022	1338	1601	1241	up
ENSRNOG00000038746	Bco2	8	54965583	54998864	-	33282	1.02911	0.0029142	0.0564191	157.316	125.924	117.845	378.049	198.405	242.319	146	129	118	360	227	236	up
ENSRNOG00000038877	Btn2a2	17	43868191	43879839	+	11649	0.679495	0.0118092	0.139727	391.134	394.368	439.422	555.522	877.526	527.764	363	404	440	529	1004	514	up
ENSRNOG00000039183	Cip2a	11	54377374	54404612	-	27239	1.26152	0.0162475	0.172	355.576	320.18	599.211	1830.39	570.742	656.111	330	328	600	1743	653	639	up
ENSRNOG00000039197	LOC108348074	5	64476317	64542645	+	66329	0.677866	0.00347677	0.0636018	22165.3	13739.4	18922.1	25087.8	31701.9	30919.3	20571	14075	18947	23890	36271	30113	up
ENSRNOG00000039415	Fchsd1	18	31095613	31109025	-	13413	0.265565	0.00893162	0.116705	1657.2	1561.85	1520	1875.54	1847.7	1973.47	1538	1600	1522	1786	2114	1922	up
ENSRNOG00000039698	Prss22	10	13370098	13374808	-	4711	5.03428	0.000736585	0.021061	0	0	2.99606	21.0027	65.5523	12.3213	0	0	3	20	75	12	up
ENSRNOG00000039969	Dsc2	18	11826706	11858754	-	32049	1.59692	0.00794355	0.108981	109.905	320.18	270.644	848.51	258.713	1013.43	102	328	271	808	296	987	up
ENSRNOG00000039980	Slc25a5	X	123404518	123407645	+	3128	0.503785	0.00592111	0.0895526	14194	15649.8	13806.8	24750.7	17270.8	19873.3	13173	16032	13825	23569	19760	19355	up
ENSRNOG00000039997	AABR07055527.1	7	4951747	4952584	+	838	0.912273	0.0181318	0.182817	98.0529	60.5218	69.908	181.674	100.513	147.856	91	62	70	173	115	144	up
ENSRNOG00000042029	Efs	15	33578381	33589522	-	11142	0.876376	0.000778219	0.0217576	7497.27	6789.17	6040.05	16125.9	8849.56	12339.8	6958	6955	6048	15356	10125	12018	up
ENSRNOG00000042094	Prr13	7	144064931	144098101	+	33171	0.355509	0.0312956	0.257186	7237.59	7983.02	8002.47	8306.58	10089.8	11316.1	6717	8178	8013	7910	11544	11021	up
ENSRNOG00000042152	Gipc2	2	257293167	257376756	-	83590	0.616974	0.0121684	0.142349	175.633	223.54	249.671	292.988	314.651	388.122	163	229	250	279	360	378	up
ENSRNOG00000042195	Pabpn1	15	33555640	33560242	+	4603	0.295053	0.0497814	0.340396	9280.54	9476.54	8846.36	11877	12437.4	9552.11	8613	9708	8858	11310	14230	9303	up
ENSRNOG00000042261	Hdgf	2	187275120	187284281	+	9162	0.419121	4.62152e-06	0.000347128	8715.93	9185.64	8858.34	11562	12629.7	11588.2	8089	9410	8870	11010	14450	11286	up
ENSRNOG00000042274	Fbxo31	19	53487613	53625673	-	138061	0.424624	0.000436601	0.0142101	2007.39	1960.12	1695.77	2573.89	2502.35	2524.85	1863	2008	1698	2451	2863	2459	up
ENSRNOG00000042326	Smpdl3b	5	150925370	150949931	-	24562	1.18012	6.32865e-05	0.00305947	239.206	205.969	368.515	677.338	639.79	526.737	222	211	369	645	732	513	up
ENSRNOG00000042353	Mlkl	19	43506976	43528851	-	21876	0.375221	0.029879	0.249116	3568.69	2915.78	2566.62	3704.88	4059.87	3973.63	3312	2987	2570	3528	4645	3870	up
ENSRNOG00000042526	Wfdc6a	3	161036703	161040511	-	3809	4.74629	0.0378018	0.287794	0	0	0	6.30082	2.62209	6.16066	0	0	0	6	3	6	up
ENSRNOG00000042543	LOC500473	5	77430401	77433847	-	3447	9.02393	5.11082e-11	1.49936e-08	0	0	0	158.571	63.8042	69.8209	0	0	0	151	73	68	up
ENSRNOG00000042547	AABR07001902.1	1	61553449	61553970	+	522	1.70245	0.0345566	0.27258	57.1077	28.3086	39.9474	50.4066	57.686	299.819	53	29	40	48	66	292	up
ENSRNOG00000042560	Bag4	16	71058022	71075320	+	17299	0.36532	0.0395287	0.296842	746.71	872.685	1008.67	1196.11	1037.47	1153.07	693	894	1010	1139	1187	1123	up
ENSRNOG00000042561	Cks1b	2	188740573	188745144	-	4572	0.524019	0.00457871	0.0760977	2739.02	2627.82	3140.87	4882.09	3732.98	3619.39	2542	2692	3145	4649	4271	3525	up
ENSRNOG00000042592	Rgs10	1	199782078	199823386	-	41309	0.632415	0.0215269	0.204178	770.415	448.056	643.154	1126.8	811.1	947.715	715	459	644	1073	928	923	up
ENSRNOG00000042603	Ttc39b	5	101304982	101405656	-	100675	0.398191	0.0122638	0.14274	4374.67	3960.27	3591.27	5680.19	4549.33	5488.12	4060	4057	3596	5409	5205	5345	up
ENSRNOG00000042747	Fam72a	13	48287873	48298664	+	10792	0.635392	0.0284406	0.241992	82.9678	111.282	96.8725	177.473	152.955	122.187	77	114	97	169	175	119	up
ENSRNOG00000042833	AABR07030521.1	10	91610790	91661558	-	50769	0.757145	0.014857	0.162945	276.919	379.725	515.322	810.706	603.081	567.808	257	389	516	772	690	553	up
ENSRNOG00000042838	Junb	19	26092974	26094756	-	1783	0.917954	1.96578e-05	0.00117268	7484.34	9457.01	9699.23	20322.2	13681.2	16334	6946	9688	9712	19352	15653	15908	up
ENSRNOG00000042884	Hsd3b3	2	200585748	200762492	-	176745	1.79569	0.0101543	0.12647	18.3176	11.7139	9.98686	18.9025	55.9379	63.6602	17	12	10	18	64	62	up
ENSRNOG00000042944	Cenpw	1	29915443	29920598	+	5156	1.48251	0.00485745	0.0793495	153.006	367.035	511.327	1495.39	691.358	696.155	142	376	512	1424	791	678	up
ENSRNOG00000042980	Adam19	10	31146107	31240582	+	94476	0.689509	0.00118389	0.030005	19640.7	19844.3	22922.8	42335.2	27787.2	30526.1	18228	20329	22953	40314	31792	29730	up
ENSRNOG00000042983	Nudt21	19	11450760	11467644	+	16885	0.342045	0.0252026	0.225267	5501.74	5106.28	4916.53	7404.51	5666.34	6608.34	5106	5231	4923	7051	6483	6436	up
ENSRNOG00000042990	AABR07021804.1	13	91980114	91981432	-	1319	1.10449	3.72827e-07	3.9527e-05	363.119	292.847	344.547	864.262	618.813	668.432	337	300	345	823	708	651	up
ENSRNOG00000043061	Siah3	15	57505449	57568743	+	63295	2.08914	1.2665e-07	1.53239e-05	15.0851	24.4039	19.9737	93.4622	74.2926	86.2493	14	25	20	89	85	84	up
ENSRNOG00000043068	Tipin	8	69753373	69768305	+	14933	0.406102	0.00871512	0.115163	485.954	491.983	532.299	743.497	649.404	608.879	451	504	533	708	743	593	up
ENSRNOG00000043098	Mt2A	19	11307967	11308740	-	774	1.20524	0.0402495	0.299925	95025.1	37077.4	50253.9	241949	49083.8	129437	88190	37983	50320	230398	56158	126061	up
ENSRNOG00000043099	Ddx21	20	32213148	32232632	-	19485	0.309628	0.000302698	0.0107328	17360.7	16979.3	17478	21977.3	22015.9	20228.5	16112	17394	17501	20928	25189	19701	up
ENSRNOG00000043100	AC109037.1	18	53905347	53905847	+	501	0.332773	0.0363053	0.280488	300.624	304.561	262.654	375.949	355.73	361.426	279	312	263	358	407	352	up
ENSRNOG00000043225	Zfp771	1	198690794	198700969	+	10176	0.599484	0.000274895	0.00982829	1218.66	1265.1	993.692	1799.93	1874.79	1593.56	1131	1296	995	1714	2145	1552	up
ENSRNOG00000043342	LOC290595	16	14353459	14360555	-	7097	6.30155	0.0370696	0.284444	0	0	0	0	5.24418	39.0175	0	0	0	0	6	38	up
ENSRNOG00000043426	Kyat3	2	248649441	248690089	+	40649	0.411897	0.0483885	0.334935	915.878	780.926	832.904	1328.42	894.133	1143.83	850	800	834	1265	1023	1114	up
ENSRNOG00000043451	Spp1	14	6673686	6679901	-	6216	2.26973	8.27312e-05	0.00376973	73131.3	45282	66876	90007.2	538549	264967	67871	46388	66964	85710	616168	258057	up
ENSRNOG00000043486	Tnfrsf26	1	216808632	216828651	-	20020	1.84363	5.01564e-17	3.465e-14	1753.1	1574.54	1428.12	4570.19	5405	7092.98	1627	1613	1430	4352	6184	6908	up
ENSRNOG00000045558	Cd34	13	113691932	113711647	+	19716	1.65689	0.00341541	0.0629471	30.1701	49.784	37.9501	67.2087	208.893	95.4903	28	51	38	64	239	93	up
ENSRNOG00000045569	Nol8	17	15405860	15429322	-	23463	0.718552	0.0343157	0.271421	1616.26	830.71	972.72	1915.45	2316.18	1394.36	1500	851	974	1824	2650	1358	up
ENSRNOG00000045595	Tnfsf9	9	9909948	9912276	-	2329	0.529061	0.0315424	0.25848	249.981	320.18	329.566	345.495	506.937	445.621	232	328	330	329	580	434	up
ENSRNOG00000045605	Uxs1	9	11164715	11339790	-	175076	0.373736	0.00814579	0.110832	10587.6	13219.1	12396.7	15808.8	16548	14552.5	9826	13542	12413	15054	18933	14173	up
ENSRNOG00000045611	Ms4a4a	1	227217552	227232341	+	14790	9.62648	0.0137517	0.154758	0	0	0	0	318.147	125.267	0	0	0	0	364	122	up
ENSRNOG00000045644	LOC102548682	17	43807130	43807540	-	411	1.43951	0.00347767	0.0636018	2380.21	3453.64	4118.58	16038.7	4539.71	6416.33	2209	3538	4124	15273	5194	6249	up
ENSRNOG00000045646	LOC684762	17	43633675	43634085	+	411	1.53354	0.0102575	0.127273	1363.04	1437.88	2223.07	9723.22	1845.95	2975.6	1265	1473	2226	9259	2112	2898	up
ENSRNOG00000045649	Arrdc3	2	8732932	8743069	+	10138	0.662711	0.00493821	0.0803013	2819.83	3251.58	3215.77	4543.94	6342.84	3814.48	2617	3331	3220	4327	7257	3715	up
ENSRNOG00000045681	AABR07057347.1	7	66595721	66595816	+	96	4.39456	2.04101e-05	0.00120746	1.0775	1.95231	1.99737	14.7019	58.56	32.8569	1	2	2	14	67	32	up
ENSRNOG00000045683	LOC102553715	10	49000973	49003931	+	2959	1.44315	0.0229573	0.212837	71.1153	38.0701	137.819	378.049	145.963	147.856	66	39	138	360	167	144	up
ENSRNOG00000045795	Gatd1	1	213951759	213957535	-	5777	13.2299	1.35054e-28	4.13188e-25	0	0	0	1713.82	1699.99	1975.52	0	0	0	1632	1945	1924	up
ENSRNOG00000045816	Gria1	10	42614713	42760200	+	145488	6.43743	0.00268438	0.0531157	0	0	0	4.20055	40.2054	4.10711	0	0	0	4	46	4	up
ENSRNOG00000045819	H2afj	4	170149029	170149418	+	390	0.40312	0.000625878	0.0186943	744.555	694.048	704.073	892.616	981.536	957.983	691	711	705	850	1123	933	up
ENSRNOG00000045829	Thbs1	3	109862117	109873466	+	11350	1.13134	0.0036	0.0647939	5718.31	10941.7	12884	17113	30526.4	17080.4	5307	11209	12901	16296	34926	16635	up
ENSRNOG00000045840	LOC100912564	4	170763605	170763916	-	312	0.82086	0.0138955	0.155642	8700.84	10032	6485.46	21257.9	13195.2	10094.2	8075	10277	6494	20243	15097	9831	up
ENSRNOG00000045918	Jarid2	17	20184245	20364714	-	180470	0.627161	0.000965692	0.025723	3162.47	3533.69	3929.83	5600.38	6307.88	4503.45	2935	3620	3935	5333	7217	4386	up
ENSRNOG00000045992	Tlr8	X	28539158	28562803	+	23646	2.2215	0.00265626	0.052858	74.3478	340.679	266.649	2167.48	503.441	509.282	69	349	267	2064	576	496	up
ENSRNOG00000046144	Hist1h2ail1	17	43616247	43616657	+	411	1.40056	0.00569667	0.0876436	791.965	1124.53	1246.36	5095.26	1417.68	1837.93	735	1152	1248	4852	1622	1790	up
ENSRNOG00000046214	Cyp27b1	7	70335061	70340005	+	4945	1.5317	0.00317489	0.0596829	1248.83	847.305	877.845	4154.34	960.559	3483.86	1159	868	879	3956	1099	3393	up
ENSRNOG00000046271	Gspt1	10	4312863	4446200	+	133338	0.295267	0.00692418	0.0992558	17611.8	19680.3	20556.9	23703.7	24353.1	22931	16345	20161	20584	22572	27863	22333	up
ENSRNOG00000046309	LOC102553138	6	124874151	124876710	-	2560	2.83508	0.00141195	0.0336967	6.46502	61.4979	32.9566	404.303	249.099	67.7673	6	63	33	385	285	66	up
ENSRNOG00000046316	Tomm6	9	15313523	15314435	+	913	0.320512	0.0109015	0.132878	1717.54	1758.06	1802.63	2435.27	2117.78	2039.18	1594	1801	1805	2319	2423	1986	up
ENSRNOG00000046365	Oit3	20	29009330	29029905	-	20576	3.95907	0.0230978	0.213492	0	0	2.99606	4.20055	32.3391	10.2678	0	0	3	4	37	10	up
ENSRNOG00000046405	Hic1	10	62007150	62009582	-	2433	0.499591	0.00109908	0.0284596	2970.68	2781.07	2900.18	4171.14	3478.64	4583.53	2757	2849	2904	3972	3980	4464	up
ENSRNOG00000046434	Hist1h3a	17	43814773	43815183	-	411	1.38995	0.00812583	0.110814	1006.39	1115.75	1359.21	5695.94	1334.64	2093.6	934	1143	1361	5424	1527	2039	up
ENSRNOG00000046449	Npy	4	79573998	79581208	+	7211	2.12811	0.000507981	0.0159515	219.811	161.066	351.537	452.609	2074.95	673.566	204	165	352	431	2374	656	up
ENSRNOG00000046530	Zdhhc16	1	261180007	261191367	+	11361	0.320486	0.0111818	0.13537	3109.68	2664.91	2669.49	3397.19	3724.24	3421.22	2886	2730	2673	3235	4261	3332	up
ENSRNOG00000046617	LOC103690149	1	17602281	17625197	+	22917	9.70034	0.0130425	0.149266	0	0	0	211.077	0	255.668	0	0	0	201	0	249	up
ENSRNOG00000046629	AABR07048419.2	5	77266842	77294765	-	27924	1.37084	0.0375883	0.286575	72.1928	73.2118	84.8883	267.785	48.9457	279.283	67	75	85	255	56	272	up
ENSRNOG00000046636	Hist2h4	17	43673294	43673605	+	312	0.809024	0.0389129	0.29385	5516.82	4765.6	5108.28	14508.7	5147.16	7309.63	5120	4882	5115	13816	5889	7119	up
ENSRNOG00000046660	Gpc6	15	102164751	103170847	+	1006097	0.507133	0.00126704	0.0313278	1811.28	1690.7	1891.51	2651.6	2831.86	2180.88	1681	1732	1894	2525	3240	2124	up
ENSRNOG00000046667	Fosb	1	80214494	80221710	-	7217	0.737453	0.00336486	0.0622834	358.809	220.612	264.652	458.91	441.385	506.201	333	226	265	437	505	493	up
ENSRNOG00000046699	Slpi	3	160799981	160802433	-	2453	1.89888	0.00418491	0.0714136	337.259	71.2595	75.9001	444.208	843.439	517.496	313	73	76	423	965	504	up
ENSRNOG00000046707	AABR07063425.1	6	30641117	30641173	+	57	1.53611	0.00558913	0.0867013	17475	19450.9	17004.6	97501	41618.7	17284.8	16218	19926	17027	92846	47617	16834	up
ENSRNOG00000046740	LOC688672	6	80022613	80023829	+	1217	0.559033	0.00012363	0.00523026	419.149	508.578	454.402	693.09	668.633	675.619	389	521	455	660	765	658	up
ENSRNOG00000046794	Khdrbs1	5	147927152	147953093	-	25942	0.343637	0.00346232	0.0634295	14171.3	14195.3	14593.8	20067.1	16663.4	17785.8	13152	14542	14613	19109	19065	17322	up
ENSRNOG00000046874	Snx9	1	46779860	46825830	+	45971	0.338808	0.0309787	0.255562	5159.09	6168.34	6108.96	8249.87	7249.21	6553.92	4788	6319	6117	7856	8294	6383	up
ENSRNOG00000046890	Abca6	10	98478067	98544447	-	66381	2.2401	0.0195903	0.192541	8.62003	12.69	7.98948	8.40109	36.7093	93.4367	8	13	8	8	42	91	up
ENSRNOG00000047045	Sdhaf1	1	88779478	88780425	-	948	0.468841	0.00427226	0.0726386	1314.55	1619.45	1219.4	1890.25	2005.9	1852.31	1220	1659	1221	1800	2295	1804	up
ENSRNOG00000047046	Plin4	9	10963723	10971277	+	7555	1.13219	0.00136213	0.0330006	621.72	403.153	308.594	1247.56	940.456	734.146	577	413	309	1188	1076	715	up
ENSRNOG00000047276	AABR07044711.1	20	18058245	18060661	-	2417	0.910471	1.66647e-06	0.000142188	5999.54	7624.77	5347.96	10872.1	13026.5	11762.8	5568	7811	5355	10353	14904	11456	up
ENSRNOG00000047300	Bdkrb2	6	129399468	129429676	+	30209	2.21182	0.00289917	0.0562907	29.0926	355.321	159.79	647.934	850.431	1023.7	27	364	160	617	973	997	up
ENSRNOG00000047306	Stap2	9	11064605	11070122	+	5518	6.75349	0.0153128	0.165396	0	0	0	43.0556	17.4806	0	0	0	0	41	20	0	up
ENSRNOG00000047314	Tk1	10	106817601	106828884	-	11284	1.09545	0.0151042	0.164568	1201.42	873.661	1376.19	4138.59	1332.9	1903.65	1115	895	1378	3941	1525	1854	up
ENSRNOG00000047351	AABR07015081.1	14	46655342	46655398	+	57	1.18925	0.0192197	0.190032	2684.06	2660.03	2185.12	10035.1	4940.02	2194.22	2491	2725	2188	9556	5652	2137	up
ENSRNOG00000047367	Card14	10	108440950	108468310	+	27361	0.99112	0.0390661	0.29478	33.4026	55.641	95.8738	141.768	121.49	104.731	31	57	96	135	139	102	up
ENSRNOG00000047459	Hist1h1e	17	43734461	43735120	+	660	0.633873	0.0229235	0.2128	13040	13905.4	12287.8	28486	15051.7	17342.3	12102	14245	12304	27126	17221	16890	up
ENSRNOG00000047476	Wasf1	20	48455705	48503898	-	48194	1.02964	0.000148995	0.00603191	515.047	877.566	584.231	1360.98	1524.31	1151.02	478	899	585	1296	1744	1121	up
ENSRNOG00000047613	AABR07048463.1	5	77744450	77749613	-	5164	3.17176	0.000541832	0.0167105	8.62003	2.92847	1.99737	69.309	20.1027	31.8301	8	3	2	66	23	31	up
ENSRNOG00000047719	Rmnd5b	10	37073345	37084637	-	11293	23.4473	1.95644e-09	3.84395e-07	0	0	0	0	1179.94	0	0	0	0	0	1350	0	up
ENSRNOG00000047734	Chst2	8	103188651	103190243	-	1593	1.87635	1.08747e-07	1.33081e-05	314.631	408.034	445.414	1203.46	2112.53	972.358	292	418	446	1146	2417	947	up
ENSRNOG00000047776	AABR07027753.2	17	43808673	43809053	+	381	1.38276	0.00921721	0.118841	1778.96	1915.22	3035.01	11008.6	3043.37	3496.18	1651	1962	3039	10483	3482	3405	up
ENSRNOG00000047812	Triap1	12	47029861	47031498	-	1638	0.293277	0.049683	0.33994	296.314	284.062	306.596	347.595	358.352	380.934	275	291	307	331	410	371	up
ENSRNOG00000047848	LOC108348130	11	33812989	33815418	+	2430	0.432827	0.0171092	0.176669	1344.73	1724.87	1240.37	2054.07	1871.3	1893.38	1248	1767	1242	1956	2141	1844	up
ENSRNOG00000047898	Hist2h2aa2	2	198381798	198382190	-	393	0.869703	0.0152831	0.165305	10378.5	9943.14	12210.9	30725.9	12537.1	16184.1	9632	10186	12227	29259	14344	15762	up
ENSRNOG00000047943	LOC108348106	1	90957133	90962466	-	5334	0.95629	0.0178016	0.180768	473.024	361.178	190.749	785.502	477.22	725.932	439	370	191	748	546	707	up
ENSRNOG00000048025	Cstf2	X	104882704	104909739	+	27036	0.425967	0.0259583	0.229436	3916.73	5208.78	4705.81	7151.43	5357.8	6074.41	3635	5336	4712	6810	6130	5916	up
ENSRNOG00000048036	Ncan	16	21050243	21076707	+	26465	8.27742	1.5062e-08	2.20937e-06	0	0	0	82.9608	66.4263	24.6427	0	0	0	79	76	24	up
ENSRNOG00000048049	AABR07006049.2	1	215298161	215310013	-	11853	23.9829	8.3361e-10	1.84047e-07	0	0	0	0	964.055	0	0	0	0	0	1103	0	up
ENSRNOG00000048166	Arhgap19	1	261015123	261051498	-	36376	1.44655	0.0111285	0.134954	527.977	872.685	765.992	3759.49	771.769	1374.85	490	894	767	3580	883	1339	up
ENSRNOG00000048169	Tuba8	4	153774486	153791328	+	16843	3.16319	0.00135582	0.0329583	8.62003	0	8.98817	67.2087	49.8197	40.0443	8	0	9	64	57	39	up
ENSRNOG00000048172	Rac3	10	109904259	109906232	+	1974	0.55524	0.0127849	0.146968	508.582	697.953	628.173	781.302	1072.44	841.957	472	715	629	744	1227	820	up
ENSRNOG00000048174	Uqcrq	10	38779132	38782419	-	3288	0.323533	0.0146822	0.161912	4539.52	4872.98	4378.24	6037.24	5097.34	6124.73	4213	4992	4384	5749	5832	5965	up
ENSRNOG00000048215	Hist2h4a	17	43617247	43617558	+	312	1.22057	0.00861981	0.114517	2021.4	2607.32	4102.6	11316.3	3987.33	5044.56	1876	2671	4108	10776	4562	4913	up
ENSRNOG00000048264	Hist1h1d	17	43797721	43798383	-	663	1.23932	0.00253407	0.0511495	3787.43	4050.08	4774.72	16593.2	5983.61	7199.76	3515	4149	4781	15801	6846	7012	up
ENSRNOG00000048282	Mpnd	9	11055371	11061611	-	6241	0.342951	0.00231557	0.0482396	3335.95	3200.82	2949.12	3961.12	4252.16	3816.53	3096	3279	2953	3772	4865	3717	up
ENSRNOG00000048288	Taf12	5	150459713	150475186	+	15474	0.264199	0.0214332	0.203644	3047.18	3395.08	2961.1	3740.59	3952.36	3599.88	2828	3478	2965	3562	4522	3506	up
ENSRNOG00000048320	Ndufa11	9	10334090	10338216	-	4127	0.30572	0.0401831	0.299906	6437.01	5529.93	6351.64	8449.4	6747.51	7446.19	5974	5665	6360	8046	7720	7252	up
ENSRNOG00000048356	RGD1308750	16	70068378	70070470	+	2093	0.403714	0.0395584	0.296842	883.553	612.051	730.039	1050.14	957.063	936.421	820	627	731	1000	1095	912	up
ENSRNOG00000048389	Fgf18	10	18047109	18063391	-	16283	2.79049	0.00014262	0.00587747	19.3951	9.76157	7.98948	150.17	68.1744	37.9908	18	10	8	143	78	37	up
ENSRNOG00000048421	AABR07012079.1	2	184882969	184883505	+	537	11.8029	0.00251897	0.0508926	0	0	0	0	1338.14	666.378	0	0	0	0	1531	649	up
ENSRNOG00000048478	Kcne4	9	84689150	84690338	+	1189	0.901134	0.000252083	0.00921263	837.221	1327.57	938.764	1966.91	2181.58	1647.98	777	1360	940	1873	2496	1605	up
ENSRNOG00000048495	Rrp12	1	261106760	261140389	-	33630	0.403066	0.00950921	0.121727	2109.75	2440.39	2717.42	3417.14	3236.53	2957.12	1958	2500	2721	3254	3703	2880	up
ENSRNOG00000048706	Nox1	X	104909326	104932508	-	23183	2.97948	4.03367e-05	0.00216504	4.31002	36.1178	42.9435	247.832	173.058	238.212	4	37	43	236	198	232	up
ENSRNOG00000048725	Lsm2	20	4966817	4970568	+	3752	0.666064	0.0164732	0.173276	811.361	828.758	831.905	1818.84	1078.55	1025.75	753	849	833	1732	1234	999	up
ENSRNOG00000048726	Clec2d	4	162292305	162302156	+	9852	4.11277	8.52085e-06	0.000588653	0	8.78542	3.99474	77.7101	46.3236	99.5974	0	9	4	74	53	97	up
ENSRNOG00000048758	Snrpd2l	20	28873007	28873363	-	357	1.07476	0.0229343	0.212808	29.0926	31.237	15.979	64.0583	45.4496	51.3389	27	32	16	61	52	50	up
ENSRNOG00000048812	Gpx1	8	117117430	117118522	+	1093	0.476475	0.00178448	0.0402279	12966.7	14800.5	16182.7	18188.4	21924.2	21036.6	12034	15162	16204	17320	25084	20488	up
ENSRNOG00000048932	Smagp	7	142244295	142260896	-	16602	1.40299	4.17129e-06	0.000316782	118.525	88.8303	168.778	324.492	325.139	344.997	110	91	169	309	372	336	up
ENSRNOG00000049033	Racgap1	7	141277312	141307233	-	29922	0.83388	0.0260259	0.229575	645.425	791.664	1242.36	2277.75	1240.25	1258.83	599	811	1244	2169	1419	1226	up
ENSRNOG00000049034	Ptrh1	3	11811962	11825640	+	13679	0.681748	0.0162631	0.172008	992.381	651.097	1053.61	1326.32	1187.81	1812.26	921	667	1055	1263	1359	1765	up
ENSRNOG00000049092	Vom2r18	8	4320230	4337887	+	17658	5.04017	0.017198	0.176669	0	0	0	7.35096	6.99224	4.10711	0	0	0	7	8	4	up
ENSRNOG00000049121	Bysl	9	15393330	15403117	+	9788	0.338459	0.0240282	0.218974	2657.12	2931.4	2595.58	3189.27	3942.75	3214.84	2466	3003	2599	3037	4511	3131	up
ENSRNOG00000049132	Map2k3	10	45089464	45110787	+	21324	0.474685	1.32098e-05	0.000847006	3285.31	3470.24	3330.62	4760.27	4300.23	4957.28	3049	3555	3335	4533	4920	4828	up
ENSRNOG00000049198	LOC102549173	17	43791657	43792067	+	411	0.935668	0.0112981	0.136162	1012.85	1704.37	1840.58	4199.5	2057.47	2462.21	940	1746	1843	3999	2354	2398	up
ENSRNOG00000049237	Gpr68	6	125316466	125317593	-	1128	2.63366	0.021273	0.202794	3.23251	6.8331	10.9855	89.2616	37.5833	4.10711	3	7	11	85	43	4	up
ENSRNOG00000049269	RGD1563294	4	149800312	149802033	-	1722	0.57045	0.000145564	0.00597202	1435.24	1437.88	1182.44	1906	1938.6	2177.79	1332	1473	1184	1815	2218	2121	up
ENSRNOG00000049298	LOC100909595	4	155752447	155763500	-	11054	0.412894	0.0317966	0.259623	1385.67	1000.56	1057.61	1497.49	1419.42	1667.49	1286	1025	1059	1426	1624	1624	up
ENSRNOG00000049471	Steap3	13	36257112	36290531	-	33420	1.13801	0.00055855	0.0170641	4138.69	2772.29	3286.67	7813.02	4645.47	9984.38	3841	2840	3291	7440	5315	9724	up
ENSRNOG00000049505	Nup43	1	1771710	1782091	+	10382	0.550526	0.0107108	0.131151	692.835	892.208	908.804	1462.84	1075.93	1115.08	643	914	910	1393	1231	1086	up
ENSRNOG00000049649	Hist1h2ah	17	43632397	43632789	+	393	1.58936	0.0027286	0.0537093	2007.39	2346.68	3038	14066.6	3397.36	4780.68	1863	2404	3042	13395	3887	4656	up
ENSRNOG00000049895	Pigg	14	2410342	2438592	-	28251	13.4499	1.31714e-29	4.70133e-26	0	0	0	2150.68	1938.6	2188.06	0	0	0	2048	2218	2131	up
ENSRNOG00000049906	Foxf1	19	53012332	53016086	+	3755	1.10106	0.000751258	0.0213315	272.609	185.47	180.762	601.728	343.494	425.086	253	190	181	573	393	414	up
ENSRNOG00000049911	LOC102556347	11	33812662	33865933	+	53272	0.404067	0.0258796	0.229118	2065.58	2390.61	1796.64	3068.5	2773.3	2432.44	1917	2449	1799	2922	3173	2369	up
ENSRNOG00000049942	RGD1564899	16	8881138	8885797	-	4660	6.24326	1.58484e-07	1.86489e-05	0	0	9.98686	279.336	357.478	123.213	0	0	10	266	409	120	up
ENSRNOG00000049952	Gucd1	20	14095914	14103993	+	8080	0.333197	0.0205249	0.198723	2706.69	2446.25	2122.21	2961.39	3197.2	3005.38	2512	2506	2125	2820	3658	2927	up
ENSRNOG00000050006	Agtr2	X	119390013	119393842	+	3830	3.43188	0.0337689	0.268446	5.38752	0	0	21.0027	27.969	8.21422	5	0	0	20	32	8	up
ENSRNOG00000050071	Cdc45	11	86329012	86358453	+	29442	1.26448	0.0225001	0.210512	143.308	186.446	353.535	950.374	360.1	331.649	133	191	354	905	412	323	up
ENSRNOG00000050106	Rcc1	5	150509040	150525254	-	16215	0.625367	6.3929e-05	0.00306979	1337.18	1550.14	1501.02	2521.38	2267.23	1981.68	1241	1588	1503	2401	2594	1930	up
ENSRNOG00000050156	AABR07063425.2	6	30640660	30640716	+	57	1.7387	0.00357534	0.0646833	6164.4	6657.39	7020.76	41977.1	18187.7	6056.96	5721	6820	7030	39973	20809	5899	up
ENSRNOG00000050190	Eng	3	11679530	11717485	+	37956	0.99849	9.96452e-07	9.1588e-05	2717.47	3754.3	3537.34	6583.31	5734.51	7681.32	2522	3846	3542	6269	6561	7481	up
ENSRNOG00000050224	Stambpl1	1	252497452	252536104	+	38653	0.915527	0.0379287	0.288452	3413.53	2000.15	2043.31	7579.89	2638.7	3847.33	3168	2049	2046	7218	3019	3747	up
ENSRNOG00000050233	Cchcr1	20	3730955	3740009	-	9055	0.528864	0.00039705	0.0132243	1164.78	1154.79	1299.29	1966.91	1618.7	1636.68	1081	1183	1301	1873	1852	1594	up
ENSRNOG00000050275	LOC100912399	2	43938508	43999107	-	60600	24.0044	8.05184e-10	1.79623e-07	0	0	0	0	0	990.84	0	0	0	0	0	965	up
ENSRNOG00000050287	LOC108348080	5	137458691	137463255	+	4565	13.2233	0.000712615	0.0206235	0	0	0	0	2588.88	2776.41	0	0	0	0	2962	2704	up
ENSRNOG00000050317	Uhrf1bp1l	7	30408519	30455783	+	47265	0.946157	1.45523e-05	0.000927534	7011.32	9337.92	8902.28	16960.8	18878.2	12814.2	6507	9566	8914	16151	21599	12480	up
ENSRNOG00000050431	Aspn	17	15495790	15519282	-	23493	1.86328	0.0148503	0.162945	3455.56	595.456	1824.6	1833.54	13241.6	6301.33	3207	610	1827	1746	15150	6137	up
ENSRNOG00000050478	LOC102549173	17	43626128	43626538	-	411	1.64196	0.00316729	0.0596829	2009.54	2665.89	3761.05	16792.7	3879.82	5657.54	1865	2731	3766	15991	4439	5510	up
ENSRNOG00000050482	Dbf4	4	22898527	22914177	+	15651	1.05084	0.00743618	0.104025	171.323	252.825	258.66	710.943	327.761	376.827	159	259	259	677	375	367	up
ENSRNOG00000050485	Gas1	17	4846789	4847940	+	1152	3.0664	1.89727e-19	2.0316e-16	605.557	720.404	424.441	6720.87	4634.11	3308.28	562	738	425	6400	5302	3222	up
ENSRNOG00000050545	AABR07015056.1	14	46525889	46525945	+	57	1.45288	0.0100642	0.125829	414.839	426.581	378.502	2049.87	908.991	380.934	385	437	379	1952	1040	371	up
ENSRNOG00000050585	Pgam1	1	261158261	261165808	+	7548	0.468689	0.00122842	0.0307333	34916.5	37582.1	34684.3	44375.6	56794.5	47153.7	32405	38500	34730	42257	64980	45924	up
ENSRNOG00000050595	AABR07048474.1	5	77405142	77903113	-	497972	1.94874	0.0107669	0.131763	39.8676	25.3801	17.9763	219.479	52.4418	49.2853	37	26	18	209	60	48	up
ENSRNOG00000050669	LOC100911515	9	20213588	20217176	+	3589	0.289585	0.00355428	0.0645618	11549.8	11785.1	11713.6	13402.9	14088.5	15348.3	10719	12073	11729	12763	16119	14948	up
ENSRNOG00000050675	Myl4	10	92628356	92638100	+	9745	1.006	0.000283682	0.0101255	71.1153	66.3787	81.8922	166.972	123.238	150.936	66	68	82	159	141	147	up
ENSRNOG00000050748	Dpp9	9	10846596	10882649	+	36054	0.322354	0.0183675	0.18431	11458.2	9583.91	9119	12864.2	12246.9	12600.6	10634	9818	9131	12250	14012	12272	up
ENSRNOG00000050780	Fpgs	3	11717667	11723327	-	5661	0.433055	0.000200399	0.0075826	1525.75	1320.74	1468.07	2014.16	1903.64	1906.73	1416	1353	1470	1918	2178	1857	up
ENSRNOG00000050792	Tnfaip6	3	37545238	37564699	+	19462	1.98357	4.63573e-06	0.000347128	422.382	509.554	750.013	2782.86	2796.02	1072.98	392	522	751	2650	3199	1045	up
ENSRNOG00000050819	Birc5	10	106856097	106864413	+	8317	1.51836	0.00428052	0.0726975	206.881	330.917	501.34	1698.07	521.796	757.762	192	339	502	1617	597	738	up
ENSRNOG00000050827	NEWGENE_1310561	1	91961020	91966418	-	5399	0.503338	0.015365	0.165605	3075.2	2682.48	2866.23	4087.13	3198.08	4939.83	2854	2748	2870	3892	3659	4811	up
ENSRNOG00000050869	Cebpd	11	89008008	89009146	+	1139	0.646331	0.0041063	0.0705067	11324.6	8148.96	8186.23	16440.9	11701.5	15150.1	10510	8348	8197	15656	13388	14755	up
ENSRNOG00000050933	LOC100912489	17	43821225	43821536	-	312	0.751419	0.0317232	0.259379	5788.35	5301.51	6131.93	15035.9	6605.05	7351.73	5372	5431	6140	14318	7557	7160	up
ENSRNOG00000050949	Ttc39c	18	3958432	4080025	+	121594	0.564733	0.0032998	0.0614508	1564.54	1362.72	1484.05	2337.6	1734.08	2454	1452	1396	1486	2226	1984	2390	up
ENSRNOG00000051005	AABR07053866.1	3	131530330	131531612	-	1283	2.25719	0.014636	0.161736	3.23251	2.92847	2.99606	23.103	10.4884	10.2678	3	3	3	22	12	10	up
ENSRNOG00000051056	AABR07063279.1	6	26387877	26389518	+	1642	0.474364	0.0211488	0.202469	2362.97	3562.97	2855.24	4498.79	3834.37	3867.87	2193	3650	2859	4284	4387	3767	up
ENSRNOG00000051081	AABR07048439.1	5	77569043	77569141	-	99	1.82787	0.0471231	0.329734	7.54253	7.80926	4.99343	44.1057	20.9767	7.18744	7	8	5	42	24	7	up
ENSRNOG00000051272	AABR07045350.1	20	44602776	44617211	-	14436	1.64199	0.0302134	0.250795	49.5652	9.76157	12.9829	99.763	52.4418	72.9012	46	10	13	95	60	71	up
ENSRNOG00000051450	Abracl	1	13165572	13175876	-	10305	0.425047	0.00275563	0.0540004	3385.52	3581.52	4251.4	5031.2	5250.3	4780.68	3142	3669	4257	4791	6007	4656	up
ENSRNOG00000051483	LOC103689961	1	77803475	77808513	-	5039	0.460515	0.0178309	0.180808	4908.03	3596.16	4783.7	5260.13	6470.45	6552.89	4555	3684	4790	5009	7403	6382	up
ENSRNOG00000051499	Tcf3	7	12144162	12168410	+	24249	0.326138	0.0367118	0.282813	5388.6	6833.1	7085.67	8061.9	8381.08	7762.44	5001	7000	7095	7677	9589	7560	up
ENSRNOG00000051531	Ctu2	19	55300395	55305702	+	5308	0.473006	1.83792e-05	0.00111348	664.82	679.406	651.143	959.825	897.629	912.805	617	696	652	914	1027	889	up
ENSRNOG00000051621	Catsperz	1	222179436	222182721	-	3286	1.88095	1.97854e-07	2.2892e-05	21.5501	32.2132	21.9711	89.2616	98.7654	91.3832	20	33	22	85	113	89	up
ENSRNOG00000051669	AABR07040855.1	X	112311251	112312111	+	861	0.367755	0.0148595	0.162945	932.041	1134.29	938.764	1249.66	1384.46	1243.43	865	1162	940	1190	1584	1211	up
ENSRNOG00000051758	LOC100910554	17	44738643	44739035	+	393	1.34317	0.0189846	0.188363	256.446	235.254	421.445	1441.84	337.376	538.031	238	241	422	1373	386	524	up
ENSRNOG00000051792	LOC689959	8	55164736	55171718	-	6983	0.67009	0.0492137	0.338029	327.561	702.833	522.313	824.357	977.166	669.459	304	720	523	785	1118	652	up
ENSRNOG00000051831	RF00002	1	11906441	11906593	-	153	0.889525	0.0026582	0.052858	2165.78	1563.8	1948.44	4471.48	2319.68	3728.23	2010	1602	1951	4258	2654	3631	up
ENSRNOG00000051866	AABR07058729.1	7	135389491	135390841	-	1351	5.10335	0.0280337	0.24034	0	0	0	5.25068	1.74806	12.3213	0	0	0	5	2	12	up
ENSRNOG00000051915	Spred3	1	88103719	88112683	-	8965	0.57888	0.00859454	0.114281	1130.3	789.711	937.766	1650.81	1213.15	1404.63	1049	809	939	1572	1388	1368	up
ENSRNOG00000051977	Mmrn2	16	10727571	10749382	+	21812	0.856001	0.0131776	0.150352	57.1077	45.8794	55.9264	120.766	77.7887	89.3296	53	47	56	115	89	87	up
ENSRNOG00000051993	Gdf10	16	10250404	10263150	+	12747	4.05281	0.000653393	0.019269	0	23.4278	61.9185	211.077	893.259	313.167	0	24	62	201	1022	305	up
ENSRNOG00000052119	AABR07067556.1	9	52023324	52023464	+	141	0.987214	0.00968712	0.123194	45247.6	17219.4	25384.6	67916.5	59876.3	46359	41993	17640	25418	64674	68506	45150	up
ENSRNOG00000052233	AABR07042454.2	X	157347219	157353457	+	6239	1.43875	0.00261702	0.0523922	103.44	37.094	46.9382	192.175	159.073	156.07	96	38	47	183	182	152	up
ENSRNOG00000052256	Dact3	1	78800754	78812483	+	11730	0.408177	0.0200636	0.195488	3702.3	2868.93	3074.95	3700.68	4487.27	4611.26	3436	2939	3079	3524	5134	4491	up
ENSRNOG00000052307	Spats2	7	140829076	140880109	+	51034	0.320997	0.00550571	0.086066	3481.42	3162.75	3737.08	4422.13	4366.65	4178.98	3231	3240	3742	4211	4996	4070	up
ENSRNOG00000052385	AABR07031247.1	18	5585325	5586233	+	909	5.90769	0.00339599	0.0626429	0	0	0	21.0027	3.49612	9.241	0	0	0	20	4	9	up
ENSRNOG00000052445	Kdm7a	4	66922013	66955732	-	33720	0.736558	0.0023026	0.0480628	2147.47	3380.43	2721.42	5477.51	4282.75	3985.95	1993	3463	2725	5216	4900	3882	up
ENSRNOG00000052555	Hist2h2aa3	2	198388809	198389201	+	393	0.848141	0.0218587	0.206678	6769.96	7177.69	7557.05	20577.4	8162.57	9973.09	6283	7353	7567	19595	9339	9713	up
ENSRNOG00000052564	Gpx3	10	40247436	40255422	+	7987	1.83335	0.00044923	0.014475	6115.91	15761	18115.2	26571.6	77667.2	38278.3	5676	16146	18139	25303	88861	37280	up
ENSRNOG00000052586	AC108572.2	20	2020309	2025767	+	5459	1.28675	0.0453184	0.32169	5.38752	17.5708	15.979	34.6545	27.969	32.8569	5	18	16	33	32	32	up
ENSRNOG00000052594	Hist1h2ak	17	44840990	44841382	-	393	1.29923	0.0157022	0.167861	551.682	715.523	943.758	3318.43	775.265	1348.16	512	733	945	3160	887	1313	up
ENSRNOG00000052600	Mboat7l1	1	64031859	64046135	+	14277	0.363342	0.0275763	0.237943	2509.51	2834.76	3236.74	4081.88	3362.39	3595.77	2329	2904	3241	3887	3847	3502	up
ENSRNOG00000052664	Tnks2	1	255479261	255532143	+	52883	1.19649	4.81652e-06	0.000356923	3709.85	6982.45	5733.45	12109.1	13049.3	12487.7	3443	7153	5741	11531	14930	12162	up
ENSRNOG00000052774	AC123253.2	12	7740742	7746261	-	5520	5.05572	0.021262	0.202794	0	0	0	3.15041	5.24418	10.2678	0	0	0	3	6	10	up
ENSRNOG00000052783	LOC102547039	9	12067804	12069196	+	1393	5.34248	0.00729581	0.102829	0	0	0	10.5014	6.11821	6.16066	0	0	0	10	7	6	up
ENSRNOG00000052845	AABR07027809.1	17	44528125	44528511	+	387	1.69752	0.00193848	0.0429312	215.501	260.634	341.55	1656.07	418.66	578.076	200	267	342	1577	479	563	up
ENSRNOG00000052977	LOC103690033	17	14541949	14557792	-	15844	0.417984	0.000138128	0.00573283	2165.78	2313.49	2167.15	3166.16	2782.04	2933.5	2010	2370	2170	3015	3183	2857	up
ENSRNOG00000053025	AC130391.3	17	43679411	43689138	+	9728	1.20237	0.00722592	0.102314	44.1777	44.9032	43.9422	153.32	69.0484	84.1957	41	46	44	146	79	82	up
ENSRNOG00000053026	Shcbp1	16	90613870	90641420	+	27551	1.33709	0.0134818	0.152692	297.391	380.701	455.401	1800.98	478.094	585.263	276	390	456	1715	547	570	up
ENSRNOG00000053047	Top2a	10	86901007	86932154	-	31148	1.54458	0.00496127	0.0805539	4356.35	5710.52	8197.21	33911	8228.99	11140.5	4043	5850	8208	32292	9415	10850	up
ENSRNOG00000053075	B4galnt4	1	213870502	213881917	+	11416	1.3503	9.76947e-05	0.00428701	234.896	292.847	517.319	959.825	935.212	770.083	218	300	518	914	1070	750	up
ENSRNOG00000053081	LOC102549173	2	198390166	198390576	+	411	1.63711	0.00202862	0.0440191	1791.89	2308.61	3301.65	14305	3735.6	4983.98	1663	2365	3306	13622	4274	4854	up
ENSRNOG00000053155	AABR07027811.2	17	44760056	44760466	+	411	1.58804	0.000256078	0.0093268	837.221	1011.3	952.746	4806.48	1616.96	1999.14	777	1036	954	4577	1850	1947	up
ENSRNOG00000053168	LOC102553088	2	230476320	230479594	+	3275	4.01265	0.0194215	0.191585	0	0	3.99474	37.8049	3.49612	23.6159	0	0	4	36	4	23	up
ENSRNOG00000053232	Ror2	17	11953552	12134386	+	180835	0.67435	0.0335071	0.267657	4375.74	2411.11	2562.63	6196.86	3913.03	4810.45	4061	2470	2566	5901	4477	4685	up
ENSRNOG00000053239	Clmp	8	44847157	44975457	+	128301	1.06079	0.00057324	0.0174135	14533.4	7555.46	8925.25	26270.2	18033	20393.9	13488	7740	8937	25016	20632	19862	up
ENSRNOG00000053347	Ccdc28a	1	13384156	13395370	-	11215	0.27117	0.0476168	0.331953	896.483	953.706	1046.62	1236.01	1079.43	1181.82	832	977	1048	1177	1235	1151	up
ENSRNOG00000053402	Gabrq	X	152852506	152864975	+	12470	2.37369	0.00966278	0.122958	32.3251	6.8331	7.98948	153.32	28.843	61.6066	30	7	8	146	33	60	up
ENSRNOG00000053498	Dnajc22	7	140781799	140786906	+	5108	1.53402	1.81668e-17	1.40957e-14	273.686	227.445	250.67	772.901	768.273	634.548	254	233	251	736	879	618	up
ENSRNOG00000053574	Tarbp1	19	59333184	59384297	-	51114	0.468761	0.000197272	0.00750405	742.4	695.024	761.997	1081.64	953.567	1009.32	689	712	763	1030	1091	983	up
ENSRNOG00000053615	Mrpl50	5	64784170	64789318	-	5149	0.296568	0.0176181	0.179547	1879.17	1798.08	1823.6	2498.28	2110.78	2148.02	1744	1842	1826	2379	2415	2092	up
ENSRNOG00000053735	Hebp2	1	13714440	13719829	-	5390	0.942381	9.7681e-09	1.52696e-06	582.93	450.985	473.377	933.572	979.788	981.599	541	462	474	889	1121	956	up
ENSRNOG00000053757	RF00432	3	122805461	122805592	+	132	1.29826	0.046831	0.328723	9.69754	21.4755	6.9908	34.6545	29.717	29.7765	9	22	7	33	34	29	up
ENSRNOG00000053804	Prmt8	4	160253073	160334910	-	81838	3.5943	0.0326216	0.263731	0	4.88079	0	12.6016	6.99224	40.0443	0	5	0	12	8	39	up
ENSRNOG00000053845	Hist1h2bl	17	44748482	44748862	+	381	1.24451	0.0211312	0.202391	1080.74	1389.07	1754.69	6271.42	1443.9	2294.85	1003	1423	1757	5972	1652	2235	up
ENSRNOG00000053849	AABR07064099.1	6	64587100	64609181	-	22082	1.91815	0.0299826	0.249704	15.0851	15.6185	10.9855	115.515	22.7248	19.5088	14	16	11	110	26	19	up
ENSRNOG00000053888	RF00002	1	11970092	11970244	+	153	0.48923	0.0252777	0.225512	1747.71	1373.45	1195.43	2311.35	1744.56	2003.24	1622	1407	1197	2201	1996	1951	up
ENSRNOG00000053889	Celsr3	8	117620317	117648028	+	27712	1.15351	0.00433331	0.0733614	288.771	240.135	450.407	546.071	1079.43	552.406	268	246	451	520	1235	538	up
ENSRNOG00000053929	RF00009	1	246973112	246973539	+	428	0.376807	0.000402031	0.0133487	7619.03	7915.66	7228.49	10587.5	9554.02	9416.57	7071	8109	7238	10082	10931	9171	up
ENSRNOG00000053944	AC114389.1	1	48319522	48323700	+	4179	1.16564	0.0482155	0.334599	19.3951	8.78542	12.9829	36.7548	23.5988	31.8301	18	9	13	35	27	31	up
ENSRNOG00000053991	P3h1	5	138279506	138294262	+	14757	0.339176	0.0189329	0.188065	9233.13	7825.85	8246.15	11778.3	10679.8	9553.14	8569	8017	8257	11216	12219	9304	up
ENSRNOG00000054017	LOC100912489	17	44522140	44526583	+	4444	0.762176	0.0002419	0.00891656	3258.37	3726.97	4187.49	7753.16	5695.18	5502.5	3024	3818	4193	7383	6516	5359	up
ENSRNOG00000054203	Sim2	11	34316295	34354027	+	37733	6.7151	8.41779e-06	0.00058531	4.31002	0	0	132.317	12.2364	298.792	4	0	0	126	14	291	up
ENSRNOG00000054212	Pde1a	3	66803247	66885094	-	81848	2.25613	2.19615e-09	4.23718e-07	117.448	127.877	169.777	547.121	980.662	454.862	109	131	170	521	1122	443	up
ENSRNOG00000054218	Il18rap	9	47225585	47258503	+	32919	4.27059	6.04328e-18	5.62708e-15	85.1228	78.0926	76.8988	2789.16	999.016	846.065	79	80	77	2656	1143	824	up
ENSRNOG00000054286	Rrm2	6	43884678	43889515	+	4838	1.40806	0.00195145	0.0430847	1049.49	1478.88	1750.7	6420.54	2106.41	2829.8	974	1515	1753	6114	2410	2756	up
ENSRNOG00000054296	Hist1h2bo	17	44756555	44793927	-	37373	1.25745	0.00509204	0.081704	4243.21	4603.56	5928.2	20426.2	6493.17	8404.17	3938	4716	5936	19451	7429	8185	up
ENSRNOG00000054360	Tspan11	4	160455986	160522904	+	66919	0.9925	0.0317336	0.259379	4192.57	13997.1	15087.1	19074.7	23364.6	23769.9	3891	14339	15107	18164	26732	23150	up
ENSRNOG00000054423	Pemt	10	46339821	46404642	-	64822	1.12438	0.00720213	0.102214	168.091	101.52	115.848	406.403	178.302	255.668	156	104	116	387	204	249	up
ENSRNOG00000054474	Mastl	17	89742140	89876825	+	134686	1.29798	0.00850985	0.113889	515.047	696.976	936.767	3108.4	992.024	1183.87	478	714	938	2960	1135	1153	up
ENSRNOG00000054493	Rmrp	15	27738972	27739269	-	298	0.37597	1.41525e-05	0.000904746	629703	689268	657070	835287	846357	882689	584409	706103	657935	795408	968339	859669	up
ENSRNOG00000054524	Tnip3	4	96449351	96492871	+	43521	6.21407	0.0323766	0.262544	0	0	0	18.9025	22.7248	0	0	0	0	18	26	0	up
ENSRNOG00000054539	Hist1h3b	17	44763598	44764008	+	411	1.68297	2.57082e-05	0.00145269	1018.24	1363.69	1464.07	6684.12	2824.87	2841.09	945	1397	1466	6365	3232	2767	up
ENSRNOG00000054563	Selenoh	3	72070390	72071895	-	1506	0.63519	0.000870826	0.0237484	4453.32	3282.82	4344.28	6837.44	5456.57	6468.7	4133	3363	4350	6511	6243	6300	up
ENSRNOG00000054588	Hhla1	7	106663424	106695570	-	32147	6.17189	0.0402469	0.299925	0	0	0	0	33.2131	7.18744	0	0	0	0	38	7	up
ENSRNOG00000054657	AABR07015067.2	14	46590427	46590483	+	57	1.49253	0.0109287	0.133134	330.794	336.774	319.579	1725.37	757.784	294.685	307	345	320	1643	867	287	up
ENSRNOG00000054689	Cox7b	X	77065397	77071676	+	6280	0.348212	0.0269575	0.235317	7744.02	7901.02	7935.56	10872.1	8296.29	10851	7187	8094	7946	10353	9492	10568	up
ENSRNOG00000054801	AABR07057997.1	7	97356333	97462928	-	106596	1.01026	0.000581243	0.0175931	206.881	129.829	153.798	351.796	262.209	373.747	192	133	154	335	300	364	up
ENSRNOG00000054999	Hilpda	4	56549739	56549993	+	255	0.508578	0.0236561	0.216875	339.414	329.941	271.642	453.659	367.093	518.523	315	338	272	432	420	505	up
ENSRNOG00000055078	Cyp4b1	5	134508730	134526089	-	17360	4.76645	1.25687e-10	3.20441e-08	9.69754	16.5947	11.9842	618.531	341.746	83.169	9	17	12	589	391	81	up
ENSRNOG00000055082	Maz	1	198456699	198460126	-	3428	0.331972	0.0050476	0.0811512	3502.97	4209.19	3903.86	4949.29	4786.19	4887.46	3251	4312	3909	4713	5476	4760	up
ENSRNOG00000055111	AABR07000658.1	1	21145360	21146846	-	1487	1.82235	0.000247595	0.0090641	353.421	375.821	569.251	2714.6	814.596	1063.74	328	385	570	2585	932	1036	up
ENSRNOG00000055154	AABR07063462.1	6	31049116	31049172	+	57	1.58469	0.0055165	0.0861088	17389.8	18873	17730.7	101416	44099.2	16434.6	16139	19334	17754	96574	50455	16006	up
ENSRNOG00000055241	AABR07053500.1	3	110540717	110541170	+	454	0.492697	0.0137877	0.154868	185.331	234.278	194.744	278.286	312.029	274.15	172	240	195	265	357	267	up
ENSRNOG00000055251	Prtg	8	79489790	79593806	+	104017	1.8289	0.000514259	0.0160321	150.851	47.8317	69.908	325.542	208.893	418.925	140	49	70	310	239	408	up
ENSRNOG00000055300	Ncapd2	4	157683077	157704596	-	21520	0.947888	0.0153965	0.165777	2023.55	3110.04	3199.79	8442.05	3764.45	3869.92	1878	3186	3204	8039	4307	3769	up
ENSRNOG00000055314	Msrb1	10	14105750	14111463	+	5714	0.364333	0.0231102	0.213494	4013.7	4853.45	4413.19	6333.37	4950.51	5813.61	3725	4972	4419	6031	5664	5662	up
ENSRNOG00000055512	Hist1h2bk	17	44527421	44527801	-	381	1.37445	0.0212028	0.202794	891.096	1021.06	1655.82	6152.75	1318.04	1780.43	827	1046	1658	5859	1508	1734	up
ENSRNOG00000055583	Ttyh3	12	16084266	16112664	+	28399	0.667587	0.00850752	0.113889	5821.75	9468.73	10035.8	12340.2	14890	12999	5403	9700	10049	11751	17036	12660	up
ENSRNOG00000055648	Haus7	X	157353577	157372809	+	19233	0.49789	0.00833135	0.1125	2069.89	1643.85	1785.65	3053.8	2282.97	2429.36	1921	1684	1788	2908	2612	2366	up
ENSRNOG00000055739	AABR07027752.1	17	43779533	43779671	-	139	2.95694	0.00721143	0.102259	0	2.92847	2.99606	18.9025	11.3624	16.4284	0	3	3	18	13	16	up
ENSRNOG00000055917	Trim27	17	45613864	45626212	-	12349	0.324845	0.0052493	0.0833968	5343.34	4772.43	4935.5	5785.2	6452.09	6613.47	4959	4889	4942	5509	7382	6441	up
ENSRNOG00000055962	Bgn	X	157319046	157331204	-	12159	0.569641	0.0128729	0.147742	195169	119690	132861	223200	208707	232577	181131	122613	133036	212544	238787	226512	up
ENSRNOG00000056069	Kif11	1	256035866	256088299	+	52434	1.31127	0.0112535	0.135777	1355.5	1964.03	2843.26	9184.5	2740.96	3368.86	1258	2012	2847	8746	3136	3281	up
ENSRNOG00000056172	RF00002	5	91134985	91135137	+	153	0.493516	0.0372664	0.285247	2272.46	1739.51	1395.16	2881.58	2331.04	2399.58	2109	1782	1397	2744	2667	2337	up
ENSRNOG00000056209	Exo1	13	93939022	93960342	+	21321	1.12307	0.0248981	0.223853	102.363	197.184	250.67	635.333	269.201	294.685	95	202	251	605	308	287	up
ENSRNOG00000056411	LOC684773	17	44520537	44520929	+	393	1.26382	0.0209434	0.201362	565.69	818.996	1048.62	3653.43	908.991	1281.42	525	839	1050	3479	1040	1248	up
ENSRNOG00000056422	RF00289	10	94696646	94696715	+	70	0.873382	0.00688968	0.0988937	101.285	79.0688	57.9238	129.167	154.703	151.963	94	81	58	123	177	148	up
ENSRNOG00000056457	Gpd1	7	141370491	141377928	+	7438	2.81183	0.00011529	0.00493808	437.467	659.882	266.649	3976.87	5089.48	511.335	406	676	267	3787	5823	498	up
ENSRNOG00000056474	AC096239.2	13	52266739	52267044	-	306	0.562481	0.0270803	0.23536	1078.58	1570.64	1691.77	2508.78	2156.23	1746.55	1001	1609	1694	2389	2467	1701	up
ENSRNOG00000056503	AABR07015015.1	14	45395343	45396315	-	973	2.58307	0.0151074	0.164568	0	9.76157	8.98817	31.5041	27.0949	54.4192	0	10	9	30	31	53	up
ENSRNOG00000056580	En1	13	36532758	36537093	+	4336	1.11701	0.0248492	0.223695	115.293	68.331	44.9409	207.927	183.546	103.705	107	70	45	198	210	101	up
ENSRNOG00000056658	Xylt1	1	187149453	187261632	+	112180	2.43256	1.0013e-14	5.95663e-12	95.8979	80.0449	125.834	694.14	422.157	513.389	89	82	126	661	483	500	up
ENSRNOG00000056687	AABR07049085.2	5	104450027	104451487	+	1461	1.68458	5.3763e-05	0.00268389	71.1153	40.9986	65.9132	236.281	122.364	213.57	66	42	66	225	140	208	up
ENSRNOG00000056701	LOC103695118	8	76422359	76435473	+	13115	0.281204	0.00826358	0.112009	3425.39	3506.36	3487.41	4560.74	3947.99	4154.34	3179	3592	3492	4343	4517	4046	up
ENSRNOG00000056810	AABR07037536.1	X	23243470	23246719	-	3250	0.513196	0.0402154	0.299925	704.688	833.638	701.077	1295.87	776.139	1125.35	654	854	702	1234	888	1096	up
ENSRNOG00000056916	AABR07061328.1	4	116826986	116839308	-	12323	3.3526	0.0327698	0.264305	7.54253	0	0	33.6044	27.0949	15.4017	7	0	0	32	31	15	up
ENSRNOG00000056941	AABR07066529.3	9	10802522	10806141	-	3620	1.48705	0.000698011	0.0203378	439.622	177.661	171.774	749.798	599.585	861.466	408	182	172	714	686	839	up
ENSRNOG00000057009	LOC103693189	9	3896337	3899315	+	2979	0.398589	0.0418854	0.308363	1580.7	2235.4	1940.45	2686.25	2692.01	2210.65	1467	2290	1943	2558	3080	2153	up
ENSRNOG00000057092	Slfn4	10	70411738	70435156	+	23419	1.3793	0.0021965	0.0463908	423.459	154.233	185.756	758.199	499.071	727.985	393	158	186	722	571	709	up
ENSRNOG00000057120	RF00409	10	55593661	55593800	+	140	1.11581	0.0477814	0.332668	17.2401	8.78542	15.979	34.6545	24.4728	31.8301	16	9	16	33	28	31	up
ENSRNOG00000057152	AABR07028998.1	10	1771460	1783495	+	12036	0.861236	0.0460204	0.325057	212.268	430.485	149.803	458.91	537.529	443.568	197	441	150	437	615	432	up
ENSRNOG00000057236	RF00003	8	36678173	36678340	+	168	5.08207	0.0284786	0.242119	0	0	0	12.6016	4.37015	2.05355	0	0	0	12	5	2	up
ENSRNOG00000057347	Cebpb	3	164424515	164425910	+	1396	0.391416	0.00650009	0.0950211	5940.28	6351.86	5322.99	8420	6917.07	7769.62	5513	6507	5330	8018	7914	7567	up
ENSRNOG00000057367	Glud1	16	10662021	10695557	+	33537	0.327788	0.0117001	0.139282	39195.3	35212.9	34776.2	43109.2	43193.7	50733.1	36376	36073	34822	41051	49419	49410	up
ENSRNOG00000057443	LOC497963	10	66189786	66313190	+	123405	21.7573	1.70499e-09	3.44472e-07	0	0	0	0	194.909	0	0	0	0	0	223	0	up
ENSRNOG00000057451	Itga5	7	144970444	144993652	-	23209	1.09049	1.74885e-11	6.13989e-09	11874.1	10379.5	11628.7	24203.6	27428.8	20517.1	11020	10633	11644	23048	31382	19982	up
ENSRNOG00000057458	Oip5	3	111416536	111422203	-	5668	1.5295	0.00759563	0.10556	72.1928	83.9495	93.8764	449.458	124.986	147.856	67	86	94	428	143	144	up
ENSRNOG00000057518	RF00003	5	122109262	122109421	+	160	1.10409	0.0269913	0.23536	85.1228	76.1403	71.9054	277.236	90.8991	133.481	79	78	72	264	104	130	up
ENSRNOG00000057619	LOC100912068	10	62480767	62483342	-	2576	0.5664	0.000338132	0.0117175	2284.31	2208.07	2180.13	3335.23	2796.9	3749.79	2120	2262	2183	3176	3200	3652	up
ENSRNOG00000057700	Hist1h2an	17	43779174	43779775	+	602	1.22762	0.00785318	0.108366	964.366	1141.13	1601.89	4909.39	1551.4	2221.95	895	1169	1604	4675	1775	2164	up
ENSRNOG00000057755	NEWGENE_1304700	15	3996048	4006491	+	10444	13.6219	0.000488988	0.0154229	0	0	0	3580.97	3491.75	0	0	0	0	3410	3995	0	up
ENSRNOG00000057761	Ttf2	2	203318855	203350736	-	31882	0.449496	0.0273389	0.236562	1759.56	2151.45	1970.41	3291.13	2415.82	2325.65	1633	2204	1973	3134	2764	2265	up
ENSRNOG00000057774	RGD1560212	18	76725253	76731643	+	6391	0.266115	0.0175746	0.179313	5620.26	5250.75	4953.48	6125.45	6767.62	6134.99	5216	5379	4960	5833	7743	5975	up
ENSRNOG00000057832	Rnf125	18	15192962	15225427	-	32466	1.13998	0.00263498	0.0525916	3680.75	4041.29	2636.53	11747.9	4819.4	6261.29	3416	4140	2640	11187	5514	6098	up
ENSRNOG00000057855	F5	13	82479998	82535534	+	55537	1.27414	0.00462048	0.076411	3807.9	2124.12	1122.52	4683.61	5190.87	7186.41	3534	2176	1124	4460	5939	6999	up
ENSRNOG00000057880	Myh11	10	764421	859184	+	94764	0.674899	0.0457894	0.323639	362.041	742.856	466.386	981.878	860.92	666.378	336	761	467	935	985	649	up
ENSRNOG00000057978	AABR07028997.1	10	1741216	1744647	-	3432	0.616679	0.000844567	0.0233083	716.54	869.756	705.072	1290.62	1221.02	1002.13	665	891	706	1229	1397	976	up
ENSRNOG00000058034	AABR07020815.1	13	42220251	42220733	+	483	4.05764	0.0184724	0.185122	0	7.80926	0	103.964	15.7325	11.2946	0	8	0	99	18	11	up
ENSRNOG00000058039	Acta2	1	252537615	252550394	-	12780	2.63889	0.0026982	0.0532577	20.4726	300.656	483.364	2615.89	931.716	1464.18	19	308	484	2491	1066	1426	up
ENSRNOG00000058050	Mtfr2	1	15782477	15860624	+	78148	0.344259	0.0140777	0.157184	22581.3	20994.2	20333.2	29967.8	27463.8	23700.1	20957	21507	20360	28537	31422	23082	up
ENSRNOG00000058094	AABR07028902.1	17	90370882	90522091	-	151210	0.505245	0.00576596	0.0880769	14932.1	15067	16539.2	20493.4	26739.2	18820.8	13858	15435	16561	19515	30593	18330	up
ENSRNOG00000058111	Itga2	2	47000323	47096961	-	96639	1.14765	0.0133006	0.151518	567.845	621.812	1018.66	2082.42	730.689	2080.25	527	637	1020	1983	836	2026	up
ENSRNOG00000058187	Hist1h2bh	17	44519860	44520240	-	381	1.16054	0.0209688	0.201466	325.406	322.132	487.359	1479.64	415.164	642.763	302	330	488	1409	475	626	up
ENSRNOG00000058193	Slc27a6	18	53609214	53667970	+	58757	4.6867	0.002756	0.0540004	4.31002	0	0	56.7074	6.99224	45.1782	4	0	0	54	8	44	up
ENSRNOG00000058249	Pgk1	X	77263359	77279367	+	16009	0.410615	0.00107876	0.0280033	27013	25321.5	25992.8	31308.8	38481.8	34324.1	25070	25940	26027	29814	44028	33429	up
ENSRNOG00000058262	AABR07057247.1	7	62838979	62840217	+	1239	6.99814	2.26413e-05	0.00131762	0	0	0	26.2534	9.61433	35.9372	0	0	0	25	11	35	up
ENSRNOG00000058263	AABR07027753.4	17	43817378	43817720	+	343	1.86107	0.00410923	0.0705067	200.416	210.85	337.556	1893.4	382.825	444.595	186	216	338	1803	438	433	up
ENSRNOG00000058329	Prrx2	3	9681871	9718051	+	36181	1.03912	0.00399684	0.0696471	129.3	108.353	162.786	204.777	234.24	384.015	120	111	163	195	268	374	up
ENSRNOG00000058416	LOC103691556	2	143951838	143998205	+	46368	0.959303	0.0312056	0.256703	31.2476	18.547	26.9645	43.0556	59.4341	46.205	29	19	27	41	68	45	up
ENSRNOG00000058437	Hist1h2ai	17	44758460	44758852	+	393	1.54499	0.0014294	0.0339379	1637.81	1889.84	2424.81	10374.3	2906.15	4089.65	1520	1936	2428	9879	3325	3983	up
ENSRNOG00000058444	LOC100912489	17	44744591	44744902	-	312	1.00456	0.0122492	0.142726	4548.14	3885.11	4634.9	14297.6	5004.7	6917.4	4221	3980	4641	13615	5726	6737	up
ENSRNOG00000058539	Ccnb1	2	30783915	30791221	-	7307	1.69906	0.000841604	0.0232835	599.092	754.57	1255.35	4937.74	1526.93	2007.35	556	773	1257	4702	1747	1955	up
ENSRNOG00000058568	Dhrs9	3	55623634	55648325	+	24692	1.66242	0.00137475	0.0331551	211.191	84.9257	116.846	214.228	520.048	571.915	196	87	117	204	595	557	up
ENSRNOG00000058606	RF00408	8	13870142	13870274	+	133	0.355665	0.0248044	0.22363	947.126	804.354	897.818	1199.26	992.024	1199.28	879	824	899	1142	1135	1168	up
ENSRNOG00000058611	AABR07027137.1	17	15108456	15111712	+	3257	1.31312	0.00113101	0.0290604	57.1077	93.7111	89.8817	147.019	280.564	170.445	53	96	90	140	321	166	up
ENSRNOG00000058725	RF00002	5	91132967	91133119	+	153	0.574418	0.00991374	0.124972	1817.75	1392.98	1230.38	2572.83	1993.66	2046.37	1687	1427	1232	2450	2281	1993	up
ENSRNOG00000058862	AABR07051308.1	3	4730990	4772154	+	41165	1.21728	0.00911678	0.118116	824.291	1147.96	307.595	1847.19	1970.94	1482.67	765	1176	308	1759	2255	1444	up
ENSRNOG00000058896	RF00002	6	30630902	30631054	+	153	0.756106	0.00243141	0.0496862	1588.24	1114.77	1070.59	2585.44	1845.95	1941.64	1474	1142	1072	2462	2112	1891	up
ENSRNOG00000059083	RF00405	1	238986016	238986144	+	129	0.838467	0.0406786	0.302176	54.9527	40.0225	37.9501	92.412	55.0639	90.3564	51	41	38	88	63	88	up
ENSRNOG00000059093	AABR07012583.2	2	198418691	198424443	+	5753	1.16332	0.0106096	0.130434	2169.02	3073.92	3624.23	11205	3541.57	5114.38	2013	3149	3629	10670	4052	4981	up
ENSRNOG00000059215	Pqlc1	18	76770012	76805766	+	35755	0.366086	0.00805677	0.110263	1140	1078.65	1266.33	1430.29	1434.28	1627.44	1058	1105	1268	1362	1641	1585	up
ENSRNOG00000059382	LOC100365043	17	44737950	44738330	-	381	1.74845	0.00266493	0.0528936	664.82	1121.6	1264.34	6748.18	1623.07	1880.03	617	1149	1266	6426	1857	1831	up
ENSRNOG00000059394	RF00002	14	46686984	46687136	+	153	0.564662	0.00685078	0.0984673	1050.57	754.57	832.904	1438.69	1111.77	1351.24	975	773	834	1370	1272	1316	up
ENSRNOG00000059412	LOC108348079	X	123806918	123808049	+	1132	0.655122	0.0122078	0.142398	161.626	196.208	130.828	224.729	254.343	290.578	150	201	131	214	291	283	up
ENSRNOG00000059459	AABR07047256.1	5	25339368	25341042	+	1675	0.826314	0.00436686	0.0737545	523.667	373.868	280.631	777.101	693.106	618.12	486	383	281	740	793	602	up
ENSRNOG00000059461	B4galt1	5	57121769	57168610	-	46842	0.59527	0.000150806	0.0060654	12391.3	12853.1	12521.5	20726.5	15771	20559.2	11500	13167	12538	19737	18044	20023	up
ENSRNOG00000059497	AABR07071383.1	8	112827490	112831002	-	3513	2.49632	6.22914e-06	0.000450687	7.54253	11.7139	11.9842	80.8605	42.8275	53.3924	7	12	12	77	49	52	up
ENSRNOG00000059518	AABR07051515.2	3	14698807	14705847	+	7041	3.18677	0.00887399	0.116236	0	1.95231	1.99737	8.40109	15.7325	12.3213	0	2	2	8	18	12	up
ENSRNOG00000059540	Gcnt3	8	76449081	76452554	-	3474	4.77384	0.000513831	0.0160321	0	0	3.99474	40.9553	14.8585	54.4192	0	0	4	39	17	53	up
ENSRNOG00000059579	Gpt2	19	22590881	22632071	-	41191	1.10437	3.03667e-07	3.30989e-05	1797.28	2698.1	2267.02	5393.5	4972.36	4174.88	1668	2764	2270	5136	5689	4066	up
ENSRNOG00000059622	Pigb	8	79691407	79715284	-	23878	0.350683	0.0348879	0.274433	402.986	396.32	328.568	461.01	472.85	504.148	374	406	329	439	541	491	up
ENSRNOG00000059748	Hist1h2ac	17	44794130	44794522	+	393	1.41433	0.00582119	0.0886026	821.058	963.467	1283.31	5015.45	1335.52	1826.64	762	987	1285	4776	1528	1779	up
ENSRNOG00000059753	Gys2	4	176638629	176679815	-	41187	8.14237	0.00126003	0.0312845	0	0	0	116.565	41.9534	0	0	0	0	111	48	0	up
ENSRNOG00000059837	Cdkn2a	5	107823330	107841175	-	17846	1.17544	0.0296668	0.248081	1628.11	426.581	625.177	2061.42	1288.32	2702.48	1511	437	626	1963	1474	2632	up
ENSRNOG00000059852	Rn5-8s	14	46646166	46646318	+	153	0.496152	0.0322156	0.262131	2093.59	1461.31	1352.22	2604.34	2145.74	2170.61	1943	1497	1354	2480	2455	2114	up
ENSRNOG00000059894	Hmmr	10	25861490	25890639	-	29150	1.53493	0.00547219	0.0857924	719.773	787.759	1171.46	4823.28	1035.73	1904.67	668	807	1173	4593	1185	1855	up
ENSRNOG00000059947	Sdc1	6	33885495	33908016	+	22522	1.1619	0.0362242	0.280324	487.032	1481.81	2786.33	3514.81	3856.22	3269.26	452	1518	2790	3347	4412	3184	up
ENSRNOG00000059949	LOC102549061	17	43627930	43628310	+	381	1.31549	0.0220025	0.207635	2118.37	2291.04	3692.14	13067.9	2735.71	4360.72	1966	2347	3697	12444	3130	4247	up
ENSRNOG00000059950	AABR07014158.1	14	3792041	3793270	+	1230	2.69078	0.0298218	0.248833	33.4026	11.7139	0	114.465	36.7093	139.642	31	12	0	109	42	136	up
ENSRNOG00000059997	Brip1	10	73507100	73629581	-	122482	1.04052	0.0221239	0.208358	481.644	378.749	691.09	1729.58	610.073	852.225	447	388	692	1647	698	830	up
ENSRNOG00000060098	Ptms	4	157435373	157439507	-	4135	0.450946	0.00141347	0.0336967	33099.8	30432.7	30263.2	44672.8	46562.2	36976.3	30719	31176	30303	42540	53273	36012	up
ENSRNOG00000060138	AABR07015846.1	14	80605796	80625363	-	19568	21.4717	3.90483e-08	5.22662e-06	0	0	0	390.651	0	0	0	0	0	372	0	0	up
ENSRNOG00000060325	Lefty2	13	99173484	99178037	+	4554	2.97002	0.00470449	0.0775607	4.31002	0	4.99343	26.2534	29.717	16.4284	4	0	5	25	34	16	up
ENSRNOG00000060355	Hist1h1b	17	44766313	44766981	+	669	1.39731	0.00352266	0.0641508	1872.7	2514.58	3273.69	11729	3494.37	4957.28	1738	2576	3278	11169	3998	4828	up
ENSRNOG00000060366	LOC102549173	2	198417619	198418029	+	411	1.02794	0.00812956	0.110814	2471.79	2879.66	3049.99	9212.85	3466.4	4453.13	2294	2950	3054	8773	3966	4337	up
ENSRNOG00000060381	Col15a1	5	62840360	62950240	+	109881	0.679469	0.000809496	0.0225438	29174.5	21146.5	26920.6	34419.3	42846.7	46439.1	27076	21663	26956	32776	49022	45228	up
ENSRNOG00000060492	LOC103690190	17	44747796	44748188	-	393	1.46724	0.00626965	0.0931143	491.342	676.477	857.871	3506.41	948.323	1146.91	456	693	859	3339	1085	1117	up
ENSRNOG00000060518	AABR07015057.1	14	46523594	46529375	-	5782	3.43756	0.00570755	0.0876849	7.54253	11.7139	5.99211	14.7019	9.61433	249.507	7	12	6	14	11	243	up
ENSRNOG00000060703	Troap	7	140758615	140766423	+	7809	1.98542	0.000977778	0.0260125	135.766	189.375	262.654	1513.25	347.864	467.184	126	194	263	1441	398	455	up
ENSRNOG00000060707	Atg2a	1	221612584	221632267	+	19684	0.324383	0.0167273	0.174503	6886.33	5863.78	5473.8	7798.31	7462.47	7557.08	6391	6007	5481	7426	8538	7360	up
ENSRNOG00000060729	Qtrt2	11	61748878	61779631	+	30754	0.417691	0.0200218	0.195258	439.622	480.269	408.462	633.232	633.672	507.228	408	492	409	603	725	494	up
ENSRNOG00000060769	Hist1h2bd	17	44833924	44834305	-	382	1.47181	0.00406707	0.0703468	478.412	657.93	844.888	3325.78	971.048	1199.28	444	674	846	3167	1111	1168	up
ENSRNOG00000060773	Sertad4	13	111574609	111581019	-	6411	1.61017	3.95404e-05	0.00212763	1158.32	965.42	1663.81	3196.62	5884.85	2480.69	1075	989	1666	3044	6733	2416	up
ENSRNOG00000060818	RF00440	7	11404455	11404518	-	64	0.802858	0.0082751	0.112022	51.7202	46.8556	40.9461	76.66	81.2848	85.2225	48	48	41	73	93	83	up
ENSRNOG00000060829	AC125248.1	18	29535280	29543121	+	7842	3.10696	0.00792384	0.108904	0	11.7139	7.98948	24.1531	109.254	36.964	0	12	8	23	125	36	up
ENSRNOG00000060914	Nudcd2	10	25890943	25896432	+	5490	0.346712	0.00196074	0.0432126	3264.84	2926.52	3126.88	4232.05	3813.39	3804.21	3030	2998	3131	4030	4363	3705	up
ENSRNOG00000060994	LOC100912537	1	259682249	259691742	-	9494	22.9737	4.11091e-09	7.21632e-07	0	0	0	468.361	0	0	0	0	0	446	0	0	up
ENSRNOG00000061085	Fancd2	4	145489869	145551479	+	61611	1.25897	0.0180606	0.182274	605.557	904.898	949.75	3654.48	899.377	1334.81	562	927	951	3480	1029	1300	up
ENSRNOG00000061146	Gar1	2	235250453	235257731	-	7279	0.396296	0.0463649	0.326629	1613.02	1290.48	1654.82	2370.16	1769.04	1860.52	1497	1322	1657	2257	2024	1812	up
ENSRNOG00000061182	Gabre	X	152218707	152237361	-	18655	2.34737	0.0047262	0.0777989	42.0227	6.8331	5.99211	89.2616	95.2693	93.4367	39	7	6	85	109	91	up
ENSRNOG00000061185	LOC102549173	17	43776050	43776460	-	411	1.43053	0.00439127	0.0741083	1579.62	1803.94	2580.6	9743.17	2728.72	3605.02	1466	1848	2584	9278	3122	3511	up
ENSRNOG00000061231	Selenom	14	83752393	83754973	+	2581	0.579186	0.000402804	0.0133537	3042.87	2532.15	3140.87	4001.02	4901.56	4117.38	2824	2594	3145	3810	5608	4010	up
ENSRNOG00000061246	Fam49b	7	104516391	104556419	-	40029	0.494749	0.00594015	0.0897771	4194.72	4399.54	4625.91	7513.73	5731.02	5384.42	3893	4507	4632	7155	6557	5244	up
ENSRNOG00000061301	AC096239.3	13	52265945	52266100	-	156	0.500114	0.0227845	0.212061	426.692	565.195	584.231	801.254	804.982	623.254	396	579	585	763	921	607	up
ENSRNOG00000061513	AABR07012728.2	2	204039338	204042981	+	3644	5.57462	0.00317823	0.0596829	0	0	0	11.5515	6.99224	8.21422	0	0	0	11	8	8	up
ENSRNOG00000061544	Spock2	20	29655226	29677926	+	22701	0.975299	0.000192603	0.00739001	206.881	160.09	192.746	407.453	280.564	412.764	192	164	193	388	321	402	up
ENSRNOG00000061650	AC128059.4	8	116771982	116773868	+	1887	6.86225	0.0128624	0.1477	0	0	0	18.9025	46.3236	0	0	0	0	18	53	0	up
ENSRNOG00000061698	AABR07027811.4	17	44758705	44758842	-	138	2.49616	0.0142422	0.158447	2.15501	4.88079	5.99211	50.4066	12.2364	11.2946	2	5	6	48	14	11	up
ENSRNOG00000061768	Slc43a3	3	72329967	72351111	+	21145	0.587676	0.0444527	0.31856	11506.7	16165.2	10662	25975.1	16182.7	15452	10679	16560	10676	24735	18515	15049	up
ENSRNOG00000061925	AABR07059159.1	4	5721261	5773301	-	52041	0.745142	0.0344678	0.271983	54.9527	72.2356	70.9067	124.966	79.5367	128.347	51	74	71	119	91	125	up
ENSRNOG00000062101	Ace	10	94170766	94187822	+	17057	3.09132	8.71172e-11	2.36165e-08	1435.24	716.5	1743.7	14882.5	5292.25	13024.7	1332	734	1746	14172	6055	12685	up
ENSRNOG00000000036	Klhdc8a	13	49074644	49082729	+	8086	-1.77988	0.0112371	0.135733	288.771	106.401	306.596	21.0027	116.246	66.7405	268	109	307	20	133	65	down
ENSRNOG00000000040	RGD1304622	13	72861090	72893187	-	32098	-0.77936	0.0421788	0.309456	2816.6	5998.49	5901.23	1948	2900.03	3726.17	2614	6145	5909	1855	3318	3629	down
ENSRNOG00000000053	Crp	13	91054974	91093713	+	38740	-1.71713	0.0357955	0.27856	191.796	145.447	20.9724	43.0556	21.8508	44.1514	178	149	21	41	25	43	down
ENSRNOG00000000142	Plxdc2	17	83221827	83610272	+	388446	-1.28403	0.00282322	0.0551159	3258.37	8569.69	9464.54	2263.04	3733.86	2746.63	3024	8779	9477	2155	4272	2675	down
ENSRNOG00000000156	LOC100911486	5	171472273	171620947	+	148675	-2.03664	0.00100523	0.0266131	108.828	335.798	189.75	49.3564	24.4728	81.1154	101	344	190	47	28	79	down
ENSRNOG00000000245	Slc16a6	10	97735548	97756521	-	20974	-2.29987	2.00284e-05	0.00119147	146.541	174.732	195.742	44.1057	13.1105	48.2585	136	179	196	42	15	47	down
ENSRNOG00000000257	Smpd3	19	38237965	38321528	-	83564	-1.93991	0.00854251	0.113998	5537.29	1543.3	2890.2	195.325	1672.89	730.039	5139	1581	2894	186	1914	711	down
ENSRNOG00000000322	Atg5	20	49318308	49393140	+	74833	-0.644169	0.00169926	0.0386731	2367.28	1800.03	2615.56	1376.73	1338.14	1625.39	2197	1844	2619	1311	1531	1583	down
ENSRNOG00000000323	Prdm1	20	49464919	49556518	-	91600	-1.78827	0.00612125	0.0917141	43.1002	60.5218	56.9251	22.0529	19.2287	5.13389	40	62	57	21	22	5	down
ENSRNOG00000000373	AABR07044900.1	20	25064702	25826658	-	761957	-3.05744	3.32134e-08	4.57469e-06	323.251	1062.06	553.272	92.412	40.2054	100.624	300	1088	554	88	46	98	down
ENSRNOG00000000378	AABR07044914.1	20	26516836	26589209	-	72374	-2.61169	2.72722e-06	0.000226381	80.8128	293.823	221.708	36.7548	27.0949	33.8837	75	301	222	35	31	33	down
ENSRNOG00000000386	Pbld1	20	27103317	27117663	-	14347	-2.49976	0.0351294	0.275401	12.93	50.7602	26.9645	0	8.7403	7.18744	12	52	27	0	10	7	down
ENSRNOG00000000412	Slc35f1	20	34258791	34420824	+	162034	-0.923803	0.00238177	0.0489991	5536.22	8852.77	11835.4	4837.98	4109.69	4876.17	5138	9069	11851	4607	4702	4749	down
ENSRNOG00000000498	Anks1a	20	7484550	7636497	+	151948	-0.566715	7.27925e-05	0.00341121	9732.02	11034.5	9675.27	6561.25	6282.53	7710.07	9032	11304	9688	6248	7188	7509	down
ENSRNOG00000000552	Col13a1	20	31456852	31598118	-	141267	-3.90113	0.000868439	0.0237461	43.1002	132.757	135.821	3.15041	17.4806	0	40	136	136	3	20	0	down
ENSRNOG00000000713	AABR07033045.1	11	2785908	2786363	-	456	-0.454655	0.0438723	0.316673	205.803	157.161	173.771	129.167	133.727	128.347	191	161	174	123	153	125	down
ENSRNOG00000000775	Mog	20	2004052	2014286	+	10235	-2.69943	0.026259	0.230855	10.775	8.78542	11.9842	0	1.74806	3.08033	10	9	12	0	2	3	down
ENSRNOG00000000777	RT1-S3	20	3176107	3179818	+	3712	-0.734356	0.00308835	0.0584794	1851.15	1586.26	2166.15	830.658	1288.32	1248.56	1718	1625	2169	791	1474	1216	down
ENSRNOG00000000781	Rnf39	20	2098375	2103864	-	5490	-1.66203	0.00912655	0.118116	184.253	59.5456	66.9119	19.9526	34.9612	43.1246	171	61	67	19	40	42	down
ENSRNOG00000000815	Smpdl3a	20	40778927	40800868	+	21942	-0.693457	7.47558e-07	7.14719e-05	12682.2	10968.1	13395.4	7003.36	8150.33	7753.2	11770	11236	13413	6669	9325	7551	down
ENSRNOG00000000855	Lst1	20	5176016	5179263	-	3248	-3.94742	0.00793286	0.108904	23.7051	44.9032	56.9251	0	0	8.21422	22	46	57	0	0	8	down
ENSRNOG00000000878	Slc44a4	20	4593389	4609631	+	16243	-3.13851	1.62714e-06	0.000139947	136.843	529.077	185.756	16.8022	36.7093	43.1246	127	542	186	16	42	42	down
ENSRNOG00000000888	Sbds	12	29921443	29930600	+	9158	-0.381396	0.041876	0.308363	9864.55	12416.7	12590.4	7495.88	9983.17	9291.31	9155	12720	12607	7138	11422	9049	down
ENSRNOG00000000963	Tmem132c	12	32808022	33016885	-	208864	-2.76225	0.0111078	0.134855	232.741	63.4502	46.9382	4.20055	4.37015	42.0979	216	65	47	4	5	41	down
ENSRNOG00000001030	Tsc22d1	15	58554374	58658153	+	103780	-0.384286	0.0489946	0.33706	50894.8	36993.4	35051.9	30344.7	30244.1	33602.3	47234	37897	35098	28896	34603	32726	down
ENSRNOG00000001036	Rsph10b	12	12665194	12712742	-	47549	-0.573638	0.0242589	0.220419	134.688	118.115	125.834	78.7603	97.0173	78.0351	125	121	126	75	111	76	down
ENSRNOG00000001072	Cers4	12	4439750	4474729	-	34980	-0.578004	0.0191947	0.189873	13075.5	7986.92	9179.92	5735.85	6957.28	7565.3	12135	8182	9192	5462	7960	7368	down
ENSRNOG00000001090	Stard13	12	1023531	1195591	-	172061	-0.427423	0.0449013	0.320322	23806.4	34580.4	32882.7	19208.1	23671.4	24987.7	22094	35425	32926	18291	27083	24336	down
ENSRNOG00000001128	Tesc	12	44141422	44174583	-	33162	-2.52606	0.0119209	0.140583	28.0151	573.004	72.904	30.454	39.3314	47.2318	26	587	73	29	45	46	down
ENSRNOG00000001271	Card6	2	54810110	54824033	-	13924	-0.282297	0.0327589	0.264305	16435.2	16070.5	15099.1	12112.3	12316.8	14715.8	15253	16463	15119	11534	14092	14332	down
ENSRNOG00000001304	Bcr	20	14421141	14545772	-	124632	-0.48909	0.0464167	0.326886	12625.1	8081.61	9632.32	5773.65	8242.98	7598.15	11717	8279	9645	5498	9431	7400	down
ENSRNOG00000001369	Oas1a	12	41200718	41211909	+	11192	-0.806166	0.00322153	0.0602028	145.463	148.376	114.849	87.1613	77.7887	68.7941	135	152	115	83	89	67	down
ENSRNOG00000001383	Slc8b1	12	41566981	41590244	-	23264	-0.419977	0.0126817	0.146331	9742.79	9661.03	9801.1	5898.62	7896.86	8032.48	9042	9897	9814	5617	9035	7823	down
ENSRNOG00000001389	Irs3	12	22122953	22125091	+	2139	-1.46932	0.00013744	0.00571539	9966.91	3807.99	5301.02	1952.2	2190.32	2746.63	9250	3901	5308	1859	2506	2675	down
ENSRNOG00000001442	Por	12	23998411	24046814	-	48404	-0.571396	0.00243447	0.0497012	16398.5	11843.7	11822.4	8824.3	8515.68	9621.93	15219	12133	11838	8403	9743	9371	down
ENSRNOG00000001443	Rhbdd2	12	24092004	24102084	-	10081	-0.879936	0.000336852	0.0117175	3634.42	2150.47	2846.25	1495.39	1431.66	1762.98	3373	2203	2850	1424	1638	1717	down
ENSRNOG00000001492	Slc8a2	1	78025995	78060111	+	34117	-3.8096	0.0330137	0.265295	11.8525	40.9986	3.99474	0	0	4.10711	11	42	4	0	0	4	down
ENSRNOG00000001516	Rapgef4	3	58632476	58924038	+	291563	-1.43452	8.5154e-06	0.000588653	785.5	623.765	595.217	175.373	220.256	346.024	729	639	596	167	252	337	down
ENSRNOG00000001518	Itga6	3	58443101	58515124	+	72024	-1.09836	0.0116644	0.139089	85148.7	179981	174696	38269.1	100205	66944.9	79024	184377	174926	36442	114647	65199	down
ENSRNOG00000001557	Cxadr	11	16826399	16873562	+	47164	-1.72396	2.49862e-07	2.80776e-05	5534.06	4923.74	4056.66	882.115	1498.96	2012.48	5136	5044	4062	840	1715	1960	down
ENSRNOG00000001573	Usp25	11	15436269	15558646	+	122378	-0.341361	0.00758011	0.105518	10952.8	12498.7	10193.6	8496.66	9129.25	8929.88	10165	12804	10207	8091	10445	8697	down
ENSRNOG00000001580	Hoxd9	3	61620192	61622359	+	2168	-0.419422	0.0435395	0.315479	712.23	653.049	596.215	590.177	458.866	417.898	661	669	597	562	525	407	down
ENSRNOG00000001584	Map3k7cl	11	27208564	27251801	+	43238	-2.6391	0.00398441	0.0695198	310.321	30.2609	60.9198	12.6016	27.0949	24.6427	288	31	61	12	31	24	down
ENSRNOG00000001632	Brwd1	11	36337635	36430413	-	92779	-0.316871	0.00489337	0.0797537	9515.44	8947.46	9108.01	7828.77	6705.56	7601.23	8831	9166	9120	7455	7672	7403	down
ENSRNOG00000001634	Adgrg7	11	46793777	46856291	+	62515	-2.53156	0.0373813	0.285618	67.8828	45.8794	18.975	0	16.6066	6.16066	63	47	19	0	19	6	down
ENSRNOG00000001645	Filip1l	11	45039461	45124423	-	84963	-0.70649	0.00754059	0.105205	6237.67	8050.37	8702.55	3470.7	5995.85	4621.52	5789	8247	8714	3305	6860	4501	down
ENSRNOG00000001647	Ets2	11	36075709	36092495	+	16787	-0.554786	0.000542294	0.0167105	5536.22	5704.66	6820.02	3741.64	4597.4	3955.15	5138	5844	6829	3563	5260	3852	down
ENSRNOG00000001653	St3gal6	11	44192940	44237100	+	44161	-0.918087	0.0388564	0.293631	84.0453	228.421	157.792	84.0109	83.9069	81.1154	78	234	158	80	96	79	down
ENSRNOG00000001687	Crybg3	11	42945084	43005097	+	60014	-0.57649	0.000419022	0.0137419	5150.47	5604.12	4846.62	2933.03	3831.75	3696.4	4780	5741	4853	2793	4384	3600	down
ENSRNOG00000001706	Kalrn	11	69484293	70025633	+	541341	-0.517283	0.00299184	0.0572595	11175.9	14117.2	13805.8	7963.19	10268.1	9085.95	10372	14462	13824	7583	11748	8849	down
ENSRNOG00000001750	Chrd	11	83858503	83867203	-	8701	-1.1933	0.00408934	0.0705067	2023.55	848.281	1148.49	387.5	613.569	756.735	1878	869	1150	369	702	737	down
ENSRNOG00000001762	Pcyt1a	11	71548222	71591502	-	43281	-0.269508	0.0262991	0.231112	15419.1	16953.9	14538.9	12019.9	13576.3	13321.4	14310	17368	14558	11446	15533	12974	down
ENSRNOG00000001770	Ehhadh	11	82945104	82978364	+	33261	-1.29989	0.00235971	0.0488407	1356.58	484.174	623.18	312.941	312.903	374.774	1259	496	624	298	358	365	down
ENSRNOG00000001807	Sspn	4	180291389	180324408	+	33020	-0.592839	0.00039104	0.0131057	15008.6	14163.1	16532.2	8434.7	10630	11238.1	13929	14509	16554	8032	12162	10945	down
ENSRNOG00000001823	St6gal1	11	80927601	80981422	-	53822	-1.29443	0.00202387	0.0440032	13573.3	32902.4	13521.2	5859.76	9079.43	9521.31	12597	33706	13539	5580	10388	9273	down
ENSRNOG00000001854	Tmtc1	4	182625386	182844291	-	218906	-2.27868	0.000779908	0.0217764	11808.4	3107.11	4842.63	530.319	2628.21	912.805	10959	3183	4849	505	3007	889	down
ENSRNOG00000001867	Snap29	11	87827651	87858107	-	30457	-0.550893	0.00126197	0.0312845	10406.5	10121.8	8684.57	5986.83	7776.25	6176.07	9658	10369	8696	5701	8897	6015	down
ENSRNOG00000001926	Cldn1	11	77815181	77830416	+	15236	-2.14858	3.9282e-06	0.000302613	34763.5	45673.4	36243.3	3541.06	13884.8	8888.81	32263	46789	36291	3372	15886	8657	down
ENSRNOG00000001959	Mx1	11	37891156	37914983	-	23828	-1.39715	0.0146806	0.161912	547.372	659.882	249.671	143.869	316.399	92.41	508	676	250	137	362	90	down
ENSRNOG00000001960	Sult1d1	14	22091777	22126021	+	34245	-2.90327	0.0233728	0.215047	78.6578	31.237	15.979	0	3.49612	13.3481	73	32	16	0	4	13	down
ENSRNOG00000001963	Mx2	11	38035450	38059950	+	24501	-1.31377	0.0102975	0.127489	341.569	1388.1	630.171	345.495	274.445	329.596	317	1422	631	329	314	321	down
ENSRNOG00000002024	Epha5	14	25589762	25958227	+	368466	-2.35145	6.56417e-05	0.00313092	203.648	457.818	706.071	46.206	82.1588	139.642	189	469	707	44	94	136	down
ENSRNOG00000002032	Ifngr2	11	31694339	31712611	+	18273	-0.501554	0.0302323	0.250855	6139.62	10380.5	7565.04	5640.28	5876.1	5496.34	5698	10634	7575	5371	6723	5353	down
ENSRNOG00000002045	Anxa3	14	14364008	14426437	-	62430	-1.99746	0.00137225	0.033132	6320.64	4997.93	5794.37	368.598	2788.16	1128.43	5866	5120	5802	351	3190	1099	down
ENSRNOG00000002061	Ptpn13	14	7688551	7863664	-	175114	-0.779245	0.00356129	0.0645797	36417.5	27089.3	24362.9	12400	19943.6	18854.7	33798	27751	24395	11808	22818	18363	down
ENSRNOG00000002072	Eva1c	11	31002451	31075809	+	73359	-0.49026	0.00793032	0.108904	1242.36	1007.39	949.75	673.138	818.092	785.485	1153	1032	951	641	936	765	down
ENSRNOG00000002121	Lrrc8d	14	5086054	5101177	-	15124	-0.635659	0.0430526	0.313397	5152.62	7304.59	7186.54	2834.32	5782.58	4025.99	4782	7483	7196	2699	6616	3921	down
ENSRNOG00000002161	Tlr6	14	45024351	45046446	+	22096	-0.386281	0.0200454	0.195399	824.291	774.093	965.729	705.692	598.711	658.164	765	793	967	672	685	641	down
ENSRNOG00000002163	Klf3	14	45142769	45165207	-	22439	-0.347136	0.00636282	0.0938473	14761.8	12212.7	12757.2	10020.4	10278.6	10935.2	13700	12511	12774	9542	11760	10650	down
ENSRNOG00000002171	Phldb2	11	57265732	57481589	+	215858	-0.791913	0.01484	0.162945	8444.4	4575.25	7927.57	3287.98	3478.64	5332.05	7837	4687	7938	3131	3980	5193	down
ENSRNOG00000002182	Sept11	14	16369544	16452998	-	83455	-0.396047	0.00155196	0.0361662	34581.4	33954.7	39674.8	29012.1	25489.3	27733.3	32094	34784	39727	27627	29163	27010	down
ENSRNOG00000002188	Hpse	14	10534423	10575224	+	40802	-0.805696	0.00311873	0.0588983	3451.25	5214.63	5665.54	3248.07	2809.13	2141.86	3203	5342	5673	3093	3214	2086	down
ENSRNOG00000002191	LOC498368	14	46050750	46054022	-	3273	-1.7674	5.59375e-09	9.43273e-07	365.274	391.439	367.516	71.4093	131.979	126.294	339	401	368	68	151	123	down
ENSRNOG00000002192	Rell1	14	45982244	46041866	+	59623	-0.611163	0.00298022	0.0571567	7474.65	7542.77	7610.98	3768.94	5922.43	5121.57	6937	7727	7621	3589	6776	4988	down
ENSRNOG00000002214	Klhl8	14	7169519	7215025	+	45507	-0.334114	0.0462904	0.326426	1646.43	2178.78	1920.47	1389.33	1561.89	1606.91	1528	2232	1923	1323	1787	1565	down
ENSRNOG00000002218	Stbd1	14	16976356	16979760	-	3405	-0.586291	0.0119037	0.140457	809.206	507.602	640.157	450.509	414.29	438.434	751	520	641	429	474	427	down
ENSRNOG00000002256	Art3	14	17143040	17225389	-	82350	-0.853947	0.0130475	0.149266	5889.64	10646	10099.7	3487.5	6685.46	4563	5466	10906	10113	3321	7649	4444	down
ENSRNOG00000002278	Tec	14	37918652	38027925	+	109274	-0.916201	0.00456067	0.0760482	2002	3810.92	3755.06	1290.62	1857.31	1922.13	1858	3904	3760	1229	2125	1872	down
ENSRNOG00000002322	RGD1310587	13	102780877	102790639	-	9763	-2.26281	0.000181011	0.00702269	2295.08	3516.12	4481.1	227.88	1350.38	565.754	2130	3602	4487	217	1545	551	down
ENSRNOG00000002339	Mark1	13	102808253	102942863	-	134611	-0.625301	0.0086421	0.114736	247.826	233.302	322.575	172.222	158.199	190.981	230	239	323	164	181	186	down
ENSRNOG00000002365	Itm2a	X	78490866	78496847	-	5982	-1.08703	0.00320194	0.0598888	14001.1	10726	20184.4	5770.5	5075.49	10295.5	12994	10988	20211	5495	5807	10027	down
ENSRNOG00000002372	Sgcd	10	32062946	32471454	-	408509	-0.821296	0.0135415	0.153037	1562.38	715.523	1276.32	569.174	727.193	714.637	1450	733	1278	542	832	696	down
ENSRNOG00000002396	Serpinb8	13	27889345	27914006	+	24662	-1.567	0.00113736	0.029151	433.157	456.842	556.268	72.4594	263.083	151.963	402	468	557	69	301	148	down
ENSRNOG00000002408	Rbm47	14	43810119	43837662	+	27544	-0.721315	0.00017355	0.0067824	371.739	329.941	320.578	232.08	186.168	202.275	345	338	321	221	213	197	down
ENSRNOG00000002414	Tfcp2l1	13	34610684	34670124	+	59441	-1.67059	0.000574687	0.0174327	753.175	509.554	420.447	79.8104	260.461	187.9	699	522	421	76	298	183	down
ENSRNOG00000002417	Serpinb10	13	27465930	27483799	+	17870	-3.0158	0.00749575	0.104647	53.8752	85.9019	142.812	0	24.4728	10.2678	50	88	143	0	28	10	down
ENSRNOG00000002418	Tgfb2	13	105039853	105141030	-	101178	-1.41875	0.00886806	0.116236	17715.2	4137.93	7367.3	2287.2	4461.92	4180.01	16441	4239	7377	2178	5105	4071	down
ENSRNOG00000002419	Plp1	X	107496072	107511348	+	15277	-1.42931	0.00691756	0.0992274	8125.46	41838.1	25112.9	8963.97	10803	8109.49	7541	42860	25146	8536	12360	7898	down
ENSRNOG00000002456	Hlf	10	77840568	77918191	-	77624	-1.95042	0.0011317	0.0290604	863.081	290.895	365.519	137.568	57.686	198.168	801	298	366	131	66	193	down
ENSRNOG00000002470	Ifi47	10	34277993	34285623	+	7631	-0.495509	0.0312129	0.256703	3719.54	2892.35	3736.08	2898.38	1882.66	2559.76	3452	2963	3741	2760	2154	2493	down
ENSRNOG00000002480	Gpr137b	17	90670872	90746804	+	75933	-0.866193	0.00460133	0.0762119	1263.91	2496.03	1971.41	872.664	1048.84	1222.89	1173	2557	1974	831	1200	1191	down
ENSRNOG00000002538	Epb41l5	13	35580098	35668968	-	88871	-0.602388	0.0252608	0.225504	4353.12	3061.23	2730.41	1956.4	1936.85	2788.73	4040	3136	2734	1863	2216	2716	down
ENSRNOG00000002540	Rhoh	14	43961756	43992587	-	30832	-0.86423	0.010038	0.125745	176.711	101.52	124.836	78.7603	71.6705	70.8476	164	104	125	75	82	69	down
ENSRNOG00000002579	Parm1	14	17969219	18076907	-	107689	-0.459143	0.0497589	0.34035	14620.7	16713.8	18777.3	9078.43	12615.8	14757.9	13569	17122	18802	8645	14434	14373	down
ENSRNOG00000002609	Ero1b	17	90710555	90756048	-	45494	-0.365305	0.0414253	0.306659	1198.18	1551.11	1664.81	1132.05	1113.51	1181.82	1112	1589	1667	1078	1274	1151	down
ENSRNOG00000002636	Abat	10	7093405	7200499	-	107095	-2.30368	8.59877e-08	1.07691e-05	7447.71	7978.13	4084.62	666.837	1716.6	1567.89	6912	8173	4090	635	1964	1527	down
ENSRNOG00000002751	Zdhhc15	X	75439778	75566481	-	126704	-0.949138	0.0107748	0.131784	8816.14	3415.57	4456.13	2767.11	2810.01	3065.96	8182	3499	4462	2635	3215	2986	down
ENSRNOG00000002754	Areg	14	18521930	18531179	-	9250	-2.06957	0.0016976	0.0386731	26.9376	75.1641	75.9001	8.40109	17.4806	16.4284	25	77	76	8	20	16	down
ENSRNOG00000002755	Pafah1b1	10	61456145	61577412	-	121268	-0.310341	0.020748	0.200153	52485.2	58822.3	60560.3	43344.4	51359.8	43897.8	48710	60259	60640	41275	58762	42753	down
ENSRNOG00000002767	Dlg3	X	70596576	70648532	+	51957	-0.478884	4.41821e-05	0.00231912	4399.45	4340	4474.11	2844.82	3257.51	3378.1	4083	4446	4480	2709	3727	3290	down
ENSRNOG00000002790	Abcb7	X	75150608	75291938	-	141331	-0.283014	0.0351325	0.275401	2527.82	2680.53	2421.81	2304	1886.16	2082.3	2346	2746	2425	2194	2158	2028	down
ENSRNOG00000002800	Gdpd2	X	70563570	70572295	+	8726	-2.00133	1.50589e-05	0.000948571	90.5103	117.139	87.8843	33.6044	13.9845	26.6962	84	120	88	32	16	26	down
ENSRNOG00000002821	Phlpp1	13	26172243	26394505	+	222263	-0.326168	0.0349399	0.274696	4228.13	4563.54	4149.54	2976.09	3920.9	3424.3	3924	4675	4155	2834	4486	3335	down
ENSRNOG00000002823	Mapk9	10	35333859	35374355	+	40497	-0.311687	0.0188234	0.187499	10710.4	10383.4	11461.9	7895.98	9738.44	8594.13	9940	10637	11477	7519	11142	8370	down
ENSRNOG00000002907	Plekha6	13	50555454	50578720	-	23267	-1.16363	0.0222229	0.208831	27780.2	13045.4	14046.5	3295.33	10536.4	10662.1	25782	13364	14065	3138	12055	10384	down
ENSRNOG00000002979	Tbx19	13	83403264	83425641	-	22378	-1.82585	0.00318732	0.0597198	48.4877	54.6648	25.9658	9.45123	17.4806	9.241	45	56	26	9	20	9	down
ENSRNOG00000003003	Tbc1d19	14	59403865	59516911	-	113047	-0.292074	0.0248204	0.22363	2611.87	2702	2610.56	1954.3	2114.28	2403.69	2424	2768	2614	1861	2419	2341	down
ENSRNOG00000003025	AABR07039336.2	X	73998034	73999419	-	1386	-0.830439	0.00114247	0.0292319	529.054	858.042	772.983	404.303	451	359.372	491	879	774	385	516	350	down
ENSRNOG00000003033	Plcd3	10	91164812	91186054	-	21243	-0.91324	8.48411e-07	8.00422e-05	2712.08	2560.46	2125.2	1116.3	1339.01	1472.4	2517	2623	2128	1063	1532	1434	down
ENSRNOG00000003059	Optc	13	50735599	50746354	-	10756	-1.35649	0.000165982	0.00655844	88.3553	106.401	71.9054	39.9052	30.5911	33.8837	82	109	72	38	35	33	down
ENSRNOG00000003071	Vamp4	13	80460694	80483600	+	22907	-0.304727	0.0237699	0.217639	3984.61	4212.12	3918.84	2887.88	3594.89	3324.71	3698	4315	3924	2750	4113	3238	down
ENSRNOG00000003108	Acbd4	10	91187593	91196572	+	8980	-0.560173	0.012667	0.14624	2118.37	1620.42	1355.22	1040.69	1152.85	1260.88	1966	1660	1357	991	1319	1228	down
ENSRNOG00000003114	B4galt4	11	64557977	64583994	-	26018	-0.588432	0.00162346	0.0374331	2828.45	2806.45	3072.96	1927	1576.75	2288.69	2625	2875	3077	1835	1804	2229	down
ENSRNOG00000003120	Prelp	13	50749514	50761355	-	11842	-1.08868	0.0152785	0.165305	52788	21131.9	23692.8	9575.15	15286.8	21034.6	48991	21648	23724	9118	17490	20486	down
ENSRNOG00000003136	Fcrla	13	89296573	89306260	-	9688	-21.8665	9.5291e-09	1.50304e-06	0	118.115	0	0	0	0	0	121	0	0	0	0	down
ENSRNOG00000003144	Gprc5c	10	103395511	103417358	+	21848	-1.61418	0.000254393	0.00928123	8684.68	5318.11	5000.42	999.73	3036.38	2170.61	8060	5448	5007	952	3474	2114	down
ENSRNOG00000003219	Trim16	10	49231730	49254621	+	22892	-0.83408	0.00435263	0.0736302	431.002	334.822	243.679	204.777	169.562	192.007	400	343	244	195	194	187	down
ENSRNOG00000003221	Myoc	13	80517536	80527928	+	10393	-4.04654	6.10844e-13	2.66976e-10	4275.54	13721.8	3411.51	315.041	375.833	604.772	3968	14057	3416	300	430	589	down
ENSRNOG00000003228	Mid1ip1	X	13114569	13116743	-	2175	-0.364383	0.0335592	0.267818	4967.29	5989.7	6490.46	4124.94	4359.66	5069.2	4610	6136	6499	3928	4988	4937	down
ENSRNOG00000003232	Slc9a3r1	10	103713045	103730145	+	17101	-0.800028	0.00122126	0.0306259	11063.8	6975.62	6910.9	4406.37	4579.92	5343.35	10268	7146	6920	4196	5240	5204	down
ENSRNOG00000003237	Tp53bp2	13	100817359	100873890	+	56532	-0.462924	0.000518888	0.0161061	6281.85	6487.54	6433.53	4137.54	5208.35	4584.56	5830	6646	6442	3940	5959	4465	down
ENSRNOG00000003248	Mpzl1	13	83805244	83842051	-	36808	-0.413834	0.00389291	0.0685244	5557.77	5074.07	5297.03	3525.31	3929.64	4501.39	5158	5198	5304	3357	4496	4384	down
ENSRNOG00000003283	Rcsd1	13	83854664	83917021	-	62358	-1.05839	9.25159e-05	0.00411917	1870.55	1870.32	1966.41	699.391	780.509	1260.88	1736	1916	1969	666	893	1228	down
ENSRNOG00000003291	Creg1	13	83972212	83984675	+	12464	-1.72527	2.56629e-07	2.86248e-05	1260.68	2169.02	1094.56	435.807	378.455	554.46	1170	2222	1096	415	433	540	down
ENSRNOG00000003330	Acsf2	10	82284720	82326771	-	42052	-0.727527	5.71046e-07	5.58426e-05	5895.02	6447.52	5736.45	3181.91	3703.27	4033.18	5471	6605	5744	3030	4237	3928	down
ENSRNOG00000003338	Pmp22	10	49538588	49568583	+	29996	-0.76413	0.00188363	0.0419286	46591.3	27328.5	35994.6	20970.2	19198.1	24550.2	43240	27996	36042	19969	21965	23910	down
ENSRNOG00000003384	Hs3st3b1	10	50366952	50402616	-	35665	-2.36581	1.49696e-14	8.43653e-12	784.423	578.861	477.372	124.966	90.8991	141.695	728	593	478	119	104	138	down
ENSRNOG00000003400	Fmo4	13	80685325	80703615	-	18291	-1.04456	0.0057489	0.0880351	2311.25	1105.99	1246.36	528.219	929.094	802.94	2145	1133	1248	503	1063	782	down
ENSRNOG00000003428	Rufy3	14	21058595	21128505	-	69911	-0.410209	0.0163598	0.172507	6285.08	8736.61	7517.11	5766.3	5307.99	5887.54	5833	8950	7527	5491	6073	5734	down
ENSRNOG00000003472	Atp11c	X	143346252	143453612	-	107361	-0.402004	0.000869302	0.0237461	3577.31	3528.81	4072.64	2656.85	2880.8	2922.21	3320	3615	4078	2530	3296	2846	down
ENSRNOG00000003479	Rnf150	19	24044103	24265444	+	221342	-0.972831	0.0163564	0.172507	3168.94	1637.02	1760.68	653.185	1234.13	1458.02	2941	1677	1763	622	1412	1420	down
ENSRNOG00000003510	Fmo2	13	80755058	80775264	-	20207	-1.6183	0.00400369	0.0696532	148810	39207.4	34756.3	22544.3	20824.6	29192.3	138106	40165	34802	21468	23826	28431	down
ENSRNOG00000003553	Efemp1	14	113202419	113295014	+	92596	-0.976893	0.0300252	0.249911	98650.9	45968.2	45104.6	19707.9	28198.8	48486.5	91555	47091	45164	18767	32263	47222	down
ENSRNOG00000003554	Piga	X	31786194	31799560	-	13367	-0.379526	0.000888564	0.0240665	1645.35	1730.73	1885.52	1374.63	1366.11	1304.01	1527	1773	1888	1309	1563	1270	down
ENSRNOG00000003581	Pou2f1	13	84083632	84217366	-	133735	-0.330895	0.00621948	0.0926262	1912.57	1649.71	1730.72	1335.77	1436.91	1434.41	1775	1690	1733	1272	1644	1397	down
ENSRNOG00000003613	Mid1	X	25458771	25628272	-	169502	-0.959938	0.000962125	0.0256919	8691.15	6985.38	7973.51	4986.05	2568.77	4604.07	8066	7156	7984	4748	2939	4484	down
ENSRNOG00000003620	Fmo3	13	80837420	80862963	-	25544	-1.6376	0.000150955	0.0060654	43214.4	16172	16802.9	6292.42	8823.33	9370.37	40106	16567	16825	5992	10095	9126	down
ENSRNOG00000003635	Disp1	13	101451932	101597570	-	145639	-0.287721	0.0100529	0.125828	3281	3584.45	3393.53	2585.44	2917.51	2900.65	3045	3672	3398	2462	3338	2825	down
ENSRNOG00000003668	Olr1404	10	36466229	36467176	+	948	-5.81037	0.00660495	0.0958995	21.5501	5.85694	2.99606	0	0	0	20	6	3	0	0	0	down
ENSRNOG00000003675	Ptchd1	X	42558931	42614242	+	55312	-3.47103	0.00303307	0.0576876	29.0926	150.328	83.8896	16.8022	6.99224	0	27	154	84	16	8	0	down
ENSRNOG00000003709	Kmo	13	93684437	93716227	+	31791	-6.03852	0.041956	0.308455	0	17.5708	17.9763	0	0	0	0	18	18	0	0	0	down
ENSRNOG00000003738	Ush2a	13	106751625	107427329	+	675705	-2.65408	1.05891e-08	1.6433e-06	657.277	470.508	238.686	52.5068	94.3953	69.8209	610	482	239	50	108	68	down
ENSRNOG00000003742	Cdkl5	X	35599258	35771711	+	172454	-1.04722	0.000767105	0.0215676	387.901	494.912	631.169	179.573	255.217	297.765	360	507	632	171	292	290	down
ENSRNOG00000003745	Atf3	13	109817728	109849632	-	31905	-1.45356	0.0373827	0.285618	5130	45851.1	35893.8	5909.12	14557	11253.5	4761	46971	35941	5627	16655	10960	down
ENSRNOG00000003772	Csrp2	7	53630621	53649310	+	18690	-2.28601	1.60358e-06	0.000138477	30633.4	12088.7	13540.2	2424.77	5856.88	3253.86	28430	12384	13558	2309	6701	3169	down
ENSRNOG00000003787	Lcorl	14	69800156	69897384	+	97229	-0.5361	0.00773731	0.107251	532.287	584.718	734.034	393.801	461.488	420.979	494	599	735	375	528	410	down
ENSRNOG00000003809	Sat1	X	43625169	43629765	+	4597	-0.574402	0.0456846	0.323196	7543.61	11554.8	8207.2	4279.31	7113.73	6944.1	7001	11837	8218	4075	8139	6763	down
ENSRNOG00000003833	Nenf	13	109990294	109997092	-	6799	-0.336934	0.000465809	0.0149115	6178.41	6178.1	6683.2	5169.82	4786.19	5119.51	5734	6329	6692	4923	5476	4986	down
ENSRNOG00000003849	Stx8	10	54512983	54753302	+	240320	-0.306956	0.00370827	0.0661768	1653.97	1805.89	1727.73	1396.68	1339.89	1458.02	1535	1850	1730	1330	1533	1420	down
ENSRNOG00000003872	NEWGENE_620180	9	52894365	52912293	-	17929	-0.583543	0.00167737	0.0383378	1414.76	1540.38	1225.39	991.329	784.005	1015.48	1313	1578	1227	944	897	989	down
ENSRNOG00000003929	Pcdh19	X	104391607	104493757	-	102151	-0.755133	0.0255399	0.22731	35149.3	16379.9	19815.9	11117.8	15607.6	15545.4	32621	16780	19842	10587	17857	15140	down
ENSRNOG00000003992	Pik3r6	10	55085259	55135092	+	49834	-4.51915	0.00155446	0.036185	99.1304	92.735	135.821	0	0	14.3749	92	95	136	0	0	14	down
ENSRNOG00000004011	Nedd1	7	33543828	33584564	-	40737	-0.353798	0.0480111	0.333617	2958.83	3771.87	3570.3	3104.2	2483.12	2474.53	2746	3864	3575	2956	2841	2410	down
ENSRNOG00000004019	Phlda1	7	54247460	54249664	+	2205	-0.664104	0.0280065	0.24026	4424.23	6165.41	6353.64	2337.6	4438.33	3916.13	4106	6316	6362	2226	5078	3814	down
ENSRNOG00000004040	Abca8	10	98237141	98294522	-	57382	-1.2248	0.000770417	0.0215676	12939.7	6691.56	9248.83	2742.96	3908.66	5704.77	12009	6855	9261	2612	4472	5556	down
ENSRNOG00000004068	Ncoa1	6	28677540	28931843	-	254304	-0.50873	3.13866e-06	0.000251751	16726.1	16172	14946.3	11044.3	10620.3	11963	15523	16567	14966	10517	12151	11651	down
ENSRNOG00000004094	Ptger1	19	24800072	24803373	+	3302	-1.4115	0.00126286	0.0312845	76.5028	50.7602	64.9146	26.2534	17.4806	28.7498	71	52	65	25	20	28	down
ENSRNOG00000004110	Trib2	6	41016730	41039437	-	22708	-0.954731	0.000842583	0.0232835	21555.5	14856.1	18358.8	6326.02	10684.1	11247.3	20005	15219	18383	6024	12224	10954	down
ENSRNOG00000004133	Slc7a3	X	70972765	70978952	-	6188	-1.64529	0.00451436	0.0755847	1043.02	1285.6	2062.29	144.919	742.926	515.442	968	1317	2065	138	850	502	down
ENSRNOG00000004147	Abca8a	10	98319480	98390384	-	70905	-1.98197	9.73893e-06	0.000660028	86628.1	57313.1	53800.2	22479.2	7167.05	20411.3	80397	58713	53871	21406	8200	19879	down
ENSRNOG00000004158	Hdac9	6	53488883	54059119	-	570237	-2.01169	0.0343618	0.271421	54.9527	641.335	1999.37	140.718	258.713	269.016	51	657	2002	134	296	262	down
ENSRNOG00000004165	Prkd1	6	71035332	71349249	-	313918	-0.440244	0.000649784	0.0192207	1121.68	1318.79	1268.33	903.118	884.519	946.689	1041	1351	1270	860	1012	922	down
ENSRNOG00000004171	Dnah9	10	52351192	52710862	-	359671	-3.53065	0.0192489	0.190232	122.835	11.7139	7.98948	4.20055	0	8.21422	114	12	8	4	0	8	down
ENSRNOG00000004198	Stxbp6	6	65089318	65319527	-	230210	-1.1354	0.0152076	0.164935	1533.29	2110.45	2541.65	386.45	1283.95	1144.86	1423	2162	2545	368	1469	1115	down
ENSRNOG00000004205	Pkdcc	6	6427657	6436974	+	9318	-0.715296	3.73206e-06	0.000289586	2931.89	2829.88	2408.83	1653.97	1500.71	1822.53	2721	2899	2412	1575	1717	1775	down
ENSRNOG00000004208	Crim1	6	788548	960703	+	172156	-0.923145	0.00791858	0.108904	21902.4	11354.7	14223.3	5701.19	8517.42	10820.2	20327	11632	14242	5429	9745	10538	down
ENSRNOG00000004221	Lgr5	7	58448277	58587787	-	139511	-1.89259	0.00664429	0.0962096	66.8052	225.492	150.802	70.3592	17.4806	31.8301	62	231	151	67	20	31	down
ENSRNOG00000004245	Mgst3	13	85601499	85622314	-	20816	-0.900383	0.00865301	0.114745	1994.46	1364.67	1124.52	530.319	997.268	873.788	1851	1398	1126	505	1141	851	down
ENSRNOG00000004258	Chst7	X	2623024	2657155	-	34132	-1.31318	0.0248659	0.223751	75.4253	66.3787	27.9632	29.4038	17.4806	21.5623	70	68	28	28	20	21	down
ENSRNOG00000004281	Cobl	14	92342957	92577936	-	234980	-2.26426	5.58588e-05	0.00275522	422.382	959.563	1132.51	69.309	228.996	224.864	392	983	1134	66	262	219	down
ENSRNOG00000004282	Arl4a	6	59948577	59950586	-	2010	-0.886936	0.00544855	0.0855471	10432.4	6587.11	6710.17	2979.24	4220.69	5631.87	9682	6748	6719	2837	4829	5485	down
ENSRNOG00000004311	Gpr182	7	71045543	71048383	-	2841	-0.505021	0.0158865	0.169267	1345.8	1070.84	917.792	701.491	813.722	833.743	1249	1097	919	668	931	812	down
ENSRNOG00000004377	Lpin1	6	41799749	41870046	-	70298	-0.335482	0.0378012	0.287794	3173.25	3038.78	2566.62	2484.62	2039.99	2433.46	2945	3113	2570	2366	2334	2370	down
ENSRNOG00000004414	F11r	13	89826254	89850612	+	24359	-1.35577	0.00589735	0.0892562	4056.8	3301.36	3246.73	491.464	2083.69	1567.89	3765	3382	3251	468	2384	1527	down
ENSRNOG00000004466	Fam210b	3	170354141	170362513	+	8373	-0.646793	0.00144623	0.0342616	1133.53	1288.53	1391.17	675.238	966.677	792.672	1052	1320	1393	643	1106	772	down
ENSRNOG00000004516	Itgbl1	15	110114148	110378969	+	264822	-1.12001	1.91329e-05	0.00115098	16753	14717.5	16935.7	4967.15	8464.98	8838.5	15548	15077	16958	4730	9685	8608	down
ENSRNOG00000004520	Wdr60	6	144069022	144123729	-	54708	-0.30012	0.0442595	0.317755	3453.4	4307.78	4277.37	3231.27	3469.03	3077.25	3205	4413	4283	3077	3969	2997	down
ENSRNOG00000004603	Srgap1	7	63973279	64251110	-	277832	-1.22678	8.34327e-06	0.00058392	3256.22	4805.62	3628.22	1185.6	1859.06	1949.85	3022	4923	3633	1129	2127	1899	down
ENSRNOG00000004645	Galnt5	3	44025300	44074678	+	49379	-0.811578	0.00746917	0.104412	455.784	338.727	429.435	173.273	308.533	214.596	423	347	430	165	353	209	down
ENSRNOG00000004650	Begain	6	132936970	132972511	-	35542	-0.991035	0.0423024	0.309726	1499.89	418.772	717.056	478.862	339.998	507.228	1392	429	718	456	389	494	down
ENSRNOG00000004668	Slc25a35	10	55555089	55559082	+	3994	-0.565225	0.00192987	0.0427847	1097.98	1064.01	957.739	827.508	670.381	610.933	1019	1090	959	788	767	595	down
ENSRNOG00000004693	Pbx1	13	86390741	86451002	-	60262	-0.429553	0.0120677	0.141845	11646.7	9238.35	9728.2	6988.66	7056.92	8684.48	10809	9464	9741	6655	8074	8458	down
ENSRNOG00000004696	Arhgap5	6	73345392	73405880	+	60489	-0.29112	0.0163689	0.172518	16961	18939.4	18208	13869.2	16196.7	14154.1	15741	19402	18232	13207	18531	13785	down
ENSRNOG00000004706	Vit	6	1147012	1208392	+	61381	-1.64223	0.00440502	0.0742233	5197.88	5192.18	3224.76	406.403	1616.08	2339	4824	5319	3229	387	1849	2278	down
ENSRNOG00000004736	Ralgps2	13	74422944	74564184	-	141241	-1.04876	1.24386e-06	0.000110533	6460.71	8632.16	5940.18	2913.08	3852.72	3400.69	5996	8843	5948	2774	4408	3312	down
ENSRNOG00000004752	Nalcn	15	109735595	110046704	-	311110	-3.01864	1.45959e-12	6.01128e-10	507.504	569.1	815.926	40.9553	79.5367	112.946	471	583	817	39	91	110	down
ENSRNOG00000004754	Tc2n	6	125437775	125590049	-	152275	-1.13672	1.27688e-05	0.000822483	614.177	524.197	404.468	248.882	261.335	190.981	570	537	405	237	299	186	down
ENSRNOG00000004766	Glis2	10	11154658	11174861	-	20204	-0.621937	0.0057176	0.0877764	4910.19	3645.95	3782.02	2101.32	2885.17	3030.02	4557	3735	3787	2001	3301	2951	down
ENSRNOG00000004783	Fam171b	3	71210301	71262615	+	52315	-1.13482	6.14563e-06	0.000446152	3479.26	2950.92	4196.48	1356.78	1415.93	2066.9	3229	3023	4202	1292	1620	2013	down
ENSRNOG00000004834	Llgl2	10	104368247	104403724	+	35478	-0.420966	0.00296095	0.0569736	513.969	548.6	525.309	365.448	419.534	400.443	477	562	526	348	480	390	down
ENSRNOG00000004893	Atp5s	6	92057807	92076021	+	18215	-0.65245	8.70581e-06	0.000599497	1299.47	1142.1	1434.11	804.405	811.1	850.172	1206	1170	1436	766	928	828	down
ENSRNOG00000004926	Mettl15	3	100183405	100364400	-	180996	-0.45689	0.0439729	0.316747	589.395	651.097	714.06	563.923	371.463	489.773	547	667	715	537	425	477	down
ENSRNOG00000004936	Sdc2	7	71572941	71686044	+	113104	-0.633814	0.018446	0.184944	12888	14031.3	16180.7	6683.07	12376.3	8716.31	11961	14374	16202	6364	14160	8489	down
ENSRNOG00000005043	Cpeb2	14	72331705	72380330	-	48626	-1.24049	7.10291e-07	6.82134e-05	4117.14	3368.72	3511.38	1096.34	1854.69	1702.4	3821	3451	3516	1044	2122	1658	down
ENSRNOG00000005046	Tspan13	6	55497658	55524436	-	26779	-2.00458	3.33003e-06	0.000264133	461.172	1222.15	732.037	143.869	253.469	204.329	428	1252	733	137	290	199	down
ENSRNOG00000005053	Egln3	6	75050329	75075795	-	25467	-0.788583	0.0456151	0.323002	397.599	672.572	295.611	211.077	242.98	336.783	369	689	296	201	278	328	down
ENSRNOG00000005063	Atl1	6	92229686	92370421	+	140736	-0.797181	0.00533637	0.0841181	1326.41	2447.23	2284.99	1012.33	1294.44	1179.77	1231	2507	2288	964	1481	1149	down
ENSRNOG00000005108	Wfs1	14	78640620	78665966	+	25347	-0.528257	2.49585e-05	0.00142536	2385.59	2225.64	2399.84	1514.3	1562.77	1784.54	2214	2280	2403	1442	1788	1738	down
ENSRNOG00000005133	Mapt	10	92288910	92386517	+	97608	-1.56422	0.0214252	0.203644	629.262	4027.63	3907.86	511.417	888.889	1496.01	584	4126	3913	487	1017	1457	down
ENSRNOG00000005195	Cst3	3	143219686	143223615	-	3930	-0.6273	0.00494712	0.0803851	77331.4	97094.5	77103.5	52812.4	43094.9	66930.5	71769	99466	77205	50291	49306	65185	down
ENSRNOG00000005215	Klhl4	X	86126157	86229563	+	103407	-2.88826	1.05919e-06	9.69384e-05	339.414	207.922	102.865	16.8022	41.9534	28.7498	315	213	103	16	48	28	down
ENSRNOG00000005248	Slc1a4	14	104581190	104612597	-	31408	-0.684322	0.0166195	0.17375	5055.65	3602.02	4449.14	2767.11	1878.29	3511.58	4692	3690	4455	2635	2149	3420	down
ENSRNOG00000005271	Rapgef5	6	145546595	145625236	+	78642	-0.999291	0.0461305	0.32562	1332.87	1111.84	677.109	830.658	232.492	499.014	1237	1139	678	791	266	486	down
ENSRNOG00000005287	Syne3	6	128641214	128727374	-	86161	-0.470514	0.00672625	0.0969376	6627.73	7995.71	7871.64	4703.56	5270.4	6261.29	6151	8191	7882	4479	6030	6098	down
ENSRNOG00000005309	Scn8a	7	142575672	142684114	+	108443	-1.16442	0.000195381	0.00745862	865.236	507.602	536.294	337.094	287.556	226.918	803	520	537	321	329	221	down
ENSRNOG00000005323	AABR07064873.1	6	98844926	99153551	+	308626	-0.549116	0.00148198	0.034877	52421.6	63760.7	52928.3	32929.1	43538.9	39107.9	48651	65318	52998	31357	49814	38088	down
ENSRNOG00000005333	Azin1	7	77345646	77372398	-	26753	-0.708312	0.045443	0.322262	18159.2	40848.3	37551.6	16067.1	24511.3	18519	16853	41846	37601	15300	28044	18036	down
ENSRNOG00000005335	Galnt13	3	40038336	40624530	+	586195	-3.06473	1.65433e-06	0.000141717	367.429	114.21	95.8738	25.2033	19.2287	24.6427	341	117	96	24	22	24	down
ENSRNOG00000005362	Rab3ip	7	59928426	59957232	-	28807	-0.354501	0.0155627	0.166979	1117.37	1227.03	1123.52	810.706	897.629	1004.19	1037	1257	1125	772	1027	978	down
ENSRNOG00000005391	Prex2	5	7627771	7941822	-	314052	-0.784884	0.0205184	0.198723	2040.79	2503.84	2402.84	755.048	1613.46	1663.38	1894	2565	2406	719	1846	1620	down
ENSRNOG00000005413	Creb3l1	3	80892435	80933283	-	40849	-1.03233	1.20792e-08	1.80902e-06	31271.3	23801.6	23893.6	11454.9	14170.7	12981.5	29022	24383	23925	10908	16213	12643	down
ENSRNOG00000005434	Sptbn1	14	114518816	114692764	-	173949	-0.656948	0.00853035	0.113965	235525	285157	306380	126334	216159	182045	218584	292122	306783	120302	247313	177297	down
ENSRNOG00000005451	Dnah11	6	145785275	146099053	-	313779	-1.84516	8.58092e-05	0.00388518	1214.35	1953.29	1327.25	174.323	580.356	495.933	1127	2001	1329	166	664	483	down
ENSRNOG00000005478	Fkbp9	4	87167514	87234197	+	66684	-0.356002	0.00430744	0.0730007	42315.7	35279.3	38654.1	28439.8	30540.4	31847.6	39272	36141	38705	27082	34942	31017	down
ENSRNOG00000005504	Pkp4	3	45277348	45414613	+	137266	-1.17191	0.000865629	0.0237347	16166.9	8807.87	9517.47	3361.49	6356.82	5589.78	15004	9023	9530	3201	7273	5444	down
ENSRNOG00000005515	Rhbdl3	10	67677071	67731670	+	54600	-1.19074	0.0140331	0.156936	1175.56	1107.94	1650.83	237.331	579.482	906.644	1091	1135	1653	226	663	883	down
ENSRNOG00000005580	Itgb4	10	104523996	104561078	+	37083	-1.65052	3.41104e-06	0.00026956	149312	204960	129513	29334.5	65079.4	59682.5	138572	209966	129683	27934	74459	58126	down
ENSRNOG00000005616	Ncoa3	3	162692185	162787548	+	95364	-0.765035	0.00579597	0.0882835	19906.9	12809.1	13049.8	6865.79	10937.6	9126	18475	13122	13067	6538	12514	8888	down
ENSRNOG00000005641	Fbxl4	5	36555109	36629689	+	74581	-0.341882	0.0168235	0.175069	2480.41	3070.02	2632.54	2025.71	2279.47	2151.1	2302	3145	2636	1929	2608	2095	down
ENSRNOG00000005667	Astn1	13	76055410	76370674	+	315265	-1.52003	0.0238219	0.218022	24.7826	29.2847	33.9553	4.20055	13.9845	12.3213	23	30	34	4	16	12	down
ENSRNOG00000005673	Runx1t1	5	27312928	27442841	+	129914	-0.703131	0.00198478	0.0435067	9482.04	9539.99	9508.49	5375.65	4565.93	7583.78	8800	9773	9521	5119	5224	7386	down
ENSRNOG00000005687	Slc6a14	X	120624518	120649111	+	24594	-7.27988	0.000109843	0.0047451	6.46502	13.6662	63.9159	0	0	0	6	14	64	0	0	0	down
ENSRNOG00000005726	Pclo	4	16454904	17058921	-	604018	-2.43972	4.75807e-05	0.00244949	187.486	424.628	182.759	32.5542	84.7809	28.7498	174	435	183	31	97	28	down
ENSRNOG00000005758	Btbd11	7	24043126	24313885	-	270760	-1.27156	1.54939e-05	0.000967396	479.489	785.807	727.043	262.534	225.5	337.81	445	805	728	250	258	329	down
ENSRNOG00000005781	Wnt16	4	49369296	49379703	+	10408	-1.16532	3.56301e-05	0.00193669	1129.22	1621.4	1227.38	440.007	575.986	757.762	1048	1661	1229	419	659	738	down
ENSRNOG00000005801	Stx17	5	63870432	63922730	+	52299	-0.310729	0.0339105	0.269472	2882.32	2392.56	2521.68	2311.35	1998.03	1976.55	2675	2451	2525	2201	2286	1925	down
ENSRNOG00000005809	Arhgdib	4	170913923	170932618	-	18696	-0.795581	0.0478128	0.332779	4806.75	2249.07	3599.26	1189.8	2384.35	2563.86	4461	2304	3604	1133	2728	2497	down
ENSRNOG00000005818	RGD1563349	4	21584369	21668570	-	84202	-1.24383	0.0293771	0.246915	45.2552	75.1641	64.9146	13.6518	23.5988	41.0711	42	77	65	13	27	40	down
ENSRNOG00000005850	Gdap1	5	1328913	1347921	-	19009	-2.24231	9.54487e-09	1.50304e-06	876.011	471.484	477.372	88.2115	131.979	165.311	813	483	478	84	151	161	down
ENSRNOG00000005868	Ttc21b	3	52286794	52361060	-	74267	-0.479376	0.0487932	0.336323	4966.22	8698.54	7291.4	5345.2	4844.75	4842.28	4609	8911	7301	5090	5543	4716	down
ENSRNOG00000005882	Tle1	5	88546568	88629491	-	82924	-0.781405	0.0230556	0.213379	1998.77	3024.14	2803.31	981.878	2152.74	1417.98	1855	3098	2807	935	2463	1381	down
ENSRNOG00000005931	Cpq	7	71709157	72167417	+	458261	-0.486537	0.0222956	0.209238	11423.7	8885.96	9441.57	6163.25	6313.99	8757.38	10602	9103	9454	5869	7224	8529	down
ENSRNOG00000005934	Mlip	8	84434784	84632817	-	198034	-1.35211	0.0283394	0.2418	148.696	675.501	682.102	164.871	288.43	136.561	138	692	683	157	330	133	down
ENSRNOG00000005955	Naalad2	8	17454122	17525906	-	71785	-1.4791	5.7369e-05	0.00281148	307.089	214.755	284.625	59.8578	124.112	104.731	285	220	285	57	142	102	down
ENSRNOG00000005956	Erich5	7	73222730	73242899	+	20170	-1.44861	0.0408601	0.302998	35.5576	74.188	34.954	7.35096	27.969	17.4552	33	76	35	7	32	17	down
ENSRNOG00000005990	Wdsub1	3	45925008	45955449	-	30442	-0.404259	0.0121958	0.142398	1625.95	1434.95	1550.96	1042.79	1102.15	1339.94	1509	1470	1553	993	1261	1305	down
ENSRNOG00000006010	Slc6a20	8	132665927	132753292	-	87366	-3.46793	0.000375909	0.0126979	340.491	2037.24	1073.59	13.6518	251.721	46.205	316	2087	1075	13	288	45	down
ENSRNOG00000006033	Spon2	14	82818663	82824599	+	5937	-1.61451	0.00200565	0.0438295	1024.71	622.788	965.729	114.465	475.472	262.855	951	638	967	109	544	256	down
ENSRNOG00000006052	Sulf2	3	162791355	162872831	-	81477	-1.2661	0.000309528	0.0109027	111486	64535.7	80735.7	21369.2	43613.2	41772.4	103467	66112	80842	20349	49899	40683	down
ENSRNOG00000006060	Matn2	7	72985495	73207695	+	222201	-0.958579	3.24706e-05	0.00180153	54265.3	89418.9	65072.4	33473.1	39436.2	34509	50362	91603	65158	31875	45120	33609	down
ENSRNOG00000006110	Jph1	5	1417478	1511416	+	93939	-1.56693	0.0064013	0.0943003	101.285	81.9972	63.9159	13.6518	23.5988	46.205	94	84	64	13	27	45	down
ENSRNOG00000006112	LOC102554315	3	145639155	145641654	-	2500	-0.34721	0.0127764	0.14695	1064.57	915.636	1057.61	812.806	742.926	832.716	988	938	1059	774	850	811	down
ENSRNOG00000006170	Bach2	5	47546014	47807166	+	261153	-1.5464	0.00533604	0.0841181	138.998	508.578	514.323	108.164	110.128	179.686	129	521	515	103	126	175	down
ENSRNOG00000006227	Ifih1	3	48557696	48604097	-	46402	-0.633138	3.04468e-07	3.30989e-05	5127.84	5348.37	5184.18	3388.79	3025.02	3685.1	4759	5479	5191	3227	3461	3589	down
ENSRNOG00000006298	Cpne3	5	33528154	33574596	-	46443	-0.293601	0.000627357	0.0187124	9696.46	9282.28	9941.91	7574.64	7930.08	8089.98	8999	9509	9955	7213	9073	7879	down
ENSRNOG00000006384	Ddx58	5	56500734	56536772	-	36039	-0.372471	0.0117963	0.139669	2536.44	2230.52	2382.86	1665.52	1776.03	2081.28	2354	2285	2386	1586	2032	2027	down
ENSRNOG00000006553	Bnc2	5	102415847	102786331	-	370485	-0.525325	0.0370516	0.284408	19569.6	12829.6	13461.3	8628.97	10560	12674.5	18162	13143	13479	8217	12082	12344	down
ENSRNOG00000006569	Itgb8	6	147094097	147172813	-	78717	-1.06642	0.00920755	0.118789	55768.4	170303	111937	53288.1	44201.5	63910.7	51757	174463	112084	50744	50572	62244	down
ENSRNOG00000006588	Meox2	6	56625650	56689238	+	63589	-0.716112	0.0336041	0.267818	14437.5	6509.99	9151.95	4811.73	6662.73	6847.58	13399	6669	9164	4582	7623	6669	down
ENSRNOG00000006612	Map2k3	10	47182433	47203753	+	21321	-26.1008	2.37705e-11	7.59806e-09	2650.66	0	0	0	0	0	2460	0	0	0	0	0	down
ENSRNOG00000006639	Scn9a	3	52583951	52664209	-	80259	-1.88733	0.0183341	0.184167	123.913	703.809	1523.99	137.568	346.99	150.936	115	721	1526	131	397	147	down
ENSRNOG00000006644	Kdm4c	5	90800082	91012659	+	212578	-0.278632	0.00564918	0.0872935	4385.44	4680.67	4591.96	3558.91	3712.88	3988	4070	4795	4598	3389	4248	3884	down
ENSRNOG00000006663	Usp2	8	48406260	48430885	+	24626	-1.02225	9.03469e-05	0.00403939	1969.68	1266.08	1350.22	621.681	750.792	885.082	1828	1297	1352	592	859	862	down
ENSRNOG00000006689	Chd7	5	21830882	21950696	+	119815	-0.683377	0.044739	0.319602	6778.58	13042.4	13698	5258.03	8672.13	6942.04	6291	13361	13716	5007	9922	6761	down
ENSRNOG00000006699	Mlh3	6	109059341	109095557	-	36217	-0.33811	0.0220084	0.207635	4349.88	3661.57	3649.2	2767.11	3172.73	3283.63	4037	3751	3654	2635	3630	3198	down
ENSRNOG00000006726	Zfp9	4	150517027	150522351	-	5325	-0.615882	0.000449472	0.014475	1787.58	2198.31	2311.96	1500.65	1215.78	1394.36	1659	2252	2315	1429	1391	1358	down
ENSRNOG00000006735	Cdkn2b	5	107845951	107858104	-	12154	-1.39796	0.0135378	0.153037	16942.7	2870.88	8868.33	3468.6	3062.6	4352.51	15724	2941	8880	3303	3504	4239	down
ENSRNOG00000006740	Castor1	14	84447885	84452367	+	4483	-0.948892	0.0250488	0.224454	7917.5	3205.7	4963.47	1661.32	3475.14	3196.36	7348	3284	4970	1582	3976	3113	down
ENSRNOG00000006787	Dhcr24	5	126164674	126191206	+	26533	-0.409008	0.0270545	0.23536	24121	25186.8	23849.6	21345.1	14547.4	19206.9	22386	25802	23881	20326	16644	18706	down
ENSRNOG00000006800	Tmem246	5	64848658	64850427	-	1770	-0.835106	0.0325029	0.263169	334.026	623.765	651.143	212.128	409.046	280.31	310	639	652	202	468	273	down
ENSRNOG00000006802	Lrrn1	4	139670092	139673143	+	3052	-3.17028	0.00585309	0.0888376	21.5501	61.4979	27.9632	8.40109	0	4.10711	20	63	28	8	0	4	down
ENSRNOG00000006824	Hdac11	4	122781095	122798353	+	17259	-0.609601	0.0156995	0.167861	613.1	458.794	664.126	304.54	436.141	396.336	569	470	665	290	499	386	down
ENSRNOG00000006857	AABR07060833.1	4	96562725	96564611	+	1887	-0.972118	0.0129787	0.148717	112.06	77.1164	77.8975	43.0556	57.686	34.9104	104	79	78	41	66	34	down
ENSRNOG00000006864	Scaper	8	60126624	60570058	-	443435	-0.752657	1.0902e-05	0.000723046	6629.88	5227.32	6495.45	3815.15	3170.11	3907.91	6153	5355	6504	3633	3627	3806	down
ENSRNOG00000006877	Efnb1	X	68891227	68904038	+	12812	-0.76945	1.65812e-05	0.00102041	20554.5	20812.7	20328.2	9607.7	12835.1	13749.6	19076	21321	20355	9149	14685	13391	down
ENSRNOG00000006957	Gria4	8	1548146	2045817	-	497672	-2.72566	0.00128242	0.0314956	62.4952	110.306	128.83	2.10027	28.843	14.3749	58	113	129	2	33	14	down
ENSRNOG00000006975	Wasl	4	51677722	51726212	-	48491	-0.287269	0.0148286	0.162945	19374.6	17173.5	17719.7	13582.5	15460.7	15425.3	17981	17593	17743	12934	17689	15023	down
ENSRNOG00000006978	Mterf2	7	24638208	24648255	+	10048	-0.726486	0.00129982	0.0318501	626.03	413.891	555.269	307.69	317.273	338.837	581	424	556	293	363	330	down
ENSRNOG00000007014	Cnksr2	X	39711201	39951847	+	240647	-0.49354	0.0080576	0.110263	28199.4	20669.2	22283.7	15974.7	15493.9	19069.3	26171	21174	22313	15212	17727	18572	down
ENSRNOG00000007030	Epha7	5	43603043	43757549	+	154507	-0.710808	0.0136138	0.153529	323.251	236.23	195.742	144.919	172.184	143.749	300	242	196	138	197	140	down
ENSRNOG00000007102	Acss1	3	146420346	146470293	-	49948	-1.51068	4.71052e-07	4.71405e-05	3766.95	4277.52	2686.46	1448.14	862.668	1455.97	3496	4382	2690	1379	987	1418	down
ENSRNOG00000007115	Crebl2	4	168599331	168619764	+	20434	-0.567977	0.000835788	0.0231555	827.523	651.097	716.058	496.715	457.118	526.737	768	667	717	473	523	513	down
ENSRNOG00000007127	Bbs5	3	55886695	55907716	+	21022	-0.352049	0.0181832	0.18308	1293	1061.08	1204.41	931.471	861.794	994.947	1200	1087	1206	887	986	969	down
ENSRNOG00000007202	Sema3d	4	19224310	19413484	-	189175	-1.58521	0.000365831	0.0124557	4934.97	9814.29	4712.8	1415.58	1699.99	3370.91	4580	10054	4719	1348	1945	3283	down
ENSRNOG00000007256	Necab1	5	28504558	28737719	-	233162	-1.0083	0.0284327	0.241992	343.724	375.821	372.51	102.913	306.785	132.454	319	385	373	98	351	129	down
ENSRNOG00000007258	Sbspon	5	2813131	2843483	+	30353	-2.20781	1.27889e-05	0.000822483	381.436	409.986	187.753	40.9553	61.1821	109.865	354	420	188	39	70	107	down
ENSRNOG00000007261	Gli2	13	34829139	35048444	-	219306	-0.419028	0.0278152	0.239137	7693.38	6335.26	5861.29	4171.14	5536.11	5167.77	7140	6490	5869	3972	6334	5033	down
ENSRNOG00000007290	Atp1a2	13	90651686	90676629	-	24944	-2.79673	8.77501e-09	1.43455e-06	7355.04	16085.1	8384.96	2239.94	1632.69	707.45	6826	16478	8396	2133	1868	689	down
ENSRNOG00000007291	Terf1	5	2853459	2882668	-	29210	-0.521516	0.00208312	0.0446567	3594.55	3323.82	3409.51	2838.52	2069.7	2287.66	3336	3405	3414	2703	2368	2228	down
ENSRNOG00000007324	Plxna2	13	113373578	113571648	+	198071	-0.908342	0.00300119	0.0573358	6814.14	3821.66	5262.07	3465.45	2057.47	2947.88	6324	3915	5269	3300	2354	2871	down
ENSRNOG00000007327	Pars2	5	126254142	126259200	+	5059	-0.29158	0.0332165	0.26603	1239.13	1434.95	1517	1152	1105.65	1167.45	1150	1470	1519	1097	1265	1137	down
ENSRNOG00000007329	Frmd6	6	93281408	93358840	+	77433	-0.33587	0.00838563	0.113027	26824.5	24507.4	29921.6	20480.8	21363	22533.7	24895	25106	29961	19503	24442	21946	down
ENSRNOG00000007359	Gca	3	48626038	48661317	+	35280	-1.15737	0.00371425	0.0661768	2111.91	2338.87	2014.35	505.116	1497.21	895.35	1960	2396	2017	481	1713	872	down
ENSRNOG00000007420	Hrh1	4	146455332	146457074	+	1743	-2.6213	3.33233e-08	4.57469e-06	490.264	797.521	611.196	45.1559	152.081	110.892	455	817	612	43	174	108	down
ENSRNOG00000007426	Tmem64	5	28850950	28867227	+	16278	-0.744324	0.030487	0.252604	2825.22	2173.9	1876.53	1028.08	2020.76	1054.5	2622	2227	1879	979	2312	1027	down
ENSRNOG00000007457	Serping1	3	72161189	72171078	-	9890	-1.02416	0.00498604	0.0807723	290902	219962	174991	135434	63106.7	138693	269978	225335	175221	128968	72202	135076	down
ENSRNOG00000007489	Zfp41	7	116653664	116661942	+	8279	-0.295349	0.0330628	0.265295	2451.32	2792.79	2715.43	2403.76	1996.28	2087.44	2275	2861	2719	2289	2284	2033	down
ENSRNOG00000007539	Rsad2	6	45655954	45669148	-	13195	-1.72521	0.0205636	0.198821	340.491	76.1403	70.9067	47.2562	31.4651	68.7941	316	78	71	45	36	67	down
ENSRNOG00000007576	Zfp597	10	11912543	11917898	+	5356	-0.370329	0.0162178	0.171853	795.198	640.359	673.114	537.67	549.765	543.165	738	656	674	512	629	529	down
ENSRNOG00000007590	Eya1	5	4373626	4513142	+	139517	-1.46947	0.0113853	0.136727	657.277	293.823	575.243	79.8104	326.013	144.776	610	301	576	76	373	141	down
ENSRNOG00000007613	C1qtnf5	8	48443767	48445637	+	1871	-0.779586	0.00584053	0.0887099	8270.92	5022.33	6855.98	2948.78	3934.88	4853.58	7676	5145	6865	2808	4502	4727	down
ENSRNOG00000007646	Sipa1l1	6	106039991	106163302	+	123312	-0.629172	0.0119276	0.140584	23730.9	17836.3	23619.9	10189.5	15528	16428.4	22024	18272	23651	9703	17766	16000	down
ENSRNOG00000007647	Oprk1	5	13744658	13760305	-	15648	-7.05056	0.000155868	0.00621613	4.31002	23.4278	43.9422	0	0	0	4	24	44	0	0	0	down
ENSRNOG00000007690	Cmpk2	6	45683234	45694822	+	11589	-0.655379	0.00356101	0.0645797	388.979	317.251	392.483	259.384	191.413	247.453	361	325	393	247	219	241	down
ENSRNOG00000007713	Tmcc3	7	35309265	35543759	+	234495	-1.40719	0.00216249	0.0458081	386.824	826.805	683.101	155.42	372.337	186.873	359	847	684	148	426	182	down
ENSRNOG00000007733	Arhgef9	X	64248278	64428592	-	180315	-0.416253	0.027771	0.239045	1617.33	2010.88	1532.98	1156.2	1468.37	1242.4	1501	2060	1535	1101	1680	1210	down
ENSRNOG00000007744	Ehd3	6	25074955	25100977	+	26023	-1.21594	3.02134e-06	0.000246026	11028.3	6577.35	6905.91	3139.91	3982.96	3428.41	10235	6738	6915	2990	4557	3339	down
ENSRNOG00000007764	Frmd4b	4	129658840	129846642	-	187803	-0.792123	0.00697613	0.0999336	1675.52	2283.23	2276	797.054	1362.61	1440.57	1555	2339	2279	759	1559	1403	down
ENSRNOG00000007779	Kank4	5	117376423	117440254	-	63832	-2.11413	2.54782e-12	1.02951e-09	6870.17	4661.15	6319.68	931.471	1793.51	1397.44	6376	4775	6328	887	2052	1361	down
ENSRNOG00000007837	Acot11	5	126347435	126395668	-	48234	-1.03469	0.00958729	0.122434	1683.06	4133.05	2995.06	1039.64	1939.47	1321.46	1562	4234	2999	990	2219	1287	down
ENSRNOG00000007853	Prdm10	8	32452885	32526351	+	73467	-0.381696	0.000718384	0.0207042	2149.62	2412.08	2289.99	1754.78	1842.46	1661.33	1995	2471	2293	1671	2108	1618	down
ENSRNOG00000007859	Cep83	7	35773928	35847617	+	73690	-0.356729	0.0371204	0.284732	3340.26	4334.14	4439.16	3201.87	3349.28	2908.86	3100	4440	4445	3049	3832	2833	down
ENSRNOG00000007884	Bcap29	6	50883787	50923510	-	39724	-0.280122	0.0315496	0.25848	6333.57	5332.75	6368.62	5095.26	4666.45	5090.76	5878	5463	6377	4852	5339	4958	down
ENSRNOG00000007925	Pak6	3	110442637	110487526	+	44890	-1.94111	0.0118291	0.139885	46.3327	21.4755	38.9487	16.8022	6.99224	4.10711	43	22	39	16	8	4	down
ENSRNOG00000007927	Mettl7b	7	3383879	3386522	-	2644	-3.78155	2.57761e-05	0.00145269	75.4253	122.996	76.8988	0	9.61433	10.2678	70	126	77	0	11	10	down
ENSRNOG00000007955	Timp4	4	147156948	147163467	-	6520	-1.81718	3.68035e-05	0.0019954	11197.4	5277.11	4876.58	1169.85	2360.76	2527.93	10392	5406	4883	1114	2701	2462	down
ENSRNOG00000007960	Theg	7	13013541	13023514	+	9974	-6.09321	0.043979	0.316747	8.62003	28.3086	0	0	0	0	8	29	0	0	0	0	down
ENSRNOG00000007981	Klhl23	3	56056925	56070614	+	13690	-0.696008	0.00451757	0.0755847	3154.93	2856.24	3195.79	1326.32	2116.9	2239.4	2928	2926	3200	1263	2422	2181	down
ENSRNOG00000008025	Bend5	5	131257127	131312335	+	55209	-1.46791	6.45556e-08	8.28492e-06	260.756	301.633	270.644	73.5096	116.246	110.892	242	309	271	70	133	108	down
ENSRNOG00000008048	Plscr1	8	99625545	99725217	+	99673	-0.796664	0.0171298	0.176669	2360.81	2824.02	2823.28	871.613	1811.86	1926.23	2191	2893	2827	830	2073	1876	down
ENSRNOG00000008062	Dqx1	4	113890509	113899347	+	8839	-0.904156	0.0043086	0.0730007	249.981	172.78	142.812	96.6126	99.6394	105.758	232	177	143	92	114	103	down
ENSRNOG00000008100	Rgs20	5	14415606	14494756	+	79151	-3.15247	0.00944245	0.121089	70.0378	23.4278	76.8988	15.7521	3.49612	0	65	24	77	15	4	0	down
ENSRNOG00000008113	RGD1561149	5	147403948	147412705	-	8758	-0.433729	0.000206505	0.00778612	6949.9	7217.71	6367.62	5099.46	4716.27	5388.53	6450	7394	6376	4856	5396	5248	down
ENSRNOG00000008118	Sync	5	147476221	147498902	+	22682	-0.906612	0.0100984	0.12603	2086.05	1653.61	2543.65	674.188	1142.36	1535.03	1936	1694	2547	642	1307	1495	down
ENSRNOG00000008146	Tox2	3	159569363	159694756	+	125394	-2.89135	0.0168812	0.175414	12.93	12.69	34.954	4.20055	0	4.10711	12	13	35	4	0	4	down
ENSRNOG00000008157	Syn2	4	147037179	147195096	+	157918	-1.52162	0.017124	0.176669	35.5576	79.0688	102.865	39.9052	16.6066	19.5088	33	81	103	38	19	19	down
ENSRNOG00000008203	Synpr	15	14559471	14737704	-	178234	-1.12263	0.00371229	0.0661768	248.903	392.415	240.683	134.417	180.924	89.3296	231	402	241	128	207	87	down
ENSRNOG00000008258	Fnbp1	3	9861237	9936405	-	75169	-0.338683	0.0325675	0.263592	4928.5	3709.4	4254.4	3221.82	3381.62	3590.64	4574	3800	4260	3068	3869	3497	down
ENSRNOG00000008305	Sc5d	8	46525400	46537050	-	11651	-0.440812	0.0108858	0.132762	17647.4	12711.5	13640	11234.4	10595	10585	16378	13022	13658	10698	12122	10309	down
ENSRNOG00000008312	Stra6	8	62925357	62944437	+	19081	-1.92267	0.0148309	0.162945	276.919	1179.2	885.834	63.0082	441.385	112.946	257	1208	887	60	505	110	down
ENSRNOG00000008345	Clcn6	5	164811816	164844586	-	32771	-0.473599	0.00784348	0.108302	8211.66	11354.7	11240.2	7401.36	7689.72	7095.03	7621	11632	11255	7048	8798	6910	down
ENSRNOG00000008351	RGD1308117	15	51834703	51839341	-	4639	-1.34622	0.000194392	0.0074341	1226.2	564.219	725.046	259.384	348.738	380.934	1138	578	726	247	399	371	down
ENSRNOG00000008362	Zfp775	4	78240385	78258545	+	18161	-0.590084	0.00163052	0.0375476	2276.77	1967.93	1877.53	1453.39	1114.39	1500.12	2113	2016	1880	1384	1275	1461	down
ENSRNOG00000008409	Myo1f	7	18440742	18491448	+	50707	-1.50215	3.29435e-05	0.00181834	965.444	579.838	794.954	177.473	375.833	272.096	896	594	796	169	430	265	down
ENSRNOG00000008445	Dact1	6	93740586	93749809	+	9224	-2.15521	1.26838e-20	1.66592e-17	2629.11	2983.14	2265.02	457.86	597.837	712.583	2440	3056	2268	436	684	694	down
ENSRNOG00000008463	Rundc3b	4	22445414	22586689	+	141276	-1.96896	0.0081341	0.110814	37.7126	78.0926	36.9514	4.20055	19.2287	15.4017	35	80	37	4	22	15	down
ENSRNOG00000008465	Tmem176b	4	78450724	78458179	-	7456	-1.16526	3.39992e-05	0.0018539	3513.74	2689.31	4696.82	1681.27	1901.02	1277.31	3261	2755	4703	1601	2175	1244	down
ENSRNOG00000008487	Amotl2	8	111209908	111226226	+	16319	-1.29241	1.84055e-05	0.00111348	43394.3	23442.4	27703.5	9938.49	14933.7	13724.9	40273	24015	27740	9464	17086	13367	down
ENSRNOG00000008622	Creb5	4	83391283	83836351	+	445069	-0.937314	4.56879e-05	0.00238233	1158.32	1847.87	1407.15	834.859	758.658	711.557	1075	1893	1409	795	868	693	down
ENSRNOG00000008628	Ica1	4	34635506	34780193	-	144688	-0.691814	0.0488514	0.336415	341.569	252.825	349.54	123.916	204.523	255.668	317	259	350	118	234	249	down
ENSRNOG00000008642	Snx11	10	84628424	84639111	-	10688	-0.276027	0.0323613	0.262519	2458.86	2808.4	2895.19	2162.23	2402.71	2175.74	2282	2877	2899	2059	2749	2119	down
ENSRNOG00000008666	Etl4	17	87274944	87681317	+	406374	-0.977494	0.0180259	0.182142	1273.61	2882.59	2924.15	794.953	1588.99	1211.6	1182	2953	2928	757	1818	1180	down
ENSRNOG00000008668	Vsig8	13	90943255	90951443	+	8189	-6.08578	0.0420663	0.308948	24.7826	0	11.9842	0	0	0	23	0	12	0	0	0	down
ENSRNOG00000008674	Prdm11	3	81867438	81911197	-	43760	-0.872566	0.0106022	0.130417	1971.83	1005.44	1598.9	606.979	835.573	1056.55	1830	1030	1601	578	956	1029	down
ENSRNOG00000008676	Emp1	4	169147243	169181966	+	34724	-0.715415	0.00128116	0.0314956	98112.1	108128	133779	56050	83622.8	67407.9	91055	110769	133955	53374	95675	65650	down
ENSRNOG00000008709	Arhgap32	8	33239139	33392305	+	153167	-0.395676	0.0020176	0.0439562	12869.7	14765.4	14308.2	10158	10040.9	11684.7	11944	15126	14327	9673	11488	11380	down
ENSRNOG00000008754	Flvcr2	6	109617355	109681495	+	64141	-1.28473	0.00873605	0.115204	2484.72	1808.82	3141.86	415.854	1594.23	1041.15	2306	1853	3146	396	1824	1014	down
ENSRNOG00000008755	Acox1	10	104722958	104748050	-	25093	-0.393087	1.24828e-05	0.000807646	23881.8	22243.7	22093.9	17940.5	16667.8	17341.2	22164	22787	22123	17084	19070	16889	down
ENSRNOG00000008785	Klf5	15	83703791	83722921	+	19131	-1.54989	3.7103e-06	0.000289586	24722.3	19319.1	20562.9	4144.89	8742.92	9176.31	22944	19791	20590	3947	10003	8937	down
ENSRNOG00000008816	Gpnmb	4	78694447	78715683	+	21237	-0.861755	0.00233214	0.0484434	95184.5	140416	159809	81695.4	53550.1	82342.4	88338	143846	160019	77795	61268	80195	down
ENSRNOG00000008829	Sorbs3	15	51859462	51890832	-	31371	-0.58434	0.0277914	0.239124	13648.7	8840.08	8956.21	5496.42	7233.47	8241.94	12667	9056	8968	5234	8276	8027	down
ENSRNOG00000008831	Hcn2	7	12851739	12874215	-	22477	-1.08956	0.00553498	0.0862859	1857.62	752.617	934.77	446.308	609.199	609.906	1724	771	936	425	697	594	down
ENSRNOG00000008855	Gjb2	15	37377316	37383277	-	5962	-3.04799	0.00594621	0.0898054	18.3176	777.997	142.812	14.7019	57.686	41.0711	17	797	143	14	66	40	down
ENSRNOG00000008869	Ppp1r9a	4	29978739	30241911	+	263173	-1.03309	0.0234915	0.215642	803.818	2054.81	1979.39	482.013	1064.57	817.315	746	2105	1982	459	1218	796	down
ENSRNOG00000008901	Coro2a	5	62156839	62187930	-	31092	-2.97574	0.0162643	0.172008	87.2778	23.4278	91.8791	0	5.24418	20.5355	81	24	92	0	6	20	down
ENSRNOG00000008933	Plbd1	4	170564367	170620703	-	56337	-2.13768	0.0330551	0.265295	17.2401	779.95	708.068	78.7603	126.734	136.561	16	799	709	75	145	133	down
ENSRNOG00000008941	Ets1	8	33816386	33879625	+	63240	-0.684704	0.00126973	0.0313278	15740.2	17952.5	21684.5	9263.26	13000.3	12187.8	14608	18391	21713	8821	14874	11870	down
ENSRNOG00000008947	Cpz	14	80403001	80426245	+	23245	-1.2923	0.000671562	0.0197286	761.795	1917.17	1753.69	517.717	649.404	642.763	707	1964	1756	493	743	626	down
ENSRNOG00000009001	Mtss1	7	98820812	98960837	-	140026	-0.884023	0.00763002	0.105969	4139.77	3630.33	3397.53	1245.46	1913.25	2892.43	3842	3719	3402	1186	2189	2817	down
ENSRNOG00000009005	Slco2a1	8	111495331	111577833	+	82503	-2.71089	0.0191015	0.189213	86134.6	8498.43	16033.9	679.438	8342.62	7880.52	79939	8706	16055	647	9545	7675	down
ENSRNOG00000009033	Cntn2	13	49285310	49313940	-	28631	-1.70359	0.000140144	0.00579407	2959.9	973.229	1671.8	608.029	405.55	707.45	2747	997	1674	579	464	689	down
ENSRNOG00000009094	Nudt4	7	36643916	36660141	-	16226	-0.769116	0.020383	0.19779	25501.3	49931.4	55764.6	20962.8	28820.3	27200.4	23667	51151	55838	19962	32974	26491	down
ENSRNOG00000009112	Pon2	4	30344709	30380119	-	35411	-0.437062	0.00811805	0.110814	25609	24704.6	25968.8	15361.4	20052	20930.9	23767	25308	26003	14628	22942	20385	down
ENSRNOG00000009118	Pou2f3	8	47410220	47494982	-	84763	-1.40102	0.0196803	0.192982	57.1077	94.6873	47.9369	11.5515	34.0872	29.7765	53	97	48	11	39	29	down
ENSRNOG00000009144	Lad1	13	52645257	52659619	+	14363	-3.70153	0.00931941	0.119799	256.446	788.735	86.8856	0	6.99224	80.0886	238	808	87	0	8	78	down
ENSRNOG00000009170	Dmxl2	8	58932580	59077690	-	145111	-0.358306	0.00499407	0.0808225	2518.13	2784.98	2984.07	2056.17	2114.28	2294.85	2337	2853	2988	1958	2419	2235	down
ENSRNOG00000009176	Mkrn2	4	147514120	147532084	+	17965	-0.286327	0.035976	0.279355	2939.43	3149.08	2783.34	2313.45	2704.25	2255.83	2728	3226	2787	2203	3094	2197	down
ENSRNOG00000009180	Xkr7	3	148510779	148533404	+	22626	-3.81617	0.0352547	0.275922	4.31002	74.188	21.9711	0	0	7.18744	4	76	22	0	0	7	down
ENSRNOG00000009198	Rab6b	8	111600532	111668808	+	68277	-0.833826	0.0199315	0.194555	1886.71	1200.67	1059.61	496.715	865.29	964.144	1751	1230	1061	473	990	939	down
ENSRNOG00000009204	Il17re	4	145413230	145426603	+	13374	-1.29772	0.0179594	0.181852	5726.93	2373.04	2030.33	700.441	1186.93	2233.24	5315	2431	2033	667	1358	2175	down
ENSRNOG00000009219	Hepacam	8	39848448	39865130	+	16683	-2.28338	0.00843428	0.11331	378.204	1863.48	2168.15	40.9553	386.321	478.478	351	1909	2171	39	442	466	down
ENSRNOG00000009256	Gkn2	4	119171245	119177329	+	6085	-6.19265	0.00174839	0.0395808	25.8601	9.76157	3.99474	0	0	0	24	10	4	0	0	0	down
ENSRNOG00000009282	Nub1	4	6951478	6978073	-	26596	-0.324833	0.0149801	0.16364	8015.55	6826.27	7362.31	5719.04	5519.5	6489.23	7439	6993	7372	5446	6315	6320	down
ENSRNOG00000009288	Fgf14	15	110385217	110612681	-	227465	-3.48462	0.0272586	0.236344	64.6502	59.5456	58.9224	0	0	16.4284	60	61	59	0	0	16	down
ENSRNOG00000009313	Lrpap1	14	80911270	80924831	+	13562	-0.356393	0.0233906	0.215047	15044.1	11843.7	12241.9	10012	9460.5	11092.3	13962	12133	12258	9534	10824	10803	down
ENSRNOG00000009341	Hivep3	5	139007642	139077377	+	69736	-1.00223	2.29506e-10	5.46123e-08	1896.41	2339.85	2297.98	1096.34	991.15	1175.66	1760	2397	2301	1044	1134	1145	down
ENSRNOG00000009412	Lrch1	15	56785162	56970365	-	185204	-0.293853	0.0468824	0.328868	5641.81	7124	5778.39	4773.92	5204.85	5148.26	5236	7298	5786	4546	5955	5014	down
ENSRNOG00000009431	Tbc1d4	15	85930044	86105273	-	175230	-1.81104	1.99547e-10	4.80169e-08	3416.77	2866	1752.69	707.792	770.895	811.154	3171	2936	1755	674	882	790	down
ENSRNOG00000009448	Papln	6	107245820	107276755	+	30936	-2.00991	0.00962107	0.122719	78.6578	66.3787	108.857	8.40109	9.61433	45.1782	73	68	109	8	11	44	down
ENSRNOG00000009449	Trim35	15	42960307	42976792	+	16486	-0.40679	0.000681639	0.0199699	21120.2	24222.4	21360.9	15653.3	16889.8	17771.5	19601	24814	21389	14906	19324	17308	down
ENSRNOG00000009450	Hcn4	8	63600663	63639654	+	38992	-3.21151	1.91847e-08	2.73906e-06	1519.28	690.143	940.762	37.8049	170.436	131.427	1410	707	942	36	195	128	down
ENSRNOG00000009491	Phc3	2	116028781	116096045	+	67265	-0.366287	4.79232e-06	0.000356923	8991.77	8746.37	9310.75	7072.67	6813.94	7098.11	8345	8960	9323	6735	7796	6913	down
ENSRNOG00000009522	Adra1a	15	43298794	43392451	+	93658	-1.54853	0.00294922	0.0568601	1749.87	974.205	672.115	212.128	316.399	632.495	1624	998	673	202	362	616	down
ENSRNOG00000009539	Khdrbs3	7	110031696	110179468	+	147773	-1.02777	0.00983358	0.124319	1954.59	1940.6	2180.13	466.261	1283.95	1229.05	1814	1988	2183	444	1469	1197	down
ENSRNOG00000009549	Fbxo3	3	93968855	94000863	+	32009	-0.413531	5.09308e-07	5.0687e-05	8474.57	8587.26	7944.54	6267.22	6233.58	6273.61	7865	8797	7955	5968	7132	6110	down
ENSRNOG00000009588	Snph	3	147102394	147143576	-	41183	-0.777868	0.0345688	0.27258	2207.81	1547.21	1300.29	590.177	1043.59	1314.27	2049	1585	1302	562	1194	1280	down
ENSRNOG00000009639	Zrsr1	14	107750162	107751892	+	1731	-0.608933	0.0329748	0.265185	2595.71	4606.49	3078.95	1816.74	2633.45	2290.74	2409	4719	3083	1730	3013	2231	down
ENSRNOG00000009649	Slitrk5	15	96821832	96826653	+	4822	-2.40125	0.0182363	0.183356	5.38752	29.2847	26.9645	5.25068	4.37015	2.05355	5	30	27	5	5	2	down
ENSRNOG00000009658	Rnf19a	7	75058758	75098331	-	39574	-0.343322	0.0334688	0.267467	11508.8	13030.7	14424	8989.17	11258.4	10463.9	10681	13349	14443	8560	12881	10191	down
ENSRNOG00000009673	Dhrs13	10	65329940	65334500	-	4561	-0.467743	0.033714	0.268117	442.854	444.152	560.263	290.888	397.684	357.319	411	455	561	277	455	348	down
ENSRNOG00000009694	Bmp4	15	20776054	20822740	-	46687	-1.52837	0.0311745	0.256683	85.1228	61.4979	241.682	22.0529	68.1744	44.1514	79	63	242	21	78	43	down
ENSRNOG00000009730	Cyp7b1	2	102701903	102871257	-	169355	-0.684466	0.0201741	0.196297	7711.7	5639.26	8551.74	3067.45	5439.96	5120.54	7157	5777	8563	2921	6224	4987	down
ENSRNOG00000009812	Sbf2	1	174948913	175420160	-	471248	-0.426026	2.11102e-06	0.0001766	18940.4	19583.7	20491	14170.5	14450.3	15305.1	17578	20062	20518	13494	16533	14906	down
ENSRNOG00000009815	Pnma2	15	43582020	43589680	+	7661	-1.49092	1.48447e-05	0.000940576	1119.53	538.839	661.13	302.439	227.248	295.712	1039	552	662	288	260	288	down
ENSRNOG00000009851	Slc38a9	2	44512895	44592053	+	79159	-0.330645	0.00343334	0.0631146	3505.12	4072.53	3933.82	2948.78	3117.67	3087.52	3253	4172	3939	2808	3567	3007	down
ENSRNOG00000009932	Mctp2	1	133324301	133559975	-	235675	-0.817884	0.00789562	0.108741	1232.66	2129.98	1248.36	1073.24	812.848	730.039	1144	2182	1250	1022	930	711	down
ENSRNOG00000009956	Wnk1	4	152452848	152578446	-	125599	-0.302653	0.0265772	0.232889	94142.6	89204.2	96951.4	66178.6	83394.7	77679.8	87371	91383	97079	63019	95414	75654	down
ENSRNOG00000009968	Ercc8	2	39434634	39472017	+	37384	-0.382656	0.00309592	0.0585709	1891.02	1673.13	1732.72	1305.32	1282.2	1475.48	1755	1714	1735	1243	1467	1437	down
ENSRNOG00000009970	Gsdme	4	79934887	79989572	-	54686	-0.574461	2.36318e-05	0.00136048	999.924	1166.51	1001.68	708.842	685.24	734.146	928	1195	1003	675	784	715	down
ENSRNOG00000010011	Osbpl3	4	80025440	80107884	-	82445	-0.48579	0.0245802	0.222396	2508.43	3049.52	3523.36	1761.08	2418.44	2305.12	2328	3124	3528	1677	2767	2245	down
ENSRNOG00000010017	Wee1	1	174767960	174786361	+	18402	-0.396915	0.00227657	0.0478341	4619.26	4857.36	5409.88	3978.97	3452.42	3876.08	4287	4976	5417	3789	3950	3775	down
ENSRNOG00000010058	Spry2	15	90172975	90175802	-	2828	-0.513144	0.00191378	0.0424721	15543	16408.2	14941.3	11506.3	9044.46	12308	14425	16809	14961	10957	10348	11987	down
ENSRNOG00000010065	Dgkh	15	60803098	60959769	-	156672	-0.493689	0.00133325	0.0324833	1020.4	1000.56	1235.37	734.046	772.643	806.02	947	1025	1237	699	884	785	down
ENSRNOG00000010085	Cldn10	15	104026601	104115748	+	89148	-3.60268	0.0453091	0.32169	14.0076	77.1164	7.98948	0	0	8.21422	13	79	8	0	0	8	down
ENSRNOG00000010092	Magix	X	15669191	15676050	+	6860	-1.54047	0.0187425	0.186967	59.2627	27.3324	53.929	7.35096	19.2287	21.5623	55	28	54	7	22	21	down
ENSRNOG00000010150	Strbp	3	21828298	21904270	-	75973	-0.416121	0.0230785	0.213437	4182.87	3765.04	3476.42	2910.98	2366	3285.69	3882	3857	3481	2772	2707	3200	down
ENSRNOG00000010174	Enpp4	9	19448269	19457946	+	9678	-0.72818	0.000487721	0.0154057	7884.1	7799.5	5720.47	4237.3	3709.38	4974.74	7317	7990	5728	4035	4244	4845	down
ENSRNOG00000010199	Glrb	2	179769009	179842547	-	73539	-2.30531	0.0020693	0.0445178	167.013	78.0926	249.671	18.9025	66.4263	14.3749	155	80	250	18	76	14	down
ENSRNOG00000010213	Fgd5	4	123865725	123962881	+	97157	-1.77431	4.54958e-18	4.42881e-15	1430.93	1556.97	1409.15	522.968	348.738	414.818	1328	1595	1411	498	399	404	down
ENSRNOG00000010230	Fam45a	1	282188110	282210580	+	22471	-0.286052	0.0465456	0.327578	2865.08	2898.21	3107.91	2144.38	2725.23	2404.71	2659	2969	3112	2042	3118	2342	down
ENSRNOG00000010232	Enpp5	9	19469706	19476646	-	6941	-1.00341	0.024472	0.221791	2296.16	6812.6	4290.35	1581.51	3079.21	2022.75	2131	6979	4296	1506	3523	1970	down
ENSRNOG00000010280	Pde8b	2	24719976	24923128	-	203153	-4.71483	0.0381426	0.289867	4.31002	3.90463	5.99211	0	0	0	4	4	6	0	0	0	down
ENSRNOG00000010284	St3gal5	4	99937558	99999902	+	62345	-0.369973	0.0168693	0.175375	2397.45	2826.95	2158.16	1898.65	1832.84	1981.68	2225	2896	2161	1808	2097	1930	down
ENSRNOG00000010299	Eps15	5	128923934	129022054	+	98121	-0.269273	0.0106935	0.131115	13768.3	14237.3	13352.4	10507.7	11934	11873.7	12778	14585	13370	10006	13654	11564	down
ENSRNOG00000010308	Nr2f2	1	131448447	131460473	-	12027	-0.354344	0.0212913	0.202836	84826.5	75089.9	66108	53397.3	60623.6	62780.2	78725	76924	66195	50848	69361	61143	down
ENSRNOG00000010320	Efnb3	10	56161432	56167426	-	5995	-1.35109	0.025548	0.22731	103.44	37.094	139.816	33.6044	46.3236	29.7765	96	38	140	32	53	29	down
ENSRNOG00000010325	Ptger3	2	263895241	263979698	+	84458	-0.744892	0.0352485	0.275922	1270.38	1456.43	851.879	985.028	672.129	478.478	1179	1492	853	938	769	466	down
ENSRNOG00000010350	Rcan2	9	19518558	19749145	-	230588	-1.36059	0.00425834	0.0724934	8097.44	4091.08	4479.1	1533.2	1301.43	3656.35	7515	4191	4485	1460	1489	3561	down
ENSRNOG00000010389	Ndrg2	15	28305821	28314459	-	8639	-0.53015	0.0385042	0.291607	47975.9	29295.5	29372.3	24387.3	22017.7	27443.7	44525	30011	29411	23223	25191	26728	down
ENSRNOG00000010397	Agbl3	4	62299044	62376533	+	77490	-0.709721	0.0263173	0.231178	1374.9	869.756	687.096	652.135	494.701	645.843	1276	891	688	621	566	629	down
ENSRNOG00000010447	Tmod2	8	82506934	82533689	-	26756	-1.65117	9.38702e-11	2.5129e-08	5522.21	8733.68	7704.86	1885	2310.06	2796.94	5125	8947	7715	1795	2643	2724	down
ENSRNOG00000010454	Ccno	2	44857213	44860315	+	3103	-4.04221	0.00388718	0.0685244	25.8601	23.4278	17.9763	4.20055	0	0	24	24	18	4	0	0	down
ENSRNOG00000010492	Sp2	10	84890932	84920886	-	29955	-0.348632	0.000123821	0.00523026	4669.9	4443.47	4506.07	3582.02	3401.73	3712.83	4334	4552	4512	3411	3892	3616	down
ENSRNOG00000010534	Ankrd50	2	125288693	125323454	-	34762	-0.638485	0.00326195	0.060905	31819.8	21310.5	26531.1	14290.3	18740.1	18142.1	29531	21831	26566	13608	21441	17669	down
ENSRNOG00000010593	Ctnnal1	5	73561450	73621070	-	59621	-0.898202	0.0187631	0.187072	1673.36	4169.17	3047.99	1174.05	1925.49	1670.57	1553	4271	3052	1118	2203	1627	down
ENSRNOG00000010594	LOC500124	4	80342706	80367606	-	24901	-0.953183	0.00700376	0.100128	99.1304	108.353	131.826	61.9581	41.9534	71.8744	92	111	132	59	48	70	down
ENSRNOG00000010642	Lysmd2	8	82560761	82577019	+	16259	-0.321132	0.0407304	0.302428	1767.11	1801.01	1718.74	1218.16	1398.45	1615.12	1640	1845	1721	1160	1600	1573	down
ENSRNOG00000010650	Plekhh1	6	102215603	102262417	+	46815	-1.2035	0.00652764	0.0952937	414.839	371.916	232.694	78.7603	163.444	200.222	385	381	233	75	187	195	down
ENSRNOG00000010658	Cth	2	264266984	264293046	-	26063	-0.912445	0.000293774	0.0104509	2175.48	3520.02	3416.5	1372.53	1691.25	1777.35	2019	3606	3421	1307	1935	1731	down
ENSRNOG00000010663	Col6a5	8	114529016	114617466	-	88451	-3.39966	0.00328198	0.0611723	416.994	420.724	285.624	37.8049	0	68.7941	387	431	286	36	0	67	down
ENSRNOG00000010668	Anxa6	10	40320581	40375605	-	55025	-0.370143	0.0331503	0.265798	26079.9	26346.5	32613.1	19420.2	21414.6	24961	24204	26990	32656	18493	24501	24310	down
ENSRNOG00000010711	Dicer1	6	128388053	128434183	-	46131	-0.327336	0.00704039	0.100516	16678.7	15256.4	16431.4	11548.4	13645.4	13353.2	15479	15629	16453	10997	15612	13005	down
ENSRNOG00000010777	Tox	5	19892698	20189721	-	297024	-1.69736	4.27211e-10	9.73314e-08	410.529	271.372	405.466	107.114	104.01	124.24	381	278	406	102	119	121	down
ENSRNOG00000010784	Scg3	8	82582352	82641536	-	59185	-1.64893	0.000137077	0.00571135	162.703	219.635	355.532	102.913	56.812	75.9815	151	225	356	98	65	74	down
ENSRNOG00000010840	Adamtsl3	1	144239020	144561247	+	322228	-2.85739	9.16692e-26	2.18132e-22	5898.26	3906.58	3164.83	569.174	589.97	630.441	5474	4002	3169	542	675	614	down
ENSRNOG00000010841	Col8a2	5	144308611	144335172	+	26562	-0.618372	0.00393924	0.0691499	5268.99	7055.67	5705.49	3507.46	4777.45	3459.21	4890	7228	5713	3340	5466	3369	down
ENSRNOG00000010881	Trak2	9	65698712	65763273	-	64562	-0.458575	0.0330428	0.265295	21209.6	31057.4	32057.8	18352.2	22245.8	20765.5	19684	31816	32100	17476	25452	20224	down
ENSRNOG00000010887	RGD1309534	8	13838572	13861212	-	22641	-0.397422	0.00667816	0.0965044	8009.09	8711.23	7799.73	5354.65	6468.7	6792.13	7433	8924	7810	5099	7401	6615	down
ENSRNOG00000010888	Ankrd33b	2	84361061	84437084	-	76024	-1.25891	0.0107017	0.131115	1923.34	715.523	543.285	412.704	464.984	451.782	1785	733	544	393	532	440	down
ENSRNOG00000010915	Ermp1	1	247787582	247821728	-	34147	-0.505463	0.0141064	0.157264	14074.4	21978.2	19454.4	12643.6	12867.5	13590.4	13062	22515	19480	12040	14722	13236	down
ENSRNOG00000010964	Akap13	1	137014272	137315272	+	301001	-0.445729	0.0424012	0.310131	59699.1	46479.7	50503.5	30201.9	46688.1	38146.8	55405	47615	50570	28760	53417	37152	down
ENSRNOG00000010966	Itgb1	19	61677542	61725535	+	47994	-0.375799	0.0239613	0.218643	252003	193549	233584	186385	154180	182831	233877	198276	233891	177486	176401	178063	down
ENSRNOG00000010967	Cdc37l1	1	247107397	247138155	+	30759	-0.282876	0.0442569	0.317755	6149.32	7118.14	7186.54	5566.77	6147.93	5096.92	5707	7292	7196	5301	7034	4964	down
ENSRNOG00000010977	Igfbp6	7	143749221	143754054	+	4834	-1.23545	0.00631181	0.0936106	43920.1	36609.8	28111	6364.88	18240.1	21535.6	40761	37504	28148	6061	20869	20974	down
ENSRNOG00000011032	Lhfpl2	2	23770721	23852021	+	81301	-1.30021	0.00575911	0.0880351	4548.14	13165.4	16750	3912.81	4148.15	5933.75	4221	13487	16772	3726	4746	5779	down
ENSRNOG00000011054	Laptm5	5	149047681	149069719	+	22039	-1.8999	0.0450236	0.320856	33.4026	954.682	1299.29	199.526	249.099	164.284	31	978	1301	190	285	160	down
ENSRNOG00000011058	Utrn	1	6451810	6970040	-	518231	-0.79408	0.00202871	0.0440191	132043	122001	124388	51465.1	96037.6	70741.9	122545	124981	124552	49008	109879	68897	down
ENSRNOG00000011068	Papss2	1	251145253	251230715	+	85463	-1.69666	0.00139217	0.0333872	43821	9699.1	15554.5	8099.7	6108.6	7101.19	40669	9936	15575	7713	6989	6916	down
ENSRNOG00000011077	Tjp1	1	126146489	126227469	-	80981	-0.500469	0.0250064	0.224454	44400.7	57685	54521.2	28835.7	44761.7	37103.6	41207	59094	54593	27459	51213	36136	down
ENSRNOG00000011094	Efcab6	7	124758378	124929025	-	170648	-5.70352	0.00342104	0.0629965	5.38752	7.80926	14.9803	0	0	0	5	8	15	0	0	0	down
ENSRNOG00000011136	Osr2	7	74047814	74055256	+	7443	-1.03187	0.00845907	0.113508	2347.88	4100.84	4302.34	994.479	1990.17	2273.29	2179	4201	4308	947	2277	2214	down
ENSRNOG00000011140	Fam213a	16	17493953	17513870	+	19918	-0.381327	0.0210537	0.201861	1729.39	2036.26	1875.53	1600.41	1495.47	1235.21	1605	2086	1878	1524	1711	1203	down
ENSRNOG00000011184	Slc13a4	4	62797677	62840357	-	42681	-2.08755	3.36228e-05	0.00184632	240.283	181.565	187.753	46.206	75.1666	21.5623	223	186	188	44	86	21	down
ENSRNOG00000011208	Rapsn	3	79860179	79869524	+	9346	-1.3914	0.0263283	0.23118	48.4877	19.5231	45.9395	13.6518	11.3624	18.482	45	20	46	13	13	18	down
ENSRNOG00000011250	Inmt	4	85381889	85386231	-	4343	-1.81165	0.000293772	0.0104509	1580.7	1293.41	1164.47	145.969	618.813	385.042	1467	1325	1166	139	708	375	down
ENSRNOG00000011253	RGD1304810	16	59317699	59366824	-	49126	-3.33915	0.0038687	0.0684162	26.9376	88.8303	70.9067	5.25068	0	13.3481	25	91	71	5	0	13	down
ENSRNOG00000011284	Sgms2	2	236458279	236480502	-	22224	-0.789775	0.0305704	0.252876	1771.42	1644.83	1865.54	530.319	1337.27	1186.95	1644	1685	1868	505	1530	1156	down
ENSRNOG00000011313	Sorcs1	1	269973351	270472866	-	499516	-1.04122	0.00485344	0.0793445	858.771	1836.15	1716.74	637.433	936.086	569.861	797	1881	1719	607	1071	555	down
ENSRNOG00000011340	Ankrd13c	2	264786242	264833283	+	47042	-0.381903	0.00896948	0.116914	13584.1	14374.9	14305.2	9343.07	12220.7	10869.5	12607	14726	14324	8897	13982	10586	down
ENSRNOG00000011342	Tdh	15	46667926	46681467	-	13542	-5.47914	0.00540254	0.0850116	5.38752	10.7377	7.98948	0	0	0	5	11	8	0	0	0	down
ENSRNOG00000011351	Mat1a	16	18690246	18709133	+	18888	-6.7928	2.05738e-05	0.0012138	22.6276	25.3801	11.9842	0	0	0	21	26	12	0	0	0	down
ENSRNOG00000011376	Bbof1	6	108123816	108149607	+	25792	-0.743913	0.000558466	0.0170641	406.219	345.56	289.619	196.376	211.515	213.57	377	354	290	187	242	208	down
ENSRNOG00000011379	Ccndbp1	3	112950890	112961614	+	10725	-0.328639	0.0220944	0.208216	3417.84	4200.41	3345.6	2920.43	2962.96	2847.25	3172	4303	3350	2781	3390	2773	down
ENSRNOG00000011413	Scp2	5	127620274	127735739	-	115466	-0.339131	0.00663216	0.096181	24364.5	22338.4	21191.1	16779.1	17349.5	19542.7	22612	22884	21219	15978	19850	19033	down
ENSRNOG00000011440	Ccdc39	2	120278605	120316600	-	37996	-0.615611	0.00188538	0.0419286	564.612	747.737	558.265	382.25	430.897	407.631	524	766	559	364	493	397	down
ENSRNOG00000011454	Tbck	2	237751654	237958497	+	206844	-0.326517	0.043297	0.314628	5207.58	4175.03	4814.66	3949.56	3304.71	4068.09	4833	4277	4821	3761	3781	3962	down
ENSRNOG00000011474	Ppp1r3b	16	60415229	60427474	-	12246	-1.19342	0.000424348	0.0138746	6590.01	4089.12	4409.2	1379.88	2442.91	2774.35	6116	4189	4415	1314	2795	2702	down
ENSRNOG00000011488	Sergef	1	102461329	102664951	-	203623	-0.311511	0.0238447	0.218136	1029.02	1003.49	1099.55	853.761	760.406	910.751	955	1028	1101	813	870	887	down
ENSRNOG00000011517	Tnfrsf21	9	20546159	20621051	-	74893	-1.71471	1.43421e-06	0.000125368	24817.1	21114.3	16348.5	3746.89	6244.07	8983.27	23032	21630	16370	3568	7144	8749	down
ENSRNOG00000011521	Filip1	8	87256264	87419564	-	163301	-2.14826	2.42734e-05	0.00138994	421.304	1784.42	1275.32	294.038	225.5	265.935	391	1828	1277	280	258	259	down
ENSRNOG00000011548	Ebf2	15	43905099	44103742	+	198644	-0.638877	0.00991442	0.124972	38100.5	23918.8	25125.9	16291.8	18131.8	21541.8	35360	24503	25159	15514	20745	20980	down
ENSRNOG00000011560	Mtmr9	15	46693383	46719252	-	25870	-0.328189	0.000561344	0.017125	9963.68	9809.41	10513.2	7990.49	7661.75	8472.97	9247	10049	10527	7609	8766	8252	down
ENSRNOG00000011562	Slitrk2	X	151103576	151107016	+	3441	-1.25371	0.000274856	0.00982829	1103.36	2302.76	2606.57	833.809	840.817	847.091	1024	2359	2610	794	962	825	down
ENSRNOG00000011619	Myo9a	8	64573358	64777543	+	204186	-0.274201	0.00652259	0.095285	17517	16667.9	17727.7	15361.4	13603.4	13963.1	16257	17075	17751	14628	15564	13599	down
ENSRNOG00000011636	Dennd6a	16	2278701	2327062	+	48362	-0.35396	0.000770186	0.0215676	12230.7	11261	11253.2	8775.99	9702.61	8705.02	11351	11536	11268	8357	11101	8478	down
ENSRNOG00000011657	Kbtbd6	15	61731735	61733742	+	2008	-0.821873	0.0170677	0.176495	109.905	135.686	90.8804	78.7603	52.4418	59.5531	102	139	91	75	60	58	down
ENSRNOG00000011715	AABR07053669.1	3	119498796	119499805	+	1010	-0.491652	0.0496296	0.339683	252.136	189.375	284.625	170.122	162.57	183.793	234	194	285	162	186	179	down
ENSRNOG00000011739	Dennd4a	8	70317586	70406751	+	89166	-0.540085	4.80427e-06	0.000356923	12380.5	11631.9	12461.6	8863.15	7528.9	8693.72	11490	11916	12478	8440	8614	8467	down
ENSRNOG00000011747	Tmem205	8	22932175	22937909	-	5735	-0.340578	0.0301837	0.250645	1534.37	1397.86	1525.99	1052.24	1347.75	1119.19	1424	1432	1528	1002	1542	1090	down
ENSRNOG00000011752	Sh3d19	2	185268259	185431354	+	163096	-0.433203	0.00301295	0.0574068	28203.7	25131.2	24894.2	16785.4	20010	21141.3	26175	25745	24927	15984	22894	20590	down
ENSRNOG00000011794	Tcea3	5	154598758	154634686	+	35929	-0.941381	0.0294228	0.246954	1326.41	433.414	744.021	433.706	499.071	370.667	1231	444	745	413	571	361	down
ENSRNOG00000011852	Myo6	8	87630916	87731269	+	100354	-0.704639	0.04051	0.301237	15013.9	35794.7	30784.5	15095.7	19009.3	15960.2	13934	36669	30825	14375	21749	15544	down
ENSRNOG00000011859	Eif5a2	2	115337439	115354203	+	16765	-0.511246	0.00925216	0.119149	4338.03	6168.34	5916.21	3452.85	3899.05	4170.77	4026	6319	5924	3288	4461	4062	down
ENSRNOG00000011882	Gab2	1	162083030	162279727	+	196698	-0.487065	0.0430989	0.313628	4069.73	6421.16	6220.81	3377.24	4310.72	4235.46	3777	6578	6229	3216	4932	4125	down
ENSRNOG00000011909	Rasa2	8	104414567	104542317	-	127751	-0.386644	0.0125355	0.145234	4946.82	4282.4	4980.44	3652.38	4040.64	3174.8	4591	4387	4987	3478	4623	3092	down
ENSRNOG00000011913	Cp	2	104744461	104799853	+	55393	-0.486475	0.0491334	0.337689	89276.6	152761	122682	79443.9	80998.1	99882.8	82855	156492	122843	75651	92672	97278	down
ENSRNOG00000011946	Ptn	4	64239158	64330996	-	91839	-2.45657	1.19209e-08	1.79787e-06	127550	46313.8	51403.3	16532.3	10882.5	13624.3	118375	47445	51471	15743	12451	13269	down
ENSRNOG00000011969	Dock9	15	107945664	108210826	-	265163	-0.985863	0.00351619	0.0640875	126456	77295.1	80851.6	30598.9	51488.2	61614.9	117360	79183	80958	29138	58909	60008	down
ENSRNOG00000011973	Il7	2	96439286	96474977	+	35692	-1.26449	0.00013873	0.00574669	118.525	145.447	146.807	40.9553	69.0484	60.5799	110	149	147	39	79	59	down
ENSRNOG00000011986	Krt12	10	87328549	87335823	-	7275	-6.29023	0.0303854	0.252027	24.7826	17.5708	0	0	0	0	23	18	0	0	0	0	down
ENSRNOG00000012015	Lrrc49	8	65481592	65587658	-	106067	-0.381078	0.00136321	0.0330006	3036.41	3481.95	3043.99	2352.31	2422.81	2567.97	2818	3567	3048	2240	2772	2501	down
ENSRNOG00000012030	AABR07043897.1	19	46761570	46771478	+	9909	-0.382299	0.0476699	0.332108	329.716	312.37	363.522	292.988	230.744	248.48	306	320	364	279	264	242	down
ENSRNOG00000012045	Adgrb3	9	31281316	32019205	-	737890	-1.45964	0.000848205	0.0233786	19160.2	10441	11911.3	5306.34	2478.75	7308.6	17782	10696	11927	5053	2836	7118	down
ENSRNOG00000012053	S100a16	2	189922996	189928848	+	5853	-1.00828	0.000146931	0.00599367	1318.86	990.8	1240.37	424.255	621.435	718.744	1224	1015	1242	404	711	700	down
ENSRNOG00000012058	Egflam	2	56502807	56679955	-	177149	-1.35736	0.043778	0.316327	686.37	607.17	965.729	135.468	632.798	112.946	637	622	967	129	724	110	down
ENSRNOG00000012081	Txn1	5	75049747	75057752	-	8006	-0.674556	0.0122592	0.14274	36364.7	20576.4	22816	17607.6	14411	17951.1	33749	21079	22846	16767	16488	17483	down
ENSRNOG00000012083	St6galnac2	10	105650862	105668593	-	17732	-2.03367	1.50595e-05	0.000948571	15411.5	5777.88	8495.82	1316.87	2577.51	3355.51	14303	5919	8507	1254	2949	3268	down
ENSRNOG00000012085	Isca2	6	108488678	108490188	+	1511	-0.282732	0.0120522	0.14174	2462.1	2750.81	2662.5	2025.71	2257.62	2190.12	2285	2818	2666	1929	2583	2133	down
ENSRNOG00000012151	Itpripl1	3	119616945	119619865	-	2921	-0.301826	0.0131699	0.150352	1154.01	1350.03	1231.38	1007.08	1023.49	1000.08	1071	1383	1233	959	1171	974	down
ENSRNOG00000012210	Sptlc2	6	111339136	111417954	-	78819	-0.472684	0.00390891	0.06873	14903	12232.2	11878.4	8282.43	10186.8	9643.49	13831	12531	11894	7887	11655	9392	down
ENSRNOG00000012258	Rras2	1	178940516	179010257	-	69742	-0.396457	0.00784153	0.108302	4386.52	4009.08	4270.38	2833.27	3124.66	3664.57	4071	4107	4276	2698	3575	3569	down
ENSRNOG00000012294	Heph	X	65563122	65658516	+	95395	-0.754076	0.0102243	0.127083	3127.99	2479.44	2606.57	1045.94	2046.1	1777.35	2903	2540	2610	996	2341	1731	down
ENSRNOG00000012302	Gucy1a3	2	181045703	181102918	-	57216	-3.80495	9.01004e-08	1.12185e-05	2434.08	1146.98	770.985	44.1057	218.508	48.2585	2259	1175	772	42	250	47	down
ENSRNOG00000012324	Soga3	1	31066798	31122093	-	55296	-1.1414	0.000866668	0.0237347	455.784	452.937	654.139	181.674	333.005	193.034	423	464	655	173	381	188	down
ENSRNOG00000012337	Pde1c	4	86359820	86630543	-	270724	-0.970814	0.0437397	0.316327	2282.15	7001.98	5811.35	1470.19	3124.66	3107.03	2118	7173	5819	1400	3575	3026	down
ENSRNOG00000012344	Slc7a9	1	91716383	91738494	+	22112	-3.91238	9.60953e-18	8.5749e-15	671.285	882.446	349.54	27.3036	44.5755	54.4192	623	904	350	26	51	53	down
ENSRNOG00000012375	Inpp1	9	53546018	53574690	+	28673	-0.355962	0.0287516	0.244106	2658.2	2427.7	2176.14	1678.12	1871.3	2124.4	2467	2487	2179	1598	2141	2069	down
ENSRNOG00000012410	S100a1	2	189900667	189903219	-	2553	-0.844823	0.0366723	0.28261	126.068	102.497	115.848	46.206	93.5212	51.3389	117	105	116	44	107	50	down
ENSRNOG00000012424	Adam23	9	70133969	70290117	+	156149	-0.991743	0.00978862	0.12397	799.508	1646.78	2059.29	629.032	733.311	903.564	742	1687	2062	599	839	880	down
ENSRNOG00000012427	Veph1	2	157869392	158156444	-	287053	-1.2243	0.0300864	0.250225	330.794	158.138	259.658	55.6572	76.9147	187.9	307	162	260	53	88	183	down
ENSRNOG00000012442	Cemip	1	146069771	146226462	-	156692	-1.26784	0.0165168	0.173569	68146.7	55641	22820	19836	9640.55	31407.1	63245	57000	22850	18889	11030	30588	down
ENSRNOG00000012471	Thbs4	2	22343727	22385855	-	42129	-1.51904	0.000392297	0.0131068	728247	727757	743638	116232	244123	407140	675865	745532	744617	110683	279307	396522	down
ENSRNOG00000012490	Amph	17	48304322	48562905	-	258584	-0.47063	0.0292766	0.246519	2105.44	1745.37	2586.6	1351.53	1545.29	1748.6	1954	1788	2590	1287	1768	1703	down
ENSRNOG00000012512	Nexn	2	257453347	257484587	-	31241	-0.995044	4.15576e-06	0.000316725	654.045	505.65	707.069	297.189	288.43	351.158	607	518	708	283	330	342	down
ENSRNOG00000012561	Arhgef10	16	79725643	79793619	-	67977	-0.592913	0.0100758	0.125829	11384.9	9821.12	11691.6	5485.91	7242.21	9082.87	10566	10061	11707	5224	8286	8846	down
ENSRNOG00000012653	Ppp1r13b	6	136398518	136436818	-	38301	-0.739294	6.89545e-05	0.0032671	2835.99	3152.99	3121.89	1476.49	2124.77	1855.39	2632	3230	3126	1406	2431	1807	down
ENSRNOG00000012681	Lgals9	10	64737022	64760201	+	23180	-0.907457	0.000229922	0.00850435	2231.51	1679.97	2386.86	854.811	1262.97	1239.32	2071	1721	2390	814	1445	1207	down
ENSRNOG00000012702	Nfya	9	14551758	14576967	+	25210	-0.346448	2.28806e-05	0.00132271	5522.21	5352.27	5752.43	4386.42	4308.97	4382.29	5125	5483	5760	4177	4930	4268	down
ENSRNOG00000012708	Ptchd4	9	21141077	21338582	-	197506	-5.14977	0.0182128	0.183292	4.31002	3.90463	10.9855	0	0	0	4	4	11	0	0	0	down
ENSRNOG00000012729	Mfsd8	2	127699761	127781003	-	81243	-0.267841	0.0365527	0.28181	3401.68	2841.59	3140.87	2439.47	2692.01	2661.41	3157	2911	3145	2323	3080	2592	down
ENSRNOG00000012757	Nek3	16	74785281	74806149	+	20869	-0.792088	0.0100125	0.12566	1037.64	1046.44	1476.06	870.563	719.327	466.157	963	1072	1478	829	823	454	down
ENSRNOG00000012761	Ak8	3	7279340	7394513	+	115174	-5.91008	0.00511477	0.0819895	23.7051	4.88079	3.99474	0	0	0	22	5	4	0	0	0	down
ENSRNOG00000012772	Nqo1	19	38422164	38437180	+	15017	-0.887632	0.0306354	0.253023	9517.59	19766.2	14255.2	10923.5	4422.59	8187.52	8833	20249	14274	10402	5060	7974	down
ENSRNOG00000012802	Tenm3	16	46731403	46926245	+	194843	-1.1774	0.0198002	0.193891	21088.9	81308.1	85301.7	21229.6	32159.1	29602	19572	83294	85414	20216	36794	28830	down
ENSRNOG00000012815	Chst10	9	45528928	45559140	-	30213	-1.26805	0.009091	0.117924	643.27	626.693	822.917	114.465	432.645	321.381	597	642	824	109	495	313	down
ENSRNOG00000012820	Add3	1	273854248	273961982	+	107735	-0.398045	0.00880361	0.11581	34538.3	41562.8	43519.7	29777.7	27976.8	33025.3	32054	42578	43577	28356	32009	32164	down
ENSRNOG00000012881	Fgl2	4	10323607	10329241	-	5635	-1.40685	9.59113e-10	2.07478e-07	109820	167925	126409	42275.4	52567.7	57577.6	101921	172027	126575	40257	60144	56076	down
ENSRNOG00000012951	Kctd9	15	44411865	44439236	+	27372	-0.547867	0.0102758	0.127354	11889.2	8000.59	8933.24	5704.34	6771.99	7238.78	11034	8196	8945	5432	7748	7050	down
ENSRNOG00000012959	Nab1	9	53906073	53945473	+	39401	-0.324312	0.0333297	0.266638	7484.34	6419.21	6334.66	4711.96	5722.28	5728.39	6946	6576	6343	4487	6547	5579	down
ENSRNOG00000012962	Nudt16	8	113672758	113675128	-	2371	-0.393881	0.0188461	0.187621	1603.33	1563.8	1630.85	1352.58	1007.76	1292.71	1488	1602	1633	1288	1153	1259	down
ENSRNOG00000012982	Map9	2	181331464	181367244	+	35781	-0.304303	0.0339624	0.269651	3515.9	2900.16	3216.77	2511.93	2851.96	2435.52	3263	2971	3221	2392	3263	2372	down
ENSRNOG00000013000	Ldhb	4	176701983	176720012	-	18030	-0.842483	1.52756e-05	0.000959364	12808.3	14275.3	14113.4	6015.18	8986.78	7971.9	11887	14624	14132	5728	10282	7764	down
ENSRNOG00000013042	Htr1b	8	89129453	89130991	-	1539	-1.16873	0.00479606	0.0785864	1803.74	5657.81	3599.26	1891.3	1521.69	1507.31	1674	5796	3604	1801	1741	1468	down
ENSRNOG00000013097	LOC691485	6	137063611	137071722	+	8112	-2.80767	0.00649174	0.0950211	186.408	12.69	38.9487	16.8022	6.99224	10.2678	173	13	39	16	8	10	down
ENSRNOG00000013179	Tinagl1	5	148382706	148392697	-	9992	-1.67108	6.34762e-05	0.00306173	19117.1	6720.84	12481.6	3743.74	3006.66	5282.77	17742	6885	12498	3565	3440	5145	down
ENSRNOG00000013220	Arhgap45	7	12541061	12741296	-	200236	-1.21073	0.000318142	0.0111511	145.463	239.159	260.657	79.8104	101.387	97.5438	135	245	261	76	116	95	down
ENSRNOG00000013239	Tle4	1	231393379	231530786	-	137408	-0.349469	0.00603647	0.0909121	5307.78	5443.05	6433.53	4468.33	4433.08	4586.61	4926	5576	6442	4255	5072	4467	down
ENSRNOG00000013248	Wwc2	16	47368768	47533816	+	165049	-0.522857	0.00672258	0.0969376	16823.1	13658.4	16484.3	9273.76	13043.2	10369.4	15613	13992	16506	8831	14923	10099	down
ENSRNOG00000013269	Tnfsf10	2	113007549	113026899	+	19351	-1.74263	0.0115331	0.137871	1325.33	367.035	387.49	212.128	76.9147	332.676	1230	376	388	202	88	324	down
ENSRNOG00000013301	Bean1	19	949607	983556	-	33950	-1.32569	0.0224064	0.210094	224.121	355.321	546.281	55.6572	181.798	211.516	208	364	547	53	208	206	down
ENSRNOG00000013306	Pcdh20	15	71772777	71779033	-	6257	-2.73635	0.00142321	0.0338661	2111.91	15308.1	16758.9	474.662	980.662	3673.81	1960	15682	16781	452	1122	3578	down
ENSRNOG00000013324	Cdh5	19	1023683	1074365	-	50683	-2.66132	0.00051429	0.0160321	12162.9	20756	23797.7	391.701	5888.34	2685.02	11288	21263	23829	373	6737	2615	down
ENSRNOG00000013391	Sorbs2	16	49626205	49820235	-	194031	-1.71287	4.35618e-05	0.00229219	4900.49	2304.71	7484.15	1330.52	1526.06	1624.36	4548	2361	7494	1267	1746	1582	down
ENSRNOG00000013409	Gclm	2	225827504	225847874	+	20371	-0.616302	0.00868039	0.114966	2579.54	4022.74	3940.81	2023.61	2316.18	2538.19	2394	4121	3946	1927	2650	2472	down
ENSRNOG00000013441	Gnrh1	15	44441856	44446064	+	4209	-1.25254	0.00545312	0.085556	183.176	79.0688	116.846	54.6071	41.9534	62.6334	170	81	117	52	48	61	down
ENSRNOG00000013454	Rala	17	49714294	49727664	+	13371	-0.493698	0.0267121	0.233756	7836.69	6192.74	5982.13	3984.22	5869.99	4356.62	7273	6344	5990	3794	6716	4243	down
ENSRNOG00000013481	Cdh11	19	2393059	2551245	+	158187	-1.21738	0.00404797	0.0701428	91879.8	44043.2	51868.7	14652.6	35649.9	30459.3	85271	45119	51937	13953	40788	29665	down
ENSRNOG00000013515	Ptpru	5	149922352	149996334	-	73983	-0.98856	0.0397342	0.297792	4628.96	1275.84	2127.2	1287.47	1679.89	1080.17	4296	1307	2130	1226	1922	1052	down
ENSRNOG00000013555	Ankrd55	2	44096061	44196605	+	100545	-1.24486	8.38693e-06	0.000585064	1923.34	1490.59	1481.05	696.241	486.835	883.029	1785	1527	1483	663	557	860	down
ENSRNOG00000013574	Appl1	16	2563520	2602103	-	38584	-0.311874	0.00304838	0.0579274	11344	9948.02	10114.7	8228.87	8376.71	8694.75	10528	10191	10128	7836	9584	8468	down
[truncated: 926 more rows]
