# Supplementary material for: The Construction and Analysis of lncRNA–miRNA–mRNA Competing Endogenous RNA Network of Schwann Cells in Diabetic Peripheral Neuropathy
Source: Front Bioeng Biotechnol. 2020 May 25;8:490. doi: 10.3389/fbioe.2020.00490 (PMC7261901; doi:10.3389/fbioe.2020.00490)
Supplement: Supplementary file 3 [file Table_3.XLSX]

## Sheet: Differentially expressed lncRNA
Transcript_id	Gene_id	Gene_Symbol	Transcript_type	RNA_type	Length	log2FoldChange	pvalue	padj	C10_normCounts	C5_normCounts	C6_normCounts	T2_normCounts	T4_normCounts	T7_normCounts	C10	C5	C6	T2	T4	T7	style
ENSRNOT00000002030	ENSRNOG00000001482	Gtf2ird2	processed_transcript	Long noncoding	36548	0.387345	0.0113895	0.145951	1365.03	1319.57	1064.15	1651.09	1641.09	1610.7	1282	1351	1068	1579	1874	1567	up
ENSRNOT00000026719	ENSRNOG00000019648	AABR07068316.1	processed_transcript	Long noncoding	61317	1.58986	1.48842e-06	0.000115246	18246.9	16312.5	24527.4	85242	46594.1	46026.8	17137	16701	24616	81520	53207	44778	up
ENSRNOT00000063861	ENSRNOG00000007733	Arhgef9	processed_transcript	Long noncoding	155740	10.0576	4.16929e-12	1.45065e-09	0	0	0	291.739	63.0514	240.526	0	0	0	279	72	234	up
ENSRNOT00000063902	ENSRNOG00000003042	Mettl13	processed_transcript	Long noncoding	14109	0.338961	0.0491211	0.360712	1985.79	2627.42	2205.03	2888.11	3121.05	2614.95	1865	2690	2213	2762	3564	2544	up
ENSRNOT00000074230	ENSRNOG00000046171	AABR07035839.1	processed_transcript	Long noncoding	9421	7.61811	0.00840713	0.120547	0	0	0	28.2328	81.4414	0	0	0	0	27	93	0	up
ENSRNOT00000076600	ENSRNOG00000051272	AABR07045350.1	antisense	Long noncoding	5600	1.67454	0.0369197	0.302297	47.9144	8.79063	12.9532	98.2918	51.6671	71.9522	45	9	13	94	59	70	up
ENSRNOT00000076692	ENSRNOG00000016789	Actr1b	retained_intron	Long noncoding	2898	0.583171	0.0337605	0.285878	204.435	256.882	297.923	426.628	298.619	413.211	192	263	299	408	341	402	up
ENSRNOT00000076801	ENSRNOG00000051069	AC134204.1	processed_transcript	Long noncoding	133649	2.91402	0.0235874	0.229986	3.19429	0	2.9892	8.36526	12.26	25.6972	3	0	3	8	14	25	up
ENSRNOT00000076939	ENSRNOG00000003042	Mettl13	processed_transcript	Long noncoding	2198	0.649701	0.0157701	0.178605	178.88	119.162	150.456	242.593	255.709	204.55	168	122	151	232	292	199	up
ENSRNOT00000076958	ENSRNOG00000046171	AABR07035839.1	processed_transcript	Long noncoding	13380	6.4518	0.0420999	0.329499	0	0	0	31.3697	17.5143	0	0	0	0	30	20	0	up
ENSRNOT00000077319	ENSRNOG00000059497	AABR07071383.1	lincRNA	Long noncoding	3513	2.50066	1.16331e-05	0.000687655	7.45335	11.7208	11.9568	80.5157	42.91	53.4502	7	12	12	77	49	52	up
ENSRNOT00000077508	ENSRNOG00000060137	AABR07037489.1	processed_transcript	Long noncoding	20501	6.07977	0.000985296	0.026115	0	0	0	15.6849	8.75714	13.3625	0	0	0	15	10	13	up
ENSRNOT00000077924	ENSRNOG00000019648	AABR07068316.1	processed_transcript	Long noncoding	77760	1.3058	5.35389e-05	0.00255048	95077.1	75962.8	108252	331989	170848	187631	89294	77772	108643	317493	195096	182540	up
ENSRNOT00000078243	ENSRNOG00000033581	AABR07044388.2	processed_transcript	Long noncoding	2574	4.63534	1.26333e-05	0.000730208	30.8782	22.4649	30.8884	702.682	24.52	1366.06	29	23	31	672	28	1329	up
ENSRNOT00000078319	ENSRNOG00000058611	AABR07027137.1	lincRNA	Long noncoding	3257	1.3184	0.00183899	0.0419838	56.4325	93.7667	89.676	146.392	281.104	170.629	53	96	90	140	321	166	up
ENSRNOT00000079434	ENSRNOG00000060009	AABR07005794.1	lincRNA	Long noncoding	8719	22.3633	1.04667e-08	1.46039e-06	0	0	0	0	0	300.143	0	0	0	0	0	292	up
ENSRNOT00000079720	ENSRNOG00000052233	AABR07042454.2	lincRNA	Long noncoding	6239	1.44738	0.00345721	0.0662086	102.217	37.116	46.8308	191.355	159.38	156.239	96	38	47	183	182	152	up
ENSRNOT00000079809	ENSRNOG00000059459	AABR07047256.1	lincRNA	Long noncoding	1675	0.833439	0.00486309	0.0829745	517.476	374.09	279.988	773.787	694.441	618.789	486	383	281	740	793	602	up
ENSRNOT00000079885	ENSRNOG00000053849	AABR07064099.1	lincRNA	Long noncoding	22082	4.21204	0.00167338	0.039448	5.32382	0.976737	0.9964	107.703	13.1357	13.3625	5	1	1	103	15	13	up
ENSRNOT00000080198	ENSRNOG00000054493	Rmrp	ribozyme	Long noncoding	298	0.381669	1.50983e-05	0.000859227	622258	689677	655566	831725	847988	883644	584409	706103	657935	795408	968339	859669	up
ENSRNOT00000080979	ENSRNOG00000060829	AC125248.1	lincRNA	Long noncoding	7842	3.11034	0.0127233	0.156128	0	11.7208	7.9712	24.0501	109.464	37.004	0	12	8	23	125	36	up
ENSRNOT00000081463	ENSRNOG00000053067	AABR07035008.1	lincRNA	Long noncoding	96525	5.00872	0.0298067	0.265059	0	0	0	6.27395	3.50286	8.22311	0	0	0	6	4	8	up
ENSRNOT00000081969	ENSRNOG00000059950	AABR07014158.1	lincRNA	Long noncoding	1230	2.70132	0.0402817	0.320099	33.0077	11.7208	0	113.977	36.78	139.793	31	12	0	109	42	136	up
ENSRNOT00000082351	ENSRNOG00000054801	AABR07057997.1	lincRNA	Long noncoding	104540	2.57134	0.0403516	0.320562	3.19429	4.88368	0	16.7305	8.75714	22.6135	3	5	0	16	10	22	up
ENSRNOT00000082428	ENSRNOG00000061513	AABR07012728.2	lincRNA	Long noncoding	1829	5.11993	0.0220254	0.22031	0	0	0	4.18263	7.00571	8.22311	0	0	0	4	8	8	up
ENSRNOT00000083160	ENSRNOG00000006956	AABR07049085.1	processed_transcript	Long noncoding	80450	1.66519	3.23737e-38	1.27122e-34	3115.5	3282.81	3404.7	9898.2	9617.09	11577.1	2926	3361	3417	9466	10982	11263	up
ENSRNOT00000083718	ENSRNOG00000058862	AABR07051308.1	lincRNA	Long noncoding	41165	13.1503	6.89033e-28	1.72177e-24	0	0	0	1771.34	1873.15	1431.85	0	0	0	1694	2139	1393	up
ENSRNOT00000085145	ENSRNOG00000053929	RF00009	ribozyme	Long noncoding	428	0.382472	0.000215484	0.00791845	7528.95	7920.36	7211.94	10542.3	9572.43	9426.76	7071	8109	7238	10082	10931	9171	up
ENSRNOT00000085232	ENSRNOG00000056503	AABR07015015.1	lincRNA	Long noncoding	973	2.58586	0.0235152	0.229777	0	9.76737	8.9676	31.3697	27.1471	54.4781	0	10	9	30	31	53	up
ENSRNOT00000085329	ENSRNOG00000051866	AABR07058729.1	lincRNA	Long noncoding	1351	5.10987	0.0392614	0.314805	0	0	0	5.22829	1.75143	12.3347	0	0	0	5	2	12	up
ENSRNOT00000085782	ENSRNOG00000052783	LOC102547039	lincRNA	Long noncoding	1393	5.34764	0.011976	0.150519	0	0	0	10.4566	6.13	6.16733	0	0	0	10	7	6	up
ENSRNOT00000086135	ENSRNOG00000056941	AABR07066529.3	lincRNA	Long noncoding	3620	1.49625	0.000949073	0.0254509	434.424	177.766	171.381	746.6	600.74	862.398	408	182	172	714	686	839	up
ENSRNOT00000086877	ENSRNOG00000052385	AABR07031247.1	lincRNA	Long noncoding	909	5.91166	0.00595539	0.0952273	0	0	0	20.9132	3.50286	9.25099	0	0	0	20	4	9	up
ENSRNOT00000086980	ENSRNOG00000006956	AABR07049085.1	processed_transcript	Long noncoding	6925	2.1057	0.00759477	0.112115	763.436	62.5111	880.817	2449.98	2195.42	2700.26	717	64	884	2343	2507	2627	up
ENSRNOT00000087729	ENSRNOG00000060138	AABR07015846.1	lincRNA	Long noncoding	19568	22.723	4.67324e-09	7.05787e-07	0	0	0	388.985	0	0	0	0	0	372	0	0	up
ENSRNOT00000088402	ENSRNOG00000059518	AABR07051515.2	lincRNA	Long noncoding	7041	3.19178	0.011352	0.145606	0	1.95347	1.9928	8.36526	15.7629	12.3347	0	2	2	8	18	12	up
ENSRNOT00000088970	ENSRNOG00000053168	LOC102553088	lincRNA	Long noncoding	3275	4.01509	0.0279641	0.254326	0	0	3.9856	37.6437	3.50286	23.6414	0	0	4	36	4	23	up
ENSRNOT00000089373	ENSRNOG00000056916	AABR07061328.1	lincRNA	Long noncoding	12323	3.36417	0.0468065	0.351334	7.45335	0	0	33.4611	27.1471	15.4183	7	0	0	32	31	15	up
ENSRNOT00000090860	ENSRNOG00000054801	AABR07057997.1	lincRNA	Long noncoding	106596	0.930271	0.00286522	0.0576546	200.176	125.022	153.446	328.337	237.319	346.398	188	128	154	314	271	337	up
ENSRNOT00000091294	ENSRNOG00000054801	AABR07057997.1	lincRNA	Long noncoding	65416	4.63859	0.0134238	0.161691	1.06476	0	0	5.22829	16.6386	5.13944	1	0	0	5	19	5	up
ENSRNOT00000091745	ENSRNOG00000058262	AABR07057247.1	lincRNA	Long noncoding	1239	7.00396	5.90396e-05	0.00278357	0	0	0	26.1414	9.63286	35.9761	0	0	0	25	11	35	up
ENSRNOT00000092268	ENSRNOG00000016896	Rpl3	retained_intron	Long noncoding	672	0.699966	0.0469253	0.351716	173.557	110.371	93.6616	186.127	237.319	189.131	163	113	94	178	271	184	up
ENSRNOT00000092302	ENSRNOG00000017801	Atf4	retained_intron	Long noncoding	744	0.376538	0.0266385	0.247008	353.502	309.625	316.855	468.455	401.953	401.904	332	317	318	448	459	391	up
ENSRNOT00000092486	ENSRNOG00000000481	Cuta	retained_intron	Long noncoding	1503	0.775096	0.0261956	0.244412	64.9507	103.534	104.622	190.31	140.99	136.709	61	106	105	182	161	133	up
ENSRNOT00000092658	ENSRNOG00000019412	Rhbg	retained_intron	Long noncoding	3046	5.05029	0.0372687	0.303872	0	0	0	2.09132	6.13	10.2789	0	0	0	2	7	10	up
ENSRNOT00000092667	ENSRNOG00000000480	Phf1	retained_intron	Long noncoding	4943	22.3446	1.07675e-08	1.49478e-06	0	0	0	0	0	296.032	0	0	0	0	0	288	up
ENSRNOT00000092668	ENSRNOG00000000480	Phf1	retained_intron	Long noncoding	4961	1.66223	0.0359042	0.297438	8.51812	15.6278	29.892	57.5112	24.52	89.4263	8	16	30	55	28	87	up
ENSRNOT00000092896	ENSRNOG00000062170	AABR07058158.1	lincRNA	Long noncoding	219372	0.736073	2.98239e-06	0.000212927	437.618	399.485	358.704	704.773	633.141	653.737	411	409	360	674	723	636	up
ENSRNOT00000093120	ENSRNOG00000062125	Aox3	retained_intron	Long noncoding	691	3.21853	1.29331e-09	2.36995e-07	105.412	140.65	44.838	1369.81	638.396	699.992	99	144	45	1310	729	681	up
ENSRNOT00000093477	ENSRNOG00000006636	Otud6b	retained_intron	Long noncoding	1113	0.337095	0.0348288	0.291551	412.064	427.811	492.221	590.797	570.966	521.139	387	438	494	565	652	507	up
ENSRNOT00000093692	ENSRNOG00000009245	Exosc2	processed_transcript	Long noncoding	8235	4.87157	0.00233896	0.049865	0	0.976737	2.9892	78.4243	2.62714	35.9761	0	1	3	75	3	35	up
ENSRNOT00000007070	ENSRNOG00000005323	AABR07064873.1	processed_transcript	Long noncoding	69469	-0.543818	0.00634819	0.0995394	10418.7	13846.2	11093.9	6815.6	9196.75	8241.61	9785	14176	11134	6518	10502	8018	down
ENSRNOT00000022622	ENSRNOG00000016854	AC116220.1	antisense	Long noncoding	67991	-0.89563	0.0430957	0.334153	191.658	149.441	215.222	73.1961	153.25	71.9522	180	153	216	70	175	70	down
ENSRNOT00000047544	ENSRNOG00000013940	RGD1565989	lincRNA	Long noncoding	31782	-5.62941	0.00998256	0.134111	15.9715	6.83716	3.9856	0	0	0	15	7	4	0	0	0	down
ENSRNOT00000050454	ENSRNOG00000033251	Slc25a52	processed_transcript	Long noncoding	2328	-2.08842	0.0195487	0.204154	307.717	22.4649	331.801	52.2829	49.9157	53.4502	289	23	333	50	57	52	down
ENSRNOT00000057718	ENSRNOG00000037951	AABR07039210.1	processed_transcript	Long noncoding	9826	-0.967579	0.0119966	0.150708	3756.49	3393.18	3670.74	977.69	2702.45	1852.25	3528	3474	3684	935	3086	1802	down
ENSRNOT00000075870	ENSRNOG00000002314	LOC103689943	retained_intron	Long noncoding	4912	-2.43171	0.000852137	0.0235686	436.554	255.905	64.766	46.0089	61.3	32.8924	410	262	65	44	70	32	down
ENSRNOT00000075976	ENSRNOG00000005667	Astn1	processed_transcript	Long noncoding	175352	-1.4816	0.0356253	0.296181	24.4896	27.3486	33.8776	4.18263	14.0114	12.3347	23	28	34	4	16	12	down
ENSRNOT00000076019	ENSRNOG00000013679	Sema4d	processed_transcript	Long noncoding	28186	-1.61613	0.00322962	0.0632734	40.4611	94.7434	95.6544	20.9132	23.6443	30.8366	38	97	96	20	27	30	down
ENSRNOT00000076067	ENSRNOG00000051166	AABR07021503.1	lincRNA	Long noncoding	9461	-0.856683	0.0404539	0.321003	55.3678	43.9531	54.802	24.0501	35.0286	25.6972	52	45	55	23	40	25	down
ENSRNOT00000076190	ENSRNOG00000007733	Arhgef9	processed_transcript	Long noncoding	2515	-0.524883	0.0200091	0.207465	667.608	871.249	687.516	446.496	613	487.219	627	892	690	427	700	474	down
ENSRNOT00000076489	ENSRNOG00000020513	Becn1	retained_intron	Long noncoding	2597	-0.827795	0.0350425	0.292566	117.124	71.3018	119.568	58.5568	47.2886	67.8406	110	73	120	56	54	66	down
ENSRNOT00000076494	ENSRNOG00000051073	AABR07040953.1	antisense	Long noncoding	25645	-5.7203	0.00459288	0.0798006	12.7772	9.76737	5.9784	0	0	0	12	10	6	0	0	0	down
ENSRNOT00000076503	ENSRNOG00000002767	Dlg3	processed_transcript	Long noncoding	44946	-0.471088	7.62607e-05	0.00343073	4317.62	4283.97	4410.06	2805.5	3216.5	3364.28	4055	4386	4426	2683	3673	3273	down
ENSRNOT00000076504	ENSRNOG00000043199	Bves	processed_transcript	Long noncoding	27540	-9.56799	0.000180301	0.006861	0	200.231	210.24	0	0	0	0	205	211	0	0	0	down
ENSRNOT00000076524	ENSRNOG00000051321	AABR07039153.2	lincRNA	Long noncoding	638	-0.94419	0.000878223	0.024015	290.681	253.951	260.06	164.168	101.583	153.155	273	260	261	157	116	149	down
ENSRNOT00000076825	ENSRNOG00000033445	AABR07049060.1	processed_transcript	Long noncoding	24500	-0.507773	0.0378672	0.307127	579.232	466.88	365.679	345.067	331.02	316.59	544	478	367	330	378	308	down
ENSRNOT00000076843	ENSRNOG00000022286	AABR07039316.1	lincRNA	Long noncoding	27779	-7.02201	9.77004e-05	0.00419608	26.6191	7.81389	35.8704	0	0	0	25	8	36	0	0	0	down
ENSRNOT00000076904	ENSRNOG00000046790	AABR07040887.1	processed_transcript	Long noncoding	15924	-6.91332	0.00189571	0.0428162	55.3678	4.88368	4.982	0	0	0	52	5	5	0	0	0	down
ENSRNOT00000077066	ENSRNOG00000002907	Plekha6	processed_transcript	Long noncoding	23267	-1.15288	0.0282067	0.254787	27242	13017	13966.5	3262.45	10477.9	10645.8	25585	13327	14017	3120	11965	10357	down
ENSRNOT00000077132	ENSRNOG00000054733	LOC103690137	lincRNA	Long noncoding	2422	-0.544292	0.00984907	0.132902	740.012	1067.57	928.644	636.806	675.176	564.311	695	1093	932	609	771	549	down
ENSRNOT00000077309	ENSRNOG00000055580	AABR07010620.1	lincRNA	Long noncoding	5482	-22.0992	1.56826e-08	2.06252e-06	142.678	0	0	0	0	0	134	0	0	0	0	0	down
ENSRNOT00000077735	ENSRNOG00000052757	AABR07049695.3	lincRNA	Long noncoding	3590	-0.758898	0.0172136	0.187905	2976.02	3256.44	2396.34	1101.08	2266.35	1730.96	2795	3334	2405	1053	2588	1684	down
ENSRNOT00000077906	ENSRNOG00000055864	AABR07004241.2	lincRNA	Long noncoding	5725	-3.06343	0.0120385	0.151028	23.4248	13.6743	11.9568	0	1.75143	4.11155	22	14	12	0	2	4	down
ENSRNOT00000078019	ENSRNOG00000060438	AABR07001634.1	lincRNA	Long noncoding	1603	-2.0032	0.000690929	0.0201609	270.45	368.23	311.873	55.4199	35.0286	146.988	254	377	313	53	40	143	down
ENSRNOT00000078201	ENSRNOG00000060001	AABR07071199.2	lincRNA	Long noncoding	7445	-5.23109	0.0186702	0.197989	8.51812	7.81389	3.9856	0	0	0	8	8	4	0	0	0	down
ENSRNOT00000078898	ENSRNOG00000056249	LOC108348568	lincRNA	Long noncoding	3414	-0.817153	0.0274584	0.251244	172.492	96.6969	144.478	82.607	63.9271	88.3984	162	99	145	79	73	86	down
ENSRNOT00000078974	ENSRNOG00000057482	AABR07030657.1	lincRNA	Long noncoding	1706	-1.62963	0.028186	0.254787	13.8419	18.558	15.9424	6.27395	5.25429	4.11155	13	19	16	6	6	4	down
ENSRNOT00000079208	ENSRNOG00000058862	AABR07051308.1	lincRNA	Long noncoding	41165	-3.35264	1.65459e-09	2.91537e-07	814.545	1148.64	306.891	67.9678	101.583	52.4223	765	1176	308	65	116	51	down
ENSRNOT00000079448	ENSRNOG00000005323	AABR07064873.1	processed_transcript	Long noncoding	4698	-0.52944	0.03128	0.273165	240.637	356.509	286.963	205.995	189.154	217.912	226	365	288	197	216	212	down
ENSRNOT00000079642	ENSRNOG00000055333	AABR07003040.1	lincRNA	Long noncoding	2915	-4.82557	0.0446509	0.341491	7.45335	3.90695	3.9856	0	0	0	7	4	4	0	0	0	down
ENSRNOT00000079876	ENSRNOG00000059421	AABR07061448.2	lincRNA	Long noncoding	12274	-2.43491	0.0233473	0.229113	84.1164	15.6278	14.946	10.4566	2.62714	8.22311	79	16	15	10	3	8	down
ENSRNOT00000080652	ENSRNOG00000061273	AABR07021972.1	lincRNA	Long noncoding	7118	-1.13221	0.0259128	0.242762	129.901	98.6504	91.6688	24.0501	56.0457	65.7848	122	101	92	23	64	64	down
ENSRNOT00000080869	ENSRNOG00000058147	AABR07058804.1	lincRNA	Long noncoding	910	-5.30708	0.0140266	0.165821	9.58288	5.86042	5.9784	0	0	0	9	6	6	0	0	0	down
ENSRNOT00000080918	ENSRNOG00000059087	LOC102546889	lincRNA	Long noncoding	2793	-23.2778	2.56762e-09	4.22611e-07	0	0	333.794	0	0	0	0	0	335	0	0	0	down
ENSRNOT00000081162	ENSRNOG00000000459	Psmb9	retained_intron	Long noncoding	735	-1.92689	0.00954709	0.130623	80.9221	46.8834	23.9136	7.31961	14.0114	18.502	76	48	24	7	16	18	down
ENSRNOT00000081306	ENSRNOG00000059311	AABR07053850.1	lincRNA	Long noncoding	3941	-1.76145	0.00201676	0.0446334	271.515	112.325	187.323	33.4611	89.3229	45.2271	255	115	188	32	102	44	down
ENSRNOT00000082202	ENSRNOG00000060602	AABR07014275.1	lincRNA	Long noncoding	10367	-0.910014	0.00222756	0.047985	1803.71	1309.8	1233.54	550.016	953.653	808.948	1694	1341	1238	526	1089	787	down
ENSRNOT00000082276	ENSRNOG00000051938	AABR07001591.1	lincRNA	Long noncoding	2866	-1.57743	0.0347258	0.291137	106.476	23.4417	46.8308	17.7762	15.7629	25.6972	100	24	47	17	18	25	down
ENSRNOT00000082425	ENSRNOG00000000812	RGD1302996	retained_intron	Long noncoding	673	-1.80173	0.0206217	0.210874	36.202	13.6743	18.9316	7.31961	5.25429	7.19522	34	14	19	7	6	7	down
ENSRNOT00000082523	ENSRNOG00000000826	Flot1	retained_intron	Long noncoding	733	-0.636893	0.0252426	0.239294	199.111	199.254	186.327	161.031	102.459	113.068	187	204	187	154	117	110	down
ENSRNOT00000082683	ENSRNOG00000054795	AABR07041096.1	lincRNA	Long noncoding	6339	-1.5202	0.0487286	0.359958	866.719	78.1389	512.149	152.666	197.911	157.267	814	80	514	146	226	153	down
ENSRNOT00000082984	ENSRNOG00000059124	AABR07054488.1	lincRNA	Long noncoding	27848	-3.85743	0.0260029	0.243358	8.51812	6.83716	13.9496	2.09132	0	0	8	7	14	2	0	0	down
ENSRNOT00000083246	ENSRNOG00000057060	LOC108348049	lincRNA	Long noncoding	16581	-0.659566	0.000872744	0.0239412	577.103	616.321	542.041	302.195	413.337	382.374	542	631	544	289	472	372	down
ENSRNOT00000084059	ENSRNOG00000054776	AABR07002898.1	lincRNA	Long noncoding	2281	-0.709422	0.0343839	0.289525	112.865	79.1157	83.6976	58.5568	60.4243	49.3386	106	81	84	56	69	48	down
ENSRNOT00000084136	ENSRNOG00000056265	LOC103689920	lincRNA	Long noncoding	9992	-3.74825	0.000171564	0.00660474	2930.23	197.301	379.628	32.4154	86.6957	141.849	2752	202	381	31	99	138	down
ENSRNOT00000084183	ENSRNOG00000052807	AABR07019137.1	lincRNA	Long noncoding	18588	-4.06447	0.0176999	0.190904	27.6839	17.5813	5.9784	3.13697	0	0	26	18	6	3	0	0	down
ENSRNOT00000084678	ENSRNOG00000007733	Arhgef9	processed_transcript	Long noncoding	177723	-0.713144	0.0282943	0.255495	725.105	511.81	379.628	341.93	273.223	371.068	681	524	381	327	312	361	down
ENSRNOT00000084723	ENSRNOG00000000812	RGD1302996	retained_intron	Long noncoding	1810	-1.69752	0.0332257	0.282886	19.1658	13.6743	11.9568	5.22829	3.50286	5.13944	18	14	12	5	4	5	down
ENSRNOT00000084787	ENSRNOG00000005323	AABR07064873.1	processed_transcript	Long noncoding	11111	-0.56564	0.00138329	0.0339184	2442.57	2897	2519.89	1506.79	2020.27	1782.36	2294	2966	2529	1441	2307	1734	down
ENSRNOT00000084817	ENSRNOG00000053185	AABR07006889.1	lincRNA	Long noncoding	9156	-0.923144	0.00633979	0.0995164	870.978	690.553	918.68	600.208	422.094	285.753	818	707	922	574	482	278	down
ENSRNOT00000085407	ENSRNOG00000054097	AABR07004232.2	lincRNA	Long noncoding	2017	-1.25359	0.0128571	0.156929	355.631	138.697	156.435	113.977	72.6843	86.3426	334	142	157	109	83	84	down
ENSRNOT00000085679	ENSRNOG00000061056	AABR07042514.3	lincRNA	Long noncoding	639	-0.9516	0.0109559	0.142561	193.787	99.6271	138.5	79.47	71.8086	71.9522	182	102	139	76	82	70	down
ENSRNOT00000086178	ENSRNOG00000057903	AC108574.1	lincRNA	Long noncoding	8087	-0.792675	0.0199216	0.20687	3456.23	1752.27	2964.29	1302.89	1381.88	2033.16	3246	1794	2975	1246	1578	1978	down
ENSRNOT00000086188	ENSRNOG00000058072	LOC102554813	lincRNA	Long noncoding	5993	-6.72765	0.0311721	0.272904	39.3963	0	17.9352	0	0	0	37	0	18	0	0	0	down
ENSRNOT00000086490	ENSRNOG00000059969	AABR07021762.1	lincRNA	Long noncoding	2758	-22.318	1.12791e-08	1.5348e-06	165.039	0	0	0	0	0	155	0	0	0	0	0	down
ENSRNOT00000086546	ENSRNOG00000061295	AABR07004085.1	lincRNA	Long noncoding	17334	-0.631749	0.0346573	0.290878	205.5	162.138	149.46	87.8353	119.097	126.43	193	166	150	84	136	123	down
ENSRNOT00000086617	ENSRNOG00000051462	AABR07071739.1	lincRNA	Long noncoding	4054	-2.90682	0.0155127	0.177223	393.963	22.4649	23.9136	13.5936	12.26	32.8924	370	23	24	13	14	32	down
ENSRNOT00000087490	ENSRNOG00000057598	AABR07032520.4	lincRNA	Long noncoding	1619	-4.20664	0.00460569	0.0799725	19.1658	30.2788	25.9064	4.18263	0	0	18	31	26	4	0	0	down
ENSRNOT00000087589	ENSRNOG00000055850	LOC100910750	lincRNA	Long noncoding	17573	-11.3879	0.00355953	0.0672799	0	315.486	1133.9	0	0	0	0	323	1138	0	0	0	down
ENSRNOT00000087638	ENSRNOG00000032813	Mdc1	retained_intron	Long noncoding	575	-3.03035	0.0175801	0.190246	15.9715	360.416	19.928	28.2328	7.00571	13.3625	15	369	20	27	8	13	down
ENSRNOT00000087909	ENSRNOG00000058784	AABR07044362.4	antisense	Long noncoding	29246	-1.24897	0.0412085	0.325394	370.538	1010.92	333.794	112.931	324.89	283.697	348	1035	335	108	371	276	down
ENSRNOT00000088572	ENSRNOG00000059660	AABR07065531.5	lincRNA	Long noncoding	8929	-1.63742	0.025447	0.240696	194.852	38.0927	79.712	41.8263	22.7686	35.9761	183	39	80	40	26	35	down
ENSRNOT00000089021	ENSRNOG00000057843	LOC102550012	lincRNA	Long noncoding	14105	-1.56821	0.0444677	0.340659	102.217	20.5115	38.8596	19.8675	20.1414	14.3904	96	21	39	19	23	14	down
ENSRNOT00000089245	ENSRNOG00000051636	AABR07049695.2	lincRNA	Long noncoding	1371	-0.876221	0.00603785	0.096043	1170.18	1269.76	1124.94	394.213	766.25	781.195	1099	1300	1129	377	875	760	down
ENSRNOT00000089744	ENSRNOG00000052343	Eif4e	processed_transcript	Long noncoding	21084	-0.787799	0.0171544	0.187708	90.505	81.0691	93.6616	62.7395	42.91	48.3107	85	83	94	60	49	47	down
ENSRNOT00000089905	ENSRNOG00000005323	AABR07064873.1	processed_transcript	Long noncoding	11073	-0.505739	0.00434227	0.0770038	2733.25	3420.53	2897.53	1869.64	2417.85	2086.61	2567	3502	2908	1788	2761	2030	down
ENSRNOT00000090095	ENSRNOG00000059660	AABR07065531.5	lincRNA	Long noncoding	8933	-1.50109	0.027371	0.250988	6011.66	909.342	1484.64	1179.5	831.053	959.02	5646	931	1490	1128	949	933	down
ENSRNOT00000090171	ENSRNOG00000057941	AABR07036331.2	lincRNA	Long noncoding	5393	-0.745403	0.0339954	0.287252	278.968	291.067	268.031	241.547	131.357	127.458	262	298	269	231	150	124	down
ENSRNOT00000090380	ENSRNOG00000053948	LOC102549506	lincRNA	Long noncoding	16878	-0.3797	0.0208146	0.211978	1815.42	1662.41	1938.99	1193.1	1430.04	1539.78	1705	1702	1946	1141	1633	1498	down
ENSRNOT00000090488	ENSRNOG00000052940	AABR07030791.1	lincRNA	Long noncoding	2428	-6.35297	0.000903318	0.0245594	8.51812	9.76737	25.9064	0	0	0	8	10	26	0	0	0	down
ENSRNOT00000090534	ENSRNOG00000057498	AABR07063724.1	lincRNA	Long noncoding	2789	-2.12536	0.00351163	0.0669378	18.101	30.2788	36.8668	4.18263	6.13	9.25099	17	31	37	4	7	9	down
ENSRNOT00000090638	ENSRNOG00000018960	AABR07001382.1	processed_transcript	Long noncoding	126421	-0.488076	0.00264549	0.0546463	8026.2	6457.21	6983.76	5148.82	4509.05	5648.25	7538	6611	7009	4924	5149	5495	down
ENSRNOT00000091360	ENSRNOG00000061891	AABR07026114.1	lincRNA	Long noncoding	1625	-7.49642	0.00952732	0.130547	46.8497	0	50.8164	0	0	0	44	0	51	0	0	0	down
ENSRNOT00000091362	ENSRNOG00000000457	Tap1	retained_intron	Long noncoding	1141	-1.89459	0.0201549	0.208385	48.9792	57.6275	20.9244	18.8218	4.37857	11.3068	46	59	21	18	5	11	down
ENSRNOT00000091435	ENSRNOG00000051791	AABR07042668.1	lincRNA	Long noncoding	1931	-1.52393	0.0438978	0.337799	432.295	64.4646	139.496	53.3286	69.1814	98.6773	406	66	140	51	79	96	down
ENSRNOT00000091881	ENSRNOG00000053200	AABR07068161.1	processed_transcript	Long noncoding	106544	-1.80495	0.000403101	0.0131905	4108.93	4578.94	3677.71	650.399	701.447	2187.35	3859	4688	3691	622	801	2128	down
ENSRNOT00000092011	ENSRNOG00000056972	AABR07053710.2	lincRNA	Long noncoding	654	-2.47181	0.00877259	0.123905	20.2305	8.79063	19.928	2.09132	2.62714	4.11155	19	9	20	2	3	4	down
ENSRNOT00000092096	ENSRNOG00000051474	AC127756.1	lincRNA	Long noncoding	6412	-1.03709	0.0146839	0.170734	54.303	49.8136	38.8596	25.0958	21.0171	23.6414	51	51	39	24	24	23	down
ENSRNOT00000092100	ENSRNOG00000005323	AABR07064873.1	processed_transcript	Long noncoding	180262	-0.547376	0.000624346	0.0186943	33893.6	40486.7	35029.4	21724.6	27920.4	25219.2	31832	41451	35156	20776	31883	24535	down
ENSRNOT00000092234	ENSRNOG00000000474	Rgl2	retained_intron	Long noncoding	948	-2.21208	0.0156933	0.178028	100.088	23.4417	30.8884	17.7762	4.37857	11.3068	94	24	31	17	5	11	down
ENSRNOT00000092424	ENSRNOG00000000483	Syngap1	processed_transcript	Long noncoding	18099	-3.45302	4.85687e-06	0.000325612	3428.54	2672.35	298.92	217.497	207.544	159.323	3220	2736	300	208	237	155	down
ENSRNOT00000092428	ENSRNOG00000005133	Mapt	retained_intron	Long noncoding	54122	-1.63603	0.00203205	0.0448711	87.3107	136.743	136.507	38.6893	20.1414	57.5617	82	140	137	37	23	56	down
ENSRNOT00000092483	ENSRNOG00000005133	Mapt	processed_transcript	Long noncoding	19770	-2.18432	0.00370641	0.0690231	20.2305	47.8601	46.8308	4.18263	8.75714	12.3347	19	49	47	4	10	12	down
ENSRNOT00000092494	ENSRNOG00000062038	AC141220.3	lincRNA	Long noncoding	739	-0.800232	0.00538675	0.0895198	155.456	163.115	175.366	105.611	71.8086	106.9	146	167	176	101	82	104	down
ENSRNOT00000092515	ENSRNOG00000061968	AABR07064878.1	lincRNA	Long noncoding	23340	-0.587937	0.0177104	0.190904	1685.52	1985.71	2641.46	1599.86	1422.16	1177.96	1583	2033	2651	1530	1624	1146	down
ENSRNOT00000092518	ENSRNOG00000039819	AABR07035338.1	processed_transcript	Long noncoding	2997	-0.894681	0.0261794	0.244377	120.318	75.2087	113.59	63.7851	62.1757	40.0876	113	77	114	61	71	39	down
ENSRNOT00000092536	ENSRNOG00000062053	AABR07030527.2	antisense	Long noncoding	2819	-1.49553	0.00362502	0.0681539	172.492	159.208	141.489	24.0501	73.56	69.8964	162	163	142	23	84	68	down
ENSRNOT00000092550	ENSRNOG00000019281	Glmp	retained_intron	Long noncoding	1846	-1.10719	0.0123313	0.153302	124.577	187.533	109.604	66.9221	42.91	86.3426	117	192	110	64	49	84	down
ENSRNOT00000092570	ENSRNOG00000012739	Brf2	retained_intron	Long noncoding	690	-1.04264	0.00807866	0.117243	55.3678	51.767	54.802	26.1414	30.65	21.5857	52	53	55	25	35	21	down
ENSRNOT00000092650	ENSRNOG00000000480	Phf1	retained_intron	Long noncoding	4941	-0.477528	0.0301749	0.26678	2276.47	2012.08	1586.27	1568.49	1469.45	1181.04	2138	2060	1592	1500	1678	1149	down
ENSRNOT00000092803	ENSRNOG00000014937	Lrrc71	retained_intron	Long noncoding	10363	-1.52473	0.0155863	0.17771	274.709	716.925	217.215	66.9221	186.527	166.518	258	734	218	64	213	162	down
ENSRNOT00000092858	ENSRNOG00000062137	AABR07068887.2	sense_intronic	Long noncoding	473	-1.78476	0.0196055	0.204593	46.8497	19.5347	17.9352	6.27395	7.88143	10.2789	44	20	18	6	9	10	down
ENSRNOT00000092880	ENSRNOG00000014243	Pear1	processed_transcript	Long noncoding	11263	-1.006	0.00969056	0.131639	154.391	83.0226	147.467	67.9678	56.9214	66.8127	145	85	148	65	65	65	down
ENSRNOT00000092887	ENSRNOG00000018602	Camta1	processed_transcript	Long noncoding	875889	-1.3451	0.00340836	0.0656061	149.067	119.162	90.6724	47.0546	29.7743	64.757	140	122	91	45	34	63	down
ENSRNOT00000092921	ENSRNOG00000014937	Lrrc71	retained_intron	Long noncoding	726	-0.912669	0.00416356	0.0747998	5152.4	5013.59	4912.25	1607.18	3531.76	2869.86	4839	5133	4930	1537	4033	2792	down
ENSRNOT00000093044	ENSRNOG00000060123	Kifc2	retained_intron	Long noncoding	1132	-2.59781	0.0253401	0.239933	232.119	31.2556	44.838	2.09132	14.8871	33.9203	218	32	45	2	17	33	down
ENSRNOT00000093092	ENSRNOG00000018602	Camta1	processed_transcript	Long noncoding	70080	-0.469557	0.0437033	0.337018	534.512	478.601	517.131	300.104	347.659	457.41	502	490	519	287	397	445	down
ENSRNOT00000093100	ENSRNOG00000018413	Per3	retained_intron	Long noncoding	980	-0.991534	0.0168731	0.185923	142.678	85.9528	85.6904	54.3742	41.1586	62.7012	134	88	86	52	47	61	down
ENSRNOT00000093133	ENSRNOG00000019357	Tax1bp3	retained_intron	Long noncoding	731	-0.443589	0.0464485	0.350269	168.233	200.231	193.302	145.346	145.369	122.319	158	205	194	139	166	119	down
ENSRNOT00000093155	ENSRNOG00000013844	Fam172a	processed_transcript	Long noncoding	168259	-0.337174	0.00333366	0.0646012	2147.63	2063.84	2294.71	1785.98	1596.43	1769	2017	2113	2303	1708	1823	1721	down
ENSRNOT00000093166	ENSRNOG00000062185	AABR07044635.2	lincRNA	Long noncoding	368	-1.98868	0.0127789	0.156461	27.6839	60.5577	36.8668	3.13697	14.8871	13.3625	26	62	37	3	17	13	down
ENSRNOT00000093171	ENSRNOG00000023664	Lepr	processed_transcript	Long noncoding	34094	-2.36339	3.42382e-13	1.40463e-10	350.308	400.462	328.812	46.0089	76.1871	87.3705	329	410	330	44	87	85	down
ENSRNOT00000093177	ENSRNOG00000053200	AABR07068161.1	processed_transcript	Long noncoding	120118	-0.940985	0.00111125	0.0287348	296.005	236.37	209.244	110.84	118.221	157.267	278	242	210	106	135	153	down
ENSRNOT00000093211	ENSRNOG00000012379	Wdr18	retained_intron	Long noncoding	402	-2.29248	0.0324239	0.279113	6.38859	94.7434	112.593	12.5479	22.7686	8.22311	6	97	113	12	26	8	down
ENSRNOT00000093278	ENSRNOG00000000931	Sfswap	retained_intron	Long noncoding	21902	-1.17682	0.000951369	0.0254609	861.395	432.694	836.976	378.528	296.867	267.251	809	443	840	362	339	260	down
ENSRNOT00000093393	ENSRNOG00000062248	AABR07019209.1	lincRNA	Long noncoding	527	-0.319416	0.0401437	0.319372	1447.02	1527.62	1673.95	1085.39	1282.92	1356.81	1359	1564	1680	1038	1465	1320	down
ENSRNOT00000093471	ENSRNOG00000000040	RGD1304622	retained_intron	Long noncoding	19742	-1.0637	0.000157465	0.00615073	1250.03	1285.39	1685.91	739.28	477.264	803.809	1174	1316	1692	707	545	782	down
ENSRNOT00000093485	ENSRNOG00000011752	Sh3d19	retained_intron	Long noncoding	41465	-0.858672	0.00136909	0.0336302	262.997	293.021	379.628	197.629	146.244	172.685	247	300	381	189	167	168	down
ENSRNOT00000093568	ENSRNOG00000059334	Fbxl3	retained_intron	Long noncoding	7300	-0.576343	0.0397547	0.317195	138.419	154.324	157.431	120.251	80.5657	101.761	130	158	158	115	92	99	down
ENSRNOT00000093574	ENSRNOG00000023664	Lepr	processed_transcript	Long noncoding	84234	-2.60936	6.14435e-07	5.11787e-05	1417.2	1413.34	1170.77	79.47	227.686	348.454	1331	1447	1175	76	260	339	down
ENSRNOT00000093578	ENSRNOG00000005726	Pclo	retained_intron	Long noncoding	539435	-23.0205	3.83856e-09	6.09888e-07	0	276.416	0	0	0	0	0	283	0	0	0	0	down
ENSRNOT00000093643	ENSRNOG00000051964	LOC103691699	retained_intron	Long noncoding	3283	-1.1618	0.0293287	0.26174	40.4611	32.2323	43.8416	17.7762	22.7686	11.3068	38	33	44	17	26	11	down
ENSRNOT00000093648	ENSRNOG00000023664	Lepr	processed_transcript	Long noncoding	20584	-4.52623	0.00134959	0.0333299	25.5544	24.4184	19.928	3.13697	0	0	24	25	20	3	0	0	down
