# Supplementary material for: The Construction and Analysis of lncRNA–miRNA–mRNA Competing Endogenous RNA Network of Schwann Cells in Diabetic Peripheral Neuropathy
Source: Front Bioeng Biotechnol. 2020 May 25;8:490. doi: 10.3389/fbioe.2020.00490 (PMC7261901; doi:10.3389/fbioe.2020.00490)
Supplement: Supplementary file 4 [file Table_4.XLSX]

## Sheet: Differentially expressed miRNAs
miRNA	log2FoldChange	pvalue	padj	diffState	C5_norm	C6_norm	C10_norm	T2_norm	T4_norm	T7_norm	C5	C6	C10	T2	T4	T7
rno-miR-223-5p	-4.00863	0.04047	0.388461	down	4.62364	3.91187	0.768117	0	0	0	4	4	1	0	0	0
rno-miR-673-3p	-3.04448	0.042663	0.395142	down	4.62364	2.9339	8.44929	0	1.77653	0	4	3	11	0	2	0
rno-miR-483-3p	-2.63553	0.001559	0.051223	down	16.1827	45.9645	202.783	10.9068	5.3296	26.3731	14	47	264	8	6	29
rno-miR-483-5p	-2.36179	0.010747	0.236235	down	6.93545	20.5373	152.087	4.09006	15.1005	15.4601	6	21	198	3	17	17
rno-miR-503-5p	-1.52144	3.5e-05	0.002982	down	115.591	186.792	201.247	43.6273	71.9496	59.1122	100	191	262	32	81	65
rno-miR-203a-3p	-1.48158	2.6e-05	0.002822	down	174.542	180.924	174.363	72.2576	39.0838	79.1194	151	185	227	53	44	87
rno-miR-675-3p	-1.35013	0.034124	0.388461	down	32.3654	52.8102	89.1016	10.9068	11.5475	45.4709	28	54	116	8	13	50
rno-miR-329-5p	-0.976202	0.038002	0.388461	down	160.671	247.426	493.131	160.875	201.637	96.3983	139	253	642	118	227	106
rno-miR-676	-0.945031	0.021882	0.313558	down	2304.88	1078.7	934.799	781.201	540.955	920.331	1994	1103	1217	573	609	1012
rno-miR-3559-5p	-0.943867	0.033129	0.388461	down	395.321	445.953	1060.77	334.021	233.614	421.97	342	456	1381	245	263	464
rno-miR-496-3p	-0.9355	0.035217	0.388461	down	48.5482	67.4797	109.073	49.0807	42.6368	27.2825	42	69	142	36	48	30
rno-miR-127-3p	-0.913577	0.031699	0.388461	down	23956.2	32162.4	72225.3	26815.8	20062.4	21256.7	20725	32887	94029	19669	22586	23374
rno-miR-203b-5p	-0.845395	0.038099	0.388461	down	67.0427	70.4136	79.1161	46.354	23.0949	51.8368	58	72	103	34	26	57
rno-miR-150-5p	-0.843218	0.029055	0.382576	down	65.8868	83.1272	99.8553	29.9937	56.8491	50.9274	57	85	130	22	64	56
rno-miR-154-5p	-0.801627	0.048341	0.421259	down	67.0427	88.0171	151.319	59.9875	66.62	50.018	58	90	197	44	75	55
rno-miR-487b-3p	-0.751601	0.034868	0.388461	down	188.413	285.566	414.015	184.052	156.335	188.25	163	292	539	135	176	207
rno-miR-542-3p	-0.697995	0.011319	0.236235	down	197.66	269.919	246.566	152.695	154.558	133.684	171	276	321	112	174	147
rno-miR-99a-5p	-0.538407	0.039809	0.388461	down	121255	97186.5	86407.8	76612.2	58842.4	74443.2	104900	99376	112493	56194	66244	81858
rno-miR-450a-5p	-0.485704	0.019429	0.30726	down	5497.5	5860.96	5432.13	3780.57	4193.51	4015.99	4756	5993	7072	2773	4721	4416
rno-miR-152-5p	0.490488	0.045812	0.407538	up	328.278	379.451	341.044	558.974	444.134	471.988	284	388	444	410	500	519
rno-miR-128-3p	0.592629	0.011618	0.236235	up	6695.02	6274.64	5498.18	8894.51	8411	10542	5792	6416	7158	6524	9469	11592
rno-miR-99b-5p	0.593153	0.040938	0.388461	up	37428.3	31749.7	22598.8	42975.6	41564.7	53905.8	32380	32465	29421	31522	46793	59275
rno-miR-27a-5p	0.734138	0.04003	0.388461	up	1896.85	1389.69	897.929	1754.63	2856.67	2345.39	1641	1421	1169	1287	3216	2579
rno-miR-99b-3p	0.828415	0.017885	0.29373	up	1397.49	1024.91	671.335	1457.42	2252.65	1779.73	1209	1048	874	1069	2536	1957
rno-miR-214-3p	0.867028	0.01773	0.29373	up	136.397	259.161	281.899	443.089	484.106	311.021	118	265	367	325	545	342
rno-miR-199a-5p	0.871948	0.010504	0.236235	up	9670.33	18421	12284.5	31665.2	20456.8	21773.3	8366	18836	15993	23226	23030	23942
rno-miR-132-3p	0.912326	0.036125	0.388461	up	502.82	561.353	1331.15	1644.2	1041.05	1826.11	435	574	1733	1206	1172	2008
rno-miR-155-5p	0.958293	0.006518	0.185541	up	146.8	208.307	157.464	455.359	317.111	225.536	127	213	205	334	357	248
rno-miR-296-5p	0.986666	0.013268	0.246315	up	34.6773	69.4357	69.8987	145.879	114.586	87.3042	30	71	91	107	129	96
rno-miR-93-3p	0.990107	0.027046	0.372543	up	25.43	24.4492	17.6667	38.1738	33.7542	60.931	22	25	23	28	38	67
rno-miR-125b-1-3p	0.995656	0.000378	0.020189	up	3661.92	3325.09	3762.24	5846.05	6259.62	9326.99	3168	3400	4898	4288	7047	10256
rno-miR-23b-5p	1.00365	0.02203	0.313558	up	125.994	148.651	92.1741	125.428	379.29	228.264	109	152	120	92	427	251
rno-miR-296-3p	1.07862	0.012817	0.246315	up	53.1718	174.078	103.696	252.22	195.419	252.818	46	178	135	185	220	278
rno-miR-92a-3p	1.07991	0.000277	0.016886	up	52.0159	56.7221	60.6813	126.792	119.028	113.677	45	58	79	93	134	125
rno-miR-7a-5p	1.30957	1e-06	9.6e-05	up	270.483	219.065	273.45	638.049	713.279	540.194	234	224	356	468	803	594
rno-miR-212-3p	1.43743	0.015198	0.270392	up	17.3386	10.7576	46.8552	85.8912	37.3072	82.7571	15	11	61	63	42	91
rno-miR-195-3p	1.52077	0.000532	0.022715	up	49.7041	31.295	20.7392	99.5247	68.3966	120.953	43	32	27	73	77	133
rno-miR-155-3p	1.56882	0.029567	0.382576	up	4.62364	2.9339	5.37682	9.54346	14.2123	14.5507	4	3	7	7	16	16
rno-miR-298-3p	1.59145	0.0102	0.236235	up	3.46773	11.7356	8.44929	24.5403	15.9888	31.8296	3	12	11	18	18	35
rno-miR-146b-5p	1.66665	0.001117	0.043367	up	8393.05	14241.2	15176.5	67870.4	14191.8	37980.9	7261	14562	19758	49782	15977	41764
rno-miR-129-2-3p	1.67403	0.00715	0.190807	up	11.5591	18.5814	7.68117	39.5372	63.9552	16.3695	10	19	10	29	72	18
rno-miR-211-5p	1.69444	0.001414	0.050305	up	24.2741	33.2509	16.8986	40.9006	135.017	62.7499	21	34	22	30	152	69
rno-miR-582-3p	1.80937	0.000523	0.022715	up	12.715	17.6034	13.8261	73.621	56.8491	25.4637	11	18	18	54	64	28
rno-miR-129-5p	1.86425	1e-06	9.6e-05	up	160.671	307.082	126.739	657.136	752.362	752.998	139	314	165	482	847	828
rno-miR-212-5p	1.94902	7.3e-05	0.00522	up	28.8977	32.2729	74.5074	209.956	95.9329	222.807	25	33	97	154	108	245
rno-miR-582-5p	2.01532	0.020679	0.313558	up	3.46773	5.8678	1.53624	25.9037	5.3296	12.7319	3	6	2	19	6	14
rno-miR-99a-3p	2.58139	0.043493	0.395142	up	0	0.977967	1.53624	5.45341	4.44134	6.36593	0	1	2	4	5	7
rno-miR-224-5p	2.729	0	4.5e-05	up	64.7309	165.276	85.261	1227.02	446.798	419.242	56	169	111	900	503	461
rno-miR-205	4.22682	0.002422	0.073863	up	0	1.95593	0	13.6335	19.5419	2.72825	0	2	0	10	22	3
