# Supplementary material for: The Construction and Analysis of lncRNA–miRNA–mRNA Competing Endogenous RNA Network of Schwann Cells in Diabetic Peripheral Neuropathy
Source: Front Bioeng Biotechnol. 2020 May 25;8:490. doi: 10.3389/fbioe.2020.00490 (PMC7261901; doi:10.3389/fbioe.2020.00490)
Supplement: Supplementary file 5 [file Table_5.XLSX]

## Sheet: downregulated enriched GO-BP
goID	goDescription	goType	geneRatio	bgRatio	pvalue	padj	qvalue	enrichScore	overlapGeneList	overlapGeneCount
GO:0003013	circulatory system process	biological process	62/1097	466/17363	1.96286e-08	7.08312e-05	6.36814e-05	2.10583	Crp/Smpd3/Atg5/Bcr/Cxadr/Sgcd/Tgfb2/Abat/F11r/Map2k3/Chd7/Atp1a2/Hrh1/Ehd3/Hcn4/Adra1a/Wnk1/Nr2f2/Ptger3/Akap13/Tjp1/Gucy1a3/S100a1/Htr1b/Gclm/Adra2b/P2ry1/Pde5a/Snta1/Hmgcr/Casq2/Mrvi1/Pik3r1/Prkcq/Npr3/Adrb2/Tnni2/Ramp2/Fxyd1/Epas1/Dock5/Stk39/Pde3a/Bbs4/Scn4b/Arhgap42/Adm/Ace2/Tnnt2/Ptprj/P2rx2/Dlg1/Bves/Dmd/Kdr/Npff/Chrm3/Met/Itga1/Scn3b/Jak2/Adra1b	62
GO:0043547	positive regulation of GTPase activity	biological process	61/1097	459/17363	2.66727e-08	7.08312e-05	6.36814e-05	2.10346	Bcr/Rapgef4/Itga6/Kalrn/Cdkl5/F11r/Srgap1/Ralgps2/Llgl2/Rapgef5/Rab3ip/Prex2/Pkp4/Sipa1l1/Arhgef9/Rgs20/Arhgap32/Tbc1d4/Sbf2/Fgd5/Akap13/Itgb1/Tbck/Myo9a/Dennd6a/Dennd4a/Rasa2/Dock9/Adgrb3/Amph/Arhgef10/Arhgap45/Tbc1d8/Sema4d/Psd3/Arhgef28/Ngef/Tiam2/Arhgap12/Ntrk3/Arap1/Rab3il1/Rapgef2/Dock5/Agap2/Arhgap42/Rgs16/Plxnb1/Ccl6/Cdc42ep3/Ralgapa1/Sh2d3c/Axin2/Arap2/Gdi1/Garnl3/Cav2/Obscn/Elmo1/Rapgef…	61
GO:0008015	blood circulation	biological process	61/1097	462/17363	3.39555e-08	7.08312e-05	6.36814e-05	2.08981	Crp/Smpd3/Atg5/Bcr/Cxadr/Sgcd/Tgfb2/Abat/F11r/Map2k3/Chd7/Atp1a2/Hrh1/Ehd3/Hcn4/Adra1a/Wnk1/Nr2f2/Ptger3/Tjp1/Gucy1a3/S100a1/Htr1b/Gclm/Adra2b/P2ry1/Pde5a/Snta1/Hmgcr/Casq2/Mrvi1/Pik3r1/Prkcq/Npr3/Adrb2/Tnni2/Ramp2/Fxyd1/Epas1/Dock5/Stk39/Pde3a/Bbs4/Scn4b/Arhgap42/Adm/Ace2/Tnnt2/Ptprj/P2rx2/Dlg1/Bves/Dmd/Kdr/Npff/Chrm3/Met/Itga1/Scn3b/Jak2/Adra1b	61
GO:0016358	dendrite development	biological process	41/1097	274/17363	2.26166e-07	0.000353837	0.00031812	2.36838	Crp/Lst1/Rapgef4/Kalrn/Epha5/Pafah1b1/Cdkl5/Cobl/Sdc2/Prex2/Matn2/Wasl/Sipa1l1/Dact1/Ppp1r9a/Slitrk5/Trak2/Itgb1/Myo6/Adgrb3/Lpar1/Sema4d/Lrp4/Ngef/Rapgef2/Flrt1/Bbs4/Dnm3/Trpc5/Foxo6/Mapk8ip2/Klf7/Fcgr2b/Hprt1/Ache/Rap2a/Cacna1a/Met/Fmr1/Cdkl3/Scarf1	41
GO:0007264	small GTPase mediated signal transduction	biological process	57/1097	446/17363	2.90534e-07	0.000363632	0.000326927	2.02282	Bcr/Rapgef4/Kalrn/Tgfb2/Rhoh/Myoc/Prkd1/Arl4a/Srgap1/Ralgps2/Rapgef5/Prex2/Arhgdib/Dhcr24/Sipa1l1/Arhgef9/Pak6/Arhgap32/Adra1a/Spry2/Fgd5/Ctnnal1/Akap13/Itgb1/Rasa2/Dock9/Rras2/Arhgef10/Rala/Lpar1/Psd3/Rb1/Arhgef28/Ngef/Tiam2/Arhgap12/Ntrk3/Celsr1/Rapgef2/Dock5/Arhgap42/Was/Rock1/Cdc42ep3/Ralgapa1/Rap2a/Met/Rhou/Cgnl1/Sh2d3c/Gdi1/Garnl3/Obscn/Elmo1/Rapgef3/Adra1b/Iqsec1	57
GO:0035725	sodium ion transmembrane transport	biological process	26/1097	141/17363	7.0128e-07	0.000731435	0.000657604	2.91859	Tesc/Slc8b1/Slc8a2/Slc9a3r1/Nalcn/Scn8a/Scn9a/Atp1a2/Hcn2/Hcn4/Snta1/Fxyd6/Stom/Slc20a2/Grik5/Trpm5/Fxyd7/Fxyd1/Stk39/Scn4b/Scn7a/Dmd/Hcn1/Scn3b/Asic1/Slc24a3	26
GO:0007626	locomotory behavior	biological process	36/1097	240/17363	1.15048e-06	0.000924251	0.000830957	2.37416	Hoxd9/Kalrn/Abat/Pafah1b1/Mapt/Scn8a/Prex2/Astn1/Usp2/Chd7/Atp1a2/Oprk1/Pak6/Cntn2/Fgf14/Glrb/Efnb3/Rcan2/Myo6/Mcoln3/Apba2/Inpp5f/Celsr1/Negr1/Spg11/Lepr/Hexb/Vps13a/Dpp4/Lsamp/Hprt1/Aldh1a3/Cacna1a/Selenop/Myo15a/Adra1b	36
GO:0034765	regulation of ion transmembrane transport	biological process	55/1097	444/17363	1.26812e-06	0.000924251	0.000830957	1.96064	Atg5/Tesc/Tgfb2/Slc9a3r1/Prkd1/Nalcn/Tspan13/Scn8a/Scn9a/Chd7/Atp1a2/Oprk1/Ehd3/Clcn6/Hcn2/Fgf14/Hcn4/Bmp4/Ptger3/S100a1/Cemip/Ptpn6/Kcnj13/Snta1/Casq2/Fxyd6/Clic4/Kcna2/Gstm2/Stom/Adrb2/Ptpn22/Stim1/Fxyd7/Fxyd1/Stk39/Scn4b/Acsl6/Scn7a/Mapk8ip2/Dlg1/Dmd/Kcnb1/Nrxn1/Kcnip2/Clcn2/Kcna6/Cacna1a/Kcng1/Hcn1/Scn3b/Kcnh3/Fmr1/Rapgef3/Galr2	55
GO:0048813	dendrite morphogenesis	biological process	28/1097	164/17363	1.34204e-06	0.000924251	0.000830957	2.70229	Kalrn/Epha5/Pafah1b1/Cdkl5/Sdc2/Prex2/Wasl/Sipa1l1/Dact1/Ppp1r9a/Slitrk5/Trak2/Itgb1/Adgrb3/Sema4d/Lrp4/Ngef/Rapgef2/Dnm3/Trpc5/Mapk8ip2/Klf7/Hprt1/Ache/Rap2a/Cacna1a/Met/Cdkl3	28
GO:0032970	regulation of actin filament-based process	biological process	46/1097	347/17363	1.47691e-06	0.000924251	0.000830957	2.0982	Epha5/Phldb2/Tgfb2/Myoc/F11r/Sptbn1/Arhgdib/Wasl/Atp1a2/Frmd6/Myo1f/Sorbs3/Ppp1r9a/Mtss1/Hcn4/Ptger3/Tmod2/Akap13/Arhgef10/Lpar1/Synpo2/Vil1/Fer/Casq2/Ntrk3/Pik3r1/Prkcq/Fchsd2/Arap1/Gmfg/Fxyd1/Celsr1/Shroom2/Iqgap2/Bbs4/Fhod3/Was/Rock1/Cdc42ep3/Pam/Tnnt2/Dlg1/Met/Triobp/Bst2/Rapgef3	46
GO:0034762	regulation of transmembrane transport	biological process	56/1097	460/17363	1.7611e-06	0.0010019	0.000900771	1.92685	Atg5/Tesc/Tgfb2/Slc9a3r1/Prkd1/Nalcn/Tspan13/Scn8a/Azin1/Scn9a/Chd7/Atp1a2/Oprk1/Ehd3/Clcn6/Hcn2/Fgf14/Hcn4/Bmp4/Ptger3/S100a1/Cemip/Ptpn6/Kcnj13/Snta1/Casq2/Fxyd6/Clic4/Kcna2/Gstm2/Stom/Adrb2/Ptpn22/Stim1/Fxyd7/Fxyd1/Stk39/Scn4b/Acsl6/Scn7a/Mapk8ip2/Dlg1/Dmd/Kcnb1/Nrxn1/Kcnip2/Clcn2/Kcna6/Cacna1a/Kcng1/Hcn1/Scn3b/Kcnh3/Fmr1/Rapgef3/Galr2	56
GO:0007265	Ras protein signal transduction	biological process	44/1097	332/17363	2.50398e-06	0.00130583	0.00117402	2.09765	Bcr/Kalrn/Tgfb2/Myoc/Prkd1/Srgap1/Ralgps2/Prex2/Arhgdib/Dhcr24/Arhgef9/Pak6/Adra1a/Spry2/Fgd5/Ctnnal1/Akap13/Itgb1/Rasa2/Rras2/Arhgef10/Rala/Lpar1/Psd3/Rb1/Arhgef28/Ngef/Tiam2/Ntrk3/Celsr1/Rapgef2/Arhgap42/Was/Rock1/Cdc42ep3/Rap2a/Met/Rhou/Gdi1/Obscn/Elmo1/Rapgef3/Adra1b/Iqsec1	44
GO:0022604	regulation of cell morphogenesis	biological process	56/1097	471/17363	3.66222e-06	0.00176294	0.00158498	1.88185	Brwd1/Kalrn/St6gal1/Pafah1b1/Mapk9/Myoc/Slc9a3r1/Rufy3/Cdkl5/Sdc2/Mapt/Syne3/Epha7/Plxna2/Sipa1l1/Ppp1r9a/Cntn2/Efnb3/Trak2/Sh3d19/Ptn/Adgrb3/Lpar1/Sema4d/Fbln1/Lrp4/Vil1/Myl12b/Mbp/Ngef/Sema3f/Ntrk3/Arap1/Rapgef2/Dock5/Hexb/Slit1/Dnm3/Trpc5/Dab2/Plxnb1/Robo2/Lrrc4c/Cdc42ep3/Dlg1/Bves/Kdr/Ache/Rap2a/Cacna1a/Met/Rhou/Gdi1/Strip2/Triobp/Cdkl3	56
GO:0061564	axon development	biological process	56/1097	474/17363	4.44452e-06	0.0019867	0.00178616	1.86994	Kalrn/Epha5/Tgfb2/Plp1/Pafah1b1/Rufy3/Cdkl5/Cobl/Atl1/Mapt/Matn2/Efnb1/Epha7/Gli2/Plxna2/Sipa1l1/Cntn2/Slitrk5/Efnb3/Trak2/Itgb1/Slitrk2/Cdh11/Sema4d/Efnb2/Lrp4/Fgfr2/Mbp/Arhgef28/Fgfr3/Sema3f/Ntrk3/Gfra3/Inpp5f/Spg11/Agap2/Slit1/Trpc5/Tenm2/Plxnb1/Robo2/Ogn/Lrrc4c/Nrp2/Foxd1/Klf7/Lamb2/NEWGENE_1308171/Apod/Ache/Cacna1a/Zic2/Gdi1/Cdkl3/Scarf1/Jak2	56
GO:0035456	response to interferon-beta	biological process	12/1097	41/17363	5.43013e-06	0.00224668	0.0020199	4.6325	Ifi47/Plscr1/MGC108823/Igtp/Irgm/Xaf1/MGC105567/RGD1309362/Tmem173/LOC100910979/Hcn1/Bst2	12
GO:0006814	sodium ion transport	biological process	33/1097	226/17363	5.74414e-06	0.00224668	0.0020199	2.31113	Tesc/Slc8b1/Slc8a2/Slc9a3r1/Nalcn/Scn8a/Scn9a/Atp1a2/Hcn2/Fgf14/Hcn4/Wnk1/Slc13a4/Slc12a2/Snta1/Fxyd6/Stom/Adrb2/Slc20a2/Grik5/Wnk4/Trpm5/Fxyd7/Fxyd1/Stk39/Scn4b/Scn7a/Dmd/Hcn1/Scn3b/Slc6a8/Asic1/Slc24a3	33
GO:0003015	heart process	biological process	31/1097	208/17363	7.15666e-06	0.00249082	0.00223939	2.35894	Atg5/Cxadr/Sgcd/Tgfb2/Map2k3/Atp1a2/Ehd3/Hcn4/Adra1a/Akap13/S100a1/Pde5a/Snta1/Casq2/Pik3r1/Adrb2/Tnni2/Fxyd1/Epas1/Scn4b/Adm/Ace2/Tnnt2/Dlg1/Bves/Dmd/Npff/Met/Scn3b/Jak2/Adra1b	31
GO:0003018	vascular process in circulatory system	biological process	30/1097	198/17363	7.16438e-06	0.00249082	0.00223939	2.39814	Crp/Smpd3/Atg5/Bcr/Atp1a2/Hrh1/Adra1a/Ptger3/Tjp1/Gucy1a3/Htr1b/Gclm/Adra2b/P2ry1/Pde5a/Snta1/Hmgcr/Mrvi1/Prkcq/Adrb2/Ramp2/Dock5/Pde3a/Arhgap42/Adm/Ptprj/Kdr/Chrm3/Itga1/Adra1b	30
GO:0051048	negative regulation of secretion	biological process	34/1097	240/17363	8.14819e-06	0.00262806	0.00236279	2.24226	Bcr/Kalrn/Tlr6/Abat/Rsad2/Oprk1/Ppp1r9a/Wnk1/Pde8b/Ptger3/Sergef/Tnfrsf21/Pde1c/Lgals9/Htr1b/Fbln1/P2ry1/Il1r2/Hmgcr/Ptpn22/Stxbp3/Wnk4/Osm/Stk39/Maob/Rab11fip3/Kcnb1/Npff/Rab11fip5/Cd300a/Fmr1/Rab11fip1/Asic1/Igfbp3	34
GO:0055123	digestive system development	biological process	27/1097	170/17363	8.39906e-06	0.00262806	0.00236279	2.51381	Prdm1/Itga6/Tgfb2/Epb41l5/Pkdcc/Cobl/Itgb4/Gli2/Stra6/Dact1/Klf5/Bmp4/Dicer1/Ccdc39/Sall1/Acvr2b/Sfrp5/Rb1/Fgfr2/Fgfr3/Aldh1a1/Hmgcs2/Igf2/Rarb/Rarres2/Fat4/Cdkn1c	27
GO:1904062	regulation of cation transmembrane transport	biological process	40/1097	306/17363	9.88822e-06	0.00294669	0.00264925	2.06898	Atg5/Tesc/Tgfb2/Slc9a3r1/Prkd1/Tspan13/Chd7/Atp1a2/Oprk1/Ehd3/Fgf14/Bmp4/Ptger3/S100a1/Cemip/Ptpn6/Snta1/Casq2/Fxyd6/Gstm2/Stom/Adrb2/Ptpn22/Stim1/Fxyd7/Fxyd1/Stk39/Scn4b/Mapk8ip2/Dlg1/Dmd/Nrxn1/Kcnip2/Cacna1a/Kcng1/Hcn1/Scn3b/Fmr1/Rapgef3/Galr2	40
GO:0007409	axonogenesis	biological process	51/1097	431/17363	1.12908e-05	0.00321173	0.00288753	1.87288	Kalrn/Epha5/Tgfb2/Pafah1b1/Rufy3/Cdkl5/Cobl/Atl1/Mapt/Matn2/Efnb1/Epha7/Gli2/Plxna2/Sipa1l1/Cntn2/Slitrk5/Efnb3/Trak2/Itgb1/Slitrk2/Cdh11/Sema4d/Efnb2/Lrp4/Fgfr2/Mbp/Arhgef28/Fgfr3/Sema3f/Ntrk3/Gfra3/Spg11/Agap2/Slit1/Trpc5/Tenm2/Plxnb1/Robo2/Ogn/Lrrc4c/Nrp2/Foxd1/Klf7/Lamb2/NEWGENE_1308171/Ache/Cacna1a/Zic2/Gdi1/Cdkl3	51
GO:0050808	synapse organization	biological process	38/1097	287/17363	1.21909e-05	0.00331697	0.00298216	2.09566	Kalrn/Mapt/Pclo/Lrrn1/Epha7/Dact1/Ppp1r9a/Cntn2/Slitrk5/Glrb/Utrn/Rapsn/Slitrk2/Myo6/Ptn/Adgrb3/Magi2/Adgrb2/Lrp4/Snta1/Fgfr2/Ntrk3/Cadm1/Col4a5/Pcdhb9/Pcdhb8/Nrxn2/Lrrtm4/Flrt1/Slit1/Dnm3/Adgrl2/P2rx2/Lamb2/Nrxn1/Ache/Cacna1a/Fmr1	38
GO:0010769	regulation of cell morphogenesis involved in differentiation	biological process	40/1097	310/17363	1.34872e-05	0.00341518	0.00307045	2.04229	Kalrn/St6gal1/Pafah1b1/Mapk9/Myoc/Rufy3/Cdkl5/Sdc2/Mapt/Epha7/Plxna2/Sipa1l1/Ppp1r9a/Cntn2/Efnb3/Trak2/Adgrb3/Sema4d/Fbln1/Lrp4/Mbp/Ngef/Sema3f/Ntrk3/Rapgef2/Dock5/Slit1/Dnm3/Trpc5/Dab2/Plxnb1/Robo2/Lrrc4c/Ache/Rap2a/Cacna1a/Met/Gdi1/Triobp/Cdkl3	40
GO:0048565	digestive tract development	biological process	25/1097	155/17363	1.36432e-05	0.00341518	0.00307045	2.55286	Prdm1/Itga6/Tgfb2/Epb41l5/Pkdcc/Cobl/Itgb4/Gli2/Stra6/Dact1/Klf5/Bmp4/Dicer1/Ccdc39/Sall1/Acvr2b/Sfrp5/Rb1/Fgfr2/Fgfr3/Aldh1a1/Hmgcs2/Rarb/Rarres2/Fat4	25
GO:0060047	heart contraction	biological process	30/1097	205/17363	1.44094e-05	0.00346823	0.00311815	2.31625	Atg5/Cxadr/Sgcd/Tgfb2/Map2k3/Atp1a2/Ehd3/Hcn4/Adra1a/S100a1/Pde5a/Snta1/Casq2/Pik3r1/Adrb2/Tnni2/Fxyd1/Epas1/Scn4b/Adm/Ace2/Tnnt2/Dlg1/Bves/Dmd/Npff/Met/Scn3b/Jak2/Adra1b	30
GO:0032956	regulation of actin cytoskeleton organization	biological process	39/1097	301/17363	1.56386e-05	0.00362467	0.0032588	2.05077	Epha5/Phldb2/Tgfb2/Myoc/F11r/Sptbn1/Arhgdib/Wasl/Myo1f/Sorbs3/Ppp1r9a/Mtss1/Tmod2/Akap13/Arhgef10/Lpar1/Synpo2/Vil1/Fer/Ntrk3/Pik3r1/Prkcq/Fchsd2/Arap1/Gmfg/Celsr1/Shroom2/Iqgap2/Bbs4/Fhod3/Was/Rock1/Cdc42ep3/Pam/Dlg1/Met/Triobp/Bst2/Rapgef3	39
GO:0072001	renal system development	biological process	42/1097	335/17363	1.67948e-05	0.00369351	0.00332069	1.98437	Itga6/Tgfb2/Lgr5/Pbx1/Glis2/Wfs1/Itgb4/Sulf2/Epha7/Gli2/Eya1/Stra6/Mtss1/Bmp4/Osr2/Bmp6/Sall1/Magi2/Wnt2b/Acvr2b/Efnb2/Col4a4/Lrp4/Col4a3/Fgfr2/Wnt6/Aldh1a1/Hmgcs2/Wnk4/Tet2/Rarb/Rrm2b/Fat4/Robo2/Dlg1/Foxd1/Sgce/Lamb2/Gcnt1/Pygo1/Aldh1a3/Cdkn1c	42
GO:0007416	synapse assembly	biological process	25/1097	157/17363	1.7116e-05	0.00369351	0.00332069	2.52034	Mapt/Pclo/Lrrn1/Epha7/Ppp1r9a/Slitrk5/Slitrk2/Myo6/Adgrb3/Magi2/Adgrb2/Lrp4/Ntrk3/Cadm1/Pcdhb9/Pcdhb8/Nrxn2/Lrrtm4/Flrt1/Slit1/Dnm3/Adgrl2/Nrxn1/Ache/Cacna1a	25
GO:0007266	Rho protein signal transduction	biological process	26/1097	170/17363	2.42311e-05	0.00505461	0.0045444	2.42071	Bcr/Kalrn/Myoc/Srgap1/Prex2/Arhgdib/Arhgef9/Pak6/Adra1a/Fgd5/Ctnnal1/Akap13/Itgb1/Arhgef10/Lpar1/Arhgef28/Ngef/Tiam2/Celsr1/Arhgap42/Was/Rock1/Cdc42ep3/Met/Obscn/Adra1b	26
GO:1903531	negative regulation of secretion by cell	biological process	30/1097	212/17363	2.78304e-05	0.00560544	0.00503962	2.23977	Bcr/Kalrn/Tlr6/Abat/Rsad2/Oprk1/Ppp1r9a/Pde8b/Ptger3/Sergef/Tnfrsf21/Pde1c/Lgals9/Htr1b/Fbln1/P2ry1/Il1r2/Hmgcr/Ptpn22/Stxbp3/Osm/Maob/Rab11fip3/Kcnb1/Npff/Rab11fip5/Cd300a/Fmr1/Rab11fip1/Asic1	30
GO:0040013	negative regulation of locomotion	biological process	38/1097	298/17363	2.86631e-05	0.00560544	0.00503962	2.0183	Pbld1/Stard13/Bcr/Chrd/St6gal1/Phldb2/Slc9a3r1/Srgap1/Arhgdib/Meox2/Wasl/Lrch1/Trim35/Nr2f2/Scp2/Ptn/Gnrh1/Ptpru/Magi2/Fbln1/Reck/Trim5/Sema3f/Clic4/Trim21/Slit1/Robo2/Was/Ptprj/Cyp1b1/Kiss1/Apod/Robo4/Nbl1/Rap2a/Cd300a/Bst2/Igfbp3	38
GO:0031032	actomyosin structure organization	biological process	27/1097	182/17363	2.97207e-05	0.00563613	0.00506722	2.34807	Phldb2/Epb41l5/Myoc/F11r/Frmd6/Sorbs3/Ppp1r9a/Tmod2/Akap13/Itgb1/Arhgef10/Lpar1/Sorbs1/Casq2/Pik3r1/Prkcq/Arap1/Lurap1/Bbs4/Fhod3/Was/Rock1/Tnnt2/Myoz1/Met/Epb41l4b/Rapgef3	27
GO:1903522	regulation of blood circulation	biological process	32/1097	236/17363	3.62194e-05	0.0066665	0.00599358	2.14613	Cxadr/Tgfb2/Atp1a2/Hrh1/Ehd3/Hcn4/Adra1a/Ptger3/S100a1/Adra2b/Pde5a/Snta1/Casq2/Pik3r1/Prkcq/Adrb2/Fxyd1/Epas1/Dock5/Scn4b/Arhgap42/Adm/Ace2/Tnnt2/Dlg1/Bves/Dmd/Npff/Chrm3/Scn3b/Jak2/Adra1b	32
GO:0043113	receptor clustering	biological process	13/1097	57/17363	4.29385e-05	0.00765665	0.00688378	3.60983	Dlg3/Arhgef9/Glrb/Rapsn/Ptn/Magi2/Lrp4/Grik5/Nrxn2/Lrrtm4/Dlg1/Nrxn1/Cacna1a	13
GO:0001822	kidney development	biological process	39/1097	315/17363	4.40459e-05	0.00765665	0.00688378	1.95962	Tgfb2/Pbx1/Glis2/Wfs1/Sulf2/Epha7/Gli2/Eya1/Stra6/Mtss1/Bmp4/Osr2/Bmp6/Sall1/Magi2/Wnt2b/Acvr2b/Efnb2/Col4a4/Lrp4/Col4a3/Fgfr2/Wnt6/Aldh1a1/Hmgcs2/Wnk4/Tet2/Rarb/Rrm2b/Fat4/Robo2/Dlg1/Foxd1/Sgce/Lamb2/Gcnt1/Pygo1/Aldh1a3/Cdkn1c	39
GO:0031345	negative regulation of cell projection organization	biological process	27/1097	189/17363	5.82558e-05	0.0098531	0.00885853	2.2611	Pafah1b1/Pmp22/Rufy3/Efemp1/Rab3ip/Epha7/Spry2/Efnb3/Trak2/Itgb1/Lpar1/Efnb2/Lrp4/Mbp/Ngef/Cspg4/Sema3f/Inpp5f/Rapgef2/Ntm/Slit1/Dnm3/Trpc5/Dab2/Nrxn1/Gdi1/Cdkl3	27
GO:0050768	negative regulation of neurogenesis	biological process	37/1097	301/17363	7.96617e-05	0.0131173	0.0117932	1.9456	Pafah1b1/Pmp22/Rufy3/Efemp1/Pbx1/Cdkn2b/Epha7/Cntn2/Bmp4/Efnb3/Ptger3/Dicer1/Trak2/Itgb1/Ptn/Gnrh1/Lpar1/Efnb2/Lrp4/Mbp/Ngef/Fgfr3/Cspg4/Sema3f/Ntrk3/Inpp5f/Rapgef2/Ntm/Slit1/Dnm3/Trpc5/Olig2/Dab2/Dmd/Gdi1/Fmr1/Cdkl3	37
GO:0051961	negative regulation of nervous system development	biological process	39/1097	324/17363	8.1813e-05	0.0131173	0.0117932	1.90519	Chrd/Pafah1b1/Pmp22/Rufy3/Efemp1/Pbx1/Cdkn2b/Epha7/Cntn2/Bmp4/Efnb3/Ptger3/Dicer1/Trak2/Itgb1/Tnfrsf21/Ptn/Gnrh1/Lpar1/Efnb2/Lrp4/Mbp/Ngef/Fgfr3/Cspg4/Sema3f/Ntrk3/Inpp5f/Rapgef2/Ntm/Slit1/Dnm3/Trpc5/Olig2/Dab2/Dmd/Gdi1/Fmr1/Cdkl3	39
GO:0042391	regulation of membrane potential	biological process	48/1097	429/17363	8.38434e-05	0.0131173	0.0117932	1.77093	Slc8b1/Rapgef4/Cxadr/Abat/Myoc/Nalcn/Mapt/Scn8a/Scn9a/Gria4/Ehd3/Hcn2/Ppp1r9a/Fgf14/Hcn4/Adra1a/Glrb/Ptn/Gclm/Chrna5/Usp53/Snta1/Casq2/Kcna2/Adrb2/Grik5/Fxyd1/Scn4b/Trpc5/Scn7a/Mapk8ip2/P2rx2/Dlg1/Bves/Dmd/Kdr/Kcnb1/Npff/Nrxn1/Kcnip2/Cacna1a/Met/Kcnmb4/Hcn1/Scn3b/Kcnh3/Fmr1/Asic1	48
GO:0050880	regulation of blood vessel size	biological process	25/1097	173/17363	8.94039e-05	0.0132505	0.011913	2.28724	Crp/Smpd3/Atg5/Atp1a2/Hrh1/Adra1a/Ptger3/Gucy1a3/Htr1b/Gclm/Adra2b/P2ry1/Pde5a/Snta1/Hmgcr/Mrvi1/Prkcq/Adrb2/Dock5/Arhgap42/Adm/Kdr/Chrm3/Itga1/Adra1b	25
GO:0035296	regulation of tube diameter	biological process	24/1097	163/17363	9.10525e-05	0.0132505	0.011913	2.33046	Crp/Smpd3/Atg5/Atp1a2/Hrh1/Adra1a/Ptger3/Gucy1a3/Htr1b/Adra2b/P2ry1/Pde5a/Snta1/Hmgcr/Mrvi1/Prkcq/Adrb2/Dock5/Arhgap42/Adm/Kdr/Chrm3/Itga1/Adra1b	24
GO:0097746	regulation of blood vessel diameter	biological process	24/1097	163/17363	9.10525e-05	0.0132505	0.011913	2.33046	Crp/Smpd3/Atg5/Atp1a2/Hrh1/Adra1a/Ptger3/Gucy1a3/Htr1b/Adra2b/P2ry1/Pde5a/Snta1/Hmgcr/Mrvi1/Prkcq/Adrb2/Dock5/Arhgap42/Adm/Kdr/Chrm3/Itga1/Adra1b	24
GO:0043583	ear development	biological process	32/1097	248/17363	9.52818e-05	0.0132505	0.011913	2.04229	Atg5/RT1-S3/Slc44a4/Bcr/Tgfb2/Pafah1b1/Slc9a3r1/Ush2a/Lgr5/Chd7/Gli2/Eya1/C1qtnf5/Stra6/Gjb2/Bmp4/Gsdme/Spry2/Dicer1/Osr2/Myo6/Sall1/Mcoln3/Fgfr2/Fgfr3/Ntrk3/Celsr1/Frem2/Fzd2/Fat4/Aldh1a3/Myo15a	32
GO:0035150	regulation of tube size	biological process	25/1097	174/17363	9.82737e-05	0.0132505	0.011913	2.2741	Crp/Smpd3/Atg5/Atp1a2/Hrh1/Adra1a/Ptger3/Gucy1a3/Htr1b/Gclm/Adra2b/P2ry1/Pde5a/Snta1/Hmgcr/Mrvi1/Prkcq/Adrb2/Dock5/Arhgap42/Adm/Kdr/Chrm3/Itga1/Adra1b	25
GO:0006937	regulation of muscle contraction	biological process	23/1097	154/17363	0.000101513	0.0132505	0.011913	2.36388	Abat/Atp1a2/Ehd3/Hcn4/Adra1a/Ptger3/Anxa6/Gucy1a3/Adra2b/Pde5a/Casq2/Mrvi1/Adrb2/Tnni2/Fxyd1/Dock5/Arhgap42/Ace2/Tnnt2/Dlg1/Dmd/Chrm3/Adra1b	23
GO:2000649	regulation of sodium ion transmembrane transporter activity	biological process	11/1097	46/17363	0.000104605	0.0132505	0.011913	3.78489	Tesc/Slc9a3r1/Atp1a2/Fxyd6/Stom/Fxyd7/Fxyd1/Stk39/Scn4b/Dmd/Scn3b	11
GO:0008016	regulation of heart contraction	biological process	25/1097	175/17363	0.000107921	0.0132505	0.011913	2.2611	Cxadr/Tgfb2/Atp1a2/Ehd3/Hcn4/Adra1a/S100a1/Pde5a/Snta1/Casq2/Pik3r1/Adrb2/Fxyd1/Epas1/Scn4b/Adm/Ace2/Tnnt2/Dlg1/Bves/Dmd/Npff/Scn3b/Jak2/Adra1b	25
GO:1902305	regulation of sodium ion transmembrane transport	biological process	12/1097	54/17363	0.000109979	0.0132505	0.011913	3.51727	Tesc/Slc9a3r1/Atp1a2/Snta1/Fxyd6/Stom/Fxyd7/Fxyd1/Stk39/Scn4b/Dmd/Scn3b	12
GO:0032231	regulation of actin filament bundle assembly	biological process	17/1097	97/17363	0.000111173	0.0132505	0.011913	2.77393	Phldb2/Myoc/Sorbs3/Ppp1r9a/Mtss1/Arhgef10/Lpar1/Synpo2/Vil1/Pik3r1/Prkcq/Arap1/Bbs4/Was/Rock1/Met/Rapgef3	17
GO:0031214	biomineral tissue development	biological process	21/1097	135/17363	0.000111183	0.0132505	0.011913	2.46209	Sbds/Pkdcc/Gpnmb/Mtss1/Bmp4/Dicer1/Osr2/Ptn/Bmp6/Acvr2b/Fgfr2/Fgfr3/Wnt6/Adrb2/Stim1/Rspo2/Omd/LOC103690116/Axin2/LOC100911949/Wnt10b	21
GO:0002028	regulation of sodium ion transport	biological process	16/1097	88/17363	0.00011198	0.0132505	0.011913	2.87777	Tesc/Slc9a3r1/Atp1a2/Fgf14/Wnk1/Snta1/Fxyd6/Stom/Adrb2/Wnk4/Fxyd7/Fxyd1/Stk39/Scn4b/Dmd/Scn3b	16
GO:0010977	negative regulation of neuron projection development	biological process	23/1097	155/17363	0.00011222	0.0132505	0.011913	2.34863	Pafah1b1/Pmp22/Rufy3/Efemp1/Epha7/Efnb3/Trak2/Lpar1/Efnb2/Lrp4/Mbp/Ngef/Cspg4/Sema3f/Inpp5f/Rapgef2/Ntm/Slit1/Dnm3/Trpc5/Dab2/Gdi1/Cdkl3	23
GO:0044849	estrous cycle	biological process	9/1097	32/17363	0.000115747	0.0134138	0.0120598	4.45154	Ncoa1/Oprk1/Ets1/Ptn/Gnrh1/Clu/Aldh1a1/Adrb2/Cyp1b1	9
GO:0051493	regulation of cytoskeleton organization	biological process	51/1097	475/17363	0.000144948	0.0163117	0.0146652	1.6994	Epha5/Phldb2/Tgfb2/Pafah1b1/Myoc/Mid1ip1/Mid1/F11r/Mapt/Sptbn1/Arhgdib/Wasl/Terf1/Myo1f/Sorbs3/Ppp1r9a/Mtss1/Tmod2/Akap13/Nexn/Arhgef10/Map9/Lpar1/Rnf4/Synpo2/Vil1/Taok1/Fer/Ntrk3/Pik3r1/Prkcq/Fchsd2/Arap1/Gmfg/Celsr1/Shroom2/Iqgap2/Bbs4/Fhod3/Plxnb1/Was/Rock1/Cdc42ep3/Pam/Dlg1/Met/Gnai1/Triobp/Bst2/Rapgef3/Afap1	51
GO:0051668	localization within membrane	biological process	19/1097	118/17363	0.000145966	0.0163117	0.0146652	2.54853	Kalrn/Dlg3/Arhgef9/Glrb/Itgb1/Rapsn/Ptn/Rala/Magi2/Lrp4/Stx7/Pllp/Grik5/Nrxn2/Lrrtm4/Dnm3/Dlg1/Nrxn1/Cacna1a	19
GO:0035458	cellular response to interferon-beta	biological process	9/1097	33/17363	0.0001503	0.0165014	0.0148357	4.31665	Ifi47/MGC108823/Igtp/Irgm/MGC105567/RGD1309362/Tmem173/LOC100910979/Hcn1	9
GO:0048839	inner ear development	biological process	29/1097	222/17363	0.000160348	0.017301	0.0155547	2.06758	Atg5/RT1-S3/Slc44a4/Bcr/Tgfb2/Pafah1b1/Slc9a3r1/Ush2a/Lgr5/Chd7/Gli2/Eya1/C1qtnf5/Gjb2/Bmp4/Gsdme/Spry2/Dicer1/Myo6/Mcoln3/Fgfr2/Fgfr3/Ntrk3/Celsr1/Frem2/Fzd2/Fat4/Aldh1a3/Myo15a	29
GO:0072659	protein localization to plasma membrane	biological process	31/1097	245/17363	0.000174278	0.0184853	0.0166194	2.00269	Tesc/Kalrn/Vamp4/Slc9a3r1/Stx8/Pkdcc/F11r/Sptbn1/Ehd3/Itgb1/Scp2/Appl1/P2ry1/Golga7b/Vil1/Sorbs1/Stx7/Tspan5/Optn/Pik3r1/Ramp1/Ramp2/Rapgef2/Dab2/Rock1/Dlg1/Kcnb1/Nrxn1/Rap2a/Scn3b/Tmem150a	31
GO:0001655	urogenital system development	biological process	43/1097	383/17363	0.000178764	0.0186451	0.016763	1.777	Itga6/Tgfb2/Lgr5/Pbx1/Glis2/Wfs1/Itgb4/Sulf2/Epha7/Gli2/Eya1/Stra6/Mtss1/Bmp4/Cyp7b1/Osr2/Bmp6/Sall1/Magi2/Wnt2b/Acvr2b/Efnb2/Col4a4/Lrp4/Col4a3/Fgfr2/Wnt6/Aldh1a1/Hmgcs2/Wnk4/Tet2/Rarb/Rrm2b/Fat4/Robo2/Dlg1/Foxd1/Sgce/Lamb2/Gcnt1/Pygo1/Aldh1a3/Cdkn1c	43
GO:0097479	synaptic vesicle localization	biological process	22/1097	150/17363	0.000186166	0.0189938	0.0170765	2.3214	Snap29/Pclo/Fgf14/Eps15/Amph/Magi2/Stx7/Apba2/Fgfr2/Cltb/Ap3b2/Syt12/Syt8/Grik5/Spg11/Dnm3/Bloc1s6/Nrxn1/Cacna1a/Dnajc6/Unc13c/Fmr1	22
GO:0045665	negative regulation of neuron differentiation	biological process	30/1097	235/17363	0.000188177	0.0189938	0.0170765	2.02056	Pafah1b1/Pmp22/Rufy3/Efemp1/Pbx1/Epha7/Cntn2/Efnb3/Ptger3/Trak2/Itgb1/Lpar1/Efnb2/Lrp4/Mbp/Ngef/Cspg4/Sema3f/Inpp5f/Rapgef2/Ntm/Slit1/Dnm3/Trpc5/Olig2/Dab2/Dmd/Gdi1/Fmr1/Cdkl3	30
GO:0046794	transport of virus	biological process	4/1097	6/17363	0.000214461	0.0213031	0.0191528	10.5518	Eps15/Fmr1/Cav2/Bst2	4
GO:0010811	positive regulation of cell-substrate adhesion	biological process	19/1097	122/17363	0.000228243	0.0223179	0.0200651	2.46497	Itga6/Epb41l5/Myoc/Vit/Itgb1/Utrn/Ptn/Egflam/Fbln1/Dock5/Dab2/Rock1/Ecm2/Ptprj/Plekha2/Dmd/Kdr/Triobp/Jak2	19
GO:0001508	action potential	biological process	21/1097	143/17363	0.000253671	0.0244227	0.0219575	2.32435	Rapgef4/Cxadr/Nalcn/Scn8a/Scn9a/Hcn4/Adra1a/Usp53/Snta1/Kcna2/Scn4b/Scn7a/P2rx2/Dlg1/Dmd/Kcnb1/Cacna1a/Kcnmb4/Hcn1/Scn3b/Fmr1	21
GO:0007015	actin filament organization	biological process	40/1097	356/17363	0.000291446	0.0276344	0.024845	1.77839	Phldb2/Gdpd2/Myoc/Rufy3/Cobl/Sptbn1/Wasl/Sorbs3/Ppp1r9a/Mtss1/Tmod2/Arhgef10/Sorbs2/Lpar1/Synpo2/Vil1/Sorbs1/Fer/Arhgap12/Pik3r1/Prkcq/Fchsd2/Arap1/Gmfg/Shroom2/Iqgap2/Bbs4/Fhod3/Was/Rock1/Cdc42ep3/Tnnt2/LOC100364435/Dlg1/Tmsb10/Cap2/Met/Mical3/Cgnl1/Rapgef3	40
GO:0043112	receptor metabolic process	biological process	24/1097	176/17363	0.000300707	0.0277273	0.0249285	2.15832	Ehd3/Cntn2/Lrpap1/Eps15/Ptger3/Itgb1/Ankrd13c/Htr1b/Magi2/Optn/Arap1/Ackr3/Ramp1/Inpp5f/Ramp2/Dtx3l/Dnm3/Adm/Dab2/Ace2/Bves/Dmd/Ache/Fmr1	24
GO:0006898	receptor-mediated endocytosis	biological process	32/1097	264/17363	0.000303656	0.0277273	0.0249285	1.91851	Wasl/Sbspon/Cntn2/Lrpap1/Eps15/Ptger3/Itgb1/Amph/Htr1b/Tinagl1/Magi2/Clu/Cltb/Asgr1/Adrb2/Ackr3/Ramp1/Syt8/Inpp5f/Ramp2/Dnm3/Adm/Dab2/Susd2/Bicd1/Fcgr2b/Ache/Dnajc6/Endou/Cd300a/Fmr1/Cav2	32
GO:0035023	regulation of Rho protein signal transduction	biological process	19/1097	125/17363	0.000314194	0.0277273	0.0249285	2.40581	Bcr/Kalrn/Myoc/Prex2/Arhgdib/Arhgef9/Adra1a/Fgd5/Akap13/Itgb1/Arhgef10/Lpar1/Arhgef28/Ngef/Tiam2/Arhgap42/Met/Obscn/Adra1b	19
GO:0051056	regulation of small GTPase mediated signal transduction	biological process	30/1097	242/17363	0.000314579	0.0277273	0.0249285	1.96211	Bcr/Kalrn/Tgfb2/Myoc/Ralgps2/Prex2/Arhgdib/Sipa1l1/Arhgef9/Adra1a/Spry2/Fgd5/Akap13/Itgb1/Rasa2/Arhgef10/Lpar1/Psd3/Arhgef28/Ngef/Tiam2/Arhgap12/Arhgap42/Ralgapa1/Met/Cgnl1/Garnl3/Obscn/Adra1b/Iqsec1	30
GO:0060560	developmental growth involved in morphogenesis	biological process	30/1097	242/17363	0.000314579	0.0277273	0.0249285	1.96211	Epb41l5/Areg/Pafah1b1/Rufy3/Cdkl5/Cobl/Mapt/Epha7/Plxna2/Bmp4/Spry2/Itgb1/Sema4d/Sall1/Sfrp5/Slc12a2/Fgfr2/Sema3f/Ntrk3/Cadm1/Spg11/Flrt1/Ppp2r3a/Slit1/Trpc5/Plxnb1/Nrp2/Lamb2/Gdi1/Cdkl3	30
GO:0010771	negative regulation of cell morphogenesis involved in differentiation	biological process	15/1097	87/17363	0.000332692	0.0280422	0.0252116	2.72892	Rufy3/Epha7/Efnb3/Trak2/Fbln1/Lrp4/Mbp/Ngef/Sema3f/Rapgef2/Slit1/Dnm3/Trpc5/Gdi1/Cdkl3	15
GO:0042135	neurotransmitter catabolic process	biological process	5/1097	11/17363	0.000334255	0.0280422	0.0252116	7.19441	Abat/Naalad2/Aldh5a1/Maob/Ache	5
GO:0030282	bone mineralization	biological process	17/1097	106/17363	0.000336076	0.0280422	0.0252116	2.53841	Sbds/Pkdcc/Gpnmb/Mtss1/Bmp4/Osr2/Ptn/Bmp6/Acvr2b/Fgfr2/Fgfr3/Adrb2/Rspo2/Omd/LOC103690116/Axin2/Wnt10b	17
GO:0097756	negative regulation of blood vessel diameter	biological process	17/1097	106/17363	0.000336076	0.0280422	0.0252116	2.53841	Crp/Smpd3/Atp1a2/Hrh1/Adra1a/Ptger3/Htr1b/Adra2b/Pde5a/Snta1/Hmgcr/Prkcq/Dock5/Arhgap42/Adm/Chrm3/Adra1b	17
GO:0043410	positive regulation of MAPK cascade	biological process	51/1097	493/17363	0.000355891	0.0293048	0.0263467	1.63735	Map3k7cl/Tlr6/Tgfb2/Mid1/Nenf/Pik3r6/Wnt16/Map2k3/Oprk1/Gpnmb/Sorbs3/Adra1a/Bmp4/Spry2/Akap13/Itgb1/Lgals9/Lpar1/Adra2b/P2ry1/Pde5a/Taok1/Hmgcr/Fgfr2/Fgfr3/Trim5/Cspg4/Gab1/Ntrk3/Adrb2/Ptpn22/Ackr3/Gadd45b/Igf2/Rapgef2/Lepr/Osm/Dab2/Ccl6/Mapk8ip2/Fcgr2b/Kdr/C3/Kiss1/Nrxn1/Met/Itga1/Cav2/Jak2/Adra1b/Igfbp3	51
GO:0051271	negative regulation of cellular component movement	biological process	33/1097	278/17363	0.000361377	0.0293701	0.0264055	1.87883	Pbld1/Stard13/Bcr/Chrd/Phldb2/Slc9a3r1/Srgap1/Arhgdib/Meox2/Wasl/Lrch1/Nr2f2/Scp2/Ptn/Gnrh1/Ptpru/Magi2/Fbln1/Reck/Sema3f/Clic4/Slit1/Was/Ptprj/Cyp1b1/Kiss1/Apod/Robo4/Nbl1/Rap2a/Cd300a/Bst2/Igfbp3	33
GO:0046847	filopodium assembly	biological process	12/1097	61/17363	0.000371133	0.0297763	0.0267707	3.11365	Itga6/Rab3ip/Itgb4/Wasl/Ppp1r9a/Rala/Prkcq/Arap1/Dnm3/Tenm2/Nrxn1/Fmr1	12
GO:0042552	myelination	biological process	19/1097	127/17363	0.000386064	0.0305822	0.0274952	2.36793	Plp1/Myoc/Pmp22/Scn8a/Cntn2/Dicer1/Tnfrsf21/Arhgef10/Nab1/Lpar1/Clu/Mbp/Pllp/Fgfr3/Aspa/Rarb/Hexb/Olig2/Dlg1	19
GO:0001505	regulation of neurotransmitter levels	biological process	26/1097	201/17363	0.000399558	0.0311326	0.0279901	2.04737	Slc44a4/Snap29/Abat/Pclo/Naalad2/Atp1a2/Syn2/Ppp1r9a/Moxd1/Stx7/Apba2/Cltb/Syt12/Syt8/Grik5/Nrxn2/Aldh5a1/Syn3/Maob/Nat8l/Nrxn1/Ache/Cacna1a/Unc13c/Fmr1/Asic1	26
GO:0070169	positive regulation of biomineral tissue development	biological process	10/1097	45/17363	0.000406922	0.0311326	0.0279901	3.51727	Pkdcc/Bmp4/Osr2/Bmp6/Acvr2b/Fgfr3/Wnt6/Adrb2/LOC100911949/Wnt10b	10
GO:0035239	tube morphogenesis	biological process	44/1097	410/17363	0.000407938	0.0311326	0.0279901	1.69858	Stard13/Tgfb2/Epb41l5/Areg/Lgr5/Cobl/Pbx1/Ncoa3/Chd7/Epha7/Gli2/Eya1/Stra6/Dact1/Mtss1/Bmp4/Spry2/Dicer1/Ccdc39/Rala/Sall1/Wnt2b/Acvr2b/Efnb2/Sfrp5/Slc12a2/Fgfr2/Fgfr3/Nfatc1/Wnt6/Clic4/Wnk4/Celsr1/Fzd2/Bbs4/Adm/Fat4/Eda/Rspo2/Dlg1/Foxd1/Kdr/Met/Zic2	44
GO:0050890	cognition	biological process	37/1097	327/17363	0.000422853	0.0318821	0.0286639	1.7909	Slc8a2/Kalrn/Pafah1b1/Ptchd1/Mapt/Slc1a4/Chd7/Atp1a2/Hrh1/Oprk1/Pak6/Stra6/Cntn2/Cyp7b1/Pde8b/Rcan2/Tmod2/Itgb1/Ptn/Adgrb3/Amph/Chst10/Pde5a/Pja2/Hmgcr/Gtf2a1l/Mdk/Gpr155/Adrb2/Igf2/Nrxn2/Rtl4/Foxo6/Mapk8ip2/Nrxn1/Asic1/Adra1b	37
GO:0051492	regulation of stress fiber assembly	biological process	14/1097	80/17363	0.00044425	0.0328361	0.0295216	2.76985	Phldb2/Myoc/Sorbs3/Ppp1r9a/Arhgef10/Lpar1/Pik3r1/Prkcq/Arap1/Bbs4/Was/Rock1/Met/Rapgef3	14
GO:0072657	protein localization to membrane	biological process	47/1097	449/17363	0.000460435	0.0328361	0.0295216	1.6568	Tesc/Kalrn/Dlg3/Vamp4/Slc9a3r1/Stx8/Pkdcc/F11r/Syne3/Rab3ip/Sptbn1/Arhgef9/Ehd3/Glrb/Itgb1/Rapsn/Scp2/Ptn/Cemip/Appl1/Magi2/P2ry1/Golga7b/Lrp4/Vil1/Sorbs1/Stx7/Tspan5/Optn/Pik3r1/Stom/Ramp1/Grik5/Ramp2/Nrxn2/Rapgef2/Lrrtm4/Dab2/Rock1/Dlg1/Kcnb1/Nrxn1/Rap2a/Cacna1a/Gdi1/Scn3b/Tmem150a	47
GO:0044706	multi-multicellular organism process	biological process	33/1097	282/17363	0.000467448	0.0328361	0.0295216	1.85218	Prdm1/Kalrn/Tgfb2/Mapt/Cst3/Itgb4/Arhgdib/Gjb2/Ets1/Nr2f2/Ptger3/Itgb1/Lgals9/Fgl2/Gnrh1/Adra2b/Fbln1/Klf9/Reck/Stat5b/Adrb2/Igf2/Ramp2/Lepr/Hexb/Dnm3/Adm/Ace2/Pam/Kiss1/Npff/Endou/Igfbp3	33
GO:0007272	ensheathment of neurons	biological process	19/1097	129/17363	0.000471804	0.0328361	0.0295216	2.33121	Plp1/Myoc/Pmp22/Scn8a/Cntn2/Dicer1/Tnfrsf21/Arhgef10/Nab1/Lpar1/Clu/Mbp/Pllp/Fgfr3/Aspa/Rarb/Hexb/Olig2/Dlg1	19
GO:0008366	axon ensheathment	biological process	19/1097	129/17363	0.000471804	0.0328361	0.0295216	2.33121	Plp1/Myoc/Pmp22/Scn8a/Cntn2/Dicer1/Tnfrsf21/Arhgef10/Nab1/Lpar1/Clu/Mbp/Pllp/Fgfr3/Aspa/Rarb/Hexb/Olig2/Dlg1	19
GO:0060048	cardiac muscle contraction	biological process	18/1097	119/17363	0.00047498	0.0328361	0.0295216	2.39411	Map2k3/Atp1a2/Ehd3/Hcn4/Adra1a/Pde5a/Snta1/Casq2/Tnni2/Fxyd1/Scn4b/Ace2/Tnnt2/Dlg1/Dmd/Met/Scn3b/Adra1b	18
GO:0071321	cellular response to cGMP	biological process	4/1097	7/17363	0.000475312	0.0328361	0.0295216	9.04441	Hcn2/Hcn4/Rapgef2/Pde3a	4
GO:0048013	ephrin receptor signaling pathway	biological process	9/1097	38/17363	0.000477483	0.0328361	0.0295216	3.74867	Anks1a/Epha5/Efnb1/Epha7/Sipa1l1/Efnb3/Efnb2/Ngef/Ntrk3	9
GO:0050770	regulation of axonogenesis	biological process	24/1097	182/17363	0.000495588	0.0337107	0.030308	2.08717	Pafah1b1/Rufy3/Cdkl5/Mapt/Epha7/Plxna2/Sipa1l1/Cntn2/Efnb3/Trak2/Sema4d/Lrp4/Mbp/Sema3f/Ntrk3/Slit1/Trpc5/Plxnb1/Robo2/Lrrc4c/Ache/Cacna1a/Gdi1/Cdkl3	24
GO:0010959	regulation of metal ion transport	biological process	43/1097	402/17363	0.000505678	0.0340272	0.0305925	1.69301	Atg5/Tesc/Slc8b1/Tgfb2/Slc9a3r1/Prkd1/Tspan13/Wfs1/Usp2/Chd7/Atp1a2/Oprk1/Ehd3/Fgf14/Bmp4/Wnk1/Ptger3/S100a1/Cemip/Ptpn6/Snta1/Casq2/Fxyd6/Gstm2/Stom/Adrb2/Ptpn22/Best1/Stim1/Wnk4/Fxyd7/Fxyd1/Stk39/Scn4b/Dlg1/Dmd/Kcnip2/Cacna1a/Kcng1/Scn3b/Fmr1/Rapgef3/Galr2	43
GO:0010721	negative regulation of cell development	biological process	38/1097	343/17363	0.00053737	0.0357751	0.032164	1.75351	Pafah1b1/Pmp22/Rufy3/Efemp1/Pbx1/Cdkn2b/Epha7/Cntn2/Bmp4/Efnb3/Ptger3/Dicer1/Trak2/Itgb1/Ptn/Gnrh1/Lpar1/Fbln1/Efnb2/Lrp4/Mbp/Ngef/Fgfr3/Cspg4/Sema3f/Ntrk3/Inpp5f/Rapgef2/Ntm/Slit1/Dnm3/Trpc5/Olig2/Dab2/Dmd/Gdi1/Fmr1/Cdkl3	38
GO:2000146	negative regulation of cell motility	biological process	31/1097	262/17363	0.000567656	0.0367374	0.0330291	1.87274	Pbld1/Stard13/Bcr/Chrd/Phldb2/Slc9a3r1/Srgap1/Arhgdib/Meox2/Wasl/Lrch1/Nr2f2/Scp2/Ptn/Gnrh1/Ptpru/Magi2/Fbln1/Reck/Clic4/Was/Ptprj/Cyp1b1/Kiss1/Apod/Robo4/Nbl1/Rap2a/Cd300a/Bst2/Igfbp3	31
GO:0032412	regulation of ion transmembrane transporter activity	biological process	28/1097	228/17363	0.000570974	0.0367374	0.0330291	1.94375	Tesc/Slc9a3r1/Atp1a2/Ehd3/Fgf14/Bmp4/S100a1/Casq2/Fxyd6/Gstm2/Stom/Adrb2/Stim1/Fxyd7/Fxyd1/Stk39/Scn4b/Mapk8ip2/Dlg1/Dmd/Nrxn1/Cacna1a/Kcng1/Hcn1/Scn3b/Fmr1/Rapgef3/Galr2	28
GO:0006936	muscle contraction	biological process	34/1097	297/17363	0.000576339	0.0367374	0.0330291	1.81193	Smpd3/Abat/Rcsd1/Sulf2/Map2k3/Atp1a2/Ehd3/Hcn4/Adra1a/Ptger3/Tmod2/Anxa6/Gucy1a3/Adra2b/Pde5a/Snta1/Casq2/Mrvi1/Adrb2/Tnni2/Fxyd1/Dock5/Scn4b/Arhgap42/Scn7a/Ace2/Tnnt2/P2rx2/Dlg1/Dmd/Chrm3/Met/Scn3b/Adra1b	34
GO:1990778	protein localization to cell periphery	biological process	32/1097	274/17363	0.000585414	0.0367374	0.0330291	1.84849	Tesc/Kalrn/Vamp4/Slc9a3r1/Stx8/Pkdcc/F11r/Sptbn1/Ehd3/Itgb1/Scp2/Appl1/P2ry1/Golga7b/Vil1/Sorbs1/Stx7/Tspan5/Optn/Pik3r1/Ramp1/Ramp2/Rapgef2/Dab2/Rock1/Dlg1/Kcnb1/Nrxn1/Rap2a/Gnai1/Scn3b/Tmem150a	32
GO:1903523	negative regulation of blood circulation	biological process	9/1097	39/17363	0.000586349	0.0367374	0.0330291	3.65255	Atp1a2/Adra1a/Pde5a/Pik3r1/Dock5/Arhgap42/Adm/Npff/Jak2	9
GO:0003012	muscle system process	biological process	42/1097	393/17363	0.000595058	0.0367374	0.0330291	1.69151	Smpd3/Abat/Myoc/Rcsd1/Mlip/Sulf2/Map2k3/Atp1a2/Ehd3/Hcn4/Adra1a/Ptger3/Tmod2/Anxa6/Akap13/Gucy1a3/Sorbs2/Adra2b/P2ry1/Pde5a/Snta1/Casq2/Nfatc1/Mrvi1/Adrb2/Tnni2/Inpp5f/Fxyd1/Dock5/Scn4b/Arhgap42/Scn7a/Ace2/Tnnt2/P2rx2/Dlg1/Dmd/Sgce/Chrm3/Met/Scn3b/Adra1b	42
GO:0061548	ganglion development	biological process	6/1097	18/17363	0.000602401	0.0367374	0.0330291	5.2759	Rapgef4/Dicer1/Sema3f/Nrp2/Cyp1b1/Rapgef3	6
GO:1904950	negative regulation of establishment of protein localization	biological process	28/1097	229/17363	0.000612314	0.0367374	0.0330291	1.93527	Pbld1/Tlr6/Slc9a3r1/Pkdcc/Mapt/Terf1/Rsad2/Pde8b/Ptger3/Sergef/Tnfrsf21/Txn1/Pde1c/Lgals9/Fbln1/Il1r2/Sfrp5/Hmgcr/Ptpn22/Yod1/Rab11fip3/Kcnb1/Npff/Apod/Axin2/Rab11fip5/Gdi1/Rab11fip1	28
GO:0030038	contractile actin filament bundle assembly	biological process	15/1097	92/17363	0.0006164	0.0367374	0.0330291	2.58061	Phldb2/Myoc/Sorbs3/Ppp1r9a/Arhgef10/Lpar1/Sorbs1/Pik3r1/Prkcq/Arap1/Bbs4/Was/Rock1/Met/Rapgef3	15
GO:0043149	stress fiber assembly	biological process	15/1097	92/17363	0.0006164	0.0367374	0.0330291	2.58061	Phldb2/Myoc/Sorbs3/Ppp1r9a/Arhgef10/Lpar1/Sorbs1/Pik3r1/Prkcq/Arap1/Bbs4/Was/Rock1/Met/Rapgef3	15
GO:0110020	regulation of actomyosin structure organization	biological process	15/1097	92/17363	0.0006164	0.0367374	0.0330291	2.58061	Phldb2/Myoc/Sorbs3/Ppp1r9a/Akap13/Arhgef10/Lpar1/Pik3r1/Prkcq/Arap1/Bbs4/Was/Rock1/Met/Rapgef3	15
GO:0045446	endothelial cell differentiation	biological process	16/1097	102/17363	0.000639434	0.0374054	0.0336297	2.48278	Cldn1/F11r/Bmp4/Nr2f2/Tjp1/Ptn/Cdh5/Bmp6/Acvr2b/Clic4/Rapgef2/Rock1/Dmd/Kdr/Met/Rapgef3	16
GO:1903169	regulation of calcium ion transmembrane transport	biological process	21/1097	153/17363	0.000640095	0.0374054	0.0336297	2.17243	Atg5/Tgfb2/Prkd1/Tspan13/Chd7/Atp1a2/Ehd3/Fgf14/Bmp4/Ptger3/S100a1/Cemip/Ptpn6/Casq2/Gstm2/Ptpn22/Stim1/Dmd/Cacna1a/Fmr1/Rapgef3	21
GO:0031589	cell-substrate adhesion	biological process	35/1097	311/17363	0.000658937	0.0374054	0.0336297	1.78125	Col13a1/Itga6/St6gal1/Phldb2/Hpse/Epb41l5/Myoc/Vit/Itgb4/Itgb8/Sorbs3/Cntn2/Itgb1/Utrn/Ptn/Egflam/Fbln1/Sorbs1/Fer/Pik3r1/Dock5/Dab2/Bcam/Rock1/Ecm2/Eda/Ptprj/Plekha2/Bves/Dmd/Kdr/Apod/Itga1/Triobp/Jak2	35
GO:0060669	embryonic placenta morphogenesis	biological process	8/1097	32/17363	0.000665637	0.0374054	0.0336297	3.95693	Ncoa1/Llgl2/Ncoa3/Fgfr2/Igf2/Adm/Cdkn1c/Gjb5	8
GO:0048489	synaptic vesicle transport	biological process	20/1097	143/17363	0.000669448	0.0374054	0.0336297	2.21367	Snap29/Pclo/Fgf14/Eps15/Amph/Stx7/Apba2/Fgfr2/Cltb/Ap3b2/Syt12/Syt8/Grik5/Spg11/Dnm3/Bloc1s6/Cacna1a/Dnajc6/Unc13c/Fmr1	20
GO:0097480	establishment of synaptic vesicle localization	biological process	20/1097	143/17363	0.000669448	0.0374054	0.0336297	2.21367	Snap29/Pclo/Fgf14/Eps15/Amph/Stx7/Apba2/Fgfr2/Cltb/Ap3b2/Syt12/Syt8/Grik5/Spg11/Dnm3/Bloc1s6/Cacna1a/Dnajc6/Unc13c/Fmr1	20
GO:0099003	vesicle-mediated transport in synapse	biological process	20/1097	143/17363	0.000669448	0.0374054	0.0336297	2.21367	Snap29/Pclo/Fgf14/Eps15/Amph/Stx7/Apba2/Fgfr2/Cltb/Ap3b2/Syt12/Syt8/Grik5/Spg11/Dnm3/Bloc1s6/Cacna1a/Dnajc6/Unc13c/Fmr1	20
GO:0042551	neuron maturation	biological process	10/1097	48/17363	0.000702176	0.0388869	0.0349616	3.29744	Anks1a/Myoc/Cntn2/Adgrb3/Rb1/Cspg4/Nrxn1/Kcnip2/Cdkn1c/Scarf1	10
GO:1905114	cell surface receptor signaling pathway involved in cell-cell signaling	biological process	49/1097	485/17363	0.000780153	0.0428263	0.0385034	1.59909	Mark1/Abat/Myoc/Slc9a3r1/Lgr5/Wnt16/Sulf2/Gria4/Gli2/Tmem64/Dact1/Amotl2/Ppp1r9a/Cpz/Bmp4/Glrb/Ndrg2/Tle4/Ptpru/Chrna5/Sall1/Wnt2b/Sfrp5/Lrp4/Fgfr2/Fgfr3/Wnt6/Mgat3/Adrb2/Grik5/Celsr1/Fzd2/Ppp2r3a/Tmem237/Dab2/Rnf213/Eda/Mapk8ip2/P2rx2/Rspo2/Apcdd1/Cxxc4/Npff/Nrxn1/Pygo1/Wnt10a/Met/Axin2/Wnt10b	49
GO:0006836	neurotransmitter transport	biological process	25/1097	199/17363	0.000789985	0.0429889	0.0386496	1.98841	Snap29/Slc6a14/Pclo/Slc6a20/Atp1a2/Syn2/Ica1/Ppp1r9a/Trak2/Stx7/Slc6a2/Apba2/Cltb/Syt12/Syt8/Grik5/Nrxn2/Syn3/Nat8l/Nrxn1/Cacna1a/Unc13c/Fmr1/Slc6a8/Asic1	25
GO:0007528	neuromuscular junction development	biological process	10/1097	49/17363	0.000833016	0.0441509	0.0396943	3.23015	Kalrn/Utrn/Rapsn/Ptn/Lrp4/Snta1/Fgfr2/Col4a5/P2rx2/Lamb2	10
GO:0051489	regulation of filopodium assembly	biological process	10/1097	49/17363	0.000833016	0.0441509	0.0396943	3.23015	Rab3ip/Wasl/Ppp1r9a/Rala/Prkcq/Arap1/Dnm3/Tenm2/Nrxn1/Fmr1	10
GO:0072523	purine-containing compound catabolic process	biological process	10/1097	49/17363	0.000833016	0.0441509	0.0396943	3.23015	Nudt4/Enpp4/Pde1c/Nudt16/Pde5a/Aox4/Aox1/Dpyd/Pde3a/Hprt1	10
GO:0110053	regulation of actin filament organization	biological process	28/1097	234/17363	0.000860851	0.0441509	0.0396943	1.89391	Phldb2/Myoc/Sptbn1/Wasl/Sorbs3/Ppp1r9a/Mtss1/Tmod2/Arhgef10/Lpar1/Synpo2/Vil1/Fer/Pik3r1/Prkcq/Fchsd2/Arap1/Gmfg/Shroom2/Iqgap2/Bbs4/Fhod3/Was/Rock1/Cdc42ep3/Dlg1/Met/Rapgef3	28
GO:0019229	regulation of vasoconstriction	biological process	13/1097	76/17363	0.000878466	0.0441509	0.0396943	2.70737	Atp1a2/Hrh1/Adra1a/Ptger3/Adra2b/Pde5a/Snta1/Prkcq/Dock5/Arhgap42/Adm/Chrm3/Adra1b	13
GO:0048814	regulation of dendrite morphogenesis	biological process	16/1097	105/17363	0.000883898	0.0441509	0.0396943	2.41184	Kalrn/Pafah1b1/Cdkl5/Sdc2/Sipa1l1/Ppp1r9a/Adgrb3/Sema4d/Ngef/Rapgef2/Dnm3/Trpc5/Ache/Rap2a/Met/Cdkl3	16
GO:0051058	negative regulation of small GTPase mediated signal transduction	biological process	11/1097	58/17363	0.00089044	0.0441509	0.0396943	3.00181	Tgfb2/Myoc/Adra1a/Spry2/Itgb1/Rasa2/Arhgap12/Arhgap42/Met/Cgnl1/Adra1b	11
GO:0030336	negative regulation of cell migration	biological process	29/1097	246/17363	0.000892262	0.0441509	0.0396943	1.86587	Pbld1/Stard13/Bcr/Chrd/Phldb2/Slc9a3r1/Srgap1/Arhgdib/Meox2/Wasl/Lrch1/Nr2f2/Scp2/Ptn/Gnrh1/Ptpru/Magi2/Reck/Clic4/Ptprj/Cyp1b1/Kiss1/Apod/Robo4/Nbl1/Rap2a/Cd300a/Bst2/Igfbp3	29
GO:0006940	regulation of smooth muscle contraction	biological process	12/1097	67/17363	0.000900989	0.0441509	0.0396943	2.83481	Abat/Atp1a2/Adra1a/Ptger3/Gucy1a3/Adra2b/Mrvi1/Adrb2/Dock5/Arhgap42/Chrm3/Adra1b	12
GO:0045915	positive regulation of catecholamine metabolic process	biological process	4/1097	8/17363	0.000903054	0.0441509	0.0396943	7.91386	Abat/Epas1/Maob/Hprt1	4
GO:0045964	positive regulation of dopamine metabolic process	biological process	4/1097	8/17363	0.000903054	0.0441509	0.0396943	7.91386	Abat/Epas1/Maob/Hprt1	4
GO:0070305	response to cGMP	biological process	4/1097	8/17363	0.000903054	0.0441509	0.0396943	7.91386	Hcn2/Hcn4/Rapgef2/Pde3a	4
GO:0097104	postsynaptic membrane assembly	biological process	4/1097	8/17363	0.000903054	0.0441509	0.0396943	7.91386	Magi2/Lrp4/Nrxn2/Nrxn1	4
GO:0022898	regulation of transmembrane transporter activity	biological process	28/1097	235/17363	0.000919958	0.0446287	0.0401238	1.88586	Tesc/Slc9a3r1/Atp1a2/Ehd3/Fgf14/Bmp4/S100a1/Casq2/Fxyd6/Gstm2/Stom/Adrb2/Stim1/Fxyd7/Fxyd1/Stk39/Scn4b/Mapk8ip2/Dlg1/Dmd/Nrxn1/Cacna1a/Kcng1/Hcn1/Scn3b/Fmr1/Rapgef3/Galr2	28
GO:0023061	signal release	biological process	48/1097	478/17363	0.00100033	0.0481544	0.0432937	1.58939	Smpd3/Slc8b1/Rapgef4/Kalrn/Snap29/Epha5/Abat/Pclo/Chd7/Oprk1/Syn2/Ica1/Ppp1r9a/Pde8b/Ptger3/Pde1c/Bmp6/P2ry1/Acvr2b/Stx7/Hmgcr/Apba2/Cltb/Syt12/Syt8/Grik5/Stxbp3/Ltbp4/Nrxn2/Lepr/Osm/Ildr2/Syn3/Adm/Dab2/Rab11fip3/Foxd1/Kcnb1/Kiss1/Npff/Nrxn1/Cacna1a/Rab11fip5/Unc13c/Fmr1/Rab11fip1/Asic1/Jak2	48
GO:0032409	regulation of transporter activity	biological process	29/1097	248/17363	0.00101433	0.0484556	0.0435644	1.85082	Tesc/Slc9a3r1/Atp1a2/Ehd3/Fgf14/Bmp4/S100a1/Casq2/Fxyd6/Gstm2/Stom/Adrb2/Stim1/Fxyd7/Fxyd1/Stk39/Scn4b/Mapk8ip2/Dlg1/Dmd/Sgk3/Nrxn1/Cacna1a/Kcng1/Hcn1/Scn3b/Fmr1/Rapgef3/Galr2	29
GO:0060078	regulation of postsynaptic membrane potential	biological process	20/1097	148/17363	0.00103736	0.0488107	0.0438837	2.13888	Abat/Scn8a/Scn9a/Gria4/Hcn2/Ppp1r9a/Fgf14/Hcn4/Glrb/Chrna5/Adrb2/Grik5/Scn4b/Scn7a/Mapk8ip2/P2rx2/Npff/Nrxn1/Met/Hcn1	20
GO:1905475	regulation of protein localization to membrane	biological process	20/1097	148/17363	0.00103736	0.0488107	0.0438837	2.13888	Kalrn/Vamp4/Stx8/Pkdcc/Sptbn1/Itgb1/Ptn/Cemip/Appl1/Lrp4/Vil1/Sorbs1/Stx7/Pik3r1/Stom/Dab2/Dlg1/Kcnb1/Nrxn1/Gdi1	20
GO:0060541	respiratory system development	biological process	31/1097	272/17363	0.00106088	0.0495449	0.0445438	1.80389	Tgfb2/Pou2f1/Disp1/Pkdcc/Chd7/Gli2/Eya1/Stra6/Bmp4/Spry2/Dicer1/Ccdc39/Cp/Ptn/Wnt2b/Acvr2b/Hs6st1/Fgfr2/Fgfr3/Hydin/Lipa/Hmgcs2/Celsr1/Epas1/Adamtsl2/Eda/Rspo2/Kdr/Clcn2/Aldh1a3/Adamts2	31
GO:0071695	anatomical structure maturation	biological process	21/1097	160/17363	0.00115048	0.0529487	0.0476041	2.07739	Anks1a/Tfcp2l1/Tgfb2/Myoc/Cntn2/Adgrb3/Cdh5/Sema4d/Reck/Rb1/Fgfr3/Cspg4/Pde3a/Fat4/Plxnb1/Nrxn1/Kcnip2/Cacna1a/Cdkn1c/Scarf1/Wnt10b	21
GO:0007565	female pregnancy	biological process	29/1097	250/17363	0.00115069	0.0529487	0.0476041	1.83601	Prdm1/Tgfb2/Mapt/Cst3/Itgb4/Arhgdib/Gjb2/Ets1/Nr2f2/Ptger3/Itgb1/Lgals9/Gnrh1/Adra2b/Fbln1/Klf9/Reck/Stat5b/Adrb2/Igf2/Ramp2/Lepr/Adm/Ace2/Pam/Kiss1/Npff/Endou/Igfbp3	29
GO:0022406	membrane docking	biological process	12/1097	69/17363	0.00117913	0.0533741	0.0479865	2.75265	Snap29/Stx8/Stx17/Cep83/Stx7/Stxbp3/Rock1/Bves/Kcnb1/Nrxn1/Cav2/LOC103689971	12
GO:0003158	endothelium development	biological process	17/1097	118/17363	0.00117993	0.0533741	0.0479865	2.28026	Stard13/Cldn1/F11r/Bmp4/Nr2f2/Tjp1/Ptn/Cdh5/Bmp6/Acvr2b/Clic4/Rapgef2/Rock1/Dmd/Kdr/Met/Rapgef3	17
GO:1900182	positive regulation of protein localization to nucleus	biological process	19/1097	139/17363	0.00119276	0.0533741	0.0479865	2.1635	Tgfb2/Prkd1/Glis2/Sulf2/Ddx58/Dact1/Bmp4/Lgals9/Bmp6/Pik3r1/Prkcq/Ptpn22/Dtx3l/Parp9/Dab2/Eda/Tmem173/Cav2/Jak2	19
GO:0140056	organelle localization by membrane tethering	biological process	11/1097	60/17363	0.00119405	0.0533741	0.0479865	2.90175	Snap29/Stx8/Stx17/Cep83/Stx7/Stxbp3/Bves/Kcnb1/Nrxn1/Cav2/LOC103689971	11
GO:0001525	angiogenesis	biological process	43/1097	420/17363	0.00122798	0.0539295	0.0484859	1.62046	Stard13/Anxa3/Hpse/Plcd3/Optc/Sat1/Pik3r6/Hdac9/Prkd1/Meox2/Klf5/Ets1/Bmp4/Dicer1/Itgb1/Ptn/Adgrb3/Thbs4/Adra2b/Adgrb2/Hs6st1/Efnb2/Col4a3/Fgfr2/Cspg4/Clic4/Adrb2/Ackr3/Ramp1/Ramp2/Stim1/Epas1/Lepr/Adm/Rnf213/Rock1/Nrp2/Cyp1b1/Kdr/C3/Robo4/Nrxn1/Rapgef3	43
GO:0043116	negative regulation of vascular permeability	biological process	5/1097	14/17363	0.00123464	0.0539295	0.0484859	5.65275	Tjp1/Ramp2/Pde3a/Adm/Ptprj	5
GO:0043312	neutrophil degranulation	biological process	5/1097	14/17363	0.00123464	0.0539295	0.0484859	5.65275	Bcr/Anxa3/Myo1f/Stxbp3/Pram1	5
GO:0030534	adult behavior	biological process	23/1097	183/17363	0.00124823	0.0539295	0.0484859	1.98928	Hoxd9/Kalrn/Abat/Pafah1b1/Mapt/Scn8a/Prex2/Chd7/Atp1a2/Oprk1/Cntn2/Fgf14/Slitrk5/Glrb/Efnb3/Chrna5/Inpp5f/Nrxn2/Bbs4/Nrxn1/Cacna1a/Met/Adra1b	23
GO:0001941	postsynaptic membrane organization	biological process	8/1097	35/17363	0.00125818	0.0539295	0.0484859	3.61776	Glrb/Rapsn/Ptn/Magi2/Lrp4/Nrxn2/Lrrtm4/Nrxn1	8
GO:0048566	embryonic digestive tract development	biological process	8/1097	35/17363	0.00125818	0.0539295	0.0484859	3.61776	Tgfb2/Pkdcc/Gli2/Stra6/Sall1/Fgfr2/Rarb/Rarres2	8
GO:0002064	epithelial cell development	biological process	28/1097	240/17363	0.00127158	0.0541331	0.0486689	1.84657	Prdm1/Cldn1/Tfcp2l1/Epb41l5/Pafah1b1/Slc9a3r1/F11r/Cst3/Frmd6/Klf5/Bmp4/Dicer1/Tjp1/Cdh5/Bmp6/Magi2/Fgfr2/Fgfr3/Hydin/Clic4/Rapgef2/Rarb/Exph5/Rock1/Dmd/Lamb2/Met/Rapgef3	28
GO:0030048	actin filament-based movement	biological process	15/1097	99/17363	0.00134141	0.0563392	0.0506523	2.39814	Epb41l5/Wasl/Atp1a2/Frmd6/Ptger3/Vil1/Snta1/Casq2/Fxyd1/Scn4b/Was/Rock1/Tnnt2/Dlg1/Scn3b	15
GO:0042310	vasoconstriction	biological process	15/1097	99/17363	0.00134141	0.0563392	0.0506523	2.39814	Smpd3/Atp1a2/Hrh1/Adra1a/Ptger3/Htr1b/Adra2b/Pde5a/Snta1/Prkcq/Dock5/Arhgap42/Adm/Chrm3/Adra1b	15
GO:0045785	positive regulation of cell adhesion	biological process	40/1097	385/17363	0.00136002	0.0567399	0.0510125	1.64444	RT1-S3/Itga6/Chrd/Tgfb2/Epb41l5/Myoc/Pik3r6/Vit/Efnb1/Ets1/Efnb3/Itgb1/Utrn/Dennd6a/Ptn/Il7/Egflam/Lgals9/Fbln1/Ptpn6/Efnb2/Prkcq/Stat5b/Ptpn22/Igf2/Dock5/Tnfsf18/Dab2/Dpp4/Rock1/Ecm2/Ptprj/Plekha2/Cd86/Cd59/Dmd/Kdr/Epb41l4b/Triobp/Jak2	40
GO:0060538	skeletal muscle organ development	biological process	25/1097	207/17363	0.00139282	0.0577235	0.0518969	1.91156	Hoxd9/Tgfb2/Hlf/Disp1/Atf3/Hdac9/Meox2/Usp2/Stra6/Klf5/Hivep3/Nr2f2/Rb1/Hmgcr/Adrb2/Plagl1/P2rx2/Bves/Dmd/Sgce/Cntfr/Met/Gpcpd1/Cav2/Wnt10b	25
GO:0070252	actin-mediated cell contraction	biological process	13/1097	80/17363	0.00143523	0.0590899	0.0531254	2.572	Epb41l5/Atp1a2/Frmd6/Ptger3/Vil1/Snta1/Casq2/Fxyd1/Scn4b/Rock1/Tnnt2/Dlg1/Scn3b	13
GO:1904375	regulation of protein localization to cell periphery	biological process	15/1097	100/17363	0.001488	0.0600306	0.0539711	2.37416	Kalrn/Vamp4/Stx8/Pkdcc/Sptbn1/Itgb1/Appl1/Vil1/Sorbs1/Stx7/Pik3r1/Dab2/Dlg1/Nrxn1/Gnai1	15
GO:0009404	toxin metabolic process	biological process	6/1097	21/17363	0.00149534	0.0600306	0.0539711	4.5222	Fmo2/Hsd17b3/As3mt/Pam/Fmo1/Cyp1b1	6
GO:0051497	negative regulation of stress fiber assembly	biological process	6/1097	21/17363	0.00149534	0.0600306	0.0539711	4.5222	Phldb2/Myoc/Ppp1r9a/Arap1/Was/Met	6
GO:0090257	regulation of muscle system process	biological process	27/1097	231/17363	0.00149645	0.0600306	0.0539711	1.84999	Abat/Mlip/Atp1a2/Ehd3/Hcn4/Adra1a/Ptger3/Anxa6/Akap13/Utrn/Gucy1a3/Adra2b/Pde5a/Casq2/Nfatc1/Mrvi1/Adrb2/Tnni2/Fxyd1/Dock5/Arhgap42/Ace2/Tnnt2/Dlg1/Dmd/Chrm3/Adra1b	27
GO:0001702	gastrulation with mouth forming second	biological process	8/1097	36/17363	0.00152936	0.060403	0.0543059	3.51727	Ets2/Chrd/Dact1/Acvr2b/Nat8f3/Nat8f5/Nat8b/Crb2	8
GO:0003056	regulation of vascular smooth muscle contraction	biological process	4/1097	9/17363	0.00154434	0.060403	0.0543059	7.03454	Adra2b/Dock5/Arhgap42/Chrm3	4
GO:0090031	positive regulation of steroid hormone biosynthetic process	biological process	4/1097	9/17363	0.00154434	0.060403	0.0543059	7.03454	Por/Bmp6/Igf2/Dab2	4
GO:2001214	positive regulation of vasculogenesis	biological process	4/1097	9/17363	0.00154434	0.060403	0.0543059	7.03454	Ramp2/Rapgef2/Adm/Kdr	4
GO:0070167	regulation of biomineral tissue development	biological process	13/1097	81/17363	0.0016128	0.0624167	0.0561164	2.54025	Pkdcc/Bmp4/Dicer1/Osr2/Bmp6/Acvr2b/Fgfr3/Wnt6/Adrb2/Omd/LOC103690116/LOC100911949/Wnt10b	13
GO:0006939	smooth muscle contraction	biological process	16/1097	111/17363	0.00161577	0.0624167	0.0561164	2.28147	Smpd3/Abat/Sulf2/Atp1a2/Adra1a/Ptger3/Gucy1a3/Adra2b/Mrvi1/Adrb2/Dock5/Arhgap42/P2rx2/Dlg1/Chrm3/Adra1b	16
GO:0007162	negative regulation of cell adhesion	biological process	29/1097	256/17363	0.00165962	0.0636308	0.0572079	1.79298	Epha5/Phldb2/Epb41l5/Abat/Myoc/Myo1f/Gpnmb/Bmp4/Ptger3/Tnfrsf21/Lgals9/Gnrh1/Sema4d/Fbln1/Ptpn6/Pde5a/Mbp/Pik3r1/Adrb2/Ptpn22/Tnfsf18/Plxnb1/Dlg1/Cyp1b1/Jam2/Apod/Cd300a/Jak2/Pag1	29
GO:0055001	muscle cell development	biological process	23/1097	187/17363	0.00166754	0.0636308	0.0572079	1.94672	Atg5/Cxadr/Sgcd/Hdac9/Bmp4/Tmod2/Dicer1/Akap13/Itgb1/Nexn/Sorbs2/Casq2/Ramp2/Adm/Fhod3/Tnnt2/P2rx2/Myoz1/Bves/Dmd/Met/Cav2/Wnt10b	23
GO:0050773	regulation of dendrite development	biological process	22/1097	176/17363	0.00169024	0.0637499	0.057315	1.97846	Crp/Rapgef4/Kalrn/Pafah1b1/Cdkl5/Cobl/Sdc2/Sipa1l1/Ppp1r9a/Adgrb3/Lpar1/Sema4d/Ngef/Rapgef2/Dnm3/Trpc5/Foxo6/Ache/Rap2a/Met/Fmr1/Cdkl3	22
GO:0042063	gliogenesis	biological process	34/1097	316/17363	0.00169103	0.0637499	0.057315	1.70298	Tgfb2/Plp1/Areg/Pafah1b1/Myoc/Efemp1/Matn2/Cdkn2b/Hdac11/Cntn2/Bmp4/Dicer1/Tnfrsf21/Ptn/Arhgef10/Nab1/Lpar1/P2ry1/Clu/Fgfr3/Cspg4/Gpr157/Ntrk3/Aspa/Hexb/Sox5/Olig2/Ptprj/Apcdd1/Dmd/Mmp24/Lamb2/Met/Mboat7	34
GO:0010766	negative regulation of sodium ion transport	biological process	5/1097	15/17363	0.00175627	0.0654212	0.0588175	5.2759	Slc9a3r1/Atp1a2/Wnk1/Wnk4/Stk39	5
GO:0071880	adenylate cyclase-activating adrenergic receptor signaling pathway	biological process	5/1097	15/17363	0.00175627	0.0654212	0.0588175	5.2759	Adra1a/Adra2b/Adrb2/Rapgef2/Adra1b	5
GO:1902903	regulation of supramolecular fiber organization	biological process	34/1097	317/17363	0.00178265	0.0660108	0.0593477	1.69761	Phldb2/Myoc/Mid1ip1/Mid1/Mapt/Sptbn1/Wasl/Terf1/Sorbs3/Ppp1r9a/Mtss1/Tmod2/Akap13/Arhgef10/Lpar1/Synpo2/Vil1/Fer/Clu/Pik3r1/Prkcq/Fchsd2/Arap1/Gmfg/Shroom2/Iqgap2/Bbs4/Fhod3/Was/Rock1/Cdc42ep3/Dlg1/Met/Rapgef3	34
GO:0042133	neurotransmitter metabolic process	biological process	7/1097	29/17363	0.00179912	0.066229	0.0595438	3.82048	Slc44a4/Abat/Naalad2/Moxd1/Aldh5a1/Maob/Ache	7
GO:0050771	negative regulation of axonogenesis	biological process	10/1097	54/17363	0.00182175	0.0666696	0.05994	2.93106	Rufy3/Epha7/Efnb3/Trak2/Lrp4/Mbp/Sema3f/Slit1/Gdi1/Cdkl3	10
GO:1903076	regulation of protein localization to plasma membrane	biological process	14/1097	92/17363	0.00183558	0.0667336	0.0599975	2.40856	Kalrn/Vamp4/Stx8/Pkdcc/Sptbn1/Itgb1/Appl1/Vil1/Sorbs1/Stx7/Pik3r1/Dab2/Dlg1/Nrxn1	14
GO:0050919	negative chemotaxis	biological process	8/1097	37/17363	0.00184483	0.0667336	0.0599975	3.42221	Epha7/Sema3d/Sema4d/Sema3b/Sema3f/Slit1/Robo2/Nrp2	8
GO:0045055	regulated exocytosis	biological process	24/1097	200/17363	0.00187359	0.0673846	0.0605828	1.89933	Bcr/Rapgef4/Snap29/Anxa3/Pclo/Myo1f/Gab2/Lgals9/Stx7/Fer/Apba2/Syt12/Syt8/Grik5/Stxbp3/Pram1/Kcnb1/Rab27a/Cacna1a/Rab11fip5/Unc13c/Cd300a/Fmr1/Rab11fip1	24
GO:0001763	morphogenesis of a branching structure	biological process	27/1097	235/17363	0.00192222	0.0685628	0.0616421	1.8185	Prdm1/Col13a1/Areg/Pbx1/Llgl2/Ncoa3/Epha7/Gli2/Eya1/Bmp4/Spry2/Dicer1/Sall1/Wnt2b/Slc12a2/Fgfr2/Nfatc1/Wnt6/Clic4/Celsr1/Adm/Fat4/Rspo2/Dlg1/Foxd1/Kdr/Met	27
GO:0035024	negative regulation of Rho protein signal transduction	biological process	6/1097	22/17363	0.00194736	0.0685628	0.0616421	4.31665	Myoc/Adra1a/Itgb1/Arhgap42/Met/Adra1b	6
GO:0071875	adrenergic receptor signaling pathway	biological process	6/1097	22/17363	0.00194736	0.0685628	0.0616421	4.31665	Adra1a/Akap13/Adra2b/Adrb2/Rapgef2/Adra1b	6
GO:0007422	peripheral nervous system development	biological process	12/1097	73/17363	0.00195017	0.0685628	0.0616421	2.60182	Hoxd9/Cldn1/Myoc/Pmp22/Scn8a/Dicer1/Arhgef10/Nab1/Adgrb2/Osm/Dmd/Lamb2	12
GO:0032945	negative regulation of mononuclear cell proliferation	biological process	13/1097	83/17363	0.00202269	0.0699749	0.0629116	2.47904	Prdm1/Lst1/Gpnmb/Bmp4/Tnfrsf21/Lgals9/Gnrh1/Ptpn6/Pde5a/Inpp5d/Dlg1/Fcgr2b/Cd300a	13
GO:0050672	negative regulation of lymphocyte proliferation	biological process	13/1097	83/17363	0.00202269	0.0699749	0.0629116	2.47904	Prdm1/Lst1/Gpnmb/Bmp4/Tnfrsf21/Lgals9/Gnrh1/Ptpn6/Pde5a/Inpp5d/Dlg1/Fcgr2b/Cd300a	13
GO:0030335	positive regulation of cell migration	biological process	46/1097	469/17363	0.00202388	0.0699749	0.0629116	1.5524	Rapgef4/Itga6/Anxa3/Tgfb2/Epb41l5/Myoc/Rufy3/Hdac9/Prkd1/Arhgap5/Cpne3/Myo1f/Gpnmb/Ets1/Bmp4/Spry2/Ptger3/Itgb1/Gab2/Rras2/Cemip/Thbs4/Lgals9/Lpar1/Sema4d/Fbln1/Synpo2/Vil1/Fer/Dapk2/Ntrk3/Pik3r1/Ackr3/Rapgef2/Dock5/Rarres2/Tnfsf18/Dab2/Fam83h/Ptprj/Cyp1b1/Kdr/Met/Epb41l4b/Rapgef3/Jak2	46
GO:0032330	regulation of chondrocyte differentiation	biological process	9/1097	46/17363	0.00204832	0.0704306	0.0633213	3.09673	Por/Efemp1/Pkdcc/Gli2/Bmp4/Bmp6/Rarb/Sox5/Axin2	9
GO:0046578	regulation of Ras protein signal transduction	biological process	25/1097	213/17363	0.00207341	0.0708708	0.0637171	1.85771	Bcr/Kalrn/Tgfb2/Myoc/Ralgps2/Prex2/Arhgdib/Arhgef9/Adra1a/Spry2/Fgd5/Akap13/Itgb1/Rasa2/Arhgef10/Lpar1/Psd3/Arhgef28/Ngef/Tiam2/Arhgap42/Met/Obscn/Adra1b/Iqsec1	25
GO:0006887	exocytosis	biological process	34/1097	320/17363	0.00208377	0.0708708	0.0637171	1.68169	Smpd3/Bcr/Rapgef4/Snap29/Anxa3/Vamp4/Stxbp6/Llgl2/Pclo/Stx17/Myo1f/Gab2/Lgals9/Rala/Stx7/Fer/Apba2/Syt12/Syt8/Grik5/Stxbp3/Exph5/Pram1/Kcnb1/Nrxn1/Rab27a/Cacna1a/Mical3/Rab11fip5/Unc13c/Cd300a/Fmr1/Rab11fip1/LOC103689971	34
GO:0051224	negative regulation of protein transport	biological process	26/1097	225/17363	0.00212898	0.0720172	0.0647478	1.82898	Pbld1/Tlr6/Slc9a3r1/Pkdcc/Rsad2/Pde8b/Ptger3/Sergef/Tnfrsf21/Txn1/Pde1c/Lgals9/Fbln1/Il1r2/Sfrp5/Hmgcr/Ptpn22/Yod1/Rab11fip3/Kcnb1/Npff/Apod/Axin2/Rab11fip5/Gdi1/Rab11fip1	26
GO:0001919	regulation of receptor recycling	biological process	7/1097	30/17363	0.0022205	0.0723438	0.0650414	3.69313	Eps15/Optn/Arap1/Inpp5f/Dab2/Bves/Ache	7
GO:0043114	regulation of vascular permeability	biological process	7/1097	30/17363	0.0022205	0.0723438	0.0650414	3.69313	Bcr/Hrh1/Tjp1/Ramp2/Pde3a/Adm/Ptprj	7
GO:0045932	negative regulation of muscle contraction	biological process	7/1097	30/17363	0.0022205	0.0723438	0.0650414	3.69313	Atp1a2/Gucy1a3/Pde5a/Mrvi1/Adrb2/Dock5/Arhgap42	7
GO:0048754	branching morphogenesis of an epithelial tube	biological process	22/1097	180/17363	0.00225189	0.0723438	0.0650414	1.9345	Areg/Pbx1/Ncoa3/Gli2/Eya1/Bmp4/Spry2/Dicer1/Sall1/Wnt2b/Slc12a2/Fgfr2/Nfatc1/Wnt6/Clic4/Celsr1/Fat4/Rspo2/Dlg1/Foxd1/Kdr/Met	22
GO:0051648	vesicle localization	biological process	26/1097	226/17363	0.00226528	0.0723438	0.0650414	1.82089	Snap29/Pafah1b1/Pclo/Wasl/Fgf14/Eps15/Amph/Magi2/Stx7/Apba2/Fgfr2/Cltb/Ap3b2/Syt12/Syt8/Grik5/Spg11/Shroom2/Dnm3/Bloc1s6/Nrxn1/Rab27a/Cacna1a/Dnajc6/Unc13c/Fmr1	26
GO:0014063	negative regulation of serotonin secretion	biological process	3/1097	5/17363	0.00228375	0.0723438	0.0650414	9.49663	Htr1b/Maob/Cd300a	3
GO:0021553	olfactory nerve development	biological process	3/1097	5/17363	0.00228375	0.0723438	0.0650414	9.49663	Chd7/Sall1/Dmd	3
GO:0035546	interferon-beta secretion	biological process	3/1097	5/17363	0.00228375	0.0723438	0.0650414	9.49663	Ifih1/Ddx58/Ptpn22	3
GO:0035547	regulation of interferon-beta secretion	biological process	3/1097	5/17363	0.00228375	0.0723438	0.0650414	9.49663	Ifih1/Ddx58/Ptpn22	3
GO:0035549	positive regulation of interferon-beta secretion	biological process	3/1097	5/17363	0.00228375	0.0723438	0.0650414	9.49663	Ifih1/Ddx58/Ptpn22	3
GO:0051660	establishment of centrosome localization	biological process	3/1097	5/17363	0.00228375	0.0723438	0.0650414	9.49663	Pafah1b1/Cep83/Dlg1	3
GO:0099504	synaptic vesicle cycle	biological process	18/1097	136/17363	0.00228474	0.0723438	0.0650414	2.09484	Snap29/Pclo/Fgf14/Eps15/Amph/Magi2/Stx7/Apba2/Cltb/Syt12/Syt8/Grik5/Dnm3/Nrxn1/Cacna1a/Dnajc6/Unc13c/Fmr1	18
GO:0007612	learning	biological process	21/1097	169/17363	0.00228892	0.0723438	0.0650414	1.96676	Slc8a2/Kalrn/Atp1a2/Hrh1/Oprk1/Pak6/Stra6/Cntn2/Pde8b/Itgb1/Ptn/Adgrb3/Amph/Chst10/Hmgcr/Adrb2/Nrxn2/Mapk8ip2/Nrxn1/Asic1/Adra1b	21
GO:0002283	neutrophil activation involved in immune response	biological process	5/1097	16/17363	0.00242281	0.0750249	0.0674519	4.94616	Bcr/Anxa3/Myo1f/Stxbp3/Pram1	5
GO:1901136	carbohydrate derivative catabolic process	biological process	17/1097	126/17363	0.00243005	0.0750249	0.0674519	2.13548	Hpse/Cst3/Nudt4/Enpp4/Pde1c/Cemip/Nudt16/Pde5a/Fuca2/Entpd4/Gba2/Neu2/Dpyd/Pde3a/Hexb/Gns/Hprt1	17
GO:0003149	membranous septum morphogenesis	biological process	4/1097	10/17363	0.00244568	0.0750249	0.0674519	6.33108	Tgfb2/Bmp4/Fgfr2/Fzd2	4
GO:0032836	glomerular basement membrane development	biological process	4/1097	10/17363	0.00244568	0.0750249	0.0674519	6.33108	Sulf2/Col4a4/Col4a3/Lamb2	4
GO:0090557	establishment of endothelial intestinal barrier	biological process	4/1097	10/17363	0.00244568	0.0750249	0.0674519	6.33108	Cldn1/F11r/Tjp1/Rapgef2	4
GO:0099068	postsynapse assembly	biological process	4/1097	10/17363	0.00244568	0.0750249	0.0674519	6.33108	Magi2/Lrp4/Nrxn2/Nrxn1	4
GO:0042476	odontogenesis	biological process	18/1097	137/17363	0.00247902	0.0751786	0.06759	2.07955	Itga6/Itgb4/Gli2/Bmp4/Dicer1/Osr2/Acvr2b/Lrp4/Fgfr2/Wnt6/Stim1/Adm/Eda/Pam/Rspo2/Wnt10a/Axin2/LOC100911949	18
GO:0048266	behavioral response to pain	biological process	6/1097	23/17363	0.00249553	0.0751786	0.06759	4.12897	Kalrn/Scn9a/Thbs4/Osm/P2rx2/Cacna1a	6
GO:0048015	phosphatidylinositol-mediated signaling	biological process	19/1097	148/17363	0.00249691	0.0751786	0.06759	2.03194	Ptpn13/Tgfb2/Myoc/Slc9a3r1/Pik3r6/Prex2/Wnt16/Gab2/Sema4d/Pear1/Ptpn6/Pik3r1/Npr3/Inpp5f/Agap2/Plxnb1/Kdr/Jak2/Pi4ka	19
GO:0042475	odontogenesis of dentin-containing tooth	biological process	14/1097	95/17363	0.00249874	0.0751786	0.06759	2.3325	Itga6/Itgb4/Gli2/Bmp4/Dicer1/Acvr2b/Lrp4/Wnt6/Stim1/Adm/Eda/Rspo2/Wnt10a/LOC100911949	14
GO:0042490	mechanoreceptor differentiation	biological process	13/1097	85/17363	0.00251473	0.0752976	0.0676971	2.42071	Slc44a4/Pafah1b1/Slc9a3r1/Ush2a/Bmp4/Gsdme/Dicer1/Myo6/Mcoln3/Fgfr3/Ntrk3/Fzd2/Fat4	13
GO:0038066	p38MAPK cascade	biological process	8/1097	39/17363	0.00262831	0.0783238	0.0704178	3.24671	Phlpp1/Oprk1/Lgals9/Fgfr3/Ptpn22/Gadd45b/Dlg1/Met	8
GO:0002704	negative regulation of leukocyte mediated immunity	biological process	10/1097	57/17363	0.00276975	0.0811972	0.0730011	2.77679	RT1-S3/Bcr/Lgals9/Ptpn6/Igf2/Serpinb9/Fcgr2b/Clec12b/Cd300a/Bst2	10
GO:0048278	vesicle docking	biological process	10/1097	57/17363	0.00276975	0.0811972	0.0730011	2.77679	Stx8/Stx17/Cep83/Stx7/Stxbp3/Bves/Kcnb1/Nrxn1/Cav2/LOC103689971	10
GO:0043588	skin development	biological process	28/1097	253/17363	0.00277425	0.0811972	0.0730011	1.75168	Itga6/Cldn1/Hpse/Tgfb2/Trim16/Lgr5/Itgb4/Ncoa3/Wnt16/Dhcr24/Pou2f3/Slitrk5/Dicer1/Lrp4/Fgfr2/Cbx7/Clic4/Celsr1/H2afy2/Exph5/Mysm1/Rock1/Eda/Apcdd1/Wnt10a/Met/Wnt10b/Adamts2	28
GO:0001503	ossification	biological process	41/1097	413/17363	0.00277664	0.0811972	0.0730011	1.57127	Col13a1/Sbds/Chrd/Tgfb2/Areg/Gdpd2/Myoc/Prkd1/Pkdcc/Pbx1/Creb3l1/Gli2/Tmem64/Rsad2/Bcap29/Gpnmb/Mtss1/Bmp4/Osr2/Ptn/Rras2/Nab1/Sema4d/Bmp6/Acvr2b/Lrp4/Dhrs3/Fgfr2/Fgfr3/Nfatc1/Adrb2/Igf2/Fat4/Plxnb1/Rspo2/Omd/LOC103690116/Ache/Axin2/Wnt10b/Igfbp3	41
GO:0070664	negative regulation of leukocyte proliferation	biological process	13/1097	86/17363	0.00279521	0.0813602	0.0731477	2.39256	Prdm1/Lst1/Gpnmb/Bmp4/Tnfrsf21/Lgals9/Gnrh1/Ptpn6/Pde5a/Inpp5d/Dlg1/Fcgr2b/Cd300a	13
GO:0010810	regulation of cell-substrate adhesion	biological process	23/1097	195/17363	0.00287479	0.083289	0.0748818	1.86686	Itga6/St6gal1/Phldb2/Epb41l5/Myoc/Vit/Itgb1/Utrn/Ptn/Egflam/Fbln1/Pik3r1/Dock5/Dab2/Rock1/Ecm2/Ptprj/Plekha2/Dmd/Kdr/Apod/Triobp/Jak2	23
GO:0048017	inositol lipid-mediated signaling	biological process	19/1097	150/17363	0.00291006	0.0839224	0.0754512	2.00484	Ptpn13/Tgfb2/Myoc/Slc9a3r1/Pik3r6/Prex2/Wnt16/Gab2/Sema4d/Pear1/Ptpn6/Pik3r1/Npr3/Inpp5f/Agap2/Plxnb1/Kdr/Jak2/Pi4ka	19
GO:0032570	response to progesterone	biological process	11/1097	67/17363	0.00299234	0.0855071	0.076876	2.59858	Tgfb2/Ncoa1/Gjb2/Ptger3/Ptn/Mbp/Pik3r1/Adrb2/Ramp2/Cyp1b1/C3	11
GO:0034698	response to gonadotropin	biological process	11/1097	67/17363	0.00299234	0.0855071	0.076876	2.59858	Por/Epha5/Tox2/Gjb2/Itgb1/Scp2/Gclm/Rnf4/Hsd17b3/Cyp1b1/Fmr1	11
GO:1900180	regulation of protein localization to nucleus	biological process	26/1097	231/17363	0.00306383	0.0871519	0.0783548	1.78147	Pbld1/Tgfb2/Slc9a3r1/Prkd1/Glis2/Sulf2/Ddx58/Dact1/Bmp4/Txn1/Lgals9/Bmp6/Sfrp5/Fbxo4/Pik3r1/Prkcq/Ptpn22/Dtx3l/Parp9/Dab2/Eda/Tmem173/Apod/Axin2/Cav2/Jak2	26
GO:0030501	positive regulation of bone mineralization	biological process	8/1097	40/17363	0.00310672	0.0879721	0.0790922	3.16554	Pkdcc/Bmp4/Osr2/Bmp6/Acvr2b/Fgfr3/Adrb2/Wnt10b	8
GO:0051650	establishment of vesicle localization	biological process	24/1097	208/17363	0.00314854	0.0884507	0.0795225	1.82627	Snap29/Pafah1b1/Pclo/Wasl/Fgf14/Eps15/Amph/Stx7/Apba2/Fgfr2/Cltb/Ap3b2/Syt12/Syt8/Grik5/Spg11/Shroom2/Dnm3/Bloc1s6/Rab27a/Cacna1a/Dnajc6/Unc13c/Fmr1	24
GO:0007184	SMAD protein import into nucleus	biological process	6/1097	24/17363	0.00315189	0.0884507	0.0795225	3.95693	Pbld1/Tgfb2/Sptbn1/Bmp4/Bmp6/Dab2	6
GO:0001921	positive regulation of receptor recycling	biological process	5/1097	17/17363	0.00325559	0.0901482	0.0810486	4.65521	Eps15/Arap1/Inpp5f/Dab2/Bves	5
GO:0045953	negative regulation of natural killer cell mediated cytotoxicity	biological process	5/1097	17/17363	0.00325559	0.0901482	0.0810486	4.65521	RT1-S3/Lgals9/Igf2/Serpinb9/Clec12b	5
GO:0072337	modified amino acid transport	biological process	5/1097	17/17363	0.00325559	0.0901482	0.0810486	4.65521	Slc9a3r1/Slc1a4/Slc7a9/Slc16a12/Slc6a8	5
GO:0031623	receptor internalization	biological process	14/1097	98/17363	0.00334769	0.0915516	0.0823104	2.2611	Cntn2/Lrpap1/Ptger3/Itgb1/Htr1b/Magi2/Ackr3/Ramp1/Ramp2/Dnm3/Adm/Dab2/Ache/Fmr1	14
GO:0030278	regulation of ossification	biological process	24/1097	209/17363	0.00335016	0.0915516	0.0823104	1.81754	Chrd/Tgfb2/Areg/Gdpd2/Prkd1/Pkdcc/Pbx1/Creb3l1/Tmem64/Rsad2/Bmp4/Osr2/Sema4d/Bmp6/Acvr2b/Lrp4/Dhrs3/Fgfr3/Nfatc1/Adrb2/Omd/LOC103690116/Axin2/Wnt10b	24
GO:0060348	bone development	biological process	24/1097	209/17363	0.00335016	0.0915516	0.0823104	1.81754	Col13a1/Sbds/Por/Tgfb2/Pafah1b1/Myoc/Sulf2/Bmp4/Akap13/Papss2/Osr2/Nab1/Sema4d/Bmp6/Ptpn6/Dhrs3/Fgfr2/Fgfr3/Cadm1/Rarb/Fat4/Plxnb1/Kdr/Axin2	24
GO:0002792	negative regulation of peptide secretion	biological process	18/1097	141/17363	0.00339986	0.0922963	0.0829799	2.02056	Kalrn/Tlr6/Rsad2/Pde8b/Ptger3/Sergef/Tnfrsf21/Pde1c/Lgals9/Fbln1/Il1r2/Hmgcr/Ptpn22/Rab11fip3/Kcnb1/Npff/Rab11fip5/Rab11fip1	18
GO:0007611	learning or memory	biological process	31/1097	293/17363	0.00340691	0.0922963	0.0829799	1.6746	Slc8a2/Kalrn/Pafah1b1/Mapt/Atp1a2/Hrh1/Oprk1/Pak6/Stra6/Cntn2/Cyp7b1/Pde8b/Rcan2/Tmod2/Itgb1/Ptn/Adgrb3/Amph/Chst10/Pde5a/Pja2/Hmgcr/Mdk/Adrb2/Igf2/Nrxn2/Foxo6/Mapk8ip2/Nrxn1/Asic1/Adra1b	31
GO:0032355	response to estradiol	biological process	27/1097	245/17363	0.00346398	0.0934378	0.0840062	1.74428	Crp/Tgfb2/Areg/Ncoa1/Fam210b/Cst3/Ncoa3/Gjb2/Ets1/Bmp4/Nr2f2/Ptger3/Scp2/Ptn/Nqo1/Rnf4/Aldh1a1/Pik3r1/Stat5b/Igf2/Ramp2/Ntm/Pam/Cyp1b1/Fcgr2b/C3/Igfbp3	27
GO:0001501	skeletal system development	biological process	47/1097	496/17363	0.00357555	0.0956229	0.0859707	1.4998	Col13a1/Sbds/Por/Hoxd9/Chrd/Tgfb2/Pafah1b1/Myoc/Efemp1/Pkdcc/Wdr60/Pbx1/Sulf2/Itgb8/Chd7/Gli2/Eya1/Etl4/Bmp4/Dicer1/Akap13/Papss2/Osr2/Nab1/Sema4d/Bmp6/Ptpn6/Wnt2b/Acvr2b/Dhrs3/Fgfr2/Hoxc4/Fgfr3/Cadm1/Npr3/Rarb/Hexb/Sox5/Fat4/Hoxc8/Plxnb1/Rspo2/Dlg1/Kdr/Axin2/Cdkn1c/Wnt10b	47
GO:0048568	embryonic organ development	biological process	47/1097	496/17363	0.00357555	0.0956229	0.0859707	1.4998	Prdm1/Slc44a4/Bcr/Hoxd9/Tgfb2/Plcd3/Slc9a3r1/Efemp1/Ncoa1/Pkdcc/Cobl/Wdr60/Pbx1/Llgl2/Ncoa3/Chd7/Gli2/Eya1/Stra6/Bmp4/Spry2/Nr2f2/Sp2/Osr2/Ccdc39/Myo6/Sall1/Hs6st1/Fgfr2/Hoxc4/Aldh1a1/Gab1/Igf2/Celsr1/Epas1/Fzd2/Rarb/Rarres2/Crb2/Adm/Dlg1/Kdr/Aldh1a3/Slc6a8/Myo15a/Cdkn1c/Gjb5	47
GO:0042267	natural killer cell mediated cytotoxicity	biological process	10/1097	59/17363	0.0035956	0.09575	0.0860849	2.68266	RT1-S3/Pik3r6/Lgals9/Ptpn6/Cadm1/Stat5b/Igf2/Serpinb9/Rab27a/Clec12b	10
GO:0001881	receptor recycling	biological process	8/1097	41/17363	0.00365014	0.0964369	0.0867025	3.08833	Ehd3/Eps15/Optn/Arap1/Inpp5f/Dab2/Bves/Ache	8
GO:0097090	presynaptic membrane organization	biological process	4/1097	11/17363	0.00365221	0.0964369	0.0867025	5.75553	Cntn2/Lrp4/Lrrtm4/Nrxn1	4
GO:0060562	epithelial tube morphogenesis	biological process	37/1097	369/17363	0.00368412	0.0968706	0.0870924	1.58706	Stard13/Tgfb2/Areg/Lgr5/Cobl/Pbx1/Ncoa3/Epha7/Gli2/Eya1/Mtss1/Bmp4/Spry2/Dicer1/Ccdc39/Rala/Sall1/Wnt2b/Efnb2/Sfrp5/Slc12a2/Fgfr2/Nfatc1/Wnt6/Clic4/Wnk4/Celsr1/Fzd2/Bbs4/Adm/Fat4/Rspo2/Dlg1/Foxd1/Kdr/Met/Zic2	37
GO:0051607	defense response to virus	biological process	23/1097	199/17363	0.00371368	0.0972394	0.087424	1.82933	Oas1a/Cxadr/Mx1/Mx2/Ifngr2/Spon2/Ifih1/Ddx58/Rsad2/Oprk1/Plscr1/Dicer1/Trim5/Ptpn22/Lsm14a/Dtx3l/Parp9/Stat2/Oas1b/Cd86/Tmem173/Ifi44l/Bst2	23
GO:0055117	regulation of cardiac muscle contraction	biological process	11/1097	69/17363	0.00378621	0.0987255	0.0887601	2.52326	Atp1a2/Ehd3/Hcn4/Adra1a/Pde5a/Casq2/Fxyd1/Ace2/Dlg1/Dmd/Adra1b	11
GO:0034330	cell junction organization	biological process	25/1097	223/17363	0.00383524	0.099589	0.0895365	1.77441	Cxadr/Cldn1/Phldb2/Tgfb2/Epb41l5/Myoc/Pkp4/Itgb4/Gjb2/Mtss1/Itgb1/Myo9a/Cdh5/Tns1/Sorbs1/Ocln/Ramp2/Rapgef2/Shroom2/Rock1/Ace2/Ptprj/Dlg1/Kdr/Apod	25
GO:0006813	potassium ion transport	biological process	27/1097	247/17363	0.00387351	0.100167	0.0900561	1.73015	Nalcn/Atp1a2/Oprk1/Hcn2/Hcn4/Ptger3/Slc12a2/Kcnj13/Casq2/Kcnt1/Kcna2/Adrb2/Grik5/Trpm5/Fxyd1/Stk39/Dlg1/Kcnb1/Kcnip2/Kcna6/Kcng1/Kcnmb4/Hcn1/Kcnh3/Rapgef3/Slc24a3/Galr2	27
GO:0048675	axon extension	biological process	16/1097	121/17363	0.00393341	0.100958	0.0907671	2.09292	Pafah1b1/Rufy3/Cdkl5/Mapt/Plxna2/Itgb1/Sema3f/Ntrk3/Spg11/Slit1/Trpc5/Plxnb1/Nrp2/Lamb2/Gdi1/Cdkl3	16
GO:0051491	positive regulation of filopodium assembly	biological process	7/1097	33/17363	0.0039492	0.100958	0.0907671	3.35739	Wasl/Rala/Prkcq/Arap1/Dnm3/Tenm2/Fmr1	7
GO:0008360	regulation of cell shape	biological process	17/1097	132/17363	0.00396862	0.100958	0.0907671	2.03842	Brwd1/Slc9a3r1/Syne3/Ptn/Lpar1/Sema4d/Vil1/Myl12b/Arap1/Hexb/Plxnb1/Cdc42ep3/Dlg1/Bves/Kdr/Rhou/Strip2	17
GO:0050709	negative regulation of protein secretion	biological process	17/1097	132/17363	0.00396862	0.100958	0.0907671	2.03842	Tlr6/Rsad2/Pde8b/Ptger3/Sergef/Tnfrsf21/Pde1c/Lgals9/Fbln1/Il1r2/Hmgcr/Ptpn22/Rab11fip3/Kcnb1/Npff/Rab11fip5/Rab11fip1	17
GO:0008544	epidermis development	biological process	30/1097	284/17363	0.00401525	0.10173	0.0914617	1.67194	Slc44a4/Hpse/Tgfb2/Pafah1b1/Trim16/Slc9a3r1/Ush2a/Lgr5/Ncoa3/Wnt16/Gli2/Pou2f3/Bmp4/Dicer1/Myo6/Nab1/Mcoln3/Lrp4/Fgfr2/Gab1/Clic4/Celsr1/H2afy2/Exph5/Mysm1/Rock1/Eda/Apcdd1/Wnt10a/Wnt10b	30
GO:0050804	modulation of chemical synaptic transmission	biological process	39/1097	397/17363	0.0041495	0.103974	0.0934791	1.55486	Rnf39/Slc8a2/Rapgef4/Kalrn/Abat/Mapt/Scn9a/Gria4/Hrh1/Sipa1l1/Syn2/Ppp1r9a/Cntn2/Fgf14/Hcn4/Adra1a/Rapsn/Myo6/Ptn/Htr1b/Shisa7/Adrb2/Syt12/Grik5/Rapgef2/Plcl1/Mapk8ip2/Fcgr2b/Kdr/Kcnb1/Kiss1/Nat8l/Nrxn1/Cacna1a/Met/Unc13c/Gnai1/Fmr1/Asic1	39
GO:0090596	sensory organ morphogenesis	biological process	31/1097	297/17363	0.00416831	0.103974	0.0934791	1.65205	Prdm1/Slc44a4/Bcr/Slc9a3r1/Efemp1/Pou2f1/Chd7/Gli2/Eya1/Stra6/Bmp4/Spry2/Col8a2/Osr2/Myo6/Ptn/Tenm3/Sall1/Fgfr2/Fgfr3/Aldh1a1/Celsr1/Fzd2/Ppp2r3a/Rarb/Bbs4/Ccdc66/Kdr/Aldh1a3/Hcn1/Myo15a	31
GO:0034329	cell junction assembly	biological process	21/1097	178/17363	0.00426141	0.103974	0.0934791	1.86731	Cldn1/Phldb2/Epb41l5/Myoc/Pkp4/Itgb4/Gjb2/Itgb1/Myo9a/Cdh5/Tns1/Sorbs1/Ocln/Ramp2/Rapgef2/Rock1/Ace2/Ptprj/Dlg1/Kdr/Apod	21
GO:0000266	mitochondrial fission	biological process	8/1097	42/17363	0.00426425	0.103974	0.0934791	3.0148	Mx1/Mx2/Lpin1/Mapt/Gdap1/Dnm3/Stat2/Kdr	8
GO:0060760	positive regulation of response to cytokine stimulus	biological process	8/1097	42/17363	0.00426425	0.103974	0.0934791	3.0148	Pafah1b1/Ifih1/Ddx58/Crebrf/Lsm14a/Parp9/Irgm/Casp4	8
GO:0002716	negative regulation of natural killer cell mediated immunity	biological process	5/1097	18/17363	0.00427605	0.103974	0.0934791	4.39659	RT1-S3/Lgals9/Igf2/Serpinb9/Clec12b	5
GO:0022010	central nervous system myelination	biological process	5/1097	18/17363	0.00427605	0.103974	0.0934791	4.39659	Plp1/Cntn2/Clu/Fgfr3/Aspa	5
GO:0032291	axon ensheathment in central nervous system	biological process	5/1097	18/17363	0.00427605	0.103974	0.0934791	4.39659	Plp1/Cntn2/Clu/Fgfr3/Aspa	5
GO:0042487	regulation of odontogenesis of dentin-containing tooth	biological process	5/1097	18/17363	0.00427605	0.103974	0.0934791	4.39659	Bmp4/Dicer1/Rspo2/Wnt10a/LOC100911949	5
GO:0090030	regulation of steroid hormone biosynthetic process	biological process	5/1097	18/17363	0.00427605	0.103974	0.0934791	4.39659	Por/Pde8b/Bmp6/Igf2/Dab2	5
GO:2000147	positive regulation of cell motility	biological process	46/1097	488/17363	0.00432288	0.103974	0.0934791	1.49196	Rapgef4/Itga6/Anxa3/Tgfb2/Epb41l5/Myoc/Rufy3/Hdac9/Prkd1/Arhgap5/Cpne3/Myo1f/Gpnmb/Ets1/Bmp4/Spry2/Ptger3/Itgb1/Gab2/Rras2/Cemip/Thbs4/Lgals9/Lpar1/Sema4d/Fbln1/Synpo2/Vil1/Fer/Dapk2/Ntrk3/Pik3r1/Ackr3/Rapgef2/Dock5/Rarres2/Tnfsf18/Dab2/Fam83h/Ptprj/Cyp1b1/Kdr/Met/Epb41l4b/Rapgef3/Jak2	46
GO:0016185	synaptic vesicle budding from presynaptic endocytic zone membrane	biological process	3/1097	6/17363	0.00435303	0.103974	0.0934791	7.91386	Eps15/Cltb/Dnm3	3
GO:0070162	adiponectin secretion	biological process	3/1097	6/17363	0.00435303	0.103974	0.0934791	7.91386	Rab11fip3/Rab11fip5/Rab11fip1	3
GO:0070163	regulation of adiponectin secretion	biological process	3/1097	6/17363	0.00435303	0.103974	0.0934791	7.91386	Rab11fip3/Rab11fip5/Rab11fip1	3
GO:0090188	negative regulation of pancreatic juice secretion	biological process	3/1097	6/17363	0.00435303	0.103974	0.0934791	7.91386	Wnk1/Wnk4/Stk39	3
GO:0007160	cell-matrix adhesion	biological process	22/1097	190/17363	0.00438182	0.10417	0.0936552	1.83268	Col13a1/Itga6/Phldb2/Hpse/Epb41l5/Myoc/Itgb4/Itgb8/Cntn2/Itgb1/Utrn/Sorbs1/Pik3r1/Bcam/Rock1/Eda/Ptprj/Plekha2/Dmd/Kdr/Apod/Itga1	22
GO:0006941	striated muscle contraction	biological process	20/1097	167/17363	0.00439452	0.10417	0.0936552	1.89553	Rcsd1/Map2k3/Atp1a2/Ehd3/Hcn4/Adra1a/Pde5a/Snta1/Casq2/Adrb2/Tnni2/Fxyd1/Scn4b/Ace2/Tnnt2/Dlg1/Dmd/Met/Scn3b/Adra1b	20
GO:0032411	positive regulation of transporter activity	biological process	14/1097	101/17363	0.00441877	0.10435	0.0938165	2.19394	Tesc/Ehd3/Fgf14/Bmp4/S100a1/Gstm2/Adrb2/Stim1/Stk39/Dmd/Sgk3/Hcn1/Rapgef3/Galr2	14
GO:0071804	cellular potassium ion transport	biological process	23/1097	202/17363	0.00446974	0.104763	0.0941879	1.80217	Nalcn/Atp1a2/Oprk1/Hcn2/Hcn4/Ptger3/Kcnj13/Casq2/Kcnt1/Kcna2/Grik5/Trpm5/Stk39/Dlg1/Kcnb1/Kcnip2/Kcna6/Kcng1/Kcnmb4/Hcn1/Kcnh3/Rapgef3/Galr2	23
GO:0071805	potassium ion transmembrane transport	biological process	23/1097	202/17363	0.00446974	0.104763	0.0941879	1.80217	Nalcn/Atp1a2/Oprk1/Hcn2/Hcn4/Ptger3/Kcnj13/Casq2/Kcnt1/Kcna2/Grik5/Trpm5/Stk39/Dlg1/Kcnb1/Kcnip2/Kcna6/Kcng1/Kcnmb4/Hcn1/Kcnh3/Rapgef3/Galr2	23
GO:0009261	ribonucleotide catabolic process	biological process	7/1097	34/17363	0.00470689	0.109095	0.0980832	3.25865	Nudt4/Pde1c/Nudt16/Pde5a/Entpd4/Pde3a/Hprt1	7
GO:0045684	positive regulation of epidermis development	biological process	7/1097	34/17363	0.00470689	0.109095	0.0980832	3.25865	Hpse/Tgfb2/Trim16/Ncoa3/Bmp4/H2afy2/Wnt10b	7
GO:1901890	positive regulation of cell junction assembly	biological process	7/1097	34/17363	0.00470689	0.109095	0.0980832	3.25865	Cldn1/Epb41l5/Myoc/Rock1/Ace2/Ptprj/Kdr	7
GO:0045822	negative regulation of heart contraction	biological process	6/1097	26/17363	0.00483885	0.110908	0.0997131	3.65255	Atp1a2/Adra1a/Pde5a/Pik3r1/Npff/Jak2	6
GO:0046885	regulation of hormone biosynthetic process	biological process	6/1097	26/17363	0.00483885	0.110908	0.0997131	3.65255	Por/Pde8b/Bmp6/Igf2/Dab2/Cacna1a	6
GO:1901658	glycosyl compound catabolic process	biological process	6/1097	26/17363	0.00483885	0.110908	0.0997131	3.65255	Enpp4/Fuca2/Entpd4/Gba2/Dpyd/Hprt1	6
GO:0008347	glial cell migration	biological process	9/1097	52/17363	0.00487372	0.110908	0.0997131	2.73941	Tgfb2/Pafah1b1/Efemp1/Matn2/P2ry1/Cspg4/Hexb/Apcdd1/Mboat7	9
GO:0046580	negative regulation of Ras protein signal transduction	biological process	9/1097	52/17363	0.00487372	0.110908	0.0997131	2.73941	Tgfb2/Myoc/Adra1a/Spry2/Itgb1/Rasa2/Arhgap42/Met/Adra1b	9
GO:0086010	membrane depolarization during action potential	biological process	8/1097	43/17363	0.00495485	0.11194	0.100641	2.94469	Nalcn/Scn8a/Scn9a/Hcn4/Scn4b/Scn7a/Cacna1a/Scn3b	8
GO:0090659	walking behavior	biological process	8/1097	43/17363	0.00495485	0.11194	0.100641	2.94469	Mapt/Scn8a/Chd7/Cntn2/Glrb/Efnb3/Spg11/Cacna1a	8
GO:0031346	positive regulation of cell projection organization	biological process	41/1097	427/17363	0.00498119	0.112131	0.100812	1.51976	Crp/Kalrn/Pafah1b1/Rufy3/Efemp1/Cdkl5/Prkd1/Cobl/Mapt/Wasl/Ppp1r9a/Bmp4/Itgb1/Ptn/Tenm3/Rala/Lpar1/Sema4d/Magi2/Vil1/Ntrk3/Prkcq/Arap1/Negr1/Rapgef2/Bbs4/Dnm3/Acsl6/Trpc5/Tenm2/Plxnb1/Robo2/Cdc42ep3/Foxo6/Dmd/Ache/Met/Gdi1/Fmr1/Cdkl3/Scarf1	41
GO:0032414	positive regulation of ion transmembrane transporter activity	biological process	13/1097	92/17363	0.00506207	0.113137	0.101717	2.23652	Tesc/Ehd3/Fgf14/Bmp4/S100a1/Gstm2/Adrb2/Stim1/Stk39/Dmd/Hcn1/Rapgef3/Galr2	13
GO:0051899	membrane depolarization	biological process	13/1097	92/17363	0.00506207	0.113137	0.101717	2.23652	Myoc/Nalcn/Scn8a/Scn9a/Hcn4/Gclm/Scn4b/Scn7a/Kdr/Npff/Cacna1a/Hcn1/Scn3b	13
GO:0001885	endothelial cell development	biological process	10/1097	62/17363	0.00518767	0.114324	0.102784	2.55286	Cldn1/F11r/Tjp1/Cdh5/Clic4/Rapgef2/Rock1/Dmd/Met/Rapgef3	10
GO:0002228	natural killer cell mediated immunity	biological process	10/1097	62/17363	0.00518767	0.114324	0.102784	2.55286	RT1-S3/Pik3r6/Lgals9/Ptpn6/Cadm1/Stat5b/Igf2/Serpinb9/Rab27a/Clec12b	10
GO:0061035	regulation of cartilage development	biological process	10/1097	62/17363	0.00518767	0.114324	0.102784	2.55286	Por/Tgfb2/Efemp1/Pkdcc/Gli2/Bmp4/Bmp6/Rarb/Sox5/Axin2	10
GO:0001887	selenium compound metabolic process	biological process	4/1097	12/17363	0.00520669	0.114324	0.102784	5.2759	Cth/Papss2/Scly/Selenop	4
GO:0033240	positive regulation of cellular amine metabolic process	biological process	4/1097	12/17363	0.00520669	0.114324	0.102784	5.2759	Abat/Epas1/Maob/Hprt1	4
GO:0046889	positive regulation of lipid biosynthetic process	biological process	12/1097	82/17363	0.00522476	0.114324	0.102784	2.31625	Smpd3/Por/Mapk9/Mid1ip1/Crebl2/Scp2/Bmp6/Sorbs1/Ccdc3/Igf2/Acsl6/Dab2	12
GO:0042307	positive regulation of protein import into nucleus	biological process	14/1097	103/17363	0.00527578	0.115038	0.103426	2.15134	Prkd1/Sulf2/Ddx58/Dact1/Bmp4/Lgals9/Bmp6/Pik3r1/Prkcq/Ptpn22/Dab2/Eda/Tmem173/Jak2	14
GO:0061138	morphogenesis of a branching epithelium	biological process	24/1097	217/17363	0.00538903	0.117099	0.105279	1.75053	Areg/Pbx1/Llgl2/Ncoa3/Gli2/Eya1/Bmp4/Spry2/Dicer1/Sall1/Wnt2b/Slc12a2/Fgfr2/Nfatc1/Wnt6/Clic4/Celsr1/Adm/Fat4/Rspo2/Dlg1/Foxd1/Kdr/Met	24
GO:0042060	wound healing	biological process	42/1097	442/17363	0.00541187	0.117188	0.105359	1.50399	Crp/Phldb2/Hpse/Tec/Tgfb2/Abat/Tc2n/Sdc2/Cpq/Serping1/Ets1/Pou2f3/Bmp4/Enpp4/Ptger3/Dicer1/Papss2/Adra2b/Fbln1/P2ry1/Pear1/Ptpn6/Vil1/F13a1/Hmgcr/Fgfr2/Optn/Prkcq/Adrb2/Igf2/Stxbp3/Celsr1/Lepr/Ptprj/Bloc1s6/Itga9/Dmd/C3/Apod/Rab27a/Epb41l4b/Wnt10b	42
GO:0030889	negative regulation of B cell proliferation	biological process	5/1097	19/17363	0.00550547	0.118804	0.106812	4.16519	Prdm1/Tnfrsf21/Inpp5d/Fcgr2b/Cd300a	5
GO:0051963	regulation of synapse assembly	biological process	13/1097	93/17363	0.00555347	0.119428	0.107373	2.21248	Lrrn1/Epha7/Ppp1r9a/Slitrk5/Slitrk2/Adgrb3/Adgrb2/Ntrk3/Lrrtm4/Flrt1/Slit1/Adgrl2/Nrxn1	13
GO:0014003	oligodendrocyte development	biological process	8/1097	44/17363	0.00572787	0.122338	0.109989	2.87777	Plp1/Hdac11/Cntn2/Lpar1/Clu/Fgfr3/Aspa/Met	8
GO:0035137	hindlimb morphogenesis	biological process	8/1097	44/17363	0.00572787	0.122338	0.109989	2.87777	Hoxd9/Chd7/Bmp4/Dicer1/Osr2/Sall1/Rarb/Rspo2	8
GO:0008344	adult locomotory behavior	biological process	14/1097	104/17363	0.00575184	0.122432	0.110074	2.13065	Hoxd9/Kalrn/Pafah1b1/Mapt/Scn8a/Prex2/Chd7/Atp1a2/Cntn2/Fgf14/Glrb/Efnb3/Inpp5f/Cacna1a	14
GO:0032232	negative regulation of actin filament bundle assembly	biological process	6/1097	27/17363	0.00589466	0.124205	0.111667	3.51727	Phldb2/Myoc/Ppp1r9a/Arap1/Was/Met	6
GO:0060713	labyrinthine layer morphogenesis	biological process	6/1097	27/17363	0.00589466	0.124205	0.111667	3.51727	Ncoa1/Llgl2/Ncoa3/Fgfr2/Adm/Gjb5	6
GO:0098868	bone growth	biological process	6/1097	27/17363	0.00589466	0.124205	0.111667	3.51727	Por/Bnc2/Fgfr2/Lepr/Rarb/Kdr	6
GO:0002703	regulation of leukocyte mediated immunity	biological process	22/1097	195/17363	0.00595781	0.124696	0.112109	1.78569	RT1-S3/Bcr/Pik3r6/Rsad2/Gab2/Lgals9/Tnfsf13/Ptpn6/Stx7/Fer/Cadm1/Stat5b/Igf2/Dpp4/Was/Serpinb9/Pram1/Fcgr2b/C3/Clec12b/Cd300a/Bst2	22
GO:0007519	skeletal muscle tissue development	biological process	22/1097	195/17363	0.00595781	0.124696	0.112109	1.78569	Hoxd9/Tgfb2/Hlf/Atf3/Hdac9/Meox2/Usp2/Klf5/Hivep3/Nr2f2/Rb1/Hmgcr/Adrb2/Plagl1/P2rx2/Bves/Dmd/Sgce/Met/Gpcpd1/Cav2/Wnt10b	22
GO:0002027	regulation of heart rate	biological process	13/1097	94/17363	0.00608225	0.126363	0.113608	2.18894	Hcn4/Adra1a/Snta1/Casq2/Pik3r1/Epas1/Scn4b/Adm/Bves/Dmd/Npff/Scn3b/Adra1b	13
GO:0050803	regulation of synapse structure or activity	biological process	18/1097	149/17363	0.00609807	0.126363	0.113608	1.91207	Lrrn1/Gria4/Epha7/Ppp1r9a/Slitrk5/Rapsn/Slitrk2/Ptn/Adgrb3/Adgrb2/Lrp4/Ntrk3/Lrrtm4/Flrt1/Slit1/Adgrl2/Nrxn1/Fmr1	18
GO:0051017	actin filament bundle assembly	biological process	18/1097	149/17363	0.00609807	0.126363	0.113608	1.91207	Phldb2/Myoc/Sorbs3/Ppp1r9a/Mtss1/Arhgef10/Lpar1/Synpo2/Vil1/Sorbs1/Pik3r1/Prkcq/Arap1/Bbs4/Was/Rock1/Met/Rapgef3	18
GO:0009615	response to virus	biological process	28/1097	268/17363	0.00617423	0.127519	0.114647	1.65364	Oas1a/Cxadr/Mx1/Mx2/Ifngr2/Spon2/Ifih1/Ddx58/Gli2/Rsad2/Oprk1/Plscr1/Dicer1/Lgals9/Clu/Trim5/Ptpn22/Lsm14a/Dtx3l/Parp9/Stat2/Irgm/Oas1b/Cd86/Tmem173/Ifi44l/Fmr1/Bst2	28
GO:0051656	establishment of organelle localization	biological process	40/1097	420/17363	0.00629027	0.129488	0.116418	1.5074	Snap29/Pafah1b1/Slc9a3r1/Mapt/Pclo/Wasl/Terf1/Eya1/Cep83/Fgf14/Spry2/Eps15/Trak2/Gab2/Amph/Lgals9/Ltv1/Stx7/Fer/Apba2/Fgfr2/Cltb/Ap3b2/Syt12/Syt8/Grik5/Tacc2/Spg11/Shroom2/Slit1/Dnm3/Bicd1/Bloc1s6/Dlg1/Rab27a/Cacna1a/Dnajc6/Unc13c/Cd300a/Fmr1	40
GO:0042698	ovulation cycle	biological process	19/1097	161/17363	0.00633346	0.12995	0.116833	1.86787	Ncoa1/Oprk1/Timp4/Ets1/Bmp4/Ermp1/Ptn/Gnrh1/Clu/Aldh1a1/Stat5b/Adrb2/Lepr/Robo2/Pam/Cyp1b1/Kdr/Kiss1/Fmr1	19
GO:0002697	regulation of immune effector process	biological process	34/1097	344/17363	0.00649318	0.132677	0.119284	1.56437	Atg5/RT1-S3/Bcr/Tgfb2/Pik3r6/Spon2/Ddx58/Serping1/Rsad2/Gab2/Lgals9/Tnfsf13/Ptpn6/Stx7/Fer/Cadm1/Stat5b/Ptpn22/Igf2/Dtx3l/Parp9/Tnfsf18/Cfh/Dpp4/Was/Serpinb9/Pram1/Tmem173/Cd59/Fcgr2b/C3/Clec12b/Cd300a/Bst2	34
GO:0055002	striated muscle cell development	biological process	20/1097	173/17363	0.00650875	0.132677	0.119284	1.82979	Atg5/Cxadr/Hdac9/Bmp4/Tmod2/Dicer1/Akap13/Itgb1/Nexn/Sorbs2/Casq2/Fhod3/Tnnt2/P2rx2/Myoz1/Bves/Dmd/Met/Cav2/Wnt10b	20
GO:0042993	positive regulation of transcription factor import into nucleus	biological process	8/1097	45/17363	0.00658934	0.133883	0.120369	2.81382	Prkd1/Ddx58/Lgals9/Pik3r1/Prkcq/Ptpn22/Eda/Tmem173	8
GO:0050866	negative regulation of cell activation	biological process	21/1097	185/17363	0.00663099	0.134294	0.120738	1.79666	Prdm1/Lst1/Bcr/Abat/Gpnmb/Bmp4/Ptger3/Tnfrsf21/Lgals9/Gnrh1/Ptpn6/Pde5a/Fer/Inpp5d/Adrb2/Ptpn22/Tnfsf18/Dlg1/Fcgr2b/Cd300a/Pag1	21
GO:1904591	positive regulation of protein import	biological process	14/1097	106/17363	0.00680724	0.13646	0.122686	2.09045	Prkd1/Sulf2/Ddx58/Dact1/Bmp4/Lgals9/Bmp6/Pik3r1/Prkcq/Ptpn22/Dab2/Eda/Tmem173/Jak2	14
GO:0050878	regulation of body fluid levels	biological process	36/1097	371/17363	0.00693331	0.13646	0.122686	1.53584	Atg5/Kalrn/Cldn1/Hpse/Tec/Abat/Ncoa1/Tc2n/Wfs1/Serping1/Oprk1/Wnk1/Enpp4/Ptger3/Papss2/Adra2b/Fbln1/P2ry1/Pear1/Ptpn6/F13a1/Prkcq/Stat5b/Npr3/Adrb2/Stxbp3/Wnk4/Stk39/Adm/Pam/Ptprj/Bloc1s6/C3/Chrm3/Rab27a/Met	36
GO:0045986	negative regulation of smooth muscle contraction	biological process	5/1097	20/17363	0.00696468	0.13646	0.122686	3.95693	Gucy1a3/Mrvi1/Adrb2/Dock5/Arhgap42	5
GO:0045666	positive regulation of neuron differentiation	biological process	40/1097	423/17363	0.00706813	0.13646	0.122686	1.49671	Crp/Kalrn/Pafah1b1/Rufy3/Cdkl5/Ncoa1/Prkd1/Cobl/Mapt/Kdm4c/Gli2/Ppp1r9a/Bmp4/Itgb1/Ptn/Tenm3/Lpar1/Sema4d/Bmp6/Adra2b/Sall1/Magi2/Duoxa1/Ntrk3/Negr1/Rapgef2/Rarb/Acsl6/Trpc5/Plxnb1/Robo2/Foxo6/Dmd/Nbl1/Ache/Met/Gdi1/Fmr1/Cdkl3/Scarf1	40
GO:0001945	lymph vessel development	biological process	6/1097	28/17363	0.00710889	0.13646	0.122686	3.39165	Nr2f2/Acvr2b/Efnb2/Tmem204/Nfatc1/Kdr	6
GO:0042119	neutrophil activation	biological process	6/1097	28/17363	0.00710889	0.13646	0.122686	3.39165	Bcr/Anxa3/Myo1f/Stxbp3/Pram1/Cd300a	6
GO:0071526	semaphorin-plexin signaling pathway	biological process	6/1097	28/17363	0.00710889	0.13646	0.122686	3.39165	Plxna2/Sema4d/Sema3f/Plxnb1/Nrp2/Met	6
GO:0071709	membrane assembly	biological process	6/1097	28/17363	0.00710889	0.13646	0.122686	3.39165	Sptbn1/Magi2/Lrp4/Nrxn2/Nrxn1/Cav2	6
GO:0003177	pulmonary valve development	biological process	4/1097	13/17363	0.00714877	0.13646	0.122686	4.87007	Tgfb2/Stra6/Bmp4/Nfatc1	4
GO:0003184	pulmonary valve morphogenesis	biological process	4/1097	13/17363	0.00714877	0.13646	0.122686	4.87007	Tgfb2/Stra6/Bmp4/Nfatc1	4
GO:0021604	cranial nerve structural organization	biological process	4/1097	13/17363	0.00714877	0.13646	0.122686	4.87007	Sema3f/Kcna2/Nrp2/Dmd	4
GO:0032060	bleb assembly	biological process	4/1097	13/17363	0.00714877	0.13646	0.122686	4.87007	Pmp22/Emp1/Lpar1/Rock1	4
GO:0060601	lateral sprouting from an epithelium	biological process	4/1097	13/17363	0.00714877	0.13646	0.122686	4.87007	Gli2/Bmp4/Fgfr2/Celsr1	4
GO:2001212	regulation of vasculogenesis	biological process	4/1097	13/17363	0.00714877	0.13646	0.122686	4.87007	Ramp2/Rapgef2/Adm/Kdr	4
GO:0043409	negative regulation of MAPK cascade	biological process	19/1097	163/17363	0.00721615	0.13646	0.122686	1.84495	Pafah1b1/Phlpp1/Slc9a3r1/Atf3/Dact1/Bmp4/Spry2/Ndrg2/Fbln1/Ptpn6/Sfrp5/Hmgcr/Ptpn22/Dab2/Ace2/Ptprj/Dlg1/Dmd/Cd300a	19
GO:0003057	regulation of the force of heart contraction by chemical signal	biological process	3/1097	7/17363	0.00726132	0.13646	0.122686	6.78331	Adra1a/Adrb2/Adra1b	3
GO:0003373	dynamin family protein polymerization involved in membrane fission	biological process	3/1097	7/17363	0.00726132	0.13646	0.122686	6.78331	Mx1/Mx2/Dnm3	3
GO:0003374	dynamin family protein polymerization involved in mitochondrial fission	biological process	3/1097	7/17363	0.00726132	0.13646	0.122686	6.78331	Mx1/Mx2/Dnm3	3
GO:0042297	vocal learning	biological process	3/1097	7/17363	0.00726132	0.13646	0.122686	6.78331	Stra6/Nrxn2/Nrxn1	3
GO:0060449	bud elongation involved in lung branching	biological process	3/1097	7/17363	0.00726132	0.13646	0.122686	6.78331	Bmp4/Spry2/Fgfr2	3
GO:0097646	calcitonin family receptor signaling pathway	biological process	3/1097	7/17363	0.00726132	0.13646	0.122686	6.78331	Ramp1/Ramp2/Adm	3
GO:0097647	amylin receptor signaling pathway	biological process	3/1097	7/17363	0.00726132	0.13646	0.122686	6.78331	Ramp1/Ramp2/Adm	3
GO:0098596	imitative learning	biological process	3/1097	7/17363	0.00726132	0.13646	0.122686	6.78331	Stra6/Nrxn2/Nrxn1	3
GO:2001198	regulation of dendritic cell differentiation	biological process	3/1097	7/17363	0.00726132	0.13646	0.122686	6.78331	Tmem176b/Lgals9/Tmem176a	3
GO:1902904	negative regulation of supramolecular fiber organization	biological process	16/1097	129/17363	0.00732848	0.13731	0.12345	1.96313	Phldb2/Myoc/Mid1ip1/Mid1/Sptbn1/Ppp1r9a/Tmod2/Vil1/Clu/Arap1/Gmfg/Shroom2/Bbs4/Fhod3/Was/Met	16
GO:0051258	protein polymerization	biological process	26/1097	247/17363	0.00738311	0.137921	0.123999	1.66607	Crp/Mx1/Mx2/Mid1ip1/Cobl/Mapt/Sptbn1/Wasl/Terf1/Ppp1r9a/Mtss1/Tmod2/Vil1/Fer/Casq2/Fchsd2/Gmfg/Iqgap2/Bbs4/Dnm3/Fhod3/Map7d3/Was/Cdc42ep3/Dlg1/Met	26
GO:0061572	actin filament bundle organization	biological process	18/1097	152/17363	0.00747776	0.139206	0.125155	1.87433	Phldb2/Myoc/Sorbs3/Ppp1r9a/Mtss1/Arhgef10/Lpar1/Synpo2/Vil1/Sorbs1/Pik3r1/Prkcq/Arap1/Bbs4/Was/Rock1/Met/Rapgef3	18
GO:0031098	stress-activated protein kinase signaling cascade	biological process	28/1097	272/17363	0.00751722	0.139206	0.125155	1.62932	Tlr6/Tgfb2/Pafah1b1/Phlpp1/Mapk9/Mid1/Wnt16/Map2k3/Oprk1/Pak6/Dact1/Fgf14/Lgals9/Sfrp5/Taok1/Hmgcr/Fgfr3/Gab1/Ptpn22/Gadd45b/Stk39/Dab2/Mapk8ip2/Dlg1/Fcgr2b/Rap2a/Met/Sh2d3c	28
GO:0032944	regulation of mononuclear cell proliferation	biological process	24/1097	223/17363	0.00751864	0.139206	0.125155	1.70343	Prdm1/RT1-S3/Lst1/St6gal1/Efnb1/Gpnmb/Bmp4/Tnfrsf21/Il7/Lgals9/Gnrh1/Ptpn6/Pde5a/Inpp5d/Prkcq/Stat5b/Ptpn22/Igf2/Tnfsf18/Dlg1/Cd86/Cd59/Fcgr2b/Cd300a	24
GO:0042269	regulation of natural killer cell mediated cytotoxicity	biological process	8/1097	46/17363	0.00754534	0.139288	0.125229	2.75265	RT1-S3/Pik3r6/Lgals9/Cadm1/Stat5b/Igf2/Serpinb9/Clec12b	8
GO:0061333	renal tubule morphogenesis	biological process	12/1097	86/17363	0.00766004	0.14099	0.126758	2.20852	Lgr5/Pbx1/Eya1/Mtss1/Bmp4/Sall1/Wnt2b/Wnt6/Wnk4/Fat4/Dlg1/Foxd1	12
GO:0022407	regulation of cell-cell adhesion	biological process	37/1097	387/17363	0.0078821	0.144651	0.13005	1.51324	Prdm1/RT1-S3/Itga6/Epb41l5/Abat/Pik3r6/Efnb1/Epha7/Gpnmb/Ets1/Bmp4/Efnb3/Ptger3/Dicer1/Tnfrsf21/Dennd6a/Il7/Lgals9/Gnrh1/Ptpn6/Pde5a/Efnb2/Mbp/Pik3r1/Prkcq/Stat5b/Adrb2/Ptpn22/Igf2/Tnfsf18/Dpp4/Dlg1/Cd86/Cd59/Cd300a/Jak2/Pag1	37
GO:1901216	positive regulation of neuron death	biological process	15/1097	119/17363	0.00799188	0.146216	0.131457	1.99509	Tlr6/Tgfb2/Tp53bp2/Mapt/Epha7/Rapsn/Ppp1r13b/Nqo1/Efnb2/Clu/Fgfr3/Optn/Grik5/Fcgr2b/Itga1	15
GO:0048546	digestive tract morphogenesis	biological process	9/1097	56/17363	0.00801409	0.146216	0.131457	2.54374	Epb41l5/Gli2/Stra6/Dact1/Bmp4/Acvr2b/Sfrp5/Fgfr2/Fgfr3	9
GO:0007568	aging	biological process	42/1097	453/17363	0.0081888	0.148415	0.133434	1.46747	Crp/Smpd3/Mog/Cldn1/Tfcp2l1/Tgfb2/Abat/Prelp/Wnt16/Cdkn2b/Serping1/Hcn2/Gjb2/Ppp1r9a/Adra1a/Scp2/Cp/Nqo1/Gclm/Gnrh1/P2ry1/Fbxo4/Slc12a2/Hmgcr/Clu/Mbp/Inpp5d/Dpyd/Pik3r1/Gstm2/Prkcq/Adrb2/Lepr/Adm/Cd86/Dmd/Kdr/Apod/Met/Hcn1/Cdkn1c/Igfbp3	42
GO:0022408	negative regulation of cell-cell adhesion	biological process	19/1097	165/17363	0.00819613	0.148415	0.133434	1.82259	Epb41l5/Abat/Gpnmb/Bmp4/Ptger3/Tnfrsf21/Lgals9/Gnrh1/Ptpn6/Pde5a/Mbp/Pik3r1/Adrb2/Ptpn22/Tnfsf18/Dlg1/Cd300a/Jak2/Pag1	19
GO:0042692	muscle cell differentiation	biological process	40/1097	427/17363	0.00822941	0.148415	0.133434	1.48269	Atg5/Cxadr/Sgcd/Csrp2/Hdac9/Klf5/Bmp4/Tmod2/Cth/Dicer1/Akap13/Itgb1/Adgrb3/Nexn/Sorbs2/Efnb2/Rb1/Hmgcr/Casq2/Fgfr2/Tmem204/Neu2/Pik3r1/Igf2/Ramp2/Stim1/Epas1/Rarb/Adm/Fhod3/Mapk12/Tnnt2/P2rx2/Myoz1/Bves/Dmd/Met/Cav2/Wnt10b/Igfbp3	40
GO:0050680	negative regulation of epithelial cell proliferation	biological process	17/1097	142/17363	0.00825318	0.148415	0.133434	1.89487	Pbld1/Tgfb2/Cdkn2b/Mtss1/Bmp4/Nr2f2/Ptn/Klf9/Efnb2/Rb1/Fgfr2/Fgfr3/Dab2/Dlg1/Cav2/Cdkn1c/Wnt10b	17
GO:0050807	regulation of synapse organization	biological process	17/1097	142/17363	0.00825318	0.148415	0.133434	1.89487	Lrrn1/Epha7/Ppp1r9a/Slitrk5/Rapsn/Slitrk2/Ptn/Adgrb3/Adgrb2/Lrp4/Ntrk3/Lrrtm4/Flrt1/Slit1/Adgrl2/Nrxn1/Fmr1	17
GO:0030324	lung development	biological process	25/1097	237/17363	0.0082809	0.148487	0.133498	1.66959	Tgfb2/Pkdcc/Gli2/Eya1/Stra6/Bmp4/Spry2/Dicer1/Ccdc39/Cp/Ptn/Wnt2b/Acvr2b/Hs6st1/Fgfr2/Fgfr3/Lipa/Hmgcs2/Celsr1/Epas1/Adamtsl2/Rspo2/Kdr/Clcn2/Adamts2	25
GO:0007411	axon guidance	biological process	21/1097	189/17363	0.00841058	0.149953	0.134816	1.75863	Epha5/Tgfb2/Matn2/Efnb1/Epha7/Gli2/Plxna2/Cntn2/Efnb3/Efnb2/Sema3f/Gfra3/Agap2/Slit1/Tenm2/Robo2/Nrp2/Foxd1/Klf7/Lamb2/Zic2	21
GO:0007596	blood coagulation	biological process	21/1097	189/17363	0.00841058	0.149953	0.134816	1.75863	Hpse/Tec/Abat/Tc2n/Serping1/Enpp4/Ptger3/Papss2/Adra2b/Fbln1/P2ry1/Pear1/Ptpn6/F13a1/Prkcq/Adrb2/Stxbp3/Ptprj/Bloc1s6/C3/Rab27a	21
GO:1904646	cellular response to amyloid-beta	biological process	6/1097	29/17363	0.00849404	0.151011	0.135768	3.2747	Tlr6/Mapk9/Adrb2/Casp4/Fcgr2b/Cacna1a	6
GO:0072073	kidney epithelium development	biological process	18/1097	154/17363	0.00853018	0.151223	0.135959	1.84999	Pbx1/Epha7/Eya1/Mtss1/Bmp4/Sall1/Magi2/Wnt2b/Efnb2/Fgfr2/Wnt6/Wnk4/Rarb/Fat4/Robo2/Dlg1/Foxd1/Lamb2	18
GO:0002715	regulation of natural killer cell mediated immunity	biological process	8/1097	47/17363	0.00860203	0.151625	0.13632	2.69408	RT1-S3/Pik3r6/Lgals9/Cadm1/Stat5b/Igf2/Serpinb9/Clec12b	8
GO:0019228	neuronal action potential	biological process	8/1097	47/17363	0.00860203	0.151625	0.13632	2.69408	Rapgef4/Scn8a/Scn9a/Kcna2/Scn7a/P2rx2/Kcnmb4/Fmr1	8
GO:0001911	negative regulation of leukocyte mediated cytotoxicity	biological process	5/1097	21/17363	0.00867385	0.151625	0.13632	3.7685	RT1-S3/Lgals9/Igf2/Serpinb9/Clec12b	5
GO:0007200	phospholipase C-activating G-protein coupled receptor signaling pathway	biological process	14/1097	109/17363	0.00867395	0.151625	0.13632	2.03292	Slc9a3r1/Hrh1/Oprk1/Adra1a/Ptger3/Lpar1/P2ry1/Gpr157/Npr3/Bicd1/Kiss1/Chrm3/Adra1b/Galr2	14
GO:0048709	oligodendrocyte differentiation	biological process	14/1097	109/17363	0.00867395	0.151625	0.13632	2.03292	Plp1/Hdac11/Cntn2/Bmp4/Dicer1/Tnfrsf21/Lpar1/Clu/Fgfr3/Aspa/Sox5/Olig2/Ptprj/Met	14
GO:0051403	stress-activated MAPK cascade	biological process	25/1097	238/17363	0.00871612	0.151937	0.136601	1.66257	Tlr6/Tgfb2/Pafah1b1/Phlpp1/Mapk9/Mid1/Wnt16/Oprk1/Dact1/Fgf14/Lgals9/Sfrp5/Taok1/Hmgcr/Fgfr3/Gab1/Ptpn22/Gadd45b/Dab2/Mapk8ip2/Dlg1/Fcgr2b/Rap2a/Met/Sh2d3c	25
GO:0002443	leukocyte mediated immunity	biological process	31/1097	313/17363	0.00880332	0.153031	0.137584	1.5676	Crp/RT1-S3/Bcr/Anxa3/Pik3r6/Spon2/Serping1/Rsad2/Myo1f/Gab2/Lgals9/Tnfsf13/Ptpn6/Stx7/Fer/Inpp5d/Cadm1/Stat5b/Igf2/Stxbp3/Dpp4/Was/Serpinb9/Dlg1/Pram1/Fcgr2b/C3/Rab27a/Clec12b/Cd300a/Bst2	31
GO:0042306	regulation of protein import into nucleus	biological process	20/1097	178/17363	0.00884857	0.153288	0.137815	1.77839	Pbld1/Slc9a3r1/Prkd1/Sulf2/Ddx58/Dact1/Bmp4/Txn1/Lgals9/Bmp6/Sfrp5/Pik3r1/Prkcq/Ptpn22/Dab2/Eda/Tmem173/Apod/Axin2/Jak2	20
GO:0032350	regulation of hormone metabolic process	biological process	7/1097	38/17363	0.00886709	0.153288	0.137815	2.91563	Por/Pde8b/Bmp6/Duoxa1/Igf2/Dab2/Cacna1a	7
GO:0002791	regulation of peptide secretion	biological process	44/1097	482/17363	0.00901059	0.154919	0.139282	1.44485	Crp/Atg5/RT1-S3/Slc8b1/Rapgef4/Kalrn/Epha5/Tlr6/Tgfb2/Abat/Trim16/Llgl2/Sptbn1/Ifih1/Ddx58/Chd7/Rsad2/Ica1/Pde8b/Ptger3/Sergef/Tnfrsf21/Pde1c/Lgals9/Fbln1/Il1r2/Hmgcr/Mbp/Cadm1/Prkcq/Ptpn22/Lepr/Exph5/Rab11fip3/Pam/Casp4/Tlr1/Kcnb1/Kiss1/Npff/Nrxn1/Rab11fip5/Rab11fip1/Jak2	44
GO:0070373	negative regulation of ERK1 and ERK2 cascade	biological process	10/1097	67/17363	0.00901098	0.154919	0.139282	2.36235	Phlpp1/Slc9a3r1/Atf3/Spry2/Ndrg2/Fbln1/Dab2/Ace2/Dlg1/Dmd	10
GO:0099531	presynaptic process involved in chemical synaptic transmission	biological process	18/1097	155/17363	0.0090993	0.156009	0.140262	1.83806	Snap29/Pclo/Syn2/Ppp1r9a/Stx7/Apba2/Cltb/Syt12/Syt8/Grik5/Nrxn2/Syn3/Nat8l/Nrxn1/Cacna1a/Unc13c/Fmr1/Asic1	18
GO:0050708	regulation of protein secretion	biological process	41/1097	443/17363	0.00916886	0.156772	0.140948	1.46487	Crp/Atg5/RT1-S3/Slc8b1/Rapgef4/Epha5/Tlr6/Tgfb2/Abat/Trim16/Llgl2/Sptbn1/Ifih1/Ddx58/Rsad2/Ica1/Pde8b/Ptger3/Sergef/Tnfrsf21/Pde1c/Lgals9/Fbln1/Il1r2/Hmgcr/Mbp/Cadm1/Prkcq/Ptpn22/Lepr/Exph5/Rab11fip3/Pam/Casp4/Tlr1/Kcnb1/Npff/Nrxn1/Rab11fip5/Rab11fip1/Jak2	41
GO:0007599	hemostasis	biological process	21/1097	191/17363	0.00943565	0.159201	0.143131	1.74022	Hpse/Tec/Abat/Tc2n/Serping1/Enpp4/Ptger3/Papss2/Adra2b/Fbln1/P2ry1/Pear1/Ptpn6/F13a1/Prkcq/Adrb2/Stxbp3/Ptprj/Bloc1s6/C3/Rab27a	21
GO:0048771	tissue remodeling	biological process	21/1097	191/17363	0.00943565	0.159201	0.143131	1.74022	Atg5/Bcr/Tgfb2/Cst3/Wnt16/Chd7/Tmem64/Gpnmb/Il7/Thbs4/Htr1b/Acvr2b/Fgfr3/Inpp5d/Cspg4/Inpp4b/Lipa/Adrb2/Epas1/Lepr/Adra1b	21
GO:0097485	neuron projection guidance	biological process	21/1097	191/17363	0.00943565	0.159201	0.143131	1.74022	Epha5/Tgfb2/Matn2/Efnb1/Epha7/Gli2/Plxna2/Cntn2/Efnb3/Efnb2/Sema3f/Gfra3/Agap2/Slit1/Tenm2/Robo2/Nrp2/Foxd1/Klf7/Lamb2/Zic2	21
GO:0002921	negative regulation of humoral immune response	biological process	4/1097	14/17363	0.00951442	0.159201	0.143131	4.5222	Serping1/Ptpn6/Cd59/Fcgr2b	4
GO:0003352	regulation of cilium movement	biological process	4/1097	14/17363	0.00951442	0.159201	0.143131	4.5222	Dnah11/Ccdc39/Bbs4/Ccdc65	4
GO:0010715	regulation of extracellular matrix disassembly	biological process	4/1097	14/17363	0.00951442	0.159201	0.143131	4.5222	Tgfb2/Cst3/Ets1/Dpp4	4
GO:0016114	terpenoid biosynthetic process	biological process	4/1097	14/17363	0.00951442	0.159201	0.143131	4.5222	Rbp1/Hmgcr/Aldh1a1/Aldh1a3	4
GO:0016322	neuron remodeling	biological process	4/1097	14/17363	0.00951442	0.159201	0.143131	4.5222	Anks1a/Adgrb3/Cspg4/Scarf1	4
GO:1901653	cellular response to peptide	biological process	36/1097	379/17363	0.00956955	0.159697	0.143577	1.50342	Irs3/Por/Tlr6/Klf3/Mapk9/Hdac9/Lpin1/Cpeb2/Klf5/Gjb2/Tbc1d4/Appl1/Klf9/Sorbs1/Ptpre/Fer/Pik3r1/Prkcq/Stat5b/Hmgcs2/Adrb2/Ptpn22/Igf2/Inpp5f/Fzd2/Rarres2/Acsl6/Casp4/Cyp1b1/Fcgr2b/Hprt1/Ccnd3/Cacna1a/Met/Cav2/Jak2	36
GO:0030323	respiratory tube development	biological process	25/1097	240/17363	0.00964267	0.160214	0.144042	1.64872	Tgfb2/Pkdcc/Gli2/Eya1/Stra6/Bmp4/Spry2/Dicer1/Ccdc39/Cp/Ptn/Wnt2b/Acvr2b/Hs6st1/Fgfr2/Fgfr3/Lipa/Hmgcs2/Celsr1/Epas1/Adamtsl2/Rspo2/Kdr/Clcn2/Adamts2	25
GO:0060113	inner ear receptor cell differentiation	biological process	11/1097	78/17363	0.00965173	0.160214	0.144042	2.23211	Pafah1b1/Slc9a3r1/Ush2a/Bmp4/Gsdme/Dicer1/Myo6/Mcoln3/Fgfr3/Fzd2/Fat4	11
GO:2001257	regulation of cation channel activity	biological process	18/1097	156/17363	0.00969844	0.160563	0.144356	1.82627	Ehd3/Fgf14/Bmp4/S100a1/Casq2/Gstm2/Stom/Adrb2/Stim1/Mapk8ip2/Dlg1/Dmd/Nrxn1/Cacna1a/Kcng1/Hcn1/Fmr1/Galr2	18
GO:1901342	regulation of vasculature development	biological process	27/1097	265/17363	0.00974666	0.160936	0.144691	1.61263	Stard13/Anxa3/Optc/Pik3r6/Hdac9/Prkd1/Meox2/Klf5/Ets1/Bmp4/Cth/Ptn/Adgrb3/Thbs4/Adgrb2/Efnb2/Col4a3/Adrb2/Ramp2/Stim1/Rapgef2/Adm/Rock1/Cyp1b1/Kdr/C3/Rapgef3	27
GO:0014065	phosphatidylinositol 3-kinase signaling	biological process	15/1097	122/17363	0.00998152	0.164001	0.147447	1.94603	Ptpn13/Tgfb2/Myoc/Slc9a3r1/Pik3r6/Prex2/Wnt16/Sema4d/Pear1/Ptpn6/Pik3r1/Agap2/Plxnb1/Kdr/Jak2	15
GO:0098742	cell-cell adhesion via plasma-membrane adhesion molecules	biological process	21/1097	192/17363	0.00998474	0.164001	0.147447	1.73116	Cxadr/Cldn1/Tgfb2/Pcdh19/Tenm3/Pcdh20/Cdh5/Cdh11/Mbp/Cadm1/Pcdhb9/Pcdhb8/Celsr1/Tenm2/Fat4/Robo2/Cdh19/Cadm2/Pcdh10/Mmp24/Nrxn1	21
GO:0019748	secondary metabolic process	biological process	9/1097	58/17363	0.0100693	0.164958	0.148307	2.45602	Fmo2/Kmo/Bdh2/Hsd17b3/As3mt/Rapgef2/Pam/Fmo1/Cyp1b1	9
GO:0010765	positive regulation of sodium ion transport	biological process	7/1097	39/17363	0.0102318	0.166747	0.149915	2.84087	Tesc/Fgf14/Adrb2/Fxyd1/Scn4b/Dmd/Scn3b	7
GO:0048265	response to pain	biological process	7/1097	39/17363	0.0102318	0.166747	0.149915	2.84087	Kalrn/Scn9a/Thbs4/Slc6a2/Osm/P2rx2/Cacna1a	7
GO:0016055	Wnt signaling pathway	biological process	35/1097	368/17363	0.0103234	0.167453	0.150551	1.50535	Mark1/Myoc/Slc9a3r1/Lgr5/Wnt16/Sulf2/Tmem64/Dact1/Amotl2/Cpz/Ndrg2/Tle4/Ptpru/Sall1/Wnt2b/Sfrp5/Lrp4/Fgfr2/Fgfr3/Wnt6/Mgat3/Celsr1/Fzd2/Ppp2r3a/Tmem237/Dab2/Rnf213/Eda/Rspo2/Apcdd1/Cxxc4/Pygo1/Wnt10a/Axin2/Wnt10b	35
GO:0034764	positive regulation of transmembrane transport	biological process	18/1097	157/17363	0.0103287	0.167453	0.150551	1.81464	Tesc/Azin1/Oprk1/Ehd3/Fgf14/Bmp4/S100a1/Cemip/Gstm2/Adrb2/Stim1/Fxyd1/Stk39/Acsl6/Dmd/Hcn1/Rapgef3/Galr2	18
GO:1904589	regulation of protein import	biological process	20/1097	181/17363	0.0105509	0.169871	0.152724	1.74892	Pbld1/Slc9a3r1/Prkd1/Sulf2/Ddx58/Dact1/Bmp4/Txn1/Lgals9/Bmp6/Sfrp5/Pik3r1/Prkcq/Ptpn22/Dab2/Eda/Tmem173/Apod/Axin2/Jak2	20
GO:0048736	appendage development	biological process	21/1097	193/17363	0.0105593	0.169871	0.152724	1.72219	Itga6/Hoxd9/Tgfb2/Pkdcc/Pbx1/Itgb4/Meox2/Chd7/Gli2/Plxna2/Bmp4/Nr2f2/Dicer1/Osr2/Sall1/Reck/Lrp4/Fgfr2/Rarb/Pam/Rspo2	21
GO:0060173	limb development	biological process	21/1097	193/17363	0.0105593	0.169871	0.152724	1.72219	Itga6/Hoxd9/Tgfb2/Pkdcc/Pbx1/Itgb4/Meox2/Chd7/Gli2/Plxna2/Bmp4/Nr2f2/Dicer1/Osr2/Sall1/Reck/Lrp4/Fgfr2/Rarb/Pam/Rspo2	21
GO:0006672	ceramide metabolic process	biological process	11/1097	79/17363	0.0105919	0.16996	0.152804	2.20386	Smpd3/Cers4/Itgb8/Sgms2/Sptlc2/B4galt6/Gba2/Neu2/Aldh5a1/Hexb/Acer3	11
GO:0021756	striatum development	biological process	5/1097	22/17363	0.0106522	0.17049	0.153281	3.59721	Slitrk5/Rarb/Bbs4/Hprt1/Aldh1a3	5
GO:0002698	negative regulation of immune effector process	biological process	15/1097	123/17363	0.0107252	0.170727	0.153494	1.93021	RT1-S3/Bcr/Tgfb2/Serping1/Lgals9/Ptpn6/Fer/Igf2/Tnfsf18/Serpinb9/Cd59/Fcgr2b/Clec12b/Cd300a/Bst2	15
GO:0070663	regulation of leukocyte proliferation	biological process	24/1097	230/17363	0.0108287	0.170727	0.153494	1.65159	Prdm1/RT1-S3/Lst1/St6gal1/Efnb1/Gpnmb/Bmp4/Tnfrsf21/Il7/Lgals9/Gnrh1/Ptpn6/Pde5a/Inpp5d/Prkcq/Stat5b/Ptpn22/Igf2/Tnfsf18/Dlg1/Cd86/Cd59/Fcgr2b/Cd300a	24
GO:0001892	embryonic placenta development	biological process	14/1097	112/17363	0.0109232	0.170727	0.153494	1.97846	Prdm1/Plcd3/Ncoa1/Llgl2/Ncoa3/Nr2f2/Hs6st1/Fgfr2/Gab1/Igf2/Epas1/Adm/Cdkn1c/Gjb5	14
GO:1905039	carboxylic acid transmembrane transport	biological process	13/1097	101/17363	0.0109985	0.170727	0.153494	2.03723	Slc7a3/Slc1a4/Slc6a20/Stra6/Slc38a9/Slc7a9/Slc16a11/Slc16a12/Slc25a12/Stk39/Acsl6/Slc25a2/Slc6a8	13
GO:0048662	negative regulation of smooth muscle cell proliferation	biological process	8/1097	49/17363	0.011042	0.170727	0.153494	2.58412	Ndrg2/Pik3r1/Npr3/Ogn/Ace2/NEWGENE_1308171/Apod/Igfbp3	8
GO:0003321	positive regulation of blood pressure by epinephrine-norepinephrine	biological process	3/1097	8/17363	0.0110763	0.170727	0.153494	5.93539	Adra1a/Adrb2/Adra1b	3
GO:0006145	purine nucleobase catabolic process	biological process	3/1097	8/17363	0.0110763	0.170727	0.153494	5.93539	Aox4/Aox1/Dpyd	3
GO:0033007	negative regulation of mast cell activation involved in immune response	biological process	3/1097	8/17363	0.0110763	0.170727	0.153494	5.93539	Lgals9/Fer/Cd300a	3
GO:0034154	toll-like receptor 7 signaling pathway	biological process	3/1097	8/17363	0.0110763	0.170727	0.153494	5.93539	Rsad2/Ptpn22/Lilrb3a	3
GO:0034163	regulation of toll-like receptor 9 signaling pathway	biological process	3/1097	8/17363	0.0110763	0.170727	0.153494	5.93539	Rsad2/Ptpn22/Lilrb3a	3
GO:0038042	dimeric G-protein coupled receptor signaling pathway	biological process	3/1097	8/17363	0.0110763	0.170727	0.153494	5.93539	Ramp1/Ramp2/Adm	3
GO:0070142	synaptic vesicle budding	biological process	3/1097	8/17363	0.0110763	0.170727	0.153494	5.93539	Eps15/Cltb/Dnm3	3
GO:0086036	regulation of cardiac muscle cell membrane potential	biological process	3/1097	8/17363	0.0110763	0.170727	0.153494	5.93539	Slc8b1/Ehd3/Fxyd1	3
GO:1900454	positive regulation of long term synaptic depression	biological process	3/1097	8/17363	0.0110763	0.170727	0.153494	5.93539	Mapt/Ppp1r9a/Kcnb1	3
GO:2000402	negative regulation of lymphocyte migration	biological process	3/1097	8/17363	0.0110763	0.170727	0.153494	5.93539	Wasl/Lrch1/Apod	3
GO:0010770	positive regulation of cell morphogenesis involved in differentiation	biological process	19/1097	170/17363	0.0111212	0.170998	0.153737	1.76898	Kalrn/Pafah1b1/Mapk9/Myoc/Rufy3/Cdkl5/Mapt/Sema4d/Ntrk3/Dock5/Trpc5/Dab2/Plxnb1/Robo2/Ache/Met/Gdi1/Triobp/Cdkl3	19
GO:0198738	cell-cell signaling by wnt	biological process	35/1097	370/17363	0.0111636	0.171082	0.153813	1.49722	Mark1/Myoc/Slc9a3r1/Lgr5/Wnt16/Sulf2/Tmem64/Dact1/Amotl2/Cpz/Ndrg2/Tle4/Ptpru/Sall1/Wnt2b/Sfrp5/Lrp4/Fgfr2/Fgfr3/Wnt6/Mgat3/Celsr1/Fzd2/Ppp2r3a/Tmem237/Dab2/Rnf213/Eda/Rspo2/Apcdd1/Cxxc4/Pygo1/Wnt10a/Axin2/Wnt10b	35
GO:0045088	regulation of innate immune response	biological process	25/1097	243/17363	0.0111813	0.171082	0.153813	1.62837	RT1-S3/Tlr6/Pik3r6/Ifih1/Ddx58/Serping1/Rsad2/Plscr1/Myo1f/Lgals9/Trim5/Cadm1/Stat5b/Ptpn22/Igf2/Lsm14a/Parp9/Irgm/Serpinb9/Tlr1/Cd86/Tmem173/Lilrb3a/Clec12b/Cd300a	25
GO:0060711	labyrinthine layer development	biological process	9/1097	59/17363	0.0112346	0.171479	0.15417	2.4144	Plcd3/Ncoa1/Llgl2/Ncoa3/Hs6st1/Fgfr2/Gab1/Adm/Gjb5	9
GO:0050900	leukocyte migration	biological process	30/1097	306/17363	0.0112677	0.171565	0.154248	1.55174	Sbds/Bcr/Slc8b1/Itga6/Cxadr/Tgfb2/Wasl/Hrh1/Lrch1/Cyp7b1/Ptger3/Itgb1/Thbs4/Lgals9/Fer/Dapk2/Stat5b/Ch25h/Ptpn22/Rarres2/Tnfsf18/Ccl6/Rock1/Ptprj/Itga9/Apod/Nbl1/Gcnt1/Itga1/Cd300a	30
GO:0007269	neurotransmitter secretion	biological process	17/1097	147/17363	0.0114843	0.174009	0.156445	1.83042	Snap29/Pclo/Syn2/Ppp1r9a/Stx7/Apba2/Cltb/Syt12/Syt8/Grik5/Nrxn2/Syn3/Nrxn1/Cacna1a/Unc13c/Fmr1/Asic1	17
GO:0099643	signal release from synapse	biological process	17/1097	147/17363	0.0114843	0.174009	0.156445	1.83042	Snap29/Pclo/Syn2/Ppp1r9a/Stx7/Apba2/Cltb/Syt12/Syt8/Grik5/Nrxn2/Syn3/Nrxn1/Cacna1a/Unc13c/Fmr1/Asic1	17
GO:0046824	positive regulation of nucleocytoplasmic transport	biological process	15/1097	124/17363	0.0115116	0.174009	0.156445	1.91464	Prkd1/Sulf2/Ddx58/Dact1/Bmp4/Lgals9/Bmp6/Pik3r1/Prkcq/Ptpn22/Dab2/Eda/Tmem173/Rapgef3/Jak2	15
GO:0042326	negative regulation of phosphorylation	biological process	42/1097	463/17363	0.0116623	0.175104	0.157429	1.43578	Pbld1/Rhoh/Pafah1b1/Phlpp1/Slc9a3r1/Atf3/Mapt/Prex2/Cdkn2b/Dact1/Bmp4/Wnk1/Spry2/Nr2f2/Ndrg2/Sema4d/Gfra2/Fbln1/Ptpn6/Cbfa2t3/Sfrp5/Rb1/Hmgcr/Ntrk3/Ptpn22/Gadd45b/Inpp5f/Lrrtm4/Flrt1/Stk39/Dab2/Lrrc4c/Ace2/Ptprj/Ppp1r1a/Dlg1/Dmd/Met/Cd300a/Cdkn1c/Rubcn/Igfbp3	42
GO:0030198	extracellular matrix organization	biological process	22/1097	207/17363	0.0116962	0.175104	0.157429	1.68217	Phldb2/Tgfb2/Ero1b/Vit/Cst3/Creb3l1/Sulf2/Ets1/Itgb1/Egflam/Fbln1/Col4a4/Reck/Col4a3/Ramp2/Adamtsl2/Dpp4/Ecm2/Cyp1b1/Lamb2/Nrxn1/Adamts2	22
GO:0045823	positive regulation of heart contraction	biological process	7/1097	40/17363	0.0117432	0.175104	0.157429	2.76985	Tgfb2/Adra1a/Adrb2/Adm/Ace2/Scn3b/Adra1b	7
GO:0008277	regulation of G-protein coupled receptor protein signaling pathway	biological process	14/1097	113/17363	0.0117664	0.175104	0.157429	1.96096	Cntn2/Ptger3/Tmod2/Itgb1/Htr1b/Adrb2/Ramp1/Ramp2/Adm/Bicd1/LOC681355/C3/Met/Cav2	14
GO:0050817	coagulation	biological process	21/1097	195/17363	0.0117879	0.175104	0.157429	1.70452	Hpse/Tec/Abat/Tc2n/Serping1/Enpp4/Ptger3/Papss2/Adra2b/Fbln1/P2ry1/Pear1/Ptpn6/F13a1/Prkcq/Adrb2/Stxbp3/Ptprj/Bloc1s6/C3/Rab27a	21
GO:0002026	regulation of the force of heart contraction	biological process	6/1097	31/17363	0.011826	0.175104	0.157429	3.06343	Atp1a2/Adra1a/Pde5a/Adrb2/Adm/Adra1b	6
GO:0042481	regulation of odontogenesis	biological process	6/1097	31/17363	0.011826	0.175104	0.157429	3.06343	Bmp4/Dicer1/Wnt6/Rspo2/Wnt10a/LOC100911949	6
GO:0060537	muscle tissue development	biological process	40/1097	437/17363	0.011844	0.175104	0.157429	1.44876	Atg5/Cxadr/Hoxd9/Sgcd/Tgfb2/Hlf/Atf3/Hdac9/Meox2/Usp2/Chd7/Eya1/Stra6/Klf5/Hivep3/Bmp4/Nr2f2/Dicer1/Akap13/Itgb1/Nexn/Sorbs2/Efnb2/Rb1/Hmgcr/Fgfr2/Adrb2/Rarb/Plagl1/Fhod3/Tnnt2/P2rx2/Dlg1/Bves/Dmd/Sgce/Met/Gpcpd1/Cav2/Wnt10b	40
GO:0002444	myeloid leukocyte mediated immunity	biological process	12/1097	91/17363	0.0118639	0.175104	0.157429	2.08717	Bcr/Anxa3/Spon2/Myo1f/Gab2/Lgals9/Fer/Stxbp3/Serpinb9/Pram1/C3/Cd300a	12
GO:0046888	negative regulation of hormone secretion	biological process	12/1097	91/17363	0.0118639	0.175104	0.157429	2.08717	Kalrn/Oprk1/Pde8b/Ptger3/Pde1c/Hmgcr/Osm/Rab11fip3/Kcnb1/Npff/Rab11fip5/Rab11fip1	12
GO:0021782	glial cell development	biological process	13/1097	102/17363	0.0118992	0.175212	0.157526	2.01726	Plp1/Myoc/Hdac11/Cntn2/Dicer1/Arhgef10/Lpar1/Clu/Fgfr3/Aspa/Dmd/Lamb2/Met	13
GO:0046879	hormone secretion	biological process	33/1097	346/17363	0.0120155	0.176509	0.158692	1.50958	Smpd3/Slc8b1/Rapgef4/Kalrn/Epha5/Abat/Pclo/Chd7/Oprk1/Ica1/Pde8b/Ptger3/Pde1c/Bmp6/P2ry1/Acvr2b/Hmgcr/Stxbp3/Ltbp4/Lepr/Osm/Ildr2/Adm/Dab2/Rab11fip3/Foxd1/Kcnb1/Kiss1/Npff/Nrxn1/Rab11fip5/Rab11fip1/Jak2	33
GO:0043062	extracellular structure organization	biological process	22/1097	208/17363	0.0123263	0.178282	0.160286	1.67408	Phldb2/Tgfb2/Ero1b/Vit/Cst3/Creb3l1/Sulf2/Ets1/Itgb1/Egflam/Fbln1/Col4a4/Reck/Col4a3/Ramp2/Adamtsl2/Dpp4/Ecm2/Cyp1b1/Lamb2/Nrxn1/Adamts2	22
GO:0035563	positive regulation of chromatin binding	biological process	4/1097	15/17363	0.0123356	0.178282	0.160286	4.22072	Ebf2/Ctbp2/Dtx3l/Parp9	4
GO:0045579	positive regulation of B cell differentiation	biological process	4/1097	15/17363	0.0123356	0.178282	0.160286	4.22072	Prdm1/Atp11c/Inpp5d/Stat5b	4
GO:0046886	positive regulation of hormone biosynthetic process	biological process	4/1097	15/17363	0.0123356	0.178282	0.160286	4.22072	Por/Bmp6/Igf2/Dab2	4
GO:0061430	bone trabecula morphogenesis	biological process	4/1097	15/17363	0.0123356	0.178282	0.160286	4.22072	Sema4d/Fgfr3/Plxnb1/Wnt10b	4
GO:0090136	epithelial cell-cell adhesion	biological process	4/1097	15/17363	0.0123356	0.178282	0.160286	4.22072	Serpinb8/Thbs4/Cyp1b1/Bves	4
GO:1900452	regulation of long term synaptic depression	biological process	4/1097	15/17363	0.0123356	0.178282	0.160286	4.22072	Mapt/Ppp1r9a/Kcnb1/Fmr1	4
GO:1901292	nucleoside phosphate catabolic process	biological process	9/1097	60/17363	0.0124979	0.179914	0.161753	2.37416	Smpdl3a/Nudt4/Pde1c/Nudt16/Pde5a/Nt5c1a/Entpd4/Pde3a/Hprt1	9
GO:0008217	regulation of blood pressure	biological process	20/1097	184/17363	0.012506	0.179914	0.161753	1.7204	Abat/F11r/Atp1a2/Adra1a/Wnk1/Nr2f2/Gucy1a3/Adra2b/Pik3r1/Npr3/Adrb2/Ramp2/Stk39/Bbs4/Arhgap42/Adm/Ace2/P2rx2/Npff/Adra1b	20
GO:1901615	organic hydroxy compound metabolic process	biological process	40/1097	439/17363	0.0127043	0.182348	0.163942	1.44216	Por/Sult1d1/Tgfb2/Abat/Cpq/Dhcr24/Sc5d/Nudt4/Cyp7b1/Scp2/Sptlc2/Ldhb/Bmp6/Rbp1/P2ry1/Moxd1/Dhrs3/Hmgcr/Gba2/Cyp27a1/Aldh1a1/Duoxa1/Lipa/Hsd17b3/Hmgcs2/Ch25h/Epas1/Rapgef2/Lepr/Dab2/Maob/Rtl4/Msmo1/Duox1/Acer3/Cyp1b1/Pnpo/Hprt1/Aldh1a3/Galr2	40
GO:0050670	regulation of lymphocyte proliferation	biological process	23/1097	221/17363	0.0127936	0.183209	0.164716	1.64723	Prdm1/RT1-S3/Lst1/Efnb1/Gpnmb/Bmp4/Tnfrsf21/Il7/Lgals9/Gnrh1/Ptpn6/Pde5a/Inpp5d/Prkcq/Stat5b/Ptpn22/Igf2/Tnfsf18/Dlg1/Cd86/Cd59/Fcgr2b/Cd300a	23
GO:0002062	chondrocyte differentiation	biological process	13/1097	103/17363	0.0128559	0.183681	0.16514	1.99767	Por/Efemp1/Pkdcc/Sulf2/Gli2/Bmp4/Osr2/Bmp6/Wnt2b/Rarb/Sox5/Axin2/Wnt10b	13
GO:0034767	positive regulation of ion transmembrane transport	biological process	17/1097	149/17363	0.0130272	0.185704	0.166959	1.80585	Tesc/Oprk1/Ehd3/Fgf14/Bmp4/S100a1/Cemip/Gstm2/Adrb2/Stim1/Fxyd1/Stk39/Acsl6/Dmd/Hcn1/Rapgef3/Galr2	17
GO:0006874	cellular calcium ion homeostasis	biological process	40/1097	440/17363	0.0131533	0.187076	0.168192	1.43888	Smpd3/Atg5/Slc8b1/Slc8a2/Tgfb2/Prkd1/Wfs1/Chd7/Atp1a2/Tmem64/Adra1a/Bmp4/Ptger3/Anxa6/Itgb1/Cemip/Lpar1/P2ry1/Ptpn6/Casq2/Gpr157/Inpp4b/Gstm2/Stim1/Fxyd1/Pygm/Fzd2/Hexb/Adm/Trpc5/Dmd/Kdr/Kiss1/Npff/Slc25a23/Cacna1a/Jak2/Adra1b/Slc24a3/Galr2	40
GO:0061028	establishment of endothelial barrier	biological process	7/1097	41/17363	0.0134094	0.190286	0.171079	2.70229	Cldn1/F11r/Tjp1/Cdh5/Rapgef2/Rock1/Rapgef3	7
GO:0007517	muscle organ development	biological process	36/1097	388/17363	0.0134736	0.190765	0.171509	1.46855	Cxadr/Hoxd9/Sgcd/Tgfb2/Hlf/Disp1/Atf3/Hdac9/Scn8a/Jph1/Meox2/Usp2/Chd7/Stra6/Klf5/Hivep3/Bmp4/Nr2f2/Efnb2/Rb1/Hmgcr/Fgfr2/Adrb2/Fzd2/Plagl1/Tnnt2/P2rx2/Bves/Dmd/Sgce/Cntfr/Ak3/Met/Gpcpd1/Cav2/Wnt10b	36
GO:0019935	cyclic-nucleotide-mediated signaling	biological process	14/1097	115/17363	0.0136041	0.192176	0.172778	1.92685	Rapgef4/Epha5/Slc9a3r1/Pclo/Adra1a/Adra2b/Mrvi1/Adrb2/Rapgef2/Pde3a/Adm/Gnai1/Adra1b/Galr2	14
GO:0030900	forebrain development	biological process	43/1097	481/17363	0.0136538	0.192444	0.173019	1.41495	Slc8a2/Chrd/Epha5/Anxa3/Pafah1b1/Phlpp1/Tbx19/Ptchd1/Phlda1/Ncoa1/Ttc21b/Chd7/Gli2/Ets1/Cntn2/Slitrk5/Bmp4/Nr2f2/Ptger3/Dicer1/Ptn/Lpar1/Sall1/Wnt2b/Fgfr2/Fgfr3/Mdk/Hsd17b3/Tacc2/Rapgef2/Rarb/Slit1/Bbs4/Fat4/Olig2/Robo2/Nrp2/Pcdh9/Dmd/Hprt1/Aldh1a3/Ak3/Mboat7	43
GO:0021591	ventricular system development	biological process	6/1097	32/17363	0.0137964	0.192468	0.17304	2.9677	Ttc21b/Ak8/Hydin/Rapgef2/Bbs4/Mboat7	6
GO:1900744	regulation of p38MAPK cascade	biological process	6/1097	32/17363	0.0137964	0.192468	0.17304	2.9677	Phlpp1/Oprk1/Ptpn22/Gadd45b/Dlg1/Met	6
GO:1904645	response to amyloid-beta	biological process	6/1097	32/17363	0.0137964	0.192468	0.17304	2.9677	Tlr6/Mapk9/Adrb2/Casp4/Fcgr2b/Cacna1a	6
GO:0006942	regulation of striated muscle contraction	biological process	11/1097	82/17363	0.0138365	0.192468	0.17304	2.12323	Atp1a2/Ehd3/Hcn4/Adra1a/Pde5a/Casq2/Fxyd1/Ace2/Dlg1/Dmd/Adra1b	11
GO:0007605	sensory perception of sound	biological process	17/1097	150/17363	0.0138573	0.192468	0.17304	1.79381	Slc9a3r1/Ush2a/Wfs1/Scn8a/Chd7/Gjb2/Spry2/Tjp1/Myo6/Cemip/Usp53/Mcoln3/Slc12a2/Mbp/Hexb/P2rx2/Myo15a	17
GO:0032233	positive regulation of actin filament bundle assembly	biological process	9/1097	61/17363	0.0138639	0.192468	0.17304	2.33524	Myoc/Sorbs3/Mtss1/Arhgef10/Lpar1/Synpo2/Vil1/Prkcq/Rapgef3	9
GO:0019933	cAMP-mediated signaling	biological process	13/1097	104/17363	0.0138708	0.192468	0.17304	1.97846	Rapgef4/Epha5/Slc9a3r1/Pclo/Adra1a/Adra2b/Adrb2/Rapgef2/Pde3a/Adm/Gnai1/Adra1b/Galr2	13
GO:0045777	positive regulation of blood pressure	biological process	8/1097	51/17363	0.0139583	0.193255	0.173748	2.48278	F11r/Adra1a/Wnk1/Nr2f2/Adra2b/Adrb2/Npff/Adra1b	8
GO:0051924	regulation of calcium ion transport	biological process	26/1097	261/17363	0.0144594	0.199751	0.179588	1.57671	Atg5/Slc8b1/Tgfb2/Prkd1/Tspan13/Wfs1/Usp2/Chd7/Atp1a2/Ehd3/Fgf14/Bmp4/Ptger3/S100a1/Cemip/Ptpn6/Casq2/Gstm2/Adrb2/Ptpn22/Best1/Stim1/Dmd/Cacna1a/Fmr1/Rapgef3	26
GO:0002237	response to molecule of bacterial origin	biological process	40/1097	443/17363	0.0145787	0.200955	0.180671	1.42914	Prdm1/Bcr/Cldn1/Tlr6/Mapk9/Ptger1/Spon2/Map2k3/Oprk1/Cmpk2/Timp4/Plscr1/Gjb2/Ptger3/Tjp1/Tnfrsf21/Lgals9/Gnrh1/Bmp6/Pde5a/Fer/Fgfr2/Trim5/Stat5b/Hmgcs2/Ptpn22/Il18bp/Epas1/Adm/Maob/Cfh/Irgm/Fmo1/Tlr1/Cd86/Fcgr2b/Cfb/Zcchc11/Jak2/Igfbp3	40
GO:0043299	leukocyte degranulation	biological process	10/1097	72/17363	0.0146897	0.20204	0.181646	2.19829	Bcr/Anxa3/Myo1f/Gab2/Lgals9/Fer/Stxbp3/Pram1/Rab27a/Cd300a	10
GO:0001654	eye development	biological process	37/1097	404/17363	0.014942	0.204414	0.18378	1.44957	Prdm1/Tgfb2/Efemp1/Pou2f1/Ush2a/Cst3/Chd7/Stra6/Bmp4/Col8a2/Osr2/Ptn/Krt12/Tenm3/Bmp6/Rab11fip4/Acvr2b/Hsf4/Fgfr2/Fgfr3/Aldh1a1/Optn/Clic4/Ntrk3/Ppp2r3a/Rarb/Bbs4/Ccdc66/Dlg1/Cyp1b1/Kdr/Lamb2/Ache/Clcn2/Aldh1a3/Hcn1/Cdkn1c	37
GO:0015844	monoamine transport	biological process	12/1097	94/17363	0.0151245	0.204414	0.18378	2.02056	Smpd3/Abat/Oprk1/Ptger3/Htr1b/P2ry1/Slc6a2/Kcna2/Maob/Kcnb1/Nat8l/Cd300a	12
GO:0003254	regulation of membrane depolarization	biological process	7/1097	42/17363	0.0152385	0.204414	0.18378	2.63795	Myoc/Hcn4/Gclm/Kdr/Npff/Hcn1/Scn3b	7
GO:0007628	adult walking behavior	biological process	7/1097	42/17363	0.0152385	0.204414	0.18378	2.63795	Mapt/Scn8a/Chd7/Cntn2/Glrb/Efnb3/Cacna1a	7
GO:0021762	substantia nigra development	biological process	7/1097	42/17363	0.0152385	0.204414	0.18378	2.63795	Plp1/Ndrg2/S100a1/Mbp/Fgfr3/Maob/Casp4	7
GO:0051898	negative regulation of protein kinase B signaling	biological process	7/1097	42/17363	0.0152385	0.204414	0.18378	2.63795	Phlpp1/Slc9a3r1/Magi2/Sfrp5/Inpp5f/Ptprj/Dlg1	7
GO:2001259	positive regulation of cation channel activity	biological process	9/1097	62/17363	0.0153373	0.204414	0.18378	2.29757	Ehd3/Fgf14/Bmp4/S100a1/Gstm2/Adrb2/Stim1/Hcn1/Galr2	9
GO:0014706	striated muscle tissue development	biological process	38/1097	418/17363	0.0153616	0.204414	0.18378	1.43888	Atg5/Cxadr/Hoxd9/Sgcd/Tgfb2/Hlf/Atf3/Hdac9/Meox2/Usp2/Chd7/Eya1/Klf5/Hivep3/Bmp4/Nr2f2/Dicer1/Akap13/Itgb1/Nexn/Sorbs2/Efnb2/Rb1/Hmgcr/Fgfr2/Adrb2/Rarb/Plagl1/Fhod3/Tnnt2/P2rx2/Bves/Dmd/Sgce/Met/Gpcpd1/Cav2/Wnt10b	38
GO:0010893	positive regulation of steroid biosynthetic process	biological process	5/1097	24/17363	0.015488	0.204414	0.18378	3.29744	Por/Scp2/Bmp6/Igf2/Dab2	5
GO:0014829	vascular smooth muscle contraction	biological process	5/1097	24/17363	0.015488	0.204414	0.18378	3.29744	Smpd3/Adra2b/Dock5/Arhgap42/Chrm3	5
GO:0031342	negative regulation of cell killing	biological process	5/1097	24/17363	0.015488	0.204414	0.18378	3.29744	RT1-S3/Lgals9/Igf2/Serpinb9/Clec12b	5
GO:0032528	microvillus organization	biological process	5/1097	24/17363	0.015488	0.204414	0.18378	3.29744	Slc9a3r1/Klf5/Vil1/Rapgef2/Rap2a	5
GO:1903306	negative regulation of regulated secretory pathway	biological process	5/1097	24/17363	0.015488	0.204414	0.18378	3.29744	Bcr/Lgals9/Stxbp3/Cd300a/Fmr1	5
GO:2000482	regulation of interleukin-8 secretion	biological process	5/1097	24/17363	0.015488	0.204414	0.18378	3.29744	Crp/Tlr6/Lgals9/Ptpn22/Tlr1	5
GO:0001954	positive regulation of cell-matrix adhesion	biological process	8/1097	52/17363	0.0156101	0.204414	0.18378	2.43503	Epb41l5/Myoc/Utrn/Rock1/Ptprj/Plekha2/Dmd/Kdr	8
GO:0016126	sterol biosynthetic process	biological process	8/1097	52/17363	0.0156101	0.204414	0.18378	2.43503	Por/Dhcr24/Sc5d/Scp2/Hmgcr/Hmgcs2/Ch25h/Msmo1	8
GO:0007638	mechanosensory behavior	biological process	4/1097	16/17363	0.0156398	0.204414	0.18378	3.95693	Stra6/Strbp/Nrxn2/Nrxn1	4
GO:0030449	regulation of complement activation	biological process	4/1097	16/17363	0.0156398	0.204414	0.18378	3.95693	Serping1/Cfh/Cd59/C3	4
GO:0042249	establishment of planar polarity of embryonic epithelium	biological process	4/1097	16/17363	0.0156398	0.204414	0.18378	3.95693	Pafah1b1/Sfrp5/Celsr1/Fzd2	4
GO:0043584	nose development	biological process	4/1097	16/17363	0.0156398	0.204414	0.18378	3.95693	Pou2f1/Chd7/Stra6/Aldh1a3	4
GO:0140115	export across plasma membrane	biological process	4/1097	16/17363	0.0156398	0.204414	0.18378	3.95693	Atp1a2/Fxyd1/Dlg1/Kcnip2	4
GO:0045165	cell fate commitment	biological process	26/1097	263/17363	0.0158097	0.204414	0.18378	1.56472	Prdm1/Ets2/Tgfb2/Tbx19/Atf3/Wnt16/Gli2/Eya1/Bmp4/Spry2/Nr2f2/Itgb1/Ebf2/Il7/Wnt2b/Fgfr2/Fgfr3/Wnt6/Ntrk3/Epas1/Tnfsf18/Sox5/Olig2/Kdr/Wnt10a/Wnt10b	26
GO:0001993	regulation of systemic arterial blood pressure by norepinephrine-epinephrine	biological process	3/1097	9/17363	0.0158422	0.204414	0.18378	5.2759	Adra1a/Adrb2/Adra1b	3
GO:0072641	type I interferon secretion	biological process	3/1097	9/17363	0.0158422	0.204414	0.18378	5.2759	Ifih1/Ddx58/Ptpn22	3
GO:0072642	interferon-alpha secretion	biological process	3/1097	9/17363	0.0158422	0.204414	0.18378	5.2759	Ifih1/Ddx58/Ptpn22	3
GO:0098597	observational learning	biological process	3/1097	9/17363	0.0158422	0.204414	0.18378	5.2759	Stra6/Nrxn2/Nrxn1	3
GO:1901387	positive regulation of voltage-gated calcium channel activity	biological process	3/1097	9/17363	0.0158422	0.204414	0.18378	5.2759	Ehd3/Fgf14/S100a1	3
GO:1902563	regulation of neutrophil activation	biological process	3/1097	9/17363	0.0158422	0.204414	0.18378	5.2759	Bcr/Pram1/Cd300a	3
GO:1902739	regulation of interferon-alpha secretion	biological process	3/1097	9/17363	0.0158422	0.204414	0.18378	5.2759	Ifih1/Ddx58/Ptpn22	3
GO:1902741	positive regulation of interferon-alpha secretion	biological process	3/1097	9/17363	0.0158422	0.204414	0.18378	5.2759	Ifih1/Ddx58/Ptpn22	3
GO:0006816	calcium ion transport	biological process	38/1097	419/17363	0.0159029	0.204774	0.184104	1.43545	Atg5/Slc8b1/Slc8a2/Tgfb2/Prkd1/Nalcn/Tspan13/Wfs1/Usp2/Chd7/Atp1a2/Ehd3/Fgf14/Adra1a/Bmp4/Ptger3/Anxa6/S100a1/Cemip/Ptpn6/Casq2/Nfatc1/Gstm2/Adrb2/Ptpn22/Ramp1/Best1/Ramp2/Stim1/Trpc5/Dmd/Slc25a23/LOC100911692/Cacna1a/Fmr1/Asic1/Rapgef3/Slc24a3	38
GO:0009154	purine ribonucleotide catabolic process	biological process	6/1097	33/17363	0.0159847	0.205405	0.184671	2.87777	Nudt4/Pde1c/Nudt16/Pde5a/Pde3a/Hprt1	6
GO:0090100	positive regulation of transmembrane receptor protein serine/threonine kinase signaling pathway	biological process	13/1097	106/17363	0.0160836	0.205478	0.184737	1.94113	Tgfb2/Cdkn2b/Bmp4/Lgals9/Bmp6/Acvr2b/Zfp423/Crb2/Dab2/Foxd1/Kdr/Zic2/Cdkn1c	13
GO:0030500	regulation of bone mineralization	biological process	10/1097	73/17363	0.0160889	0.205478	0.184737	2.16818	Pkdcc/Bmp4/Osr2/Bmp6/Acvr2b/Fgfr3/Adrb2/Omd/LOC103690116/Wnt10b	10
GO:0051965	positive regulation of synapse assembly	biological process	10/1097	73/17363	0.0160889	0.205478	0.184737	2.16818	Lrrn1/Slitrk5/Slitrk2/Adgrb3/Adgrb2/Ntrk3/Lrrtm4/Flrt1/Adgrl2/Nrxn1	10
GO:0031532	actin cytoskeleton reorganization	biological process	12/1097	95/17363	0.0163497	0.20796	0.186968	1.99929	Cxadr/Gdpd2/Lpin1/F11r/Arhgdib/Sipa1l1/Rala/Fer/Ntrk3/Gmfg/Rap2a/Rapgef3	12
GO:1901343	negative regulation of vasculature development	biological process	12/1097	95/17363	0.0163497	0.20796	0.186968	1.99929	Stard13/Optc/Meox2/Klf5/Bmp4/Ptn/Adgrb3/Thbs4/Adgrb2/Col4a3/Adrb2/Rock1	12
GO:0007159	leukocyte cell-cell adhesion	biological process	31/1097	328/17363	0.016395	0.208114	0.187107	1.49591	Prdm1/RT1-S3/Pik3r6/Efnb1/Gpnmb/Ets1/Bmp4/Efnb3/Dicer1/Itgb1/Tnfrsf21/Il7/Lgals9/Gnrh1/Sema4d/Ptpn6/Pde5a/Efnb2/Prkcq/Stat5b/Ptpn22/Igf2/Tnfsf18/Dpp4/Rock1/Dlg1/Cd86/Cd59/Gcnt1/Cd300a/Pag1	31
GO:0016331	morphogenesis of embryonic epithelium	biological process	19/1097	177/17363	0.0165501	0.209233	0.188113	1.69902	Tgfb2/Epb41l5/Cobl/Llgl2/Gli2/Bmp4/Rala/Sall1/Wnt2b/Sfrp5/Fgfr2/Wnt6/Aldh1a1/Celsr1/Fzd2/Bbs4/Adm/Aldh1a3/Zic2	19
GO:0042445	hormone metabolic process	biological process	19/1097	177/17363	0.0165501	0.209233	0.188113	1.69902	Por/Ero1b/Cpq/Stra6/Pde8b/Scp2/Bmp6/Rbp1/Dhrs3/Aldh1a1/Duoxa1/Stat5b/Igf2/Adm/Dab2/Duox1/Cyp1b1/Aldh1a3/Cacna1a	19
GO:0030031	cell projection assembly	biological process	42/1097	474/17363	0.0168004	0.21197	0.190573	1.40246	Atg5/Itga6/Snap29/Slc9a3r1/Pmp22/Cobl/Wdr60/Rab3ip/Itgb4/Wasl/Bbs5/Ehd3/Cep83/Emp1/Klf5/Ppp1r9a/Ccno/Ccdc39/Rala/Lpar1/Wdr34/Fer/Hydin/Prkcq/Rsph9/Arap1/Rapgef2/Tmem237/Bbs4/Dnm3/Tekt3/Tenm2/Was/Rock1/Cdc42ep3/Tctn3/Nrxn1/Rap2a/Ak7/Fmr1/Tsga10/Ccdc65	42
GO:0006790	sulfur compound metabolic process	biological process	28/1097	290/17363	0.0168628	0.212329	0.190897	1.52819	Sult1d1/Hpse/Hs3st3b1/Chst7/Gdap1/Sulf2/Acss1/Acot11/Cth/Papss2/Mat1a/Egflam/Isca2/Gclm/Acaa2/Chac1/Hs6st1/Gstm2/Stat5b/Acadsb/Aldh5a1/Gstm1/Kynu/Gsta4/Hs6st2/Gns/Cacna1a/Acot3	28
GO:0072583	clathrin-dependent endocytosis	biological process	9/1097	63/17363	0.0169225	0.212652	0.191187	2.2611	Wasl/Eps15/Amph/Cltb/Syt8/Inpp5f/Dnm3/Dab2/Dnajc6	9
GO:0045216	cell-cell junction organization	biological process	21/1097	202/17363	0.0170117	0.213345	0.19181	1.64546	Cxadr/Cldn1/Phldb2/Tgfb2/Epb41l5/Myoc/Pkp4/Gjb2/Mtss1/Itgb1/Cdh5/Sorbs1/Ocln/Ramp2/Shroom2/Rock1/Ace2/Ptprj/Dlg1/Kdr/Apod	21
GO:0010976	positive regulation of neuron projection development	biological process	31/1097	329/17363	0.017046	0.213348	0.191813	1.49136	Crp/Kalrn/Pafah1b1/Rufy3/Cdkl5/Prkd1/Cobl/Mapt/Ppp1r9a/Bmp4/Itgb1/Ptn/Tenm3/Lpar1/Sema4d/Magi2/Ntrk3/Negr1/Rapgef2/Acsl6/Trpc5/Plxnb1/Robo2/Foxo6/Dmd/Ache/Met/Gdi1/Fmr1/Cdkl3/Scarf1	31
GO:0017157	regulation of exocytosis	biological process	20/1097	190/17363	0.0172737	0.215489	0.193737	1.66607	Smpd3/Bcr/Rapgef4/Llgl2/Pclo/Gab2/Lgals9/Rala/Fer/Syt12/Syt8/Grik5/Stxbp3/Exph5/Pram1/Kcnb1/Rab27a/Cacna1a/Cd300a/Fmr1	20
GO:0003014	renal system process	biological process	13/1097	107/17363	0.0172859	0.215489	0.193737	1.92299	Bcr/Slc9a3r1/Wfs1/Sulf2/Adra1a/Bmp4/Ptger3/Magi2/Npr3/Adrb2/Wnk4/Rrm2b/Adm	13
GO:0002683	negative regulation of immune system process	biological process	39/1097	435/17363	0.0174321	0.216631	0.194765	1.41904	Prdm1/RT1-S3/Lst1/Bcr/Tlr6/Tgfb2/Wasl/Serping1/Tmem176b/Gpnmb/Lrch1/Bmp4/Tnfrsf21/Lgals9/Gnrh1/Ptpn6/Pde5a/Fer/Inpp5d/Inpp4b/Pik3r1/Stat5b/Ptpn22/Igf2/Tmem176a/Tnfsf18/Serpinb9/Ptprj/Dlg1/Cd86/Cd59/Fcgr2b/Apod/Nbl1/Lilrb3a/Clec12b/Cd300a/Bst2/Pag1	39
GO:0035637	multicellular organismal signaling	biological process	16/1097	142/17363	0.0174867	0.216631	0.194765	1.7834	Rapgef4/Cxadr/Pafah1b1/Scn8a/Scn9a/Ehd3/Hcn4/Kcna2/Scn4b/Scn7a/Ace2/P2rx2/Cacna1a/Kcnmb4/Scn3b/Fmr1	16
GO:0003333	amino acid transmembrane transport	biological process	10/1097	74/17363	0.0175846	0.216631	0.194765	2.13888	Slc7a3/Slc1a4/Slc6a20/Slc38a9/Slc7a9/Slc16a12/Slc25a12/Stk39/Slc25a2/Slc6a8	10
GO:0009410	response to xenobiotic stimulus	biological process	10/1097	74/17363	0.0175846	0.216631	0.194765	2.13888	Fmo2/Slitrk5/Aox1/Rb1/Gstm2/Hsd17b3/As3mt/Gstm1/Gsta4/Cyp1b1	10
GO:0045682	regulation of epidermis development	biological process	10/1097	74/17363	0.0175846	0.216631	0.194765	2.13888	Hpse/Tgfb2/Trim16/Ncoa3/Bmp4/Nab1/H2afy2/Mysm1/Rock1/Wnt10b	10
GO:0002695	negative regulation of leukocyte activation	biological process	18/1097	166/17363	0.0175853	0.216631	0.194765	1.71626	Prdm1/Lst1/Bcr/Gpnmb/Bmp4/Tnfrsf21/Lgals9/Gnrh1/Ptpn6/Pde5a/Fer/Inpp5d/Ptpn22/Tnfsf18/Dlg1/Fcgr2b/Cd300a/Pag1	18
GO:0021675	nerve development	biological process	11/1097	85/17363	0.017781	0.218183	0.19616	2.04829	Myoc/Sulf2/Chd7/Dicer1/Lpar1/Sall1/Fgfr3/Sema3f/Kcna2/Nrp2/Dmd	11
GO:1901019	regulation of calcium ion transmembrane transporter activity	biological process	11/1097	85/17363	0.017781	0.218183	0.19616	2.04829	Atp1a2/Ehd3/Fgf14/Bmp4/S100a1/Casq2/Gstm2/Stim1/Dmd/Cacna1a/Fmr1	11
GO:0070997	neuron death	biological process	36/1097	396/17363	0.0179507	0.219835	0.197645	1.43888	Tlr6/Tgfb2/Tp53bp2/Egln3/Wfs1/Mapt/Meox2/Epha7/Gpnmb/Rapsn/Tnfrsf21/Rras2/Ppp1r13b/Nqo1/Gclm/Efnb2/Usp53/Rb1/Clu/Fgfr3/Mdk/Optn/Grik5/Gpr75/Agap2/Nrbp2/Rock1/Fcgr2b/Kdr/Kcnb1/Cntfr/Ache/Cacna1a/Itga1/Fmr1/Jak2	36
GO:0001933	negative regulation of protein phosphorylation	biological process	38/1097	423/17363	0.0182243	0.22188	0.199483	1.42187	Pbld1/Pafah1b1/Phlpp1/Slc9a3r1/Atf3/Prex2/Cdkn2b/Dact1/Bmp4/Wnk1/Spry2/Nr2f2/Ndrg2/Sema4d/Gfra2/Fbln1/Ptpn6/Sfrp5/Rb1/Hmgcr/Ntrk3/Ptpn22/Gadd45b/Inpp5f/Lrrtm4/Flrt1/Stk39/Dab2/Lrrc4c/Ace2/Ptprj/Ppp1r1a/Dlg1/Dmd/Met/Cd300a/Cdkn1c/Igfbp3	38
GO:0003416	endochondral bone growth	biological process	5/1097	25/17363	0.0183778	0.22188	0.199483	3.16554	Por/Bnc2/Fgfr2/Rarb/Kdr	5
GO:0097186	amelogenesis	biological process	5/1097	25/17363	0.0183778	0.22188	0.199483	3.16554	Itga6/Itgb4/Dicer1/Stim1/LOC100911949	5
GO:0010543	regulation of platelet activation	biological process	6/1097	34/17363	0.0184014	0.22188	0.199483	2.79313	Tec/Abat/Ptger3/Prkcq/Adrb2/Ptprj	6
GO:0035116	embryonic hindlimb morphogenesis	biological process	6/1097	34/17363	0.0184014	0.22188	0.199483	2.79313	Chd7/Bmp4/Dicer1/Osr2/Rarb/Rspo2	6
GO:0036230	granulocyte activation	biological process	6/1097	34/17363	0.0184014	0.22188	0.199483	2.79313	Bcr/Anxa3/Myo1f/Stxbp3/Pram1/Cd300a	6
GO:0042537	benzene-containing compound metabolic process	biological process	6/1097	34/17363	0.0184014	0.22188	0.199483	2.79313	Kmo/Gstm2/Hsd17b3/Gstm1/Kynu/Cyp1b1	6
GO:1901021	positive regulation of calcium ion transmembrane transporter activity	biological process	6/1097	34/17363	0.0184014	0.22188	0.199483	2.79313	Ehd3/Fgf14/Bmp4/S100a1/Gstm2/Stim1	6
GO:0018958	phenol-containing compound metabolic process	biological process	13/1097	108/17363	0.018555	0.221999	0.19959	1.90519	Sult1d1/Tgfb2/Abat/Cpq/Moxd1/Duoxa1/Hsd17b3/Epas1/Rapgef2/Maob/Rtl4/Duox1/Hprt1	13
GO:1903825	organic acid transmembrane transport	biological process	13/1097	108/17363	0.018555	0.221999	0.19959	1.90519	Slc7a3/Slc1a4/Slc6a20/Stra6/Slc38a9/Slc7a9/Slc16a11/Slc16a12/Slc25a12/Stk39/Acsl6/Slc25a2/Slc6a8	13
GO:0051250	negative regulation of lymphocyte activation	biological process	16/1097	143/17363	0.018577	0.221999	0.19959	1.77093	Prdm1/Lst1/Gpnmb/Bmp4/Tnfrsf21/Lgals9/Gnrh1/Ptpn6/Pde5a/Inpp5d/Ptpn22/Tnfsf18/Dlg1/Fcgr2b/Cd300a/Pag1	16
GO:0001658	branching involved in ureteric bud morphogenesis	biological process	9/1097	64/17363	0.0186241	0.221999	0.19959	2.22577	Pbx1/Eya1/Bmp4/Sall1/Wnt2b/Wnt6/Fat4/Dlg1/Foxd1	9
GO:0003341	cilium movement	biological process	9/1097	64/17363	0.0186241	0.221999	0.19959	2.22577	Dnah9/Dnah11/Ccdc39/Hydin/Rsph9/Bbs4/Tekt3/Ak7/Ccdc65	9
GO:0071466	cellular response to xenobiotic stimulus	biological process	9/1097	64/17363	0.0186241	0.221999	0.19959	2.22577	Fmo2/Aox1/Rb1/Gstm2/Hsd17b3/As3mt/Gstm1/Gsta4/Cyp1b1	9
GO:0009914	hormone transport	biological process	33/1097	358/17363	0.0189847	0.225867	0.203068	1.45898	Smpd3/Slc8b1/Rapgef4/Kalrn/Epha5/Abat/Pclo/Chd7/Oprk1/Ica1/Pde8b/Ptger3/Pde1c/Bmp6/P2ry1/Acvr2b/Hmgcr/Stxbp3/Ltbp4/Lepr/Osm/Ildr2/Adm/Dab2/Rab11fip3/Foxd1/Kcnb1/Kiss1/Npff/Nrxn1/Rab11fip5/Rab11fip1/Jak2	33
GO:0033555	multicellular organismal response to stress	biological process	12/1097	97/17363	0.0190226	0.225889	0.203088	1.95807	Kalrn/Scn9a/Pde8b/Thbs4/Slc6a2/Mdk/Hmgcs2/Osm/Dpp4/Mapk8ip2/P2rx2/Cacna1a	12
GO:0071219	cellular response to molecule of bacterial origin	biological process	22/1097	217/17363	0.0192988	0.22709	0.204167	1.60465	Prdm1/Bcr/Tlr6/Mapk9/Spon2/Map2k3/Oprk1/Cmpk2/Plscr1/Ptger3/Bmp6/Trim5/Hmgcs2/Ptpn22/Epas1/Cfh/Irgm/Tlr1/Cd86/Fcgr2b/Zcchc11/Jak2	22
GO:0001974	blood vessel remodeling	biological process	8/1097	54/17363	0.0193298	0.22709	0.204167	2.34485	Atg5/Bcr/Tgfb2/Cst3/Chd7/Acvr2b/Epas1/Adra1b	8
GO:0019098	reproductive behavior	biological process	7/1097	44/17363	0.0194157	0.22709	0.204167	2.51805	Kalrn/Ncoa1/Oprk1/Crebrf/Hexb/Mapk8ip2/Hcn1	7
GO:1903115	regulation of actin filament-based movement	biological process	7/1097	44/17363	0.0194157	0.22709	0.204167	2.51805	Atp1a2/Hcn4/Ptger3/Casq2/Fxyd1/Tnnt2/Dlg1	7
GO:0030033	microvillus assembly	biological process	4/1097	17/17363	0.0194503	0.22709	0.204167	3.72417	Slc9a3r1/Klf5/Rapgef2/Rap2a	4
GO:0032516	positive regulation of phosphoprotein phosphatase activity	biological process	4/1097	17/17363	0.0194503	0.22709	0.204167	3.72417	Magi2/Itga1/Cd300a/Jak2	4
GO:0060390	regulation of SMAD protein import into nucleus	biological process	4/1097	17/17363	0.0194503	0.22709	0.204167	3.72417	Pbld1/Bmp4/Bmp6/Dab2	4
GO:1905314	semi-lunar valve development	biological process	4/1097	17/17363	0.0194503	0.22709	0.204167	3.72417	Tgfb2/Stra6/Bmp4/Nfatc1	4
GO:2000257	regulation of protein activation cascade	biological process	4/1097	17/17363	0.0194503	0.22709	0.204167	3.72417	Serping1/Cfh/Cd59/C3	4
GO:1901617	organic hydroxy compound biosynthetic process	biological process	21/1097	205/17363	0.0197416	0.230061	0.206839	1.62138	Por/Tgfb2/Dhcr24/Sc5d/Cyp7b1/Scp2/Sptlc2/Bmp6/P2ry1/Moxd1/Hmgcr/Cyp27a1/Hsd17b3/Hmgcs2/Ch25h/Epas1/Rapgef2/Dab2/Msmo1/Acer3/Pnpo	21
GO:0032496	response to lipopolysaccharide	biological process	38/1097	426/17363	0.0201378	0.234242	0.210598	1.41186	Prdm1/Bcr/Cldn1/Mapk9/Ptger1/Spon2/Map2k3/Oprk1/Cmpk2/Timp4/Plscr1/Gjb2/Ptger3/Tjp1/Tnfrsf21/Lgals9/Gnrh1/Bmp6/Pde5a/Fer/Fgfr2/Trim5/Stat5b/Hmgcs2/Ptpn22/Il18bp/Epas1/Adm/Maob/Cfh/Irgm/Fmo1/Cd86/Fcgr2b/Cfb/Zcchc11/Jak2/Igfbp3	38
GO:0030260	entry into host cell	biological process	9/1097	65/17363	0.0204465	0.235977	0.212157	2.19153	Cldn1/Eps15/Lgals9/Fuca2/Trim5/Trim21/Dpp4/Ace2/Cav2	9
GO:0044409	entry into host	biological process	9/1097	65/17363	0.0204465	0.235977	0.212157	2.19153	Cldn1/Eps15/Lgals9/Fuca2/Trim5/Trim21/Dpp4/Ace2/Cav2	9
GO:0051806	entry into cell of other organism involved in symbiotic interaction	biological process	9/1097	65/17363	0.0204465	0.235977	0.212157	2.19153	Cldn1/Eps15/Lgals9/Fuca2/Trim5/Trim21/Dpp4/Ace2/Cav2	9
GO:0051828	entry into other organism involved in symbiotic interaction	biological process	9/1097	65/17363	0.0204465	0.235977	0.212157	2.19153	Cldn1/Eps15/Lgals9/Fuca2/Trim5/Trim21/Dpp4/Ace2/Cav2	9
GO:0001942	hair follicle development	biological process	12/1097	98/17363	0.0204755	0.235977	0.212157	1.93809	Hpse/Tgfb2/Lgr5/Dicer1/Lrp4/Fgfr2/Celsr1/Mysm1/Eda/Apcdd1/Wnt10a/Wnt10b	12
GO:0120031	plasma membrane bounded cell projection assembly	biological process	41/1097	467/17363	0.0206096	0.237086	0.213154	1.38958	Atg5/Itga6/Snap29/Slc9a3r1/Pmp22/Cobl/Wdr60/Rab3ip/Itgb4/Wasl/Bbs5/Ehd3/Cep83/Emp1/Klf5/Ppp1r9a/Ccno/Ccdc39/Rala/Lpar1/Wdr34/Fer/Hydin/Prkcq/Rsph9/Arap1/Rapgef2/Tmem237/Bbs4/Dnm3/Tekt3/Tenm2/Was/Rock1/Cdc42ep3/Tctn3/Nrxn1/Rap2a/Ak7/Fmr1/Ccdc65	41
GO:0009791	post-embryonic development	biological process	15/1097	133/17363	0.0207854	0.238415	0.214349	1.78508	Prdm1/Efemp1/Llgl2/Scn9a/Bmp4/Dicer1/Acvr2b/Fgfr2/Aldh5a1/Tet2/Ccdc66/Kdr/Pygo1/Selenop/Jak2	15
GO:0008589	regulation of smoothened signaling pathway	biological process	10/1097	76/17363	0.0208796	0.238415	0.214349	2.08259	Por/Chrd/Disp1/Glis2/Ttc21b/Gli2/Sall1/Rb1/Fgfr2/Fgfr3	10
GO:0050777	negative regulation of immune response	biological process	16/1097	145/17363	0.0209128	0.238415	0.214349	1.74651	RT1-S3/Bcr/Tgfb2/Serping1/Lgals9/Ptpn6/Fer/Inpp5d/Igf2/Tnfsf18/Serpinb9/Cd59/Fcgr2b/Clec12b/Cd300a/Bst2	16
GO:0055074	calcium ion homeostasis	biological process	40/1097	454/17363	0.0209159	0.238415	0.214349	1.39451	Smpd3/Atg5/Slc8b1/Slc8a2/Tgfb2/Prkd1/Wfs1/Chd7/Atp1a2/Tmem64/Adra1a/Bmp4/Ptger3/Anxa6/Itgb1/Cemip/Lpar1/P2ry1/Ptpn6/Casq2/Gpr157/Inpp4b/Gstm2/Stim1/Fxyd1/Pygm/Fzd2/Hexb/Adm/Trpc5/Dmd/Kdr/Kiss1/Npff/Slc25a23/Cacna1a/Jak2/Adra1b/Slc24a3/Galr2	40
GO:0002686	negative regulation of leukocyte migration	biological process	6/1097	35/17363	0.0210563	0.238415	0.214349	2.71332	Bcr/Wasl/Lrch1/Apod/Nbl1/Cd300a	6
GO:0003401	axis elongation	biological process	6/1097	35/17363	0.0210563	0.238415	0.214349	2.71332	Areg/Bmp4/Spry2/Sfrp5/Fgfr2/Ppp2r3a	6
GO:0032535	regulation of cellular component size	biological process	33/1097	361/17363	0.0211529	0.238415	0.214349	1.44685	Pafah1b1/Slc9a3r1/Rufy3/Cdkl5/Arhgap5/Mapt/Sptbn1/Wasl/Epha7/Plxna2/Ppp1r9a/Cntn2/Tmod2/Sema4d/Vil1/Fer/Slc12a2/Sema3f/Ntrk3/Fchsd2/Gmfg/Shroom2/Iqgap2/Slit1/Bbs4/Fhod3/Trpc5/Was/Cdc42ep3/Dlg1/Gdi1/Cdkl3/Rapgef3	33
GO:0070372	regulation of ERK1 and ERK2 cascade	biological process	27/1097	283/17363	0.0214495	0.238415	0.214349	1.51006	Phlpp1/Slc9a3r1/Atf3/Epha7/Gpnmb/Adra1a/Bmp4/Spry2/Ndrg2/Lgals9/Fbln1/P2ry1/Ptpn6/Hmgcr/Fgfr2/Fgfr3/Ptpn22/Ackr3/Rapgef2/Dab2/Ccl6/Ace2/Dlg1/Dmd/Kdr/C3/Nrxn1	27
GO:0002887	negative regulation of myeloid leukocyte mediated immunity	biological process	3/1097	10/17363	0.0215836	0.238415	0.214349	4.74831	Bcr/Lgals9/Cd300a	3
GO:0009128	purine nucleoside monophosphate catabolic process	biological process	3/1097	10/17363	0.0215836	0.238415	0.214349	4.74831	Nudt4/Nt5c1a/Hprt1	3
GO:0014062	regulation of serotonin secretion	biological process	3/1097	10/17363	0.0215836	0.238415	0.214349	4.74831	Htr1b/Maob/Cd300a	3
GO:0044752	response to human chorionic gonadotropin	biological process	3/1097	10/17363	0.0215836	0.238415	0.214349	4.74831	Gjb2/Gclm/Rnf4	3
GO:0045176	apical protein localization	biological process	3/1097	10/17363	0.0215836	0.238415	0.214349	4.74831	Celsr1/Shroom2/Hcn1	3
GO:0046113	nucleobase catabolic process	biological process	3/1097	10/17363	0.0215836	0.238415	0.214349	4.74831	Aox4/Aox1/Dpyd	3
GO:0046543	development of secondary female sexual characteristics	biological process	3/1097	10/17363	0.0215836	0.238415	0.214349	4.74831	Areg/Ncoa3/Stat5b	3
GO:0048739	cardiac muscle fiber development	biological process	3/1097	10/17363	0.0215836	0.238415	0.214349	4.74831	Cxadr/Bmp4/Nexn	3
GO:0070170	regulation of tooth mineralization	biological process	3/1097	10/17363	0.0215836	0.238415	0.214349	4.74831	Dicer1/Wnt6/LOC100911949	3
GO:0098598	learned vocalization behavior or vocal learning	biological process	3/1097	10/17363	0.0215836	0.238415	0.214349	4.74831	Stra6/Nrxn2/Nrxn1	3
GO:1901096	regulation of autophagosome maturation	biological process	3/1097	10/17363	0.0215836	0.238415	0.214349	4.74831	Adrb2/Irgm/Rubcn	3
GO:0003148	outflow tract septum morphogenesis	biological process	5/1097	26/17363	0.0216013	0.238415	0.214349	3.04379	Tgfb2/Bmp4/Fgfr2/Rarb/Nrp2	5
GO:0035412	regulation of catenin import into nucleus	biological process	5/1097	26/17363	0.0216013	0.238415	0.214349	3.04379	Slc9a3r1/Sulf2/Dact1/Sfrp5/Axin2	5
GO:0060632	regulation of microtubule-based movement	biological process	5/1097	26/17363	0.0216013	0.238415	0.214349	3.04379	Mapt/Dnah11/Ccdc39/Bbs4/Ccdc65	5
GO:0061037	negative regulation of cartilage development	biological process	5/1097	26/17363	0.0216013	0.238415	0.214349	3.04379	Tgfb2/Efemp1/Gli2/Bmp4/Rarb	5
GO:0042471	ear morphogenesis	biological process	15/1097	134/17363	0.0220896	0.243375	0.218808	1.77176	Slc44a4/Bcr/Slc9a3r1/Chd7/Gli2/Eya1/Spry2/Osr2/Myo6/Sall1/Fgfr2/Celsr1/Fzd2/Aldh1a3/Myo15a	15
GO:0002706	regulation of lymphocyte mediated immunity	biological process	16/1097	146/17363	0.0221613	0.243735	0.219133	1.73454	RT1-S3/Pik3r6/Rsad2/Lgals9/Tnfsf13/Ptpn6/Stx7/Cadm1/Stat5b/Igf2/Dpp4/Was/Serpinb9/Fcgr2b/C3/Clec12b	16
GO:0014068	positive regulation of phosphatidylinositol 3-kinase signaling	biological process	9/1097	66/17363	0.0223939	0.245431	0.220657	2.15832	Tgfb2/Myoc/Wnt16/Sema4d/Ptpn6/Agap2/Plxnb1/Kdr/Jak2	9
GO:0048857	neural nucleus development	biological process	9/1097	66/17363	0.0223939	0.245431	0.220657	2.15832	Plp1/Ndrg2/S100a1/Mbp/Fgfr3/Maob/Casp4/Aldh1a3/Cacna1a	9
GO:0009308	amine metabolic process	biological process	11/1097	88/17363	0.0225063	0.245802	0.22099	1.97846	Abat/Kmo/Sat1/Azin1/Inmt/Moxd1/Epas1/Maob/Kynu/Hprt1/Cacna1a	11
GO:0021954	central nervous system neuron development	biological process	11/1097	88/17363	0.0225063	0.245802	0.22099	1.97846	Pafah1b1/Gli2/Cntn2/Cdh11/Gba2/Fgfr2/Arhgef28/Rapgef2/Robo2/Nrp2/Hprt1	11
GO:0015696	ammonium transport	biological process	13/1097	111/17363	0.0227845	0.248407	0.223333	1.8537	Smpd3/Slc44a4/Abat/Slc6a20/Oprk1/Htr1b/Slc12a2/Kcna2/Maob/Nat8l/Cacna1a/Cd300a/Slc6a8	13
GO:0050905	neuromuscular process	biological process	14/1097	123/17363	0.0232449	0.251864	0.226441	1.80153	Bcr/Pafah1b1/Scn8a/Stra6/Fgf14/Glrb/Pde8b/Camta1/Hexb/Prrt2/Igdcc3/Nrxn1/Aldh1a3/Cacna1a	14
GO:0070588	calcium ion transmembrane transport	biological process	28/1097	298/17363	0.0232543	0.251864	0.226441	1.48717	Atg5/Slc8b1/Slc8a2/Tgfb2/Prkd1/Nalcn/Tspan13/Chd7/Atp1a2/Ehd3/Fgf14/Bmp4/Ptger3/S100a1/Cemip/Ptpn6/Casq2/Gstm2/Ptpn22/Stim1/Trpc5/Dmd/Slc25a23/Cacna1a/Fmr1/Asic1/Rapgef3/Slc24a3	28
GO:0006575	cellular modified amino acid metabolic process	biological process	17/1097	159/17363	0.023319	0.251864	0.226441	1.69227	Ero1b/Egln3/Gdap1/Cpq/Plscr1/Cth/Gclm/Folh1/Chac1/Ptdss2/Duoxa1/Gstm2/Stat5b/Aldh5a1/Gstm1/Gsta4/Duox1	17
GO:0007187	G-protein coupled receptor signaling pathway, coupled to cyclic nucleotide second messenger	biological process	17/1097	159/17363	0.023319	0.251864	0.226441	1.69227	Slc9a3r1/Hrh1/Oprk1/Adra1a/Ptger3/Htr1b/Lpar1/Adra2b/P2ry1/Npr3/Adrb2/Rapgef2/Fzd2/Chrm3/Gnai1/Adra1b/Galr2	17
GO:0030802	regulation of cyclic nucleotide biosynthetic process	biological process	15/1097	135/17363	0.0234545	0.251864	0.226441	1.75863	Wfs1/Ptger3/Gucy1a3/Htr1b/Lpar1/Ntrk3/Npr3/Adrb2/Akap12/Ramp1/Ramp2/Adm/Gucy1a2/Cap2/Galr2	15
GO:0006694	steroid biosynthetic process	biological process	16/1097	147/17363	0.0234654	0.251864	0.226441	1.72274	Por/Dhcr24/Hrh1/Sc5d/Cyp7b1/Pde8b/Scp2/Bmp6/Hmgcr/Cyp27a1/Hsd17b3/Hmgcs2/Ch25h/Igf2/Dab2/Msmo1	16
GO:0007229	integrin-mediated signaling pathway	biological process	12/1097	100/17363	0.0236261	0.251864	0.226441	1.89933	Itga6/Tec/Plp1/Itgb4/Itgb8/Itgb1/Gab2/Dab2/Pram1/Itga9/Itga1/Adamts2	12
GO:0022404	molting cycle process	biological process	12/1097	100/17363	0.0236261	0.251864	0.226441	1.89933	Hpse/Tgfb2/Lgr5/Dicer1/Lrp4/Fgfr2/Celsr1/Mysm1/Eda/Apcdd1/Wnt10a/Wnt10b	12
GO:0022405	hair cycle process	biological process	12/1097	100/17363	0.0236261	0.251864	0.226441	1.89933	Hpse/Tgfb2/Lgr5/Dicer1/Lrp4/Fgfr2/Celsr1/Mysm1/Eda/Apcdd1/Wnt10a/Wnt10b	12
GO:0098773	skin epidermis development	biological process	12/1097	100/17363	0.0236261	0.251864	0.226441	1.89933	Hpse/Tgfb2/Lgr5/Dicer1/Lrp4/Fgfr2/Celsr1/Mysm1/Eda/Apcdd1/Wnt10a/Wnt10b	12
GO:0003084	positive regulation of systemic arterial blood pressure	biological process	4/1097	18/17363	0.0237859	0.251864	0.226441	3.51727	Adra1a/Wnk1/Nr2f2/Adra1b	4
GO:0009164	nucleoside catabolic process	biological process	4/1097	18/17363	0.0237859	0.251864	0.226441	3.51727	Enpp4/Entpd4/Dpyd/Hprt1	4
GO:0032352	positive regulation of hormone metabolic process	biological process	4/1097	18/17363	0.0237859	0.251864	0.226441	3.51727	Por/Bmp6/Igf2/Dab2	4
GO:0042711	maternal behavior	biological process	4/1097	18/17363	0.0237859	0.251864	0.226441	3.51727	Kalrn/Oprk1/Crebrf/Hcn1	4
GO:0044766	multi-organism transport	biological process	4/1097	18/17363	0.0237859	0.251864	0.226441	3.51727	Eps15/Fmr1/Cav2/Bst2	4
GO:0060572	morphogenesis of an epithelial bud	biological process	4/1097	18/17363	0.0237859	0.251864	0.226441	3.51727	Gli2/Bmp4/Wnt2b/Fgfr2	4
GO:1902579	multi-organism localization	biological process	4/1097	18/17363	0.0237859	0.251864	0.226441	3.51727	Eps15/Fmr1/Cav2/Bst2	4
GO:0098656	anion transmembrane transport	biological process	24/1097	247/17363	0.0238479	0.25199	0.226554	1.53792	Lrrc8d/Slc7a3/Slc1a4/Slc6a20/Stra6/Clcn6/Slc38a9/Glrb/Slc13a4/Slc7a9/Slc12a2/Clic4/Slc16a11/Slc20a2/Slc25a42/Best1/Fxyd1/Slc16a12/Slc25a12/Stk39/Acsl6/Slc25a2/Clcn2/Slc6a8	24
GO:0030325	adrenal gland development	biological process	6/1097	36/17363	0.0239587	0.25199	0.226554	2.63795	Pbx1/Stra6/Sall1/Mdk/Cyp1b1/Cdkn1c	6
GO:0044091	membrane biogenesis	biological process	6/1097	36/17363	0.0239587	0.25199	0.226554	2.63795	Sptbn1/Magi2/Lrp4/Nrxn2/Nrxn1/Cav2	6
GO:0060441	epithelial tube branching involved in lung morphogenesis	biological process	6/1097	36/17363	0.0239587	0.25199	0.226554	2.63795	Bmp4/Spry2/Wnt2b/Fgfr2/Celsr1/Rspo2	6
GO:0021700	developmental maturation	biological process	26/1097	273/17363	0.0241332	0.253399	0.227821	1.5074	Anks1a/Tfcp2l1/Tgfb2/Plp1/Zdhhc15/Myoc/Cntn2/Adgrb3/Cdh5/Sema4d/Reck/Rb1/Fgfr3/Cspg4/Epas1/Pde3a/Fat4/Plxnb1/Bloc1s6/Kdr/Nrxn1/Kcnip2/Cacna1a/Cdkn1c/Scarf1/Wnt10b	26
GO:0002707	negative regulation of lymphocyte mediated immunity	biological process	7/1097	46/17363	0.0243331	0.254312	0.228642	2.40856	RT1-S3/Lgals9/Ptpn6/Igf2/Serpinb9/Fcgr2b/Clec12b	7
GO:0001823	mesonephros development	biological process	13/1097	112/17363	0.0243421	0.254312	0.228642	1.83715	Pbx1/Eya1/Bmp4/Osr2/Sall1/Wnt2b/Fgfr2/Wnt6/Rarb/Fat4/Robo2/Dlg1/Foxd1	13
GO:0042472	inner ear morphogenesis	biological process	13/1097	112/17363	0.0243421	0.254312	0.228642	1.83715	Slc44a4/Bcr/Slc9a3r1/Chd7/Gli2/Eya1/Spry2/Myo6/Fgfr2/Celsr1/Fzd2/Aldh1a3/Myo15a	13
GO:0001738	morphogenesis of a polarized epithelium	biological process	9/1097	67/17363	0.0244705	0.254803	0.229083	2.12611	Pafah1b1/Dlg3/Slc9a3r1/Dact1/Myo9a/Sfrp5/Celsr1/Fzd2/Dab2	9
GO:0050885	neuromuscular process controlling balance	biological process	9/1097	67/17363	0.0244705	0.254803	0.229083	2.12611	Bcr/Pafah1b1/Pde8b/Camta1/Hexb/Igdcc3/Nrxn1/Aldh1a3/Cacna1a	9
GO:1901888	regulation of cell junction assembly	biological process	10/1097	78/17363	0.0246027	0.255458	0.229672	2.02919	Cldn1/Phldb2/Epb41l5/Myoc/Rapgef2/Rock1/Ace2/Ptprj/Kdr/Apod	10
GO:0030799	regulation of cyclic nucleotide metabolic process	biological process	17/1097	160/17363	0.0246151	0.255458	0.229672	1.68169	Wfs1/Ptger3/Gucy1a3/Htr1b/Lpar1/Pde5a/Ntrk3/Npr3/Adrb2/Akap12/Ramp1/Ramp2/Fzd2/Adm/Gucy1a2/Cap2/Galr2	17
GO:0051494	negative regulation of cytoskeleton organization	biological process	15/1097	136/17363	0.0248818	0.257372	0.231393	1.7457	Phldb2/Myoc/Mid1ip1/Mid1/Sptbn1/Ppp1r9a/Tmod2/Vil1/Arap1/Gmfg/Shroom2/Bbs4/Fhod3/Was/Met	15
GO:1904064	positive regulation of cation transmembrane transport	biological process	15/1097	136/17363	0.0248818	0.257372	0.231393	1.7457	Tesc/Oprk1/Ehd3/Fgf14/Bmp4/S100a1/Cemip/Gstm2/Adrb2/Stim1/Fxyd1/Dmd/Hcn1/Rapgef3/Galr2	15
GO:0031960	response to corticosteroid	biological process	29/1097	313/17363	0.0250354	0.25823	0.232164	1.46647	Cldn1/Anxa3/Areg/Hcn2/Gjb2/Hcn4/Bmp4/Akap13/Txn1/Htr1b/Gnrh1/Ptpru/Bmp6/Klf9/Dpyd/Mdk/Ntrk3/Pik3r1/Hsd17b3/Hmgcs2/Adrb2/Crebrf/Lepr/Adm/Maob/Pam/Cyp1b1/C3/Jak2	29
GO:0070661	leukocyte proliferation	biological process	28/1097	300/17363	0.0251151	0.25823	0.232164	1.47725	Prdm1/RT1-S3/Lst1/St6gal1/Efnb1/Gpnmb/Bmp4/Tnfrsf21/Il7/Lgals9/Gnrh1/Ptpn6/Pde5a/Clu/Inpp5d/Prkcq/Stat5b/Npr3/Ptpn22/Igf2/Tnfsf18/Dlg1/Cd86/Cd59/Fcgr2b/Hprt1/Ccnd3/Cd300a	28
GO:0002230	positive regulation of defense response to virus by host	biological process	5/1097	27/17363	0.025171	0.25823	0.232164	2.93106	Ddx58/Ptpn22/Dtx3l/Parp9/Tmem173	5
GO:0010107	potassium ion import	biological process	5/1097	27/17363	0.025171	0.25823	0.232164	2.93106	Atp1a2/Hcn2/Hcn4/Kcnj13/Dlg1	5
GO:0051894	positive regulation of focal adhesion assembly	biological process	5/1097	27/17363	0.025171	0.25823	0.232164	2.93106	Epb41l5/Myoc/Rock1/Ptprj/Kdr	5
GO:0006749	glutathione metabolic process	biological process	8/1097	57/17363	0.0260323	0.266629	0.239716	2.22143	Gdap1/Cth/Gclm/Chac1/Gstm2/Aldh5a1/Gstm1/Gsta4	8
GO:0014066	regulation of phosphatidylinositol 3-kinase signaling	biological process	11/1097	90/17363	0.026129	0.266746	0.239821	1.9345	Ptpn13/Tgfb2/Myoc/Slc9a3r1/Wnt16/Sema4d/Ptpn6/Agap2/Plxnb1/Kdr/Jak2	11
GO:0050772	positive regulation of axonogenesis	biological process	11/1097	90/17363	0.026129	0.266746	0.239821	1.9345	Pafah1b1/Rufy3/Cdkl5/Mapt/Sema4d/Ntrk3/Trpc5/Plxnb1/Robo2/Ache/Gdi1	11
GO:0032872	regulation of stress-activated MAPK cascade	biological process	21/1097	211/17363	0.0262105	0.267143	0.240177	1.57527	Tlr6/Tgfb2/Pafah1b1/Phlpp1/Mapk9/Mid1/Wnt16/Oprk1/Dact1/Sfrp5/Taok1/Hmgcr/Gab1/Ptpn22/Gadd45b/Dab2/Mapk8ip2/Dlg1/Fcgr2b/Rap2a/Met	21
GO:0046822	regulation of nucleocytoplasmic transport	biological process	22/1097	224/17363	0.0265936	0.270131	0.242864	1.55451	Pbld1/Slc9a3r1/Prkd1/Sulf2/Ddx58/Dact1/Bmp4/Txn1/Lgals9/Bmp6/Sfrp5/Inpp4b/Pik3r1/Prkcq/Ptpn22/Dab2/Eda/Tmem173/Apod/Axin2/Rapgef3/Jak2	22
GO:0051937	catecholamine transport	biological process	10/1097	79/17363	0.0266332	0.270131	0.242864	2.00351	Smpd3/Abat/Oprk1/Ptger3/Htr1b/P2ry1/Slc6a2/Kcna2/Kcnb1/Nat8l	10
GO:0097755	positive regulation of blood vessel diameter	biological process	10/1097	79/17363	0.0266332	0.270131	0.242864	2.00351	Atg5/Gucy1a3/Pde5a/Mrvi1/Adrb2/Dock5/Arhgap42/Adm/Kdr/Itga1	10
GO:1905897	regulation of response to endoplasmic reticulum stress	biological process	9/1097	68/17363	0.0266804	0.270172	0.242901	2.09484	Usp25/Wfs1/Creb3l1/Clu/Pik3r1/Crebrf/Yod1/Usp13/Fcgr2b	9
GO:0001736	establishment of planar polarity	biological process	7/1097	47/17363	0.027086	0.271518	0.244111	2.35732	Pafah1b1/Dlg3/Dact1/Sfrp5/Celsr1/Fzd2/Dab2	7
GO:0007431	salivary gland development	biological process	7/1097	47/17363	0.027086	0.271518	0.244111	2.35732	Tfcp2l1/Tgfb2/Cst3/Fgfr2/Eda/Clcn2/Met	7
GO:0045429	positive regulation of nitric oxide biosynthetic process	biological process	7/1097	47/17363	0.027086	0.271518	0.244111	2.35732	Crp/Smpd3/Tlr6/Mapk9/Hrh1/Clu/Jak2	7
GO:0006195	purine nucleotide catabolic process	biological process	6/1097	37/17363	0.0271171	0.271518	0.244111	2.56666	Nudt4/Pde1c/Nudt16/Pde5a/Pde3a/Hprt1	6
GO:0017144	drug metabolic process	biological process	6/1097	37/17363	0.0271171	0.271518	0.244111	2.56666	Fmo4/Fmo2/Fmo3/Aox4/Aox1/Fmo1	6
GO:0032456	endocytic recycling	biological process	6/1097	37/17363	0.0271171	0.271518	0.244111	2.56666	Ehd3/Eps15/Inpp5f/Rab11fip3/Bves/Fcgr2b	6
GO:0045987	positive regulation of smooth muscle contraction	biological process	6/1097	37/17363	0.0271171	0.271518	0.244111	2.56666	Abat/Adra1a/Ptger3/Adra2b/Chrm3/Adra1b	6
GO:0070302	regulation of stress-activated protein kinase signaling cascade	biological process	21/1097	212/17363	0.0274296	0.273829	0.246189	1.56784	Tlr6/Tgfb2/Pafah1b1/Phlpp1/Mapk9/Mid1/Wnt16/Oprk1/Dact1/Sfrp5/Taok1/Hmgcr/Gab1/Ptpn22/Gadd45b/Dab2/Mapk8ip2/Dlg1/Fcgr2b/Rap2a/Met	21
GO:0061387	regulation of extent of cell growth	biological process	13/1097	114/17363	0.0276911	0.273829	0.246189	1.80491	Pafah1b1/Rufy3/Cdkl5/Mapt/Epha7/Plxna2/Sema4d/Sema3f/Ntrk3/Slit1/Trpc5/Gdi1/Cdkl3	13
GO:1903305	regulation of regulated secretory pathway	biological process	14/1097	126/17363	0.0279369	0.273829	0.246189	1.75863	Bcr/Gab2/Lgals9/Fer/Syt12/Syt8/Grik5/Stxbp3/Pram1/Kcnb1/Rab27a/Cacna1a/Cd300a/Fmr1	14
GO:0060627	regulation of vesicle-mediated transport	biological process	42/1097	491/17363	0.0281984	0.273829	0.246189	1.3539	Smpd3/Atg5/Bcr/Rapgef4/Vamp4/Stxbp6/Pkdcc/Llgl2/Pclo/Wasl/Fgf14/Lrpap1/Tbc1d4/Itgb1/Tbck/Gab2/Amph/Lgals9/Rala/Tbc1d8/Magi2/Fer/Clu/Syt12/Syt8/Grik5/Inpp5f/Stxbp3/Exph5/Dab2/Bicd1/Pram1/Bves/Fcgr2b/C3/Kcnb1/Rab27a/Cacna1a/Dnajc6/Cd300a/Fmr1/Rubcn	42
GO:0043010	camera-type eye development	biological process	32/1097	356/17363	0.0282175	0.273829	0.246189	1.42272	Tgfb2/Efemp1/Pou2f1/Ush2a/Chd7/Stra6/Bmp4/Col8a2/Osr2/Ptn/Krt12/Tenm3/Rab11fip4/Acvr2b/Hsf4/Fgfr2/Fgfr3/Aldh1a1/Optn/Clic4/Ntrk3/Rarb/Ccdc66/Dlg1/Cyp1b1/Kdr/Lamb2/Ache/Clcn2/Aldh1a3/Hcn1/Cdkn1c	32
GO:2000027	regulation of organ morphogenesis	biological process	20/1097	200/17363	0.0282389	0.273829	0.246189	1.58277	Por/Tgfb2/Sulf2/Eya1/Dact1/Bmp4/Dicer1/Ptn/Sall1/Wnt2b/Sfrp5/Fgfr2/Wnt6/Celsr1/Fzd2/Dab2/Rspo2/Wnt10a/Met/LOC100911949	20
GO:0002138	retinoic acid biosynthetic process	biological process	3/1097	11/17363	0.0283079	0.273829	0.246189	4.31665	Rbp1/Aldh1a1/Aldh1a3	3
GO:0003356	regulation of cilium beat frequency	biological process	3/1097	11/17363	0.0283079	0.273829	0.246189	4.31665	Dnah11/Ccdc39/Bbs4	3
GO:0010459	negative regulation of heart rate	biological process	3/1097	11/17363	0.0283079	0.273829	0.246189	4.31665	Adra1a/Pik3r1/Npff	3
GO:0010739	positive regulation of protein kinase A signaling	biological process	3/1097	11/17363	0.0283079	0.273829	0.246189	4.31665	Adrb2/Akap12/Nrxn1	3
GO:0016102	diterpenoid biosynthetic process	biological process	3/1097	11/17363	0.0283079	0.273829	0.246189	4.31665	Rbp1/Aldh1a1/Aldh1a3	3
GO:0035414	negative regulation of catenin import into nucleus	biological process	3/1097	11/17363	0.0283079	0.273829	0.246189	4.31665	Slc9a3r1/Sfrp5/Axin2	3
GO:0038063	collagen-activated tyrosine kinase receptor signaling pathway	biological process	3/1097	11/17363	0.0283079	0.273829	0.246189	4.31665	Col4a3/Col4a5/Gp6	3
GO:0043301	negative regulation of leukocyte degranulation	biological process	3/1097	11/17363	0.0283079	0.273829	0.246189	4.31665	Bcr/Lgals9/Cd300a	3
GO:0044331	cell-cell adhesion mediated by cadherin	biological process	3/1097	11/17363	0.0283079	0.273829	0.246189	4.31665	Dennd6a/Fer/Mmp24	3
GO:0060600	dichotomous subdivision of an epithelial terminal unit	biological process	3/1097	11/17363	0.0283079	0.273829	0.246189	4.31665	Areg/Celsr1/Foxd1	3
GO:0060900	embryonic camera-type eye formation	biological process	3/1097	11/17363	0.0283079	0.273829	0.246189	4.31665	Stra6/Aldh1a1/Aldh1a3	3
GO:0072718	response to cisplatin	biological process	3/1097	11/17363	0.0283079	0.273829	0.246189	4.31665	Hcn2/Hcn4/Hcn1	3
GO:0090148	membrane fission	biological process	3/1097	11/17363	0.0283079	0.273829	0.246189	4.31665	Mx1/Mx2/Dnm3	3
GO:0090186	regulation of pancreatic juice secretion	biological process	3/1097	11/17363	0.0283079	0.273829	0.246189	4.31665	Wnk1/Wnk4/Stk39	3
GO:2000650	negative regulation of sodium ion transmembrane transporter activity	biological process	3/1097	11/17363	0.0283079	0.273829	0.246189	4.31665	Slc9a3r1/Atp1a2/Stk39	3
GO:0072503	cellular divalent inorganic cation homeostasis	biological process	40/1097	464/17363	0.0284255	0.273829	0.246189	1.36446	Smpd3/Atg5/Slc8b1/Slc8a2/Tgfb2/Prkd1/Wfs1/Chd7/Atp1a2/Tmem64/Adra1a/Bmp4/Ptger3/Anxa6/Itgb1/Cemip/Lpar1/P2ry1/Ptpn6/Casq2/Gpr157/Inpp4b/Gstm2/Stim1/Fxyd1/Pygm/Fzd2/Hexb/Adm/Trpc5/Dmd/Kdr/Kiss1/Npff/Slc25a23/Cacna1a/Jak2/Adra1b/Slc24a3/Galr2	40
GO:0098900	regulation of action potential	biological process	8/1097	58/17363	0.0285864	0.273829	0.246189	2.18313	Rapgef4/Cxadr/Hcn4/Adra1a/Dlg1/Kcnb1/Hcn1/Fmr1	8
GO:0009200	deoxyribonucleoside triphosphate metabolic process	biological process	4/1097	19/17363	0.0286606	0.273829	0.246189	3.33215	Cmpk2/Nudt16/Rrm2b/Ak3	4
GO:0030157	pancreatic juice secretion	biological process	4/1097	19/17363	0.0286606	0.273829	0.246189	3.33215	Wnk1/Npr3/Wnk4/Stk39	4
GO:0030852	regulation of granulocyte differentiation	biological process	4/1097	19/17363	0.0286606	0.273829	0.246189	3.33215	Tesc/Rbp1/Evi2b/Inpp5d	4
GO:0032332	positive regulation of chondrocyte differentiation	biological process	4/1097	19/17363	0.0286606	0.273829	0.246189	3.33215	Por/Pkdcc/Bmp6/Sox5	4
GO:0051770	positive regulation of nitric-oxide synthase biosynthetic process	biological process	4/1097	19/17363	0.0286606	0.273829	0.246189	3.33215	Mapk9/Map2k3/Kdr/Jak2	4
GO:0060746	parental behavior	biological process	4/1097	19/17363	0.0286606	0.273829	0.246189	3.33215	Kalrn/Oprk1/Crebrf/Hcn1	4
GO:0097503	sialylation	biological process	4/1097	19/17363	0.0286606	0.273829	0.246189	3.33215	St3gal6/St6gal1/St3gal5/St6galnac2	4
GO:1901654	response to ketone	biological process	30/1097	330/17363	0.0287706	0.27414	0.246468	1.43888	Crp/Cldn1/Epha5/Tgfb2/Ncoa1/Hcn2/Gjb2/Hcn4/Bmp4/Ptger3/Ptn/Txn1/Gnrh1/Rnf4/Klf9/Pde5a/Mbp/Ntrk3/Pik3r1/Gstm2/Hsd17b3/Hmgcs2/Adrb2/Ramp2/Lepr/Maob/Cyp1b1/C3/Gnai1/Jak2	30
GO:0044106	cellular amine metabolic process	biological process	10/1097	80/17363	0.0287807	0.27414	0.246468	1.97846	Abat/Kmo/Sat1/Azin1/Moxd1/Epas1/Maob/Kynu/Hprt1/Cacna1a	10
GO:0097164	ammonium ion metabolic process	biological process	17/1097	163/17363	0.0288297	0.274189	0.246512	1.65074	Smpd3/Slc44a4/Por/Pcyt1a/Tgfb2/Abat/Sat1/Azin1/Sgms2/Sptlc2/Moxd1/Epas1/Abhd3/Maob/Acer3/Hprt1/Ache	17
GO:0060349	bone morphogenesis	biological process	12/1097	103/17363	0.0290002	0.274628	0.246907	1.84401	Col13a1/Por/Tgfb2/Bmp4/Osr2/Nab1/Bmp6/Dhrs3/Fgfr2/Fgfr3/Rarb/Axin2	12
GO:0008154	actin polymerization or depolymerization	biological process	19/1097	188/17363	0.0290075	0.274628	0.246907	1.59961	Cobl/Sptbn1/Wasl/Ppp1r9a/Mtss1/Tmod2/Vil1/Fer/Fchsd2/Gmfg/Shroom2/Iqgap2/Bbs4/Fhod3/Was/Cdc42ep3/Dlg1/Cap2/Mical3	19
GO:1902905	positive regulation of supramolecular fiber organization	biological process	19/1097	188/17363	0.0290075	0.274628	0.246907	1.59961	Myoc/Mapt/Wasl/Terf1/Sorbs3/Mtss1/Arhgef10/Lpar1/Synpo2/Vil1/Fer/Prkcq/Gmfg/Iqgap2/Was/Cdc42ep3/Dlg1/Met/Rapgef3	19
GO:0021544	subpallium development	biological process	5/1097	28/17363	0.0290976	0.275065	0.2473	2.82638	Slitrk5/Rarb/Bbs4/Hprt1/Aldh1a3	5
GO:0010634	positive regulation of epithelial cell migration	biological process	13/1097	115/17363	0.0294865	0.27832	0.250227	1.78922	Anxa3/Tgfb2/Epb41l5/Hdac9/Prkd1/Ets1/Bmp4/Gab2/Vil1/Dock5/Kdr/Met/Epb41l4b	13
GO:0006906	vesicle fusion	biological process	15/1097	139/17363	0.0295527	0.278525	0.250411	1.70803	Snap29/Vamp4/Stx8/Stxbp6/Stx17/Tbc1d4/Tbck/Tbc1d8/Stx7/Syt12/Syt8/Grik5/Spg11/Samd9/Cav2	15
GO:0007164	establishment of tissue polarity	biological process	7/1097	48/17363	0.0300431	0.281452	0.253042	2.30821	Pafah1b1/Dlg3/Dact1/Sfrp5/Celsr1/Fzd2/Dab2	7
GO:0017145	stem cell division	biological process	7/1097	48/17363	0.0300431	0.281452	0.253042	2.30821	Tgfb2/Pafah1b1/Ncoa3/Fgfr2/Hoxc4/Sox5/Samd9	7
GO:0098586	cellular response to virus	biological process	7/1097	48/17363	0.0300431	0.281452	0.253042	2.30821	Ifih1/Ddx58/Gli2/Lgals9/Lsm14a/Irgm/Fmr1	7
GO:1904407	positive regulation of nitric oxide metabolic process	biological process	7/1097	48/17363	0.0300431	0.281452	0.253042	2.30821	Crp/Smpd3/Tlr6/Mapk9/Hrh1/Clu/Jak2	7
GO:0051216	cartilage development	biological process	19/1097	189/17363	0.0304173	0.284532	0.255811	1.59115	Por/Tgfb2/Efemp1/Pkdcc/Sulf2/Itgb8/Gli2/Bmp4/Dicer1/Osr2/Bmp6/Wnt2b/Hoxc4/Fgfr3/Rarb/Sox5/Rspo2/Axin2/Wnt10b	19
GO:0001961	positive regulation of cytokine-mediated signaling pathway	biological process	6/1097	38/17363	0.030539	0.284818	0.256068	2.49911	Pafah1b1/Crebrf/Lsm14a/Parp9/Irgm/Casp4	6
GO:0002920	regulation of humoral immune response	biological process	6/1097	38/17363	0.030539	0.284818	0.256068	2.49911	Serping1/Ptpn6/Cfh/Cd59/Fcgr2b/C3	6
GO:0072006	nephron development	biological process	16/1097	152/17363	0.0308684	0.287426	0.258413	1.66607	Pbx1/Sulf2/Eya1/Mtss1/Bmp4/Sall1/Magi2/Wnt2b/Col4a4/Col4a3/Wnt6/Wnk4/Fat4/Dlg1/Foxd1/Lamb2	16
GO:1903829	positive regulation of cellular protein localization	biological process	35/1097	399/17363	0.0309232	0.287426	0.258413	1.3884	Tgfb2/Rufy3/Prkd1/Glis2/Mapt/Sptbn1/Sulf2/Ddx58/Dact1/Bmp4/Itgb1/Ptn/Cemip/Lgals9/Bmp6/Lrp4/Vil1/Sorbs1/Pik3r1/Prkcq/Stom/Ptpn22/Dtx3l/Parp9/Dab2/Eda/Dlg1/Tmem173/Kcnb1/Nrxn1/Rhou/Gnai1/Cav2/Rapgef3/Jak2	35
GO:0030177	positive regulation of Wnt signaling pathway	biological process	12/1097	104/17363	0.0309736	0.287426	0.258413	1.82627	Lgr5/Sulf2/Dact1/Sall1/Wnt2b/Fgfr2/Fgfr3/Ppp2r3a/Dab2/Eda/Rspo2/Wnt10b	12
GO:0007044	cell-substrate junction assembly	biological process	10/1097	81/17363	0.0310482	0.287426	0.258413	1.95404	Phldb2/Epb41l5/Myoc/Itgb4/Tns1/Sorbs1/Rock1/Ptprj/Kdr/Apod	10
GO:0072078	nephron tubule morphogenesis	biological process	10/1097	81/17363	0.0310482	0.287426	0.258413	1.95404	Pbx1/Eya1/Bmp4/Sall1/Wnt2b/Wnt6/Wnk4/Fat4/Dlg1/Foxd1	10
GO:0006584	catecholamine metabolic process	biological process	8/1097	59/17363	0.0313083	0.288553	0.259426	2.14613	Sult1d1/Tgfb2/Abat/Moxd1/Epas1/Maob/Rtl4/Hprt1	8
GO:0009712	catechol-containing compound metabolic process	biological process	8/1097	59/17363	0.0313083	0.288553	0.259426	2.14613	Sult1d1/Tgfb2/Abat/Moxd1/Epas1/Maob/Rtl4/Hprt1	8
GO:1903428	positive regulation of reactive oxygen species biosynthetic process	biological process	8/1097	59/17363	0.0313083	0.288553	0.259426	2.14613	Crp/Smpd3/Tlr6/Mapk9/Hrh1/Clu/Rab27a/Jak2	8
GO:0003279	cardiac septum development	biological process	13/1097	116/17363	0.0313651	0.288651	0.259514	1.7738	Prdm1/Tgfb2/Chd7/Stra6/Bmp4/Sall1/Dhrs3/Fgfr2/Zfp161/Nfatc1/Fzd2/Rarb/Nrp2	13
GO:0007156	homophilic cell adhesion via plasma membrane adhesion molecules	biological process	14/1097	128/17363	0.0314298	0.288822	0.259668	1.73116	Pcdh19/Tenm3/Pcdh20/Cdh5/Cdh11/Cadm1/Pcdhb9/Pcdhb8/Celsr1/Fat4/Robo2/Cdh19/Cadm2/Pcdh10	14
GO:0001910	regulation of leukocyte mediated cytotoxicity	biological process	9/1097	70/17363	0.0315152	0.289182	0.259992	2.03499	RT1-S3/Pik3r6/Lgals9/Stx7/Cadm1/Stat5b/Igf2/Serpinb9/Clec12b	9
GO:0001649	osteoblast differentiation	biological process	22/1097	228/17363	0.0316139	0.28964	0.260404	1.52724	Chrd/Areg/Gdpd2/Myoc/Prkd1/Creb3l1/Gli2/Tmem64/Bcap29/Gpnmb/Bmp4/Rras2/Sema4d/Bmp6/Acvr2b/Nfatc1/Igf2/Rspo2/Ache/Axin2/Wnt10b/Igfbp3	22
GO:0070838	divalent metal ion transport	biological process	40/1097	468/17363	0.0319619	0.28964	0.260404	1.3528	Atg5/Slc8b1/Slc8a2/Tgfb2/Prkd1/Nalcn/Tspan13/Wfs1/Usp2/Chd7/Atp1a2/Ehd3/Fgf14/Adra1a/Bmp4/Ptger3/Anxa6/S100a1/Cemip/Ptpn6/Casq2/Nfatc1/Gstm2/Adrb2/Ptpn22/Ramp1/Best1/Ramp2/Stim1/Nipal1/Trpc5/Nipa1/Dmd/Slc25a23/LOC100911692/Cacna1a/Fmr1/Asic1/Rapgef3/Slc24a3	40
GO:1905477	positive regulation of protein localization to membrane	biological process	11/1097	93/17363	0.0323267	0.28964	0.260404	1.87209	Sptbn1/Itgb1/Ptn/Cemip/Lrp4/Vil1/Sorbs1/Stom/Dlg1/Kcnb1/Nrxn1	11
GO:1900006	positive regulation of dendrite development	biological process	12/1097	105/17363	0.0330417	0.28964	0.260404	1.80888	Crp/Kalrn/Pafah1b1/Cdkl5/Cobl/Ppp1r9a/Lpar1/Foxo6/Ache/Met/Fmr1/Cdkl3	12
GO:0017156	calcium ion regulated exocytosis	biological process	13/1097	117/17363	0.0333287	0.28964	0.260404	1.75863	Rapgef4/Snap29/Pclo/Stx7/Apba2/Syt12/Syt8/Grik5/Stxbp3/Kcnb1/Cacna1a/Unc13c/Fmr1	13
GO:0030817	regulation of cAMP biosynthetic process	biological process	13/1097	117/17363	0.0333287	0.28964	0.260404	1.75863	Wfs1/Ptger3/Htr1b/Lpar1/Ntrk3/Npr3/Adrb2/Akap12/Ramp1/Ramp2/Adm/Cap2/Galr2	13
GO:0051099	positive regulation of binding	biological process	19/1097	191/17363	0.0333897	0.28964	0.260404	1.57448	Tgfb2/Epb41l5/Dact1/Bmp4/Ebf2/Txn1/Lgals9/Rb1/Ctbp2/Rapgef2/Dtx3l/Parp9/Tnfsf18/Plcl1/Tmem173/Met/Fmr1/Rapgef3/Jak2	19
GO:0035411	catenin import into nucleus	biological process	5/1097	29/17363	0.03339	0.28964	0.260404	2.72892	Slc9a3r1/Sulf2/Dact1/Sfrp5/Axin2	5
GO:0045577	regulation of B cell differentiation	biological process	5/1097	29/17363	0.03339	0.28964	0.260404	2.72892	Prdm1/Atp11c/Ptpn6/Inpp5d/Stat5b	5
GO:0045879	negative regulation of smoothened signaling pathway	biological process	5/1097	29/17363	0.03339	0.28964	0.260404	2.72892	Chrd/Glis2/Sall1/Rb1/Fgfr3	5
GO:0061036	positive regulation of cartilage development	biological process	5/1097	29/17363	0.03339	0.28964	0.260404	2.72892	Por/Pkdcc/Bmp4/Bmp6/Sox5	5
GO:0072606	interleukin-8 secretion	biological process	5/1097	29/17363	0.03339	0.28964	0.260404	2.72892	Crp/Tlr6/Lgals9/Ptpn22/Tlr1	5
GO:0097352	autophagosome maturation	biological process	5/1097	29/17363	0.03339	0.28964	0.260404	2.72892	Snap29/Stx17/Adrb2/Irgm/Rubcn	5
GO:1903393	positive regulation of adherens junction organization	biological process	5/1097	29/17363	0.03339	0.28964	0.260404	2.72892	Epb41l5/Myoc/Rock1/Ptprj/Kdr	5
GO:0072088	nephron epithelium morphogenesis	biological process	10/1097	82/17363	0.0334387	0.28964	0.260404	1.93021	Pbx1/Eya1/Bmp4/Sall1/Wnt2b/Wnt6/Wnk4/Fat4/Dlg1/Foxd1	10
GO:0042129	regulation of T cell proliferation	biological process	17/1097	166/17363	0.0335597	0.28964	0.260404	1.62091	RT1-S3/Efnb1/Gpnmb/Bmp4/Tnfrsf21/Lgals9/Gnrh1/Ptpn6/Pde5a/Prkcq/Stat5b/Ptpn22/Igf2/Tnfsf18/Dlg1/Cd86/Cd59	17
GO:1990138	neuron projection extension	biological process	17/1097	166/17363	0.0335597	0.28964	0.260404	1.62091	Pafah1b1/Rufy3/Cdkl5/Mapt/Plxna2/Itgb1/Sema3f/Ntrk3/Spg11/Flrt1/Slit1/Trpc5/Plxnb1/Nrp2/Lamb2/Gdi1/Cdkl3	17
GO:0051480	regulation of cytosolic calcium ion concentration	biological process	31/1097	348/17363	0.0338045	0.28964	0.260404	1.40994	Smpd3/Atg5/Slc8b1/Slc8a2/Tgfb2/Prkd1/Chd7/Atp1a2/Tmem64/Adra1a/Bmp4/Ptger3/Cemip/Lpar1/P2ry1/Ptpn6/Casq2/Gpr157/Gstm2/Fxyd1/Fzd2/Adm/Trpc5/Dmd/Kdr/Kiss1/Npff/Cacna1a/Jak2/Adra1b/Galr2	31
GO:0001976	neurological system process involved in regulation of systemic arterial blood pressure	biological process	4/1097	20/17363	0.0340846	0.28964	0.260404	3.16554	Adra1a/Ace2/P2rx2/Adra1b	4
GO:0005980	glycogen catabolic process	biological process	4/1097	20/17363	0.0340846	0.28964	0.260404	3.16554	Stbd1/Ppp1r3b/Pygm/Adra1b	4
GO:0007398	ectoderm development	biological process	4/1097	20/17363	0.0340846	0.28964	0.260404	3.16554	Itga6/Ets2/Epb41l5/Sall1	4
GO:0009251	glucan catabolic process	biological process	4/1097	20/17363	0.0340846	0.28964	0.260404	3.16554	Stbd1/Ppp1r3b/Pygm/Adra1b	4
GO:0044247	cellular polysaccharide catabolic process	biological process	4/1097	20/17363	0.0340846	0.28964	0.260404	3.16554	Stbd1/Ppp1r3b/Pygm/Adra1b	4
GO:0050774	negative regulation of dendrite morphogenesis	biological process	4/1097	20/17363	0.0340846	0.28964	0.260404	3.16554	Ngef/Rapgef2/Dnm3/Trpc5	4
GO:0060457	negative regulation of digestive system process	biological process	4/1097	20/17363	0.0340846	0.28964	0.260404	3.16554	Wnk1/Ptger3/Wnk4/Stk39	4
GO:0070977	bone maturation	biological process	4/1097	20/17363	0.0340846	0.28964	0.260404	3.16554	Sema4d/Fgfr3/Fat4/Plxnb1	4
GO:0090330	regulation of platelet aggregation	biological process	4/1097	20/17363	0.0340846	0.28964	0.260404	3.16554	Abat/Ptger3/Prkcq/Adrb2	4
GO:0060675	ureteric bud morphogenesis	biological process	9/1097	71/17363	0.0341473	0.28964	0.260404	2.00633	Pbx1/Eya1/Bmp4/Sall1/Wnt2b/Wnt6/Fat4/Dlg1/Foxd1	9
GO:0090263	positive regulation of canonical Wnt signaling pathway	biological process	9/1097	71/17363	0.0341473	0.28964	0.260404	2.00633	Lgr5/Sulf2/Wnt2b/Fgfr2/Fgfr3/Ppp2r3a/Eda/Rspo2/Wnt10b	9
GO:0006805	xenobiotic metabolic process	biological process	8/1097	60/17363	0.0342022	0.28964	0.260404	2.11036	Fmo2/Aox1/Gstm2/Hsd17b3/As3mt/Gstm1/Gsta4/Cyp1b1	8
GO:0050863	regulation of T cell activation	biological process	26/1097	282/17363	0.0342185	0.28964	0.260404	1.45929	Prdm1/RT1-S3/Pik3r6/Efnb1/Gpnmb/Bmp4/Efnb3/Dicer1/Tnfrsf21/Il7/Lgals9/Gnrh1/Ptpn6/Pde5a/Efnb2/Prkcq/Stat5b/Ptpn22/Igf2/Tnfsf18/Dpp4/Dlg1/Cd86/Cd59/Cd300a/Pag1	26
GO:0002042	cell migration involved in sprouting angiogenesis	biological process	6/1097	39/17363	0.0342312	0.28964	0.260404	2.43503	Stard13/Hdac9/Meox2/Itgb1/Efnb2/Kdr	6
GO:0015695	organic cation transport	biological process	6/1097	39/17363	0.0342312	0.28964	0.260404	2.43503	Slc44a4/Slc6a20/Slc25a42/Cacna1a/Slc47a1/Slc6a8	6
GO:0042311	vasodilation	biological process	6/1097	39/17363	0.0342312	0.28964	0.260404	2.43503	Atg5/Gucy1a3/Pde5a/Mrvi1/Adrb2/Itga1	6
GO:0050954	sensory perception of mechanical stimulus	biological process	18/1097	179/17363	0.0343555	0.28964	0.260404	1.59161	Slc9a3r1/Ush2a/Wfs1/Scn8a/Chd7/Gjb2/Spry2/Tjp1/Myo6/Cemip/Usp53/Mcoln3/Slc12a2/Mbp/Hexb/P2rx2/Fmr1/Myo15a	18
GO:0072511	divalent inorganic cation transport	biological process	40/1097	471/17363	0.0348308	0.28964	0.260404	1.34418	Atg5/Slc8b1/Slc8a2/Tgfb2/Prkd1/Nalcn/Tspan13/Wfs1/Usp2/Chd7/Atp1a2/Ehd3/Fgf14/Adra1a/Bmp4/Ptger3/Anxa6/S100a1/Cemip/Ptpn6/Casq2/Nfatc1/Gstm2/Adrb2/Ptpn22/Ramp1/Best1/Ramp2/Stim1/Nipal1/Trpc5/Nipa1/Dmd/Slc25a23/LOC100911692/Cacna1a/Fmr1/Asic1/Rapgef3/Slc24a3	40
GO:0000101	sulfur amino acid transport	biological process	2/1097	5/17363	0.0350862	0.28964	0.260404	6.33108	Slc1a4/Slc7a9	2
GO:0001978	regulation of systemic arterial blood pressure by carotid sinus baroreceptor feedback	biological process	2/1097	5/17363	0.0350862	0.28964	0.260404	6.33108	Adra1a/Adra1b	2
GO:0001996	positive regulation of heart rate by epinephrine-norepinephrine	biological process	2/1097	5/17363	0.0350862	0.28964	0.260404	6.33108	Adra1a/Adra1b	2
GO:0002309	T cell proliferation involved in immune response	biological process	2/1097	5/17363	0.0350862	0.28964	0.260404	6.33108	Tnfsf18/Cd86	2
GO:0006686	sphingomyelin biosynthetic process	biological process	2/1097	5/17363	0.0350862	0.28964	0.260404	6.33108	Sgms2/Sptlc2	2
GO:0009115	xanthine catabolic process	biological process	2/1097	5/17363	0.0350862	0.28964	0.260404	6.33108	Aox4/Aox1	2
GO:0009448	gamma-aminobutyric acid metabolic process	biological process	2/1097	5/17363	0.0350862	0.28964	0.260404	6.33108	Abat/Aldh5a1	2
GO:0015822	ornithine transport	biological process	2/1097	5/17363	0.0350862	0.28964	0.260404	6.33108	Slc7a3/Slc25a2	2
GO:0019482	beta-alanine metabolic process	biological process	2/1097	5/17363	0.0350862	0.28964	0.260404	6.33108	Dpyd/Upb1	2
GO:0019805	quinolinate biosynthetic process	biological process	2/1097	5/17363	0.0350862	0.28964	0.260404	6.33108	Kmo/Kynu	2
GO:0032415	regulation of sodium:proton antiporter activity	biological process	2/1097	5/17363	0.0350862	0.28964	0.260404	6.33108	Tesc/Slc9a3r1	2
GO:0034165	positive regulation of toll-like receptor 9 signaling pathway	biological process	2/1097	5/17363	0.0350862	0.28964	0.260404	6.33108	Rsad2/Ptpn22	2
GO:0035740	CD8-positive, alpha-beta T cell proliferation	biological process	2/1097	5/17363	0.0350862	0.28964	0.260404	6.33108	RT1-S3/Ptpn22	2
GO:0035860	glial cell-derived neurotrophic factor receptor signaling pathway	biological process	2/1097	5/17363	0.0350862	0.28964	0.260404	6.33108	Sulf2/Gfra2	2
GO:0038033	positive regulation of endothelial cell chemotaxis by VEGF-activated vascular endothelial growth factor receptor signaling pathway	biological process	2/1097	5/17363	0.0350862	0.28964	0.260404	6.33108	Prkd1/Kdr	2
GO:0045213	neurotransmitter receptor metabolic process	biological process	2/1097	5/17363	0.0350862	0.28964	0.260404	6.33108	Dmd/Ache	2
GO:0048677	axon extension involved in regeneration	biological process	2/1097	5/17363	0.0350862	0.28964	0.260404	6.33108	Ntrk3/Lamb2	2
GO:0048682	sprouting of injured axon	biological process	2/1097	5/17363	0.0350862	0.28964	0.260404	6.33108	Ntrk3/Lamb2	2
GO:0048818	positive regulation of hair follicle maturation	biological process	2/1097	5/17363	0.0350862	0.28964	0.260404	6.33108	Tgfb2/Wnt10b	2
GO:0050859	negative regulation of B cell receptor signaling pathway	biological process	2/1097	5/17363	0.0350862	0.28964	0.260404	6.33108	Ptpn6/Cd300a	2
GO:0051340	regulation of ligase activity	biological process	2/1097	5/17363	0.0350862	0.28964	0.260404	6.33108	Mid1ip1/Gclm	2
GO:0051351	positive regulation of ligase activity	biological process	2/1097	5/17363	0.0350862	0.28964	0.260404	6.33108	Mid1ip1/Gclm	2
GO:0051410	detoxification of nitrogen compound	biological process	2/1097	5/17363	0.0350862	0.28964	0.260404	6.33108	Gstm2/Gstm1	2
GO:0061047	positive regulation of branching involved in lung morphogenesis	biological process	2/1097	5/17363	0.0350862	0.28964	0.260404	6.33108	Bmp4/Wnt2b	2
GO:0070458	cellular detoxification of nitrogen compound	biological process	2/1097	5/17363	0.0350862	0.28964	0.260404	6.33108	Gstm2/Gstm1	2
GO:0075044	autophagy of host cells involved in interaction with symbiont	biological process	2/1097	5/17363	0.0350862	0.28964	0.260404	6.33108	Atg5/Irgm	2
GO:0075071	autophagy involved in symbiotic interaction	biological process	2/1097	5/17363	0.0350862	0.28964	0.260404	6.33108	Atg5/Irgm	2
GO:0097107	postsynaptic density assembly	biological process	2/1097	5/17363	0.0350862	0.28964	0.260404	6.33108	Nrxn2/Nrxn1	2
GO:0098698	postsynaptic specialization assembly	biological process	2/1097	5/17363	0.0350862	0.28964	0.260404	6.33108	Nrxn2/Nrxn1	2
GO:1901166	neural crest cell migration involved in autonomic nervous system development	biological process	2/1097	5/17363	0.0350862	0.28964	0.260404	6.33108	Sema3f/Nrp2	2
GO:1902083	negative regulation of peptidyl-cysteine S-nitrosylation	biological process	2/1097	5/17363	0.0350862	0.28964	0.260404	6.33108	Snta1/Dmd	2
GO:1903054	negative regulation of extracellular matrix organization	biological process	2/1097	5/17363	0.0350862	0.28964	0.260404	6.33108	Cst3/Dpp4	2
GO:1903352	L-ornithine transmembrane transport	biological process	2/1097	5/17363	0.0350862	0.28964	0.260404	6.33108	Slc7a3/Slc25a2	2
GO:1903753	negative regulation of p38MAPK cascade	biological process	2/1097	5/17363	0.0350862	0.28964	0.260404	6.33108	Ptpn22/Dlg1	2
GO:1904393	regulation of skeletal muscle acetylcholine-gated channel clustering	biological process	2/1097	5/17363	0.0350862	0.28964	0.260404	6.33108	Ptn/Lrp4	2
GO:1904398	positive regulation of neuromuscular junction development	biological process	2/1097	5/17363	0.0350862	0.28964	0.260404	6.33108	Ptn/Lrp4	2
GO:1904502	regulation of lipophagy	biological process	2/1097	5/17363	0.0350862	0.28964	0.260404	6.33108	Sptlc2/Adrb2	2
GO:1904504	positive regulation of lipophagy	biological process	2/1097	5/17363	0.0350862	0.28964	0.260404	6.33108	Sptlc2/Adrb2	2
GO:1990791	dorsal root ganglion development	biological process	2/1097	5/17363	0.0350862	0.28964	0.260404	6.33108	Nrp2/Rapgef3	2
GO:2000564	regulation of CD8-positive, alpha-beta T cell proliferation	biological process	2/1097	5/17363	0.0350862	0.28964	0.260404	6.33108	RT1-S3/Ptpn22	2
GO:0061326	renal tubule development	biological process	12/1097	106/17363	0.0352065	0.28964	0.260404	1.79182	Lgr5/Pbx1/Eya1/Mtss1/Bmp4/Sall1/Wnt2b/Wnt6/Wnk4/Fat4/Dlg1/Foxd1	12
GO:0006171	cAMP biosynthetic process	biological process	14/1097	130/17363	0.0352302	0.28964	0.260404	1.70452	Wfs1/Ptger3/Gucy1a3/Htr1b/Lpar1/Ntrk3/Npr3/Adrb2/Akap12/Ramp1/Ramp2/Adm/Cap2/Galr2	14
GO:1903037	regulation of leukocyte cell-cell adhesion	biological process	27/1097	296/17363	0.0352572	0.28964	0.260404	1.44374	Prdm1/RT1-S3/Pik3r6/Efnb1/Gpnmb/Ets1/Bmp4/Efnb3/Dicer1/Tnfrsf21/Il7/Lgals9/Gnrh1/Ptpn6/Pde5a/Efnb2/Prkcq/Stat5b/Ptpn22/Igf2/Tnfsf18/Dpp4/Dlg1/Cd86/Cd59/Cd300a/Pag1	27
GO:0042303	molting cycle	biological process	13/1097	118/17363	0.0353793	0.28964	0.260404	1.74373	Hpse/Tgfb2/Lgr5/Dicer1/Lrp4/Fgfr2/Nfatc1/Celsr1/Mysm1/Eda/Apcdd1/Wnt10a/Wnt10b	13
GO:0042633	hair cycle	biological process	13/1097	118/17363	0.0353793	0.28964	0.260404	1.74373	Hpse/Tgfb2/Lgr5/Dicer1/Lrp4/Fgfr2/Nfatc1/Celsr1/Mysm1/Eda/Apcdd1/Wnt10a/Wnt10b	13
GO:0007043	cell-cell junction assembly	biological process	10/1097	83/17363	0.0359551	0.28964	0.260404	1.90695	Cldn1/Pkp4/Gjb2/Itgb1/Cdh5/Ocln/Ramp2/Rock1/Ace2/Dlg1	10
GO:1903524	positive regulation of blood circulation	biological process	10/1097	83/17363	0.0359551	0.28964	0.260404	1.90695	Tgfb2/Hrh1/Adra1a/Ptger3/Pde5a/Adrb2/Adm/Ace2/Scn3b/Adra1b	10
GO:0006684	sphingomyelin metabolic process	biological process	3/1097	12/17363	0.0360083	0.28964	0.260404	3.95693	Smpd3/Sgms2/Sptlc2	3
GO:0009125	nucleoside monophosphate catabolic process	biological process	3/1097	12/17363	0.0360083	0.28964	0.260404	3.95693	Nudt4/Nt5c1a/Hprt1	3
GO:0032486	Rap protein signal transduction	biological process	3/1097	12/17363	0.0360083	0.28964	0.260404	3.95693	Rapgef2/Rap2a/Rapgef3	3
GO:0033004	negative regulation of mast cell activation	biological process	3/1097	12/17363	0.0360083	0.28964	0.260404	3.95693	Lgals9/Fer/Cd300a	3
GO:0045161	neuronal ion channel clustering	biological process	3/1097	12/17363	0.0360083	0.28964	0.260404	3.95693	Myoc/Cntn2/Kcnip2	3
GO:0046929	negative regulation of neurotransmitter secretion	biological process	3/1097	12/17363	0.0360083	0.28964	0.260404	3.95693	Ppp1r9a/Fmr1/Asic1	3
GO:0051798	positive regulation of hair follicle development	biological process	3/1097	12/17363	0.0360083	0.28964	0.260404	3.95693	Hpse/Tgfb2/Wnt10b	3
GO:0060363	cranial suture morphogenesis	biological process	3/1097	12/17363	0.0360083	0.28964	0.260404	3.95693	Tgfb2/Bmp4/Fgfr2	3
GO:0070102	interleukin-6-mediated signaling pathway	biological process	3/1097	12/17363	0.0360083	0.28964	0.260404	3.95693	Fer/Gab1/Zcchc11	3
GO:0072178	nephric duct morphogenesis	biological process	3/1097	12/17363	0.0360083	0.28964	0.260404	3.95693	Epha7/Bmp4/Efnb2	3
GO:0072578	neurotransmitter-gated ion channel clustering	biological process	3/1097	12/17363	0.0360083	0.28964	0.260404	3.95693	Glrb/Lrrtm4/Nrxn1	3
GO:1902306	negative regulation of sodium ion transmembrane transport	biological process	3/1097	12/17363	0.0360083	0.28964	0.260404	3.95693	Slc9a3r1/Atp1a2/Stk39	3
GO:1904386	response to L-phenylalanine derivative	biological process	3/1097	12/17363	0.0360083	0.28964	0.260404	3.95693	Txn1/Gclm/Rapgef3	3
GO:0051146	striated muscle cell differentiation	biological process	27/1097	297/17363	0.0365464	0.293201	0.263605	1.43888	Atg5/Cxadr/Hdac9/Bmp4/Tmod2/Dicer1/Akap13/Itgb1/Adgrb3/Nexn/Sorbs2/Efnb2/Rb1/Casq2/Neu2/Igf2/Stim1/Rarb/Fhod3/Tnnt2/P2rx2/Myoz1/Bves/Dmd/Met/Cav2/Wnt10b	27
GO:0019058	viral life cycle	biological process	19/1097	193/17363	0.0365721	0.293201	0.263605	1.55817	Atg5/Cldn1/Mx2/Rsad2/Plscr1/Trim35/Eps15/Dicer1/Lgals9/Trim5/Trim21/Stom/Dpp4/Ace2/Oas1b/Fmr1/Cav2/Bst2/Pi4ka	19
GO:0007157	heterophilic cell-cell adhesion via plasma membrane cell adhesion molecules	biological process	7/1097	50/17363	0.0365915	0.293201	0.263605	2.21588	Cxadr/Tenm3/Cadm1/Tenm2/Fat4/Cadm2/Nrxn1	7
GO:0090174	organelle membrane fusion	biological process	15/1097	143/17363	0.0367449	0.294053	0.264371	1.66025	Snap29/Vamp4/Stx8/Stxbp6/Stx17/Tbc1d4/Tbck/Tbc1d8/Stx7/Syt12/Syt8/Grik5/Spg11/Samd9/Cav2	15
GO:0021879	forebrain neuron differentiation	biological process	9/1097	72/17363	0.0369269	0.294381	0.264666	1.97846	Phlda1/Cntn2/Ptger3/Dicer1/Sall1/Fgfr2/Rapgef2/Robo2/Nrp2	9
GO:0060411	cardiac septum morphogenesis	biological process	9/1097	72/17363	0.0369269	0.294381	0.264666	1.97846	Tgfb2/Chd7/Bmp4/Dhrs3/Fgfr2/Nfatc1/Fzd2/Rarb/Nrp2	9
GO:0072171	mesonephric tubule morphogenesis	biological process	9/1097	72/17363	0.0369269	0.294381	0.264666	1.97846	Pbx1/Eya1/Bmp4/Sall1/Wnt2b/Wnt6/Fat4/Dlg1/Foxd1	9
GO:0045445	myoblast differentiation	biological process	11/1097	95/17363	0.0369973	0.294506	0.264779	1.83268	Csrp2/Bmp4/Dicer1/Rb1/Hmgcr/Neu2/Pik3r1/Epas1/Mapk12/Wnt10b/Igfbp3	11
GO:0072507	divalent inorganic cation homeostasis	biological process	41/1097	487/17363	0.0370963	0.294506	0.264779	1.33252	Smpd3/Atg5/Slc8b1/Slc8a2/Tgfb2/Prkd1/Wfs1/Chd7/Atp1a2/Tmem64/Mtss1/Adra1a/Bmp4/Ptger3/Anxa6/Itgb1/Cemip/Lpar1/P2ry1/Ptpn6/Casq2/Gpr157/Inpp4b/Gstm2/Stim1/Fxyd1/Pygm/Fzd2/Hexb/Adm/Trpc5/Dmd/Kdr/Kiss1/Npff/Slc25a23/Cacna1a/Jak2/Adra1b/Slc24a3/Galr2	41
GO:0051701	interaction with host	biological process	14/1097	131/17363	0.0372498	0.294506	0.264779	1.69151	Cldn1/Trim35/Eps15/Gucy1a3/Lgals9/Fbln1/Fuca2/Trim5/Trim21/Ntrk3/Dpp4/Ace2/Serpinb9/Cav2	14
GO:0030858	positive regulation of epithelial cell differentiation	biological process	8/1097	61/17363	0.0372721	0.294506	0.264779	2.07577	Trim16/Ncoa3/Cdkn2b/Bmp4/Cdh5/Bmp6/H2afy2/Wnt10b	8
GO:0035272	exocrine system development	biological process	8/1097	61/17363	0.0372721	0.294506	0.264779	2.07577	Tfcp2l1/Tgfb2/Cst3/Fgfr2/Igf2/Eda/Clcn2/Met	8
GO:0042446	hormone biosynthetic process	biological process	8/1097	61/17363	0.0372721	0.294506	0.264779	2.07577	Por/Pde8b/Scp2/Bmp6/Igf2/Dab2/Duox1/Cacna1a	8
GO:0072376	protein activation cascade	biological process	8/1097	61/17363	0.0372721	0.294506	0.264779	2.07577	Crp/Serping1/Fbln1/F13a1/Cfh/Cd59/C3/Cfb	8
GO:0001657	ureteric bud development	biological process	12/1097	107/17363	0.0374702	0.295698	0.26585	1.77507	Pbx1/Eya1/Bmp4/Sall1/Wnt2b/Fgfr2/Wnt6/Rarb/Fat4/Robo2/Dlg1/Foxd1	12
GO:0072009	nephron epithelium development	biological process	13/1097	119/17363	0.0375185	0.295706	0.265857	1.72908	Pbx1/Eya1/Mtss1/Bmp4/Sall1/Magi2/Wnt2b/Wnt6/Wnk4/Fat4/Dlg1/Foxd1/Lamb2	13
GO:0010996	response to auditory stimulus	biological process	5/1097	30/17363	0.0380555	0.29881	0.268648	2.63795	Stra6/Ercc8/Usp53/Nrxn2/Nrxn1	5
GO:0042572	retinol metabolic process	biological process	5/1097	30/17363	0.0380555	0.29881	0.268648	2.63795	Rbp1/Dhrs3/Aldh1a1/Cyp1b1/Aldh1a3	5
GO:0042634	regulation of hair cycle	biological process	5/1097	30/17363	0.0380555	0.29881	0.268648	2.63795	Hpse/Tgfb2/Nfatc1/Mysm1/Wnt10b	5
GO:0050920	regulation of chemotaxis	biological process	19/1097	194/17363	0.0382445	0.299917	0.269643	1.55014	Slc8b1/St6gal1/Prkd1/Plxna2/Thbs4/Lgals9/Lpar1/Efnb2/Dapk2/Sema3f/Ntrk3/Rarres2/Slit1/Tnfsf18/Robo2/Ptprj/Kdr/Nbl1/Met	19
GO:0072028	nephron morphogenesis	biological process	10/1097	84/17363	0.0385999	0.301948	0.271469	1.88425	Pbx1/Eya1/Bmp4/Sall1/Wnt2b/Wnt6/Wnk4/Fat4/Dlg1/Foxd1	10
GO:2001057	reactive nitrogen species metabolic process	biological process	10/1097	84/17363	0.0385999	0.301948	0.271469	1.88425	Crp/Smpd3/Por/Tlr6/Mapk9/Hrh1/Clu/Marc2/Cyp1b1/Jak2	10
GO:0010001	glial cell differentiation	biological process	22/1097	233/17363	0.0388533	0.30355	0.27291	1.49446	Plp1/Myoc/Hdac11/Cntn2/Bmp4/Dicer1/Tnfrsf21/Arhgef10/Nab1/Lpar1/Clu/Fgfr3/Gpr157/Ntrk3/Aspa/Sox5/Olig2/Ptprj/Dmd/Mmp24/Lamb2/Met	22
GO:0001909	leukocyte mediated cytotoxicity	biological process	11/1097	96/17363	0.0395013	0.308229	0.277116	1.81359	RT1-S3/Pik3r6/Lgals9/Ptpn6/Stx7/Cadm1/Stat5b/Igf2/Serpinb9/Rab27a/Clec12b	11
GO:0072163	mesonephric epithelium development	biological process	12/1097	108/17363	0.0398346	0.308618	0.277466	1.75863	Pbx1/Eya1/Bmp4/Sall1/Wnt2b/Fgfr2/Wnt6/Rarb/Fat4/Robo2/Dlg1/Foxd1	12
GO:0072164	mesonephric tubule development	biological process	12/1097	108/17363	0.0398346	0.308618	0.277466	1.75863	Pbx1/Eya1/Bmp4/Sall1/Wnt2b/Fgfr2/Wnt6/Rarb/Fat4/Robo2/Dlg1/Foxd1	12
GO:0030041	actin filament polymerization	biological process	16/1097	157/17363	0.0398651	0.308618	0.277466	1.61302	Cobl/Sptbn1/Wasl/Ppp1r9a/Mtss1/Tmod2/Vil1/Fer/Fchsd2/Gmfg/Iqgap2/Bbs4/Fhod3/Was/Cdc42ep3/Dlg1	16
GO:0000272	polysaccharide catabolic process	biological process	4/1097	21/17363	0.0400636	0.308618	0.277466	3.0148	Stbd1/Ppp1r3b/Pygm/Adra1b	4
GO:0031664	regulation of lipopolysaccharide-mediated signaling pathway	biological process	4/1097	21/17363	0.0400636	0.308618	0.277466	3.0148	Prdm1/Bmp6/Trim5/Zcchc11	4
GO:0032331	negative regulation of chondrocyte differentiation	biological process	4/1097	21/17363	0.0400636	0.308618	0.277466	3.0148	Efemp1/Gli2/Bmp4/Rarb	4
GO:0042573	retinoic acid metabolic process	biological process	4/1097	21/17363	0.0400636	0.308618	0.277466	3.0148	Stra6/Rbp1/Aldh1a1/Aldh1a3	4
GO:0045606	positive regulation of epidermal cell differentiation	biological process	4/1097	21/17363	0.0400636	0.308618	0.277466	3.0148	Trim16/Ncoa3/Bmp4/H2afy2	4
GO:0048532	anatomical structure arrangement	biological process	4/1097	21/17363	0.0400636	0.308618	0.277466	3.0148	Sema3f/Kcna2/Nrp2/Dmd	4
GO:0051797	regulation of hair follicle development	biological process	4/1097	21/17363	0.0400636	0.308618	0.277466	3.0148	Hpse/Tgfb2/Mysm1/Wnt10b	4
GO:0009166	nucleotide catabolic process	biological process	7/1097	51/17363	0.0401923	0.308618	0.277466	2.17243	Nudt4/Pde1c/Nudt16/Pde5a/Entpd4/Pde3a/Hprt1	7
GO:0032941	secretion by tissue	biological process	7/1097	51/17363	0.0401923	0.308618	0.277466	2.17243	Atg5/Oprk1/Wnk1/Npr3/Wnk4/Stk39/Chrm3	7
GO:0036465	synaptic vesicle recycling	biological process	7/1097	51/17363	0.0401923	0.308618	0.277466	2.17243	Fgf14/Eps15/Amph/Cltb/Syt8/Dnm3/Dnajc6	7
GO:0071222	cellular response to lipopolysaccharide	biological process	20/1097	208/17363	0.0402666	0.308809	0.277638	1.5219	Prdm1/Bcr/Mapk9/Spon2/Map2k3/Oprk1/Cmpk2/Plscr1/Ptger3/Bmp6/Trim5/Hmgcs2/Ptpn22/Epas1/Cfh/Irgm/Cd86/Fcgr2b/Zcchc11/Jak2	20
GO:0051098	regulation of binding	biological process	32/1097	367/17363	0.0404462	0.30925	0.278034	1.38007	Tgfb2/Epb41l5/Runx1t1/Plscr1/Dact1/Ica1/Lrpap1/Bmp4/Ebf2/Txn1/Lgals9/P2ry1/Rb1/Ctbp2/Habp4/Adrb2/Dnajb2/Zfp90/Rapgef2/Dtx3l/Parp9/Tnfsf18/Dab2/Ccl6/Rock1/Plcl1/Tmem173/Zbtb7c/Met/Fmr1/Rapgef3/Jak2	32
GO:0046718	viral entry into host cell	biological process	8/1097	62/17363	0.0405217	0.30925	0.278034	2.04229	Cldn1/Eps15/Lgals9/Trim5/Trim21/Dpp4/Ace2/Cav2	8
GO:0048286	lung alveolus development	biological process	8/1097	62/17363	0.0405217	0.30925	0.278034	2.04229	Pkdcc/Stra6/Bmp4/Hs6st1/Fgfr2/Fgfr3/Epas1/Kdr	8
GO:0060997	dendritic spine morphogenesis	biological process	8/1097	62/17363	0.0405217	0.30925	0.278034	2.04229	Kalrn/Epha5/Pafah1b1/Wasl/Sipa1l1/Ppp1r9a/Ngef/Dnm3	8
GO:0048592	eye morphogenesis	biological process	17/1097	170/17363	0.0407226	0.310405	0.279072	1.58277	Prdm1/Efemp1/Pou2f1/Stra6/Bmp4/Col8a2/Ptn/Tenm3/Fgfr3/Aldh1a1/Ppp2r3a/Rarb/Bbs4/Ccdc66/Kdr/Aldh1a3/Hcn1	17
GO:0016525	negative regulation of angiogenesis	biological process	10/1097	85/17363	0.0413758	0.314235	0.282516	1.86208	Stard13/Optc/Meox2/Ptn/Adgrb3/Thbs4/Adgrb2/Col4a3/Adrb2/Rock1	10
GO:0048525	negative regulation of viral process	biological process	10/1097	85/17363	0.0413758	0.314235	0.282516	1.86208	Mx2/Rsad2/Plscr1/Pou2f3/Trim35/Fbln1/Trim5/Trim21/Oas1b/Bst2	10
GO:0060998	regulation of dendritic spine development	biological process	10/1097	85/17363	0.0413758	0.314235	0.282516	1.86208	Kalrn/Pafah1b1/Cdkl5/Sipa1l1/Ppp1r9a/Lpar1/Ngef/Dnm3/Foxo6/Fmr1	10
GO:0061448	connective tissue development	biological process	24/1097	261/17363	0.0417108	0.316395	0.284458	1.45542	Por/Tgfb2/Efemp1/Pkdcc/Sulf2/Itgb8/Gli2/Creb5/Bmp4/Dicer1/Osr2/Ebf2/Bmp6/Wnt2b/Hoxc4/Fgfr3/Hmgcs2/Rarb/Bbs4/Sox5/Rspo2/Foxd1/Axin2/Wnt10b	24
GO:0061025	membrane fusion	biological process	20/1097	209/17363	0.0419989	0.316917	0.284927	1.51461	Snap29/Mx1/Mx2/Vamp4/Stx8/Stxbp6/Stx17/Gdap1/Tbc1d4/Tbck/Tbc1d8/Stx7/Syt12/Syt8/Grik5/Spg11/Dnm3/Bloc1s6/Samd9/Cav2	20
GO:0070371	ERK1 and ERK2 cascade	biological process	27/1097	301/17363	0.0420594	0.316917	0.284927	1.41976	Phlpp1/Slc9a3r1/Atf3/Epha7/Gpnmb/Adra1a/Bmp4/Spry2/Ndrg2/Lgals9/Fbln1/P2ry1/Ptpn6/Hmgcr/Fgfr2/Fgfr3/Ptpn22/Ackr3/Rapgef2/Dab2/Ccl6/Ace2/Dlg1/Dmd/Kdr/C3/Nrxn1	27
GO:0097530	granulocyte migration	biological process	13/1097	121/17363	0.0420695	0.316917	0.284927	1.7005	Cxadr/Tgfb2/Hrh1/Ptger3/Thbs4/Dapk2/Rarres2/Tnfsf18/Ccl6/Ptprj/Itga9/Itga1/Cd300a	13
GO:0006720	isoprenoid metabolic process	biological process	11/1097	97/17363	0.0421207	0.316917	0.284927	1.7949	Stra6/Rbp1/Dhrs3/Hmgcr/Aldh1a1/Phyh/Hmgcs2/Rarres2/Pde3a/Cyp1b1/Aldh1a3	11
GO:0021536	diencephalon development	biological process	11/1097	97/17363	0.0421207	0.316917	0.284927	1.7949	Tbx19/Ptchd1/Ncoa1/Gli2/Ets1/Bmp4/Ptn/Sall1/Olig2/Nrp2/Aldh1a3	11
GO:0030516	regulation of axon extension	biological process	11/1097	97/17363	0.0421207	0.316917	0.284927	1.7949	Pafah1b1/Rufy3/Cdkl5/Mapt/Plxna2/Sema3f/Ntrk3/Slit1/Trpc5/Gdi1/Cdkl3	11
GO:0050868	negative regulation of T cell activation	biological process	12/1097	109/17363	0.0423016	0.316917	0.284927	1.7425	Gpnmb/Bmp4/Tnfrsf21/Lgals9/Gnrh1/Ptpn6/Pde5a/Ptpn22/Tnfsf18/Dlg1/Cd300a/Pag1	12
GO:0046685	response to arsenic-containing substance	biological process	6/1097	41/17363	0.0424494	0.316917	0.284927	2.31625	Cpeb2/Rnf4/Hsd17b3/As3mt/Cyp1b1/Met	6
GO:0071354	cellular response to interleukin-6	biological process	6/1097	41/17363	0.0424494	0.316917	0.284927	2.31625	Crp/St3gal6/Fer/Gab1/Zcchc11/Met	6
GO:0032943	mononuclear cell proliferation	biological process	26/1097	288/17363	0.0425251	0.316917	0.284927	1.42889	Prdm1/RT1-S3/Lst1/St6gal1/Efnb1/Gpnmb/Bmp4/Tnfrsf21/Il7/Lgals9/Gnrh1/Ptpn6/Pde5a/Inpp5d/Prkcq/Stat5b/Ptpn22/Igf2/Tnfsf18/Dlg1/Cd86/Cd59/Fcgr2b/Hprt1/Ccnd3/Cd300a	26
GO:0007188	adenylate cyclase-modulating G-protein coupled receptor signaling pathway	biological process	15/1097	146/17363	0.0429118	0.316917	0.284927	1.62613	Slc9a3r1/Oprk1/Adra1a/Ptger3/Htr1b/Lpar1/Adra2b/P2ry1/Npr3/Adrb2/Rapgef2/Chrm3/Gnai1/Adra1b/Galr2	15
GO:0006721	terpenoid metabolic process	biological process	9/1097	74/17363	0.0429412	0.316917	0.284927	1.92499	Stra6/Rbp1/Dhrs3/Hmgcr/Aldh1a1/Rarres2/Pde3a/Cyp1b1/Aldh1a3	9
GO:0046427	positive regulation of JAK-STAT cascade	biological process	9/1097	74/17363	0.0429412	0.316917	0.284927	1.92499	Stra6/Fgfr3/Parp9/Osm/Agap2/Tnfsf18/Cyp1b1/Cd300a/Jak2	9
GO:0140029	exocytic process	biological process	9/1097	74/17363	0.0429412	0.316917	0.284927	1.92499	Snap29/Pclo/Grik5/Stxbp3/Kcnb1/Nrxn1/Unc13c/Cd300a/LOC103689971	9
GO:1904894	positive regulation of STAT cascade	biological process	9/1097	74/17363	0.0429412	0.316917	0.284927	1.92499	Stra6/Fgfr3/Parp9/Osm/Agap2/Tnfsf18/Cyp1b1/Cd300a/Jak2	9
GO:0045920	negative regulation of exocytosis	biological process	5/1097	31/17363	0.0430997	0.316917	0.284927	2.55286	Bcr/Lgals9/Stxbp3/Cd300a/Fmr1	5
GO:0045940	positive regulation of steroid metabolic process	biological process	5/1097	31/17363	0.0430997	0.316917	0.284927	2.55286	Por/Scp2/Bmp6/Igf2/Dab2	5
GO:0048333	mesodermal cell differentiation	biological process	5/1097	31/17363	0.0430997	0.316917	0.284927	2.55286	Itgb4/Eya1/Bmp4/Itgb1/Fgfr2	5
GO:0051647	nucleus localization	biological process	5/1097	31/17363	0.0430997	0.316917	0.284927	2.55286	Pafah1b1/Slc9a3r1/Tacc2/Slit1/Dmd	5
GO:0097120	receptor localization to synapse	biological process	5/1097	31/17363	0.0430997	0.316917	0.284927	2.55286	Kalrn/Dlg3/Stx7/Dlg1/Nrxn1	5
GO:0021953	central nervous system neuron differentiation	biological process	20/1097	210/17363	0.0437847	0.316917	0.284927	1.5074	Pafah1b1/Phlda1/Gli2/Cntn2/Ptger3/Dicer1/Cdh11/Sall1/Gba2/Fgfr2/Arhgef28/Rapgef2/Sox5/Olig2/Robo2/Nrp2/Hprt1/Nrxn1/Cacna1a/Met	20
GO:1901214	regulation of neuron death	biological process	31/1097	356/17363	0.0437923	0.316917	0.284927	1.37826	Tlr6/Tgfb2/Tp53bp2/Egln3/Wfs1/Mapt/Epha7/Gpnmb/Rapsn/Rras2/Ppp1r13b/Nqo1/Gclm/Efnb2/Clu/Fgfr3/Mdk/Optn/Grik5/Gpr75/Agap2/Nrbp2/Rock1/Fcgr2b/Kdr/Kcnb1/Cntfr/Cacna1a/Itga1/Fmr1/Jak2	31
GO:0007259	JAK-STAT cascade	biological process	16/1097	159/17363	0.0439452	0.316917	0.284927	1.59273	Stra6/Gfra2/Fer/Fgfr3/Stat5b/Inpp5f/Lrrtm4/Flrt1/Parp9/Osm/Agap2/Tnfsf18/Lrrc4c/Cyp1b1/Cd300a/Jak2	16
GO:0097696	STAT cascade	biological process	16/1097	159/17363	0.0439452	0.316917	0.284927	1.59273	Stra6/Gfra2/Fer/Fgfr3/Stat5b/Inpp5f/Lrrtm4/Flrt1/Parp9/Osm/Agap2/Tnfsf18/Lrrc4c/Cyp1b1/Cd300a/Jak2	16
GO:0016101	diterpenoid metabolic process	biological process	8/1097	63/17363	0.0439543	0.316917	0.284927	2.00987	Stra6/Rbp1/Dhrs3/Aldh1a1/Rarres2/Pde3a/Cyp1b1/Aldh1a3	8
GO:0060986	endocrine hormone secretion	biological process	8/1097	63/17363	0.0439543	0.316917	0.284927	2.00987	Oprk1/Bmp6/Dab2/Rab11fip3/Foxd1/Kiss1/Rab11fip5/Rab11fip1	8
GO:0001523	retinoid metabolic process	biological process	7/1097	52/17363	0.0440162	0.316917	0.284927	2.13065	Stra6/Rbp1/Dhrs3/Aldh1a1/Rarres2/Cyp1b1/Aldh1a3	7
GO:0045773	positive regulation of axon extension	biological process	7/1097	52/17363	0.0440162	0.316917	0.284927	2.13065	Pafah1b1/Rufy3/Cdkl5/Mapt/Ntrk3/Trpc5/Gdi1	7
GO:0051893	regulation of focal adhesion assembly	biological process	7/1097	52/17363	0.0440162	0.316917	0.284927	2.13065	Phldb2/Epb41l5/Myoc/Rock1/Ptprj/Kdr/Apod	7
GO:0090109	regulation of cell-substrate junction assembly	biological process	7/1097	52/17363	0.0440162	0.316917	0.284927	2.13065	Phldb2/Epb41l5/Myoc/Rock1/Ptprj/Kdr/Apod	7
GO:0016079	synaptic vesicle exocytosis	biological process	10/1097	86/17363	0.044285	0.316917	0.284927	1.84043	Snap29/Pclo/Stx7/Apba2/Syt12/Syt8/Grik5/Cacna1a/Unc13c/Fmr1	10
GO:0030193	regulation of blood coagulation	biological process	10/1097	86/17363	0.044285	0.316917	0.284927	1.84043	Hpse/Tec/Abat/Tc2n/Serping1/Enpp4/Ptger3/Prkcq/Adrb2/Ptprj	10
GO:1900046	regulation of hemostasis	biological process	10/1097	86/17363	0.044285	0.316917	0.284927	1.84043	Hpse/Tec/Abat/Tc2n/Serping1/Enpp4/Ptger3/Prkcq/Adrb2/Ptprj	10
GO:0007614	short-term memory	biological process	3/1097	13/17363	0.0446662	0.316917	0.284927	3.65255	Rcan2/Pde5a/Mdk	3
GO:0009068	aspartate family amino acid catabolic process	biological process	3/1097	13/17363	0.0446662	0.316917	0.284927	3.65255	Tdh/Mat1a/Gcat	3
GO:0010642	negative regulation of platelet-derived growth factor receptor signaling pathway	biological process	3/1097	13/17363	0.0446662	0.316917	0.284927	3.65255	Slc9a3r1/Ptprj/Apod	3
GO:0031054	pre-miRNA processing	biological process	3/1097	13/17363	0.0446662	0.316917	0.284927	3.65255	Dicer1/Ago3/Zcchc11	3
GO:0031223	auditory behavior	biological process	3/1097	13/17363	0.0446662	0.316917	0.284927	3.65255	Stra6/Nrxn2/Nrxn1	3
GO:0032099	negative regulation of appetite	biological process	3/1097	13/17363	0.0446662	0.316917	0.284927	3.65255	Nenf/Bbs4/Npff	3
GO:0032275	luteinizing hormone secretion	biological process	3/1097	13/17363	0.0446662	0.316917	0.284927	3.65255	Oprk1/Foxd1/Kiss1	3
GO:0034162	toll-like receptor 9 signaling pathway	biological process	3/1097	13/17363	0.0446662	0.316917	0.284927	3.65255	Rsad2/Ptpn22/Lilrb3a	3
GO:0038065	collagen-activated signaling pathway	biological process	3/1097	13/17363	0.0446662	0.316917	0.284927	3.65255	Col4a3/Col4a5/Gp6	3
GO:0042635	positive regulation of hair cycle	biological process	3/1097	13/17363	0.0446662	0.316917	0.284927	3.65255	Hpse/Tgfb2/Wnt10b	3
GO:0045136	development of secondary sexual characteristics	biological process	3/1097	13/17363	0.0446662	0.316917	0.284927	3.65255	Areg/Ncoa3/Stat5b	3
GO:0045906	negative regulation of vasoconstriction	biological process	3/1097	13/17363	0.0446662	0.316917	0.284927	3.65255	Dock5/Arhgap42/Adm	3
GO:0060391	positive regulation of SMAD protein import into nucleus	biological process	3/1097	13/17363	0.0446662	0.316917	0.284927	3.65255	Bmp4/Bmp6/Dab2	3
GO:0060576	intestinal epithelial cell development	biological process	3/1097	13/17363	0.0446662	0.316917	0.284927	3.65255	Prdm1/Klf5/Dicer1	3
GO:0060670	branching involved in labyrinthine layer morphogenesis	biological process	3/1097	13/17363	0.0446662	0.316917	0.284927	3.65255	Llgl2/Fgfr2/Adm	3
GO:0071340	skeletal muscle acetylcholine-gated channel clustering	biological process	3/1097	13/17363	0.0446662	0.316917	0.284927	3.65255	Rapsn/Ptn/Lrp4	3
GO:0072015	glomerular visceral epithelial cell development	biological process	3/1097	13/17363	0.0446662	0.316917	0.284927	3.65255	Bmp4/Magi2/Lamb2	3
GO:0090179	planar cell polarity pathway involved in neural tube closure	biological process	3/1097	13/17363	0.0446662	0.316917	0.284927	3.65255	Sfrp5/Celsr1/Fzd2	3
GO:0090331	negative regulation of platelet aggregation	biological process	3/1097	13/17363	0.0446662	0.316917	0.284927	3.65255	Abat/Ptger3/Adrb2	3
GO:1900115	extracellular regulation of signal transduction	biological process	3/1097	13/17363	0.0446662	0.316917	0.284927	3.65255	Lrpap1/Il18bp/Nbl1	3
GO:1900116	extracellular negative regulation of signal transduction	biological process	3/1097	13/17363	0.0446662	0.316917	0.284927	3.65255	Lrpap1/Il18bp/Nbl1	3
GO:1901626	regulation of postsynaptic membrane organization	biological process	3/1097	13/17363	0.0446662	0.316917	0.284927	3.65255	Rapsn/Ptn/Lrp4	3
GO:1904469	positive regulation of tumor necrosis factor secretion	biological process	3/1097	13/17363	0.0446662	0.316917	0.284927	3.65255	Ifih1/Ddx58/Lgals9	3
GO:2000095	regulation of Wnt signaling pathway, planar cell polarity pathway	biological process	3/1097	13/17363	0.0446662	0.316917	0.284927	3.65255	Dact1/Sfrp5/Dab2	3
GO:0045778	positive regulation of ossification	biological process	11/1097	98/17363	0.0448574	0.317664	0.285599	1.77658	Tgfb2/Gdpd2/Prkd1/Pkdcc/Bmp4/Osr2/Bmp6/Acvr2b/Fgfr3/Adrb2/Wnt10b	11
GO:0034341	response to interferon-gamma	biological process	12/1097	110/17363	0.0448729	0.317664	0.285599	1.72666	Cldn1/Nub1/Lgals9/Trim21/Parp9/Kynu/Ccl6/Cfh/Irgm/Cd86/Bst2/Jak2	12
GO:0046058	cAMP metabolic process	biological process	16/1097	160/17363	0.046093	0.325932	0.293032	1.58277	Wfs1/Ptger3/Gucy1a3/Pde1c/Htr1b/Lpar1/Ntrk3/Npr3/Adrb2/Akap12/Ramp1/Ramp2/Pde3a/Adm/Cap2/Galr2	16
GO:0033135	regulation of peptidyl-serine phosphorylation	biological process	14/1097	135/17363	0.0461582	0.326025	0.293116	1.64139	Prkd1/Crebl2/Spry2/Txn1/Gfra2/Ntrk3/Inpp5f/Osm/Irgm/Plcl1/Dmd/Nrxn1/Met/Rapgef3	14
GO:0007204	positive regulation of cytosolic calcium ion concentration	biological process	27/1097	304/17363	0.046582	0.326196	0.29327	1.40575	Atg5/Slc8b1/Slc8a2/Tgfb2/Prkd1/Chd7/Adra1a/Bmp4/Ptger3/Cemip/Lpar1/P2ry1/Ptpn6/Casq2/Gpr157/Gstm2/Fzd2/Adm/Trpc5/Dmd/Kdr/Kiss1/Npff/Cacna1a/Jak2/Adra1b/Galr2	27
GO:0001539	cilium or flagellum-dependent cell motility	biological process	4/1097	22/17363	0.0465995	0.326196	0.29327	2.87777	Ccdc39/Rsph9/Bbs4/Tekt3	4
GO:0031290	retinal ganglion cell axon guidance	biological process	4/1097	22/17363	0.0465995	0.326196	0.29327	2.87777	Epha7/Slit1/Robo2/Zic2	4
GO:0035886	vascular smooth muscle cell differentiation	biological process	4/1097	22/17363	0.0465995	0.326196	0.29327	2.87777	Klf5/Cth/Ramp2/Adm	4
GO:0042053	regulation of dopamine metabolic process	biological process	4/1097	22/17363	0.0465995	0.326196	0.29327	2.87777	Abat/Epas1/Maob/Hprt1	4
GO:0060285	cilium-dependent cell motility	biological process	4/1097	22/17363	0.0465995	0.326196	0.29327	2.87777	Ccdc39/Rsph9/Bbs4/Tekt3	4
GO:0060438	trachea development	biological process	4/1097	22/17363	0.0465995	0.326196	0.29327	2.87777	Bmp4/Hydin/Eda/Rspo2	4
GO:0060602	branch elongation of an epithelium	biological process	4/1097	22/17363	0.0465995	0.326196	0.29327	2.87777	Areg/Bmp4/Spry2/Fgfr2	4
GO:0120032	regulation of plasma membrane bounded cell projection assembly	biological process	17/1097	173/17363	0.0467751	0.32706	0.294046	1.55532	Atg5/Cobl/Rab3ip/Wasl/Klf5/Ppp1r9a/Rala/Fer/Prkcq/Arap1/Bbs4/Dnm3/Tenm2/Was/Cdc42ep3/Nrxn1/Fmr1	17
GO:0006687	glycosphingolipid metabolic process	biological process	6/1097	42/17363	0.0469845	0.327062	0.294049	2.2611	Itgb8/B4galt6/Gba2/Neu2/Aldh5a1/Hexb	6
GO:0048488	synaptic vesicle endocytosis	biological process	6/1097	42/17363	0.0469845	0.327062	0.294049	2.2611	Eps15/Amph/Cltb/Syt8/Dnm3/Dnajc6	6
GO:1901385	regulation of voltage-gated calcium channel activity	biological process	6/1097	42/17363	0.0469845	0.327062	0.294049	2.2611	Ehd3/Fgf14/S100a1/Dmd/Cacna1a/Fmr1	6
GO:1903573	negative regulation of response to endoplasmic reticulum stress	biological process	6/1097	42/17363	0.0469845	0.327062	0.294049	2.2611	Usp25/Wfs1/Creb3l1/Clu/Crebrf/Yod1	6
GO:0043270	positive regulation of ion transport	biological process	26/1097	291/17363	0.0471977	0.328181	0.295054	1.41416	Tesc/Abat/Mapk9/Wfs1/Oprk1/Ehd3/Fgf14/Bmp4/S100a1/Cemip/P2ry1/Gstm2/Adrb2/Stim1/Fxyd1/Erfe/Stk39/Scn4b/Acsl6/Dlg1/Dmd/Nat8l/Hcn1/Scn3b/Rapgef3/Galr2	26
GO:0002886	regulation of myeloid leukocyte mediated immunity	biological process	7/1097	53/17363	0.0480667	0.33031	0.296968	2.09045	Bcr/Gab2/Lgals9/Fer/Pram1/C3/Cd300a	7
GO:0045123	cellular extravasation	biological process	7/1097	53/17363	0.0480667	0.33031	0.296968	2.09045	Bcr/Ptger3/Itgb1/Fer/Rock1/Gcnt1/Itga1	7
GO:0048008	platelet-derived growth factor receptor signaling pathway	biological process	7/1097	53/17363	0.0480667	0.33031	0.296968	2.09045	Bcr/Slc9a3r1/Fer/Gab1/Ptprj/Apod/Jak2	7
GO:0048511	rhythmic process	biological process	34/1097	400/17363	0.0480978	0.33031	0.296968	1.34536	Hlf/Phlpp1/Mapk9/Ncoa1/Cst3/Usp2/Oprk1/Timp4/Ets1/Bmp4/Cyp7b1/Ptger3/Ermp1/Ptn/Nfya/Gnrh1/Klf9/Clu/Dpyd/Gpr157/Aldh1a1/Kcna2/Ntrk3/Stat5b/Adrb2/Tef/Lepr/Robo2/Pam/Cyp1b1/Kdr/Kiss1/Nrxn1/Fmr1	34
GO:0007274	neuromuscular synaptic transmission	biological process	5/1097	32/17363	0.0485262	0.33031	0.296968	2.47308	Rapsn/Chrna5/Fchsd2/P2rx2/Cacna1a	5
GO:0008299	isoprenoid biosynthetic process	biological process	5/1097	32/17363	0.0485262	0.33031	0.296968	2.47308	Rbp1/Hmgcr/Aldh1a1/Hmgcs2/Aldh1a3	5
GO:0045765	regulation of angiogenesis	biological process	22/1097	239/17363	0.0490736	0.33031	0.296968	1.45694	Stard13/Anxa3/Optc/Pik3r6/Hdac9/Prkd1/Meox2/Ets1/Ptn/Adgrb3/Thbs4/Adgrb2/Col4a3/Adrb2/Ramp2/Stim1/Adm/Rock1/Cyp1b1/Kdr/C3/Rapgef3	22
GO:0071216	cellular response to biotic stimulus	biological process	22/1097	239/17363	0.0490736	0.33031	0.296968	1.45694	Prdm1/Bcr/Tlr6/Mapk9/Spon2/Map2k3/Oprk1/Cmpk2/Plscr1/Ptger3/Bmp6/Trim5/Hmgcs2/Ptpn22/Epas1/Cfh/Irgm/Tlr1/Cd86/Fcgr2b/Zcchc11/Jak2	22
GO:0045089	positive regulation of innate immune response	biological process	19/1097	200/17363	0.0494699	0.33031	0.296968	1.50363	RT1-S3/Tlr6/Ifih1/Ddx58/Rsad2/Plscr1/Lgals9/Trim5/Cadm1/Stat5b/Ptpn22/Lsm14a/Parp9/Irgm/Tlr1/Cd86/Tmem173/Lilrb3a/Cd300a	19
GO:0051495	positive regulation of cytoskeleton organization	biological process	20/1097	213/17363	0.0494715	0.33031	0.296968	1.48617	Myoc/Mapt/Wasl/Terf1/Sorbs3/Mtss1/Arhgef10/Lpar1/Synpo2/Vil1/Fer/Ntrk3/Prkcq/Gmfg/Iqgap2/Was/Cdc42ep3/Dlg1/Met/Rapgef3	20
GO:0003151	outflow tract morphogenesis	biological process	9/1097	76/17363	0.0495801	0.33031	0.296968	1.87433	Tgfb2/Eya1/Bmp4/Dicer1/Dhrs3/Fgfr2/Fzd2/Rarb/Nrp2	9
GO:0030808	regulation of nucleotide biosynthetic process	biological process	15/1097	149/17363	0.0497797	0.33031	0.296968	1.59339	Wfs1/Ptger3/Gucy1a3/Htr1b/Lpar1/Ntrk3/Npr3/Adrb2/Akap12/Ramp1/Ramp2/Adm/Gucy1a2/Cap2/Galr2	15
GO:1900371	regulation of purine nucleotide biosynthetic process	biological process	15/1097	149/17363	0.0497797	0.33031	0.296968	1.59339	Wfs1/Ptger3/Gucy1a3/Htr1b/Lpar1/Ntrk3/Npr3/Adrb2/Akap12/Ramp1/Ramp2/Adm/Gucy1a2/Cap2/Galr2	15
GO:0016032	viral process	biological process	24/1097	266/17363	0.0500276	0.33031	0.296968	1.42806	Atg5/Cldn1/Mx2/Rsad2/Plscr1/Pou2f3/Trim35/Eps15/Dicer1/Lgals9/Fbln1/Trim5/Trim21/Ntrk3/Stom/Slc20a2/Dpp4/Ace2/Oas1b/Bicd1/Fmr1/Cav2/Bst2/Pi4ka	24
GO:0002924	negative regulation of humoral immune response mediated by circulating immunoglobulin	biological process	2/1097	6/17363	0.0504527	0.33031	0.296968	5.2759	Ptpn6/Fcgr2b	2
GO:0006307	DNA dealkylation involved in DNA repair	biological process	2/1097	6/17363	0.0504527	0.33031	0.296968	5.2759	Alkbh3/Ascc3	2
GO:0006621	protein retention in ER lumen	biological process	2/1097	6/17363	0.0504527	0.33031	0.296968	5.2759	Ankrd13c/Grik5	2
GO:0006678	glucosylceramide metabolic process	biological process	2/1097	6/17363	0.0504527	0.33031	0.296968	5.2759	Gba2/Aldh5a1	2
GO:0007182	common-partner SMAD protein phosphorylation	biological process	2/1097	6/17363	0.0504527	0.33031	0.296968	5.2759	Sptbn1/Bmp4	2
GO:0008291	acetylcholine metabolic process	biological process	2/1097	6/17363	0.0504527	0.33031	0.296968	5.2759	Slc44a4/Ache	2
GO:0018916	nitrobenzene metabolic process	biological process	2/1097	6/17363	0.0504527	0.33031	0.296968	5.2759	Gstm2/Gstm1	2
GO:0033087	negative regulation of immature T cell proliferation	biological process	2/1097	6/17363	0.0504527	0.33031	0.296968	5.2759	Bmp4/Gnrh1	2
GO:0038089	positive regulation of cell migration by vascular endothelial growth factor signaling pathway	biological process	2/1097	6/17363	0.0504527	0.33031	0.296968	5.2759	Prkd1/Kdr	2
GO:0042270	protection from natural killer cell mediated cytotoxicity	biological process	2/1097	6/17363	0.0504527	0.33031	0.296968	5.2759	RT1-S3/Serpinb9	2
GO:0042695	thelarche	biological process	2/1097	6/17363	0.0504527	0.33031	0.296968	5.2759	Areg/Ncoa3	2
GO:0042985	negative regulation of amyloid precursor protein biosynthetic process	biological process	2/1097	6/17363	0.0504527	0.33031	0.296968	5.2759	Itm2a/Itm2b	2
GO:0045901	positive regulation of translational elongation	biological process	2/1097	6/17363	0.0504527	0.33031	0.296968	5.2759	Eif5a2/Rpl30	2
GO:0046110	xanthine metabolic process	biological process	2/1097	6/17363	0.0504527	0.33031	0.296968	5.2759	Aox4/Aox1	2
GO:0046874	quinolinate metabolic process	biological process	2/1097	6/17363	0.0504527	0.33031	0.296968	5.2759	Kmo/Kynu	2
GO:0051964	negative regulation of synapse assembly	biological process	2/1097	6/17363	0.0504527	0.33031	0.296968	5.2759	Epha7/Slit1	2
GO:0060022	hard palate development	biological process	2/1097	6/17363	0.0504527	0.33031	0.296968	5.2759	Fzd2/Dlg1	2
GO:0060332	positive regulation of response to interferon-gamma	biological process	2/1097	6/17363	0.0504527	0.33031	0.296968	5.2759	Parp9/Irgm	2
GO:0060335	positive regulation of interferon-gamma-mediated signaling pathway	biological process	2/1097	6/17363	0.0504527	0.33031	0.296968	5.2759	Parp9/Irgm	2
GO:0060744	mammary gland branching involved in thelarche	biological process	2/1097	6/17363	0.0504527	0.33031	0.296968	5.2759	Areg/Ncoa3	2
GO:0061724	lipophagy	biological process	2/1097	6/17363	0.0504527	0.33031	0.296968	5.2759	Sptlc2/Adrb2	2
GO:0070172	positive regulation of tooth mineralization	biological process	2/1097	6/17363	0.0504527	0.33031	0.296968	5.2759	Wnt6/LOC100911949	2
GO:0070173	regulation of enamel mineralization	biological process	2/1097	6/17363	0.0504527	0.33031	0.296968	5.2759	Dicer1/LOC100911949	2
GO:0070339	response to bacterial lipopeptide	biological process	2/1097	6/17363	0.0504527	0.33031	0.296968	5.2759	Tlr6/Tlr1	2
GO:0071220	cellular response to bacterial lipoprotein	biological process	2/1097	6/17363	0.0504527	0.33031	0.296968	5.2759	Tlr6/Tlr1	2
GO:0071221	cellular response to bacterial lipopeptide	biological process	2/1097	6/17363	0.0504527	0.33031	0.296968	5.2759	Tlr6/Tlr1	2
GO:0097048	dendritic cell apoptotic process	biological process	2/1097	6/17363	0.0504527	0.33031	0.296968	5.2759	Lgals9/Rapgef2	2
GO:1900619	acetate ester metabolic process	biological process	2/1097	6/17363	0.0504527	0.33031	0.296968	5.2759	Slc44a4/Ache	2
GO:1901098	positive regulation of autophagosome maturation	biological process	2/1097	6/17363	0.0504527	0.33031	0.296968	5.2759	Adrb2/Irgm	2
GO:1901628	positive regulation of postsynaptic membrane organization	biological process	2/1097	6/17363	0.0504527	0.33031	0.296968	5.2759	Ptn/Lrp4	2
GO:1902285	semaphorin-plexin signaling pathway involved in neuron projection guidance	biological process	2/1097	6/17363	0.0504527	0.33031	0.296968	5.2759	Sema3f/Nrp2	2
GO:1903911	positive regulation of receptor clustering	biological process	2/1097	6/17363	0.0504527	0.33031	0.296968	5.2759	Ptn/Lrp4	2
GO:1904008	response to monosodium glutamate	biological process	2/1097	6/17363	0.0504527	0.33031	0.296968	5.2759	Sorbs1/Fmr1	2
GO:1904017	cellular response to Thyroglobulin triiodothyronine	biological process	2/1097	6/17363	0.0504527	0.33031	0.296968	5.2759	Ncoa1/Igfbp3	2
GO:1904045	cellular response to aldosterone	biological process	2/1097	6/17363	0.0504527	0.33031	0.296968	5.2759	Hcn2/Hcn4	2
GO:1904683	regulation of metalloendopeptidase activity	biological process	2/1097	6/17363	0.0504527	0.33031	0.296968	5.2759	Reck/Mbp	2
GO:1990573	potassium ion import across plasma membrane	biological process	2/1097	6/17363	0.0504527	0.33031	0.296968	5.2759	Hcn2/Hcn4	2
GO:2000416	regulation of eosinophil migration	biological process	2/1097	6/17363	0.0504527	0.33031	0.296968	5.2759	Dapk2/Cd300a	2
GO:2000668	regulation of dendritic cell apoptotic process	biological process	2/1097	6/17363	0.0504527	0.33031	0.296968	5.2759	Lgals9/Rapgef2	2
GO:2001034	positive regulation of double-strand break repair via nonhomologous end joining	biological process	2/1097	6/17363	0.0504527	0.33031	0.296968	5.2759	Dtx3l/Parp9	2
GO:2001187	positive regulation of CD8-positive, alpha-beta T cell activation	biological process	2/1097	6/17363	0.0504527	0.33031	0.296968	5.2759	RT1-S3/Ptpn22	2
GO:0019226	transmission of nerve impulse	biological process	10/1097	88/17363	0.0505124	0.33031	0.296968	1.7986	Rapgef4/Pafah1b1/Scn8a/Scn9a/Kcna2/Scn7a/P2rx2/Cacna1a/Kcnmb4/Fmr1	10
GO:2000181	negative regulation of blood vessel morphogenesis	biological process	10/1097	88/17363	0.0505124	0.33031	0.296968	1.7986	Stard13/Optc/Meox2/Ptn/Adgrb3/Thbs4/Adgrb2/Col4a3/Adrb2/Rock1	10
GO:0046890	regulation of lipid biosynthetic process	biological process	16/1097	162/17363	0.0506093	0.330439	0.297085	1.56323	Smpd3/Por/Mapk9/Mid1ip1/Crebl2/Hrh1/Pde8b/Scp2/Bmp6/Sorbs1/Ccdc3/Prkab2/Igf2/Acsl6/Dab2/C3	16
GO:0034754	cellular hormone metabolic process	biological process	11/1097	100/17363	0.0506906	0.330439	0.297085	1.74105	Stra6/Scp2/Bmp6/Rbp1/Dhrs3/Aldh1a1/Stat5b/Adm/Dab2/Cyp1b1/Aldh1a3	11
GO:0060993	kidney morphogenesis	biological process	11/1097	100/17363	0.0506906	0.330439	0.297085	1.74105	Pbx1/Eya1/Bmp4/Sall1/Wnt2b/Wnt6/Wnk4/Fat4/Dlg1/Foxd1/Gcnt1	11
GO:0060491	regulation of cell projection assembly	biological process	17/1097	175/17363	0.051149	0.333081	0.299459	1.53755	Atg5/Cobl/Rab3ip/Wasl/Klf5/Ppp1r9a/Rala/Fer/Prkcq/Arap1/Bbs4/Dnm3/Tenm2/Was/Cdc42ep3/Nrxn1/Fmr1	17
GO:0002066	columnar/cuboidal epithelial cell development	biological process	8/1097	65/17363	0.0513801	0.333891	0.300188	1.94803	Prdm1/Pafah1b1/Slc9a3r1/Klf5/Bmp4/Dicer1/Bmp6/Rarb	8
GO:0048747	muscle fiber development	biological process	8/1097	65/17363	0.0513801	0.333891	0.300188	1.94803	Cxadr/Hdac9/Bmp4/Nexn/P2rx2/Dmd/Cav2/Wnt10b	8
GO:0006650	glycerophospholipid metabolic process	biological process	20/1097	214/17363	0.0514793	0.334188	0.300455	1.47923	Pcyt1a/Piga/Pik3r6/Plscr1/Nudt4/Dgkh/Inpp1/Ptdss2/Inpp5d/Inpp4b/Pik3r1/Inpp5f/Cds2/Aldh5a1/Abhd3/Gpcpd1/Mboat7/Pi4ka/Tmem150a/Galr2	20
GO:0009311	oligosaccharide metabolic process	biological process	6/1097	43/17363	0.0518083	0.334588	0.300815	2.20852	St3gal6/St6gal1/St3gal5/St6galnac2/Neu2/Hexb	6
GO:0042417	dopamine metabolic process	biological process	6/1097	43/17363	0.0518083	0.334588	0.300815	2.20852	Tgfb2/Abat/Moxd1/Epas1/Maob/Hprt1	6
GO:0070232	regulation of T cell apoptotic process	biological process	6/1097	43/17363	0.0518083	0.334588	0.300815	2.20852	Tgfb2/Bmp4/Lgals9/Prkcq/Siglec1/Serpinb9	6
GO:0070830	bicellular tight junction assembly	biological process	6/1097	43/17363	0.0518083	0.334588	0.300815	2.20852	Cldn1/Itgb1/Ocln/Ramp2/Rock1/Dlg1	6
GO:1903170	negative regulation of calcium ion transmembrane transport	biological process	6/1097	43/17363	0.0518083	0.334588	0.300815	2.20852	Tgfb2/Atp1a2/Ptger3/Casq2/Gstm2/Fmr1	6
GO:0002694	regulation of leukocyte activation	biological process	39/1097	472/17363	0.0521281	0.335641	0.301761	1.3078	Prdm1/RT1-S3/Lst1/Bcr/Tlr6/Atp11c/Pik3r6/Efnb1/Plscr1/Gpnmb/Bmp4/Efnb3/Dicer1/Tnfrsf21/Gab2/Il7/Lgals9/Gnrh1/Tnfsf13/Ptpn6/Pde5a/Efnb2/Ptpre/Fer/Inpp5d/Prkcq/Stat5b/Ptpn22/Igf2/Tnfsf18/Dpp4/Bloc1s6/Dlg1/Cd86/Pram1/Cd59/Fcgr2b/Cd300a/Pag1	39
GO:1903900	regulation of viral life cycle	biological process	13/1097	125/17363	0.0523059	0.335641	0.301761	1.64608	Mx2/Rsad2/Plscr1/Trim35/Dicer1/Lgals9/Trim5/Trim21/Stom/Oas1b/Fmr1/Cav2/Bst2	13
GO:0006879	cellular iron ion homeostasis	biological process	7/1097	54/17363	0.0523466	0.335641	0.301761	2.05174	Abcb7/Cp/Heph/Bmp6/Fth1/Erfe/RGD1563378	7
GO:0021545	cranial nerve development	biological process	7/1097	54/17363	0.0523466	0.335641	0.301761	2.05174	Chd7/Lpar1/Sall1/Sema3f/Kcna2/Nrp2/Dmd	7
GO:0033627	cell adhesion mediated by integrin	biological process	7/1097	54/17363	0.0523466	0.335641	0.301761	2.05174	Tesc/Itga6/Tgfb2/Itgb1/Ptpn6/Dpp4/Cyp1b1	7
GO:0045933	positive regulation of muscle contraction	biological process	7/1097	54/17363	0.0523466	0.335641	0.301761	2.05174	Abat/Adra1a/Ptger3/Adra2b/Ace2/Chrm3/Adra1b	7
GO:0061383	trabecula morphogenesis	biological process	7/1097	54/17363	0.0523466	0.335641	0.301761	2.05174	Tgfb2/Chd7/Sema4d/Fgfr3/Nfatc1/Plxnb1/Wnt10b	7
GO:1901379	regulation of potassium ion transmembrane transport	biological process	9/1097	77/17363	0.0531396	0.340376	0.306018	1.84999	Oprk1/Ptger3/Casq2/Stk39/Dlg1/Kcnip2/Kcng1/Rapgef3/Galr2	9
GO:0001667	ameboidal-type cell migration	biological process	30/1097	349/17363	0.0536477	0.3414	0.306939	1.36055	Pbld1/Stard13/Anxa3/Tgfb2/Epb41l5/Pafah1b1/Hdac9/Prkd1/Itgb4/Arhgdib/Meox2/Efnb1/Ets1/Bmp4/Nr2f2/Itgb1/Gab2/Tns1/Efnb2/Vil1/Fer/Sema3f/Dock5/Crb2/Dpp4/Nrp2/Cyp1b1/Kdr/Met/Epb41l4b	30
GO:0010880	regulation of release of sequestered calcium ion into cytosol by sarcoplasmic reticulum	biological process	4/1097	23/17363	0.0536903	0.3414	0.306939	2.75265	Chd7/Casq2/Gstm2/Dmd	4
GO:0042069	regulation of catecholamine metabolic process	biological process	4/1097	23/17363	0.0536903	0.3414	0.306939	2.75265	Abat/Epas1/Maob/Hprt1	4
GO:1904467	regulation of tumor necrosis factor secretion	biological process	4/1097	23/17363	0.0536903	0.3414	0.306939	2.75265	Tlr6/Ifih1/Ddx58/Lgals9	4
GO:2000050	regulation of non-canonical Wnt signaling pathway	biological process	4/1097	23/17363	0.0536903	0.3414	0.306939	2.75265	Dact1/Sfrp5/Dab2/Rnf213	4
GO:0030168	platelet activation	biological process	11/1097	101/17363	0.0537904	0.3414	0.306939	1.72381	Tec/Abat/Ptger3/Adra2b/P2ry1/Pear1/Ptpn6/Prkcq/Adrb2/Stxbp3/Ptprj	11
GO:0030801	positive regulation of cyclic nucleotide metabolic process	biological process	11/1097	101/17363	0.0537904	0.3414	0.306939	1.72381	Wfs1/Ptger3/Gucy1a3/Ntrk3/Adrb2/Akap12/Ramp1/Ramp2/Fzd2/Adm/Gucy1a2	11
GO:0072080	nephron tubule development	biological process	11/1097	101/17363	0.0537904	0.3414	0.306939	1.72381	Pbx1/Eya1/Mtss1/Bmp4/Sall1/Wnt2b/Wnt6/Wnk4/Fat4/Dlg1/Foxd1	11
GO:1901800	positive regulation of proteasomal protein catabolic process	biological process	11/1097	101/17363	0.0537904	0.3414	0.306939	1.72381	Trib2/Nub1/Rnf19a/Cbfa2t3/Rnf144b/Clu/Dnajb2/Dab2/Usp13/Rnf14/Fmr1	11
GO:0032096	negative regulation of response to food	biological process	3/1097	14/17363	0.054253	0.341751	0.307254	3.39165	Nenf/Bbs4/Npff	3
GO:0045618	positive regulation of keratinocyte differentiation	biological process	3/1097	14/17363	0.054253	0.341751	0.307254	3.39165	Trim16/Ncoa3/H2afy2	3
GO:0072310	glomerular epithelial cell development	biological process	3/1097	14/17363	0.054253	0.341751	0.307254	3.39165	Bmp4/Magi2/Lamb2	3
GO:0090178	regulation of establishment of planar polarity involved in neural tube closure	biological process	3/1097	14/17363	0.054253	0.341751	0.307254	3.39165	Sfrp5/Celsr1/Fzd2	3
GO:1905809	negative regulation of synapse organization	biological process	3/1097	14/17363	0.054253	0.341751	0.307254	3.39165	Epha7/Ptn/Slit1	3
GO:2001028	positive regulation of endothelial cell chemotaxis	biological process	3/1097	14/17363	0.054253	0.341751	0.307254	3.39165	Prkd1/Kdr/Met	3
GO:0002446	neutrophil mediated immunity	biological process	5/1097	33/17363	0.0543372	0.341751	0.307254	2.39814	Bcr/Anxa3/Myo1f/Stxbp3/Pram1	5
GO:0010574	regulation of vascular endothelial growth factor production	biological process	5/1097	33/17363	0.0543372	0.341751	0.307254	2.39814	Hpse/Sulf2/Ndrg2/Cyp1b1/C3	5
GO:1903053	regulation of extracellular matrix organization	biological process	5/1097	33/17363	0.0543372	0.341751	0.307254	2.39814	Phldb2/Tgfb2/Cst3/Ets1/Dpp4	5
GO:0048588	developmental cell growth	biological process	21/1097	229/17363	0.0553154	0.347554	0.312472	1.45145	Pafah1b1/Rufy3/Cdkl5/Cobl/Mapt/Epha7/Plxna2/Itgb1/Sorbs2/Sema4d/Sema3f/Ntrk3/Spg11/Flrt1/Slit1/Trpc5/Plxnb1/Nrp2/Lamb2/Gdi1/Cdkl3	21
GO:0009187	cyclic nucleotide metabolic process	biological process	19/1097	203/17363	0.0558853	0.350782	0.315374	1.48141	Wfs1/Ptger3/Gucy1a3/Pde1c/Htr1b/Lpar1/Pde5a/Ntrk3/Npr3/Adrb2/Akap12/Ramp1/Ramp2/Fzd2/Pde3a/Adm/Gucy1a2/Cap2/Galr2	19
GO:0060996	dendritic spine development	biological process	12/1097	114/17363	0.0562338	0.352617	0.317023	1.66607	Kalrn/Epha5/Pafah1b1/Cdkl5/Wasl/Sipa1l1/Ppp1r9a/Lpar1/Ngef/Dnm3/Foxo6/Fmr1	12
GO:0007613	memory	biological process	14/1097	139/17363	0.056459	0.353613	0.317919	1.59416	Slc8a2/Kalrn/Mapt/Hrh1/Pak6/Cyp7b1/Rcan2/Chst10/Pde5a/Pja2/Mdk/Igf2/Foxo6/Asic1	14
GO:0035176	social behavior	biological process	7/1097	55/17363	0.0568584	0.353613	0.317919	2.01444	Kalrn/Ptchd1/Nrxn2/Vps13a/Bbs4/Mapk8ip2/Nrxn1	7
GO:0051703	intraspecies interaction between organisms	biological process	7/1097	55/17363	0.0568584	0.353613	0.317919	2.01444	Kalrn/Ptchd1/Nrxn2/Vps13a/Bbs4/Mapk8ip2/Nrxn1	7
GO:0061005	cell differentiation involved in kidney development	biological process	7/1097	55/17363	0.0568584	0.353613	0.317919	2.01444	Glis2/Mtss1/Bmp4/Sall1/Magi2/Fat4/Lamb2	7
GO:0086001	cardiac muscle cell action potential	biological process	7/1097	55/17363	0.0568584	0.353613	0.317919	2.01444	Cxadr/Hcn4/Snta1/Scn4b/Dlg1/Dmd/Scn3b	7
GO:1903391	regulation of adherens junction organization	biological process	7/1097	55/17363	0.0568584	0.353613	0.317919	2.01444	Phldb2/Epb41l5/Myoc/Rock1/Ptprj/Kdr/Apod	7
GO:0032760	positive regulation of tumor necrosis factor production	biological process	9/1097	78/17363	0.0568618	0.353613	0.317919	1.82627	RT1-S3/Spon2/Ifih1/Ddx58/Lgals9/Clu/Pik3r1/Tlr1/Jak2	9
GO:0070613	regulation of protein processing	biological process	9/1097	78/17363	0.0568618	0.353613	0.317919	1.82627	Serping1/Cntn2/Il1r2/Chac1/Plgrkt/Cfh/Cd59/C3/Fmr1	9
GO:0006695	cholesterol biosynthetic process	biological process	6/1097	44/17363	0.0569229	0.353613	0.317919	2.15832	Por/Dhcr24/Sc5d/Scp2/Hmgcr/Hmgcs2	6
GO:0001952	regulation of cell-matrix adhesion	biological process	11/1097	102/17363	0.0570143	0.353613	0.317919	1.70691	Phldb2/Epb41l5/Myoc/Utrn/Pik3r1/Rock1/Ptprj/Plekha2/Dmd/Kdr/Apod	11
GO:0033138	positive regulation of peptidyl-serine phosphorylation	biological process	11/1097	102/17363	0.0570143	0.353613	0.317919	1.70691	Prkd1/Crebl2/Spry2/Txn1/Gfra2/Ntrk3/Osm/Irgm/Nrxn1/Met/Rapgef3	11
GO:0030804	positive regulation of cyclic nucleotide biosynthetic process	biological process	10/1097	90/17363	0.0572976	0.354667	0.318867	1.75863	Wfs1/Ptger3/Gucy1a3/Ntrk3/Adrb2/Akap12/Ramp1/Ramp2/Adm/Gucy1a2	10
GO:0050818	regulation of coagulation	biological process	10/1097	90/17363	0.0572976	0.354667	0.318867	1.75863	Hpse/Tec/Abat/Tc2n/Serping1/Enpp4/Ptger3/Prkcq/Adrb2/Ptprj	10
GO:0030856	regulation of epithelial cell differentiation	biological process	14/1097	140/17363	0.0592606	0.366455	0.329465	1.58277	Trim16/Ncoa3/Cdkn2b/Bmp4/Cdh5/Bmp6/Sall1/Stat5b/H2afy2/Fat4/Rock1/Kdr/Cdkn1c/Wnt10b	14
GO:0009636	response to toxic substance	biological process	24/1097	271/17363	0.0594804	0.367452	0.330361	1.40172	Cldn1/Mapk9/Mgst3/Cst3/Scn8a/Slc6a14/Scn9a/Gria4/Ppp1r9a/Pon2/Fam213a/Txn1/Gucy1a3/Nqo1/Htr1b/Mbp/Gstm2/Hsd17b3/Gstm1/Maob/Gsta4/Duox1/Cyp1b1/Nxnl1	24
GO:2000021	regulation of ion homeostasis	biological process	20/1097	218/17363	0.0600893	0.368338	0.331158	1.45208	Atg5/Slc8b1/Tgfb2/Myoc/Prkd1/Chd7/Hcn4/Bmp4/Cemip/Gclm/Ptpn6/Casq2/Gstm2/Stk39/Dmd/Kdr/Npff/Slc25a23/Hcn1/Scn3b	20
GO:0071621	granulocyte chemotaxis	biological process	11/1097	103/17363	0.0603638	0.368338	0.331158	1.69034	Cxadr/Tgfb2/Hrh1/Thbs4/Dapk2/Rarres2/Tnfsf18/Ccl6/Ptprj/Itga9/Itga1	11
GO:0018108	peptidyl-tyrosine phosphorylation	biological process	30/1097	353/17363	0.0604381	0.368338	0.331158	1.34513	Epha5/Tec/Areg/Efemp1/Pkdcc/Epha7/Wee1/Itgb1/Thbs4/Rala/Sema4d/Adra2b/Ptpn6/Lrp4/Fer/Fgfr2/Fgfr3/Cspg4/Ntrk3/Ptpn22/Igf2/Inpp5f/Parp9/Osm/Tnfsf18/Kdr/Met/Cd300a/Cav2/Jak2	30
GO:0033238	regulation of cellular amine metabolic process	biological process	5/1097	34/17363	0.060533	0.368338	0.331158	2.3276	Abat/Epas1/Maob/Hprt1/Cacna1a	5
GO:0044275	cellular carbohydrate catabolic process	biological process	5/1097	34/17363	0.060533	0.368338	0.331158	2.3276	Stbd1/Ppp1r3b/Neu2/Pygm/Adra1b	5
GO:0050869	negative regulation of B cell activation	biological process	5/1097	34/17363	0.060533	0.368338	0.331158	2.3276	Prdm1/Tnfrsf21/Inpp5d/Fcgr2b/Cd300a	5
GO:0060071	Wnt signaling pathway, planar cell polarity pathway	biological process	5/1097	34/17363	0.060533	0.368338	0.331158	2.3276	Dact1/Sfrp5/Celsr1/Fzd2/Dab2	5
GO:0072348	sulfur compound transport	biological process	5/1097	34/17363	0.060533	0.368338	0.331158	2.3276	Slc44a4/Slc9a3r1/Slc1a4/Slc13a4/Slc7a9	5
GO:0090075	relaxation of muscle	biological process	5/1097	34/17363	0.060533	0.368338	0.331158	2.3276	Atp1a2/Gucy1a3/P2ry1/Pde5a/Mrvi1	5
GO:2000249	regulation of actin cytoskeleton reorganization	biological process	5/1097	34/17363	0.060533	0.368338	0.331158	2.3276	F11r/Arhgdib/Ntrk3/Gmfg/Rapgef3	5
GO:0002040	sprouting angiogenesis	biological process	9/1097	79/17363	0.0607483	0.368338	0.331158	1.80316	Stard13/Hdac9/Meox2/Bmp4/Itgb1/Efnb2/Ramp2/Rnf213/Kdr	9
GO:0007009	plasma membrane organization	biological process	9/1097	79/17363	0.0607483	0.368338	0.331158	1.80316	Tgfb2/Sptbn1/Wasl/Plscr1/Mtss1/Clu/Cavin2/Fat4/Cav2	9
GO:0032436	positive regulation of proteasomal ubiquitin-dependent protein catabolic process	biological process	9/1097	79/17363	0.0607483	0.368338	0.331158	1.80316	Trib2/Nub1/Rnf19a/Cbfa2t3/Rnf144b/Clu/Dnajb2/Dab2/Rnf14	9
GO:0034103	regulation of tissue remodeling	biological process	9/1097	79/17363	0.0607483	0.368338	0.331158	1.80316	Bcr/Cst3/Tmem64/Gpnmb/Thbs4/Fgfr3/Inpp5d/Inpp4b/Lepr	9
GO:0034333	adherens junction assembly	biological process	9/1097	79/17363	0.0607483	0.368338	0.331158	1.80316	Phldb2/Epb41l5/Myoc/Sorbs1/Ramp2/Rock1/Ptprj/Kdr/Apod	9
GO:1903557	positive regulation of tumor necrosis factor superfamily cytokine production	biological process	9/1097	79/17363	0.0607483	0.368338	0.331158	1.80316	RT1-S3/Spon2/Ifih1/Ddx58/Lgals9/Clu/Pik3r1/Tlr1/Jak2	9
GO:0019079	viral genome replication	biological process	10/1097	91/17363	0.0609034	0.368338	0.331158	1.73931	Atg5/Mx2/Rsad2/Plscr1/Dicer1/Stom/Oas1b/Fmr1/Bst2/Pi4ka	10
GO:0031016	pancreas development	biological process	10/1097	91/17363	0.0609034	0.368338	0.331158	1.73931	Tgfb2/Wfs1/Bmp4/Ccdc39/Bmp6/Acvr2b/Clu/Igf2/Ildr2/Met	10
GO:0003085	negative regulation of systemic arterial blood pressure	biological process	4/1097	24/17363	0.0613308	0.368338	0.331158	2.63795	Adra1a/Adrb2/Bbs4/Arhgap42	4
GO:0034505	tooth mineralization	biological process	4/1097	24/17363	0.0613308	0.368338	0.331158	2.63795	Dicer1/Wnt6/Stim1/LOC100911949	4
GO:0048799	animal organ maturation	biological process	4/1097	24/17363	0.0613308	0.368338	0.331158	2.63795	Sema4d/Fgfr3/Fat4/Plxnb1	4
GO:0048846	axon extension involved in axon guidance	biological process	4/1097	24/17363	0.0613308	0.368338	0.331158	2.63795	Plxna2/Sema3f/Slit1/Nrp2	4
GO:0051767	nitric-oxide synthase biosynthetic process	biological process	4/1097	24/17363	0.0613308	0.368338	0.331158	2.63795	Mapk9/Map2k3/Kdr/Jak2	4
GO:0051769	regulation of nitric-oxide synthase biosynthetic process	biological process	4/1097	24/17363	0.0613308	0.368338	0.331158	2.63795	Mapk9/Map2k3/Kdr/Jak2	4
GO:0060004	reflex	biological process	4/1097	24/17363	0.0613308	0.368338	0.331158	2.63795	Adra1a/Glrb/Aldh1a3/Cacna1a	4
GO:0072202	cell differentiation involved in metanephros development	biological process	4/1097	24/17363	0.0613308	0.368338	0.331158	2.63795	Bmp4/Sall1/Fat4/Lamb2	4
GO:0086019	cell-cell signaling involved in cardiac conduction	biological process	4/1097	24/17363	0.0613308	0.368338	0.331158	2.63795	Cxadr/Hcn4/Scn4b/Scn3b	4
GO:1902284	neuron projection extension involved in neuron projection guidance	biological process	4/1097	24/17363	0.0613308	0.368338	0.331158	2.63795	Plxna2/Sema3f/Slit1/Nrp2	4
GO:1990774	tumor necrosis factor secretion	biological process	4/1097	24/17363	0.0613308	0.368338	0.331158	2.63795	Tlr6/Ifih1/Ddx58/Lgals9	4
GO:0035567	non-canonical Wnt signaling pathway	biological process	7/1097	56/17363	0.0616036	0.369622	0.332312	1.97846	Myoc/Dact1/Sfrp5/Celsr1/Fzd2/Dab2/Rnf213	7
GO:0003170	heart valve development	biological process	6/1097	45/17363	0.0623297	0.371485	0.333987	2.11036	Prdm1/Tgfb2/Stra6/Bmp4/Zfp161/Nfatc1	6
GO:0010464	regulation of mesenchymal cell proliferation	biological process	6/1097	45/17363	0.0623297	0.371485	0.333987	2.11036	Chrd/Arhgap5/Bmp4/Ptn/Fgfr2/Kdr	6
GO:0010718	positive regulation of epithelial to mesenchymal transition	biological process	6/1097	45/17363	0.0623297	0.371485	0.333987	2.11036	Tgfb2/Epb41l5/Bmp4/Crb2/Dab2/Axin2	6
GO:0035850	epithelial cell differentiation involved in kidney development	biological process	6/1097	45/17363	0.0623297	0.371485	0.333987	2.11036	Mtss1/Bmp4/Sall1/Magi2/Fat4/Lamb2	6
GO:0060416	response to growth hormone	biological process	6/1097	45/17363	0.0623297	0.371485	0.333987	2.11036	Trim16/Pik3r1/Stat5b/Hmgcs2/Jak2/Igfbp3	6
GO:0061001	regulation of dendritic spine morphogenesis	biological process	6/1097	45/17363	0.0623297	0.371485	0.333987	2.11036	Kalrn/Pafah1b1/Sipa1l1/Ppp1r9a/Ngef/Dnm3	6
GO:1902653	secondary alcohol biosynthetic process	biological process	6/1097	45/17363	0.0623297	0.371485	0.333987	2.11036	Por/Dhcr24/Sc5d/Scp2/Hmgcr/Hmgcs2	6
GO:0090092	regulation of transmembrane receptor protein serine/threonine kinase signaling pathway	biological process	20/1097	219/17363	0.0623897	0.371489	0.333991	1.44545	Pbld1/Chrd/Tgfb2/Cdkn2b/Bmp4/Lgals9/Bmp6/Magi2/Acvr2b/Zfp423/Sfrp5/Crb2/Adamtsl2/Dab2/Foxd1/Kdr/Nbl1/Zic2/Cav2/Cdkn1c	20
GO:0046651	lymphocyte proliferation	biological process	25/1097	286/17363	0.062551	0.371909	0.334368	1.38354	Prdm1/RT1-S3/Lst1/Efnb1/Gpnmb/Bmp4/Tnfrsf21/Il7/Lgals9/Gnrh1/Ptpn6/Pde5a/Inpp5d/Prkcq/Stat5b/Ptpn22/Igf2/Tnfsf18/Dlg1/Cd86/Cd59/Fcgr2b/Hprt1/Ccnd3/Cd300a	25
GO:1903038	negative regulation of leukocyte cell-cell adhesion	biological process	12/1097	116/17363	0.0625791	0.371909	0.334368	1.63735	Gpnmb/Bmp4/Tnfrsf21/Lgals9/Gnrh1/Ptpn6/Pde5a/Ptpn22/Tnfsf18/Dlg1/Cd300a/Pag1	12
GO:0032868	response to insulin	biological process	26/1097	300/17363	0.0634517	0.372464	0.334868	1.37174	Irs3/Hdac9/Lpin1/Cpeb2/Oprk1/Tbc1d4/Tnfsf10/Appl1/Sorbs1/Ptpre/Fer/Pik3r1/Prkcq/Hmgcs2/Scly/Igf2/Inpp5f/Stxbp3/Rarres2/Acsl6/Adm/Hprt1/Ccnd3/Gcnt1/Cav2/Igfbp3	26
GO:0048678	response to axon injury	biological process	11/1097	104/17363	0.0638401	0.372464	0.334868	1.67408	Cst3/Matn2/Txn1/Fgfr3/Ntrk3/Inpp5f/Gstm1/Lamb2/Apod/Scarf1/Jak2	11
GO:2000379	positive regulation of reactive oxygen species metabolic process	biological process	11/1097	104/17363	0.0638401	0.372464	0.334868	1.67408	Crp/Smpd3/Tlr6/Mapk9/Mapt/Hrh1/Clu/Duoxa1/Cyp1b1/Rab27a/Jak2	11
GO:0009880	embryonic pattern specification	biological process	8/1097	68/17363	0.0639543	0.372464	0.334868	1.86208	Epb41l5/Disp1/Cobl/Meox2/Efnb1/Fgfr2/Sema3f/Nrp2	8
GO:0042130	negative regulation of T cell proliferation	biological process	8/1097	68/17363	0.0639543	0.372464	0.334868	1.86208	Gpnmb/Bmp4/Tnfrsf21/Lgals9/Gnrh1/Ptpn6/Pde5a/Dlg1	8
GO:1903901	negative regulation of viral life cycle	biological process	8/1097	68/17363	0.0639543	0.372464	0.334868	1.86208	Mx2/Rsad2/Plscr1/Trim35/Trim5/Trim21/Oas1b/Bst2	8
GO:0055007	cardiac muscle cell differentiation	biological process	13/1097	129/17363	0.0641256	0.372464	0.334868	1.59504	Atg5/Cxadr/Bmp4/Dicer1/Akap13/Itgb1/Nexn/Sorbs2/Efnb2/Rarb/Fhod3/Bves/Met	13
GO:0060021	palate development	biological process	10/1097	92/17363	0.0646531	0.372464	0.334868	1.7204	Tgfb2/Pkdcc/Bnc2/Meox2/Chd7/Osr2/Acvr2b/Dhrs3/Fzd2/Dlg1	10
GO:0006590	thyroid hormone generation	biological process	3/1097	15/17363	0.0647324	0.372464	0.334868	3.16554	Cpq/Duoxa1/Duox1	3
GO:0010882	regulation of cardiac muscle contraction by calcium ion signaling	biological process	3/1097	15/17363	0.0647324	0.372464	0.334868	3.16554	Atp1a2/Casq2/Dmd	3
GO:0042454	ribonucleoside catabolic process	biological process	3/1097	15/17363	0.0647324	0.372464	0.334868	3.16554	Enpp4/Entpd4/Hprt1	3
GO:0046037	GMP metabolic process	biological process	3/1097	15/17363	0.0647324	0.372464	0.334868	3.16554	Dlg3/Dlg1/Hprt1	3
GO:0046479	glycosphingolipid catabolic process	biological process	3/1097	15/17363	0.0647324	0.372464	0.334868	3.16554	Gba2/Neu2/Hexb	3
GO:0048385	regulation of retinoic acid receptor signaling pathway	biological process	3/1097	15/17363	0.0647324	0.372464	0.334868	3.16554	Trim16/Dhrs3/Ctbp2	3
GO:0060396	growth hormone receptor signaling pathway	biological process	3/1097	15/17363	0.0647324	0.372464	0.334868	3.16554	Pik3r1/Stat5b/Jak2	3
GO:0071360	cellular response to exogenous dsRNA	biological process	3/1097	15/17363	0.0647324	0.372464	0.334868	3.16554	Ifih1/Ddx58/Tmem173	3
GO:0072176	nephric duct development	biological process	3/1097	15/17363	0.0647324	0.372464	0.334868	3.16554	Epha7/Bmp4/Efnb2	3
GO:0090177	establishment of planar polarity involved in neural tube closure	biological process	3/1097	15/17363	0.0647324	0.372464	0.334868	3.16554	Sfrp5/Celsr1/Fzd2	3
GO:0046209	nitric oxide metabolic process	biological process	9/1097	80/17363	0.0648005	0.372464	0.334868	1.78062	Crp/Smpd3/Por/Tlr6/Mapk9/Hrh1/Clu/Cyp1b1/Jak2	9
GO:1903317	regulation of protein maturation	biological process	9/1097	80/17363	0.0648005	0.372464	0.334868	1.78062	Serping1/Cntn2/Il1r2/Chac1/Plgrkt/Cfh/Cd59/C3/Fmr1	9
GO:0018212	peptidyl-tyrosine modification	biological process	30/1097	356/17363	0.0659191	0.372464	0.334868	1.3338	Epha5/Tec/Areg/Efemp1/Pkdcc/Epha7/Wee1/Itgb1/Thbs4/Rala/Sema4d/Adra2b/Ptpn6/Lrp4/Fer/Fgfr2/Fgfr3/Cspg4/Ntrk3/Ptpn22/Igf2/Inpp5f/Parp9/Osm/Tnfsf18/Kdr/Met/Cd300a/Cav2/Jak2	30
GO:0007498	mesoderm development	biological process	12/1097	117/17363	0.065922	0.372464	0.334868	1.62336	Ets2/Chrd/Epb41l5/Itgb4/Eya1/Bmp4/Itgb1/Sall1/Acvr2b/Fgfr2/Crb2/Zic2	12
GO:0007589	body fluid secretion	biological process	12/1097	117/17363	0.065922	0.372464	0.334868	1.62336	Atg5/Kalrn/Ncoa1/Oprk1/Wnk1/Stat5b/Npr3/Wnk4/Stk39/Pam/Chrm3/Met	12
GO:0002449	lymphocyte mediated immunity	biological process	21/1097	234/17363	0.0663968	0.372464	0.334868	1.42044	Crp/RT1-S3/Pik3r6/Serping1/Rsad2/Lgals9/Tnfsf13/Ptpn6/Stx7/Inpp5d/Cadm1/Stat5b/Igf2/Dpp4/Was/Serpinb9/Dlg1/Fcgr2b/C3/Rab27a/Clec12b	21
GO:0010463	mesenchymal cell proliferation	biological process	7/1097	57/17363	0.0665836	0.372464	0.334868	1.94375	Chrd/Arhgap5/Bmp4/Ptn/Fgfr2/Fat4/Kdr	7
GO:0045600	positive regulation of fat cell differentiation	biological process	7/1097	57/17363	0.0665836	0.372464	0.334868	1.94375	Crebl2/Tmem64/Dact1/Klf5/Ccdc3/Rarres2/Zbtb7c	7
GO:0086003	cardiac muscle cell contraction	biological process	7/1097	57/17363	0.0665836	0.372464	0.334868	1.94375	Atp1a2/Snta1/Casq2/Fxyd1/Scn4b/Dlg1/Scn3b	7
GO:1904377	positive regulation of protein localization to cell periphery	biological process	7/1097	57/17363	0.0665836	0.372464	0.334868	1.94375	Sptbn1/Itgb1/Vil1/Sorbs1/Dlg1/Nrxn1/Gnai1	7
GO:0006644	phospholipid metabolic process	biological process	28/1097	329/17363	0.0668537	0.372464	0.334868	1.34704	Smpd3/Pcyt1a/Piga/Pik3r6/Plscr1/Nudt4/Dgkh/Sgms2/Sptlc2/Inpp1/Ptdss2/Hmgcr/Fgfr3/Inpp5d/Inpp4b/Pik3r1/Inpp5f/Cds2/Aldh5a1/Hexb/Acsl6/Abhd3/Gpcpd1/Mboat7/Rubcn/Pi4ka/Tmem150a/Galr2	28
GO:0010573	vascular endothelial growth factor production	biological process	5/1097	35/17363	0.0671124	0.372464	0.334868	2.2611	Hpse/Sulf2/Ndrg2/Cyp1b1/C3	5
GO:0045601	regulation of endothelial cell differentiation	biological process	5/1097	35/17363	0.0671124	0.372464	0.334868	2.2611	Bmp4/Cdh5/Bmp6/Rock1/Kdr	5
GO:0071900	regulation of protein serine/threonine kinase activity	biological process	37/1097	454/17363	0.0671888	0.372464	0.334868	1.28992	Map3k7cl/Tlr6/Pik3r6/Trib2/Map2k3/Cdkn2b/Bmp4/Wnk1/Spry2/Nr2f2/Akap13/Cemip/Lpar1/Adra2b/Ptpn6/Pde5a/Synpo2/Sfrp5/Taok1/Hmgcr/Cspg4/Gab1/Ntrk3/Adrb2/Ptpn22/Gadd45b/Rapgef2/Dab2/Irgm/Ptprj/Nrxn1/Ccnd3/Met/Itga1/Cd300a/Cdkn1c/Jak2	37
GO:0032680	regulation of tumor necrosis factor production	biological process	13/1097	130/17363	0.0673362	0.372464	0.334868	1.58277	RT1-S3/Tlr6/Spon2/Ifih1/Ddx58/Gpnmb/Lgals9/Clu/Pik3r1/Ptpn22/Tlr1/Lilrb3a/Jak2	13
GO:0051302	regulation of cell division	biological process	13/1097	130/17363	0.0673362	0.372464	0.334868	1.58277	Tgfb2/Pkp4/Ncoa3/Ptn/Thbs4/Map9/Fgfr2/Hoxc4/Mdk/Igf2/Bbs4/Susd2/Cetn2	13
GO:0002072	optic cup morphogenesis involved in camera-type eye development	biological process	2/1097	7/17363	0.0677293	0.372464	0.334868	4.5222	Aldh1a1/Aldh1a3	2
GO:0002249	lymphocyte anergy	biological process	2/1097	7/17363	0.0677293	0.372464	0.334868	4.5222	Phlpp1/Cd86	2
GO:0002667	regulation of T cell anergy	biological process	2/1097	7/17363	0.0677293	0.372464	0.334868	4.5222	Phlpp1/Cd86	2
GO:0002870	T cell anergy	biological process	2/1097	7/17363	0.0677293	0.372464	0.334868	4.5222	Phlpp1/Cd86	2
GO:0002911	regulation of lymphocyte anergy	biological process	2/1097	7/17363	0.0677293	0.372464	0.334868	4.5222	Phlpp1/Cd86	2
GO:0003025	regulation of systemic arterial blood pressure by baroreceptor feedback	biological process	2/1097	7/17363	0.0677293	0.372464	0.334868	4.5222	Adra1a/Adra1b	2
GO:0003096	renal sodium ion transport	biological process	2/1097	7/17363	0.0677293	0.372464	0.334868	4.5222	Slc9a3r1/Wnk4	2
GO:0003176	aortic valve development	biological process	2/1097	7/17363	0.0677293	0.372464	0.334868	4.5222	Bmp4/Nfatc1	2
GO:0003180	aortic valve morphogenesis	biological process	2/1097	7/17363	0.0677293	0.372464	0.334868	4.5222	Bmp4/Nfatc1	2
GO:0006957	complement activation, alternative pathway	biological process	2/1097	7/17363	0.0677293	0.372464	0.334868	4.5222	C3/Cfb	2
GO:0009191	ribonucleoside diphosphate catabolic process	biological process	2/1097	7/17363	0.0677293	0.372464	0.334868	4.5222	Nudt16/Entpd4	2
GO:0016198	axon choice point recognition	biological process	2/1097	7/17363	0.0677293	0.372464	0.334868	4.5222	Efnb3/Robo2	2
GO:0019441	tryptophan catabolic process to kynurenine	biological process	2/1097	7/17363	0.0677293	0.372464	0.334868	4.5222	Kmo/Kynu	2
GO:0030321	transepithelial chloride transport	biological process	2/1097	7/17363	0.0677293	0.372464	0.334868	4.5222	Slc12a2/Best1	2
GO:0032347	regulation of aldosterone biosynthetic process	biological process	2/1097	7/17363	0.0677293	0.372464	0.334868	4.5222	Bmp6/Dab2	2
GO:0032353	negative regulation of hormone biosynthetic process	biological process	2/1097	7/17363	0.0677293	0.372464	0.334868	4.5222	Pde8b/Cacna1a	2
GO:0032493	response to bacterial lipoprotein	biological process	2/1097	7/17363	0.0677293	0.372464	0.334868	4.5222	Tlr6/Tlr1	2
GO:0033504	floor plate development	biological process	2/1097	7/17363	0.0677293	0.372464	0.334868	4.5222	Cobl/Gli2	2
GO:0035280	miRNA loading onto RISC involved in gene silencing by miRNA	biological process	2/1097	7/17363	0.0677293	0.372464	0.334868	4.5222	Dicer1/Ago3	2
GO:0035437	maintenance of protein localization in endoplasmic reticulum	biological process	2/1097	7/17363	0.0677293	0.372464	0.334868	4.5222	Ankrd13c/Grik5	2
GO:0035608	protein deglutamylation	biological process	2/1097	7/17363	0.0677293	0.372464	0.334868	4.5222	Agbl3/Folh1	2
GO:0035754	B cell chemotaxis	biological process	2/1097	7/17363	0.0677293	0.372464	0.334868	4.5222	Cyp7b1/Ch25h	2
GO:0035931	mineralocorticoid secretion	biological process	2/1097	7/17363	0.0677293	0.372464	0.334868	4.5222	Bmp6/Dab2	2
GO:0035932	aldosterone secretion	biological process	2/1097	7/17363	0.0677293	0.372464	0.334868	4.5222	Bmp6/Dab2	2
GO:0043305	negative regulation of mast cell degranulation	biological process	2/1097	7/17363	0.0677293	0.372464	0.334868	4.5222	Lgals9/Cd300a	2
GO:0045542	positive regulation of cholesterol biosynthetic process	biological process	2/1097	7/17363	0.0677293	0.372464	0.334868	4.5222	Por/Scp2	2
GO:0048840	otolith development	biological process	2/1097	7/17363	0.0677293	0.372464	0.334868	4.5222	Atg5/Slc44a4	2
GO:0051414	response to cortisol	biological process	2/1097	7/17363	0.0677293	0.372464	0.334868	4.5222	Klf9/Cyp1b1	2
GO:0060024	rhythmic synaptic transmission	biological process	2/1097	7/17363	0.0677293	0.372464	0.334868	4.5222	Scn9a/Cacna1a	2
GO:0060235	lens induction in camera-type eye	biological process	2/1097	7/17363	0.0677293	0.372464	0.334868	4.5222	Pou2f1/Bmp4	2
GO:0060397	JAK-STAT cascade involved in growth hormone signaling pathway	biological process	2/1097	7/17363	0.0677293	0.372464	0.334868	4.5222	Stat5b/Jak2	2
GO:0060437	lung growth	biological process	2/1097	7/17363	0.0677293	0.372464	0.334868	4.5222	Spry2/Rspo2	2
GO:0060684	epithelial-mesenchymal cell signaling	biological process	2/1097	7/17363	0.0677293	0.372464	0.334868	4.5222	Bmp4/Wnt6	2
GO:0060687	regulation of branching involved in prostate gland morphogenesis	biological process	2/1097	7/17363	0.0677293	0.372464	0.334868	4.5222	Bmp4/Fgfr2	2
GO:0061046	regulation of branching involved in lung morphogenesis	biological process	2/1097	7/17363	0.0677293	0.372464	0.334868	4.5222	Bmp4/Wnt2b	2
GO:0061156	pulmonary artery morphogenesis	biological process	2/1097	7/17363	0.0677293	0.372464	0.334868	4.5222	Stra6/Bmp4	2
GO:0061526	acetylcholine secretion	biological process	2/1097	7/17363	0.0677293	0.372464	0.334868	4.5222	Slc44a4/Cacna1a	2
GO:0070995	NADPH oxidation	biological process	2/1097	7/17363	0.0677293	0.372464	0.334868	4.5222	Fmo2/Fmo1	2
GO:0071864	positive regulation of cell proliferation in bone marrow	biological process	2/1097	7/17363	0.0677293	0.372464	0.334868	4.5222	Fgfr2/Fgfr3	2
GO:0072611	interleukin-13 secretion	biological process	2/1097	7/17363	0.0677293	0.372464	0.334868	4.5222	Tnfrsf21/Lgals9	2
GO:0090205	positive regulation of cholesterol metabolic process	biological process	2/1097	7/17363	0.0677293	0.372464	0.334868	4.5222	Por/Scp2	2
GO:0097623	potassium ion export across plasma membrane	biological process	2/1097	7/17363	0.0677293	0.372464	0.334868	4.5222	Dlg1/Kcnip2	2
GO:1901341	positive regulation of store-operated calcium channel activity	biological process	2/1097	7/17363	0.0677293	0.372464	0.334868	4.5222	Bmp4/Stim1	2
GO:2000169	regulation of peptidyl-cysteine S-nitrosylation	biological process	2/1097	7/17363	0.0677293	0.372464	0.334868	4.5222	Snta1/Dmd	2
GO:2000483	negative regulation of interleukin-8 secretion	biological process	2/1097	7/17363	0.0677293	0.372464	0.334868	4.5222	Tlr6/Ptpn22	2
GO:2000601	positive regulation of Arp2/3 complex-mediated actin nucleation	biological process	2/1097	7/17363	0.0677293	0.372464	0.334868	4.5222	Wasl/Was	2
GO:2000665	regulation of interleukin-13 secretion	biological process	2/1097	7/17363	0.0677293	0.372464	0.334868	4.5222	Tnfrsf21/Lgals9	2
GO:2000766	negative regulation of cytoplasmic translation	biological process	2/1097	7/17363	0.0677293	0.372464	0.334868	4.5222	Cpeb2/Fmr1	2
GO:2000855	regulation of mineralocorticoid secretion	biological process	2/1097	7/17363	0.0677293	0.372464	0.334868	4.5222	Bmp6/Dab2	2
GO:2000858	regulation of aldosterone secretion	biological process	2/1097	7/17363	0.0677293	0.372464	0.334868	4.5222	Bmp6/Dab2	2
GO:0010712	regulation of collagen metabolic process	biological process	6/1097	46/17363	0.0680292	0.372464	0.334868	2.06448	Cst3/Creb3l1/Bmp4/Itgb1/Fgfr3/Rapgef3	6
GO:0035088	establishment or maintenance of apical/basal cell polarity	biological process	6/1097	46/17363	0.0680292	0.372464	0.334868	2.06448	Dlg3/Slc9a3r1/Eya1/Myo9a/Crb2/Dlg1	6
GO:0043268	positive regulation of potassium ion transport	biological process	6/1097	46/17363	0.0680292	0.372464	0.334868	2.06448	Oprk1/Adrb2/Stk39/Dlg1/Rapgef3/Galr2	6
GO:0046834	lipid phosphorylation	biological process	6/1097	46/17363	0.0680292	0.372464	0.334868	2.06448	Pik3r6/Inpp1/Pik3r1/Dgkb/Pi4ka/Tmem150a	6
GO:0050873	brown fat cell differentiation	biological process	6/1097	46/17363	0.0680292	0.372464	0.334868	2.06448	Itga6/Arl4a/Ebf2/Adrb2/Rarres2/Selenbp1	6
GO:0061245	establishment or maintenance of bipolar cell polarity	biological process	6/1097	46/17363	0.0680292	0.372464	0.334868	2.06448	Dlg3/Slc9a3r1/Eya1/Myo9a/Crb2/Dlg1	6
GO:0030833	regulation of actin filament polymerization	biological process	14/1097	143/17363	0.0682244	0.372729	0.335105	1.54957	Sptbn1/Wasl/Ppp1r9a/Tmod2/Vil1/Fer/Fchsd2/Gmfg/Iqgap2/Bbs4/Fhod3/Was/Cdc42ep3/Dlg1	14
GO:0019216	regulation of lipid metabolic process	biological process	27/1097	316/17363	0.0682562	0.372729	0.335105	1.35237	Smpd3/Irs3/Por/Mapk9/Mid1ip1/Pik3r6/Crebl2/Hrh1/Pde8b/Scp2/Bmp6/Sorbs1/Rb1/Fgfr3/Ccdc3/Prkab2/Pik3r1/Stat5b/Igf2/Erfe/Rarres2/Bbs4/Acsl6/Dab2/C3/Apod/Rubcn	27
GO:0048562	embryonic organ morphogenesis	biological process	27/1097	316/17363	0.0682562	0.372729	0.335105	1.35237	Slc44a4/Bcr/Hoxd9/Tgfb2/Slc9a3r1/Efemp1/Wdr60/Chd7/Gli2/Eya1/Stra6/Bmp4/Spry2/Osr2/Ccdc39/Myo6/Sall1/Fgfr2/Hoxc4/Aldh1a1/Celsr1/Fzd2/Rarb/Crb2/Dlg1/Aldh1a3/Myo15a	27
GO:0043900	regulation of multi-organism process	biological process	32/1097	385/17363	0.0684502	0.373462	0.335765	1.31555	Prdm1/Mx2/Arhgdib/Ddx58/Rsad2/Plscr1/Pou2f3/Trim35/Dicer1/Lhfpl2/Lgals9/Bmp6/Fbln1/P2ry1/Pde5a/Fuca2/Hoxc4/Trim5/Optn/Trim21/Stom/Ptpn22/Dtx3l/Parp9/Pde3a/Tekt3/Oas1b/Tmem173/Zcchc11/Fmr1/Cav2/Bst2	32
GO:0001764	neuron migration	biological process	16/1097	169/17363	0.068832	0.37424	0.336464	1.49848	Mark1/Pafah1b1/Cdkl5/Mapt/Astn1/Matn2/Cntn2/Nr2f2/Gnrh1/Ntrk3/Gfra3/Celsr1/Rapgef2/Bbs4/Nrp2/Met	16
GO:0035107	appendage morphogenesis	biological process	16/1097	169/17363	0.068832	0.37424	0.336464	1.49848	Hoxd9/Tgfb2/Pkdcc/Pbx1/Chd7/Gli2/Plxna2/Bmp4/Dicer1/Osr2/Sall1/Reck/Lrp4/Fgfr2/Rarb/Rspo2	16
GO:0035108	limb morphogenesis	biological process	16/1097	169/17363	0.068832	0.37424	0.336464	1.49848	Hoxd9/Tgfb2/Pkdcc/Pbx1/Chd7/Gli2/Plxna2/Bmp4/Dicer1/Osr2/Sall1/Reck/Lrp4/Fgfr2/Rarb/Rspo2	16
GO:0048284	organelle fusion	biological process	16/1097	169/17363	0.068832	0.37424	0.336464	1.49848	Snap29/Vamp4/Stx8/Stxbp6/Stx17/Gdap1/Tbc1d4/Tbck/Tbc1d8/Stx7/Syt12/Syt8/Grik5/Spg11/Samd9/Cav2	16
GO:0021872	forebrain generation of neurons	biological process	9/1097	81/17363	0.0690196	0.374361	0.336573	1.75863	Phlda1/Cntn2/Ptger3/Dicer1/Sall1/Fgfr2/Rapgef2/Robo2/Nrp2	9
GO:0034109	homotypic cell-cell adhesion	biological process	9/1097	81/17363	0.0690196	0.374361	0.336573	1.75863	Cxadr/Abat/Ptger3/Ptpru/Pear1/Ptpn6/Prkcq/Adrb2/Stxbp3	9
GO:0010575	positive regulation of vascular endothelial growth factor production	biological process	4/1097	25/17363	0.0695123	0.374361	0.336573	2.53243	Hpse/Sulf2/Cyp1b1/C3	4
GO:0030201	heparan sulfate proteoglycan metabolic process	biological process	4/1097	25/17363	0.0695123	0.374361	0.336573	2.53243	Hpse/Sulf2/Hs6st1/Hs6st2	4
GO:0032878	regulation of establishment or maintenance of cell polarity	biological process	4/1097	25/17363	0.0695123	0.374361	0.336573	2.53243	Rufy3/Llgl2/Cdh5/Rock1	4
GO:0035561	regulation of chromatin binding	biological process	4/1097	25/17363	0.0695123	0.374361	0.336573	2.53243	Ebf2/Ctbp2/Dtx3l/Parp9	4
GO:0038093	Fc receptor signaling pathway	biological process	4/1097	25/17363	0.0695123	0.374361	0.336573	2.53243	Fer/Fcgrt/Fcgr2b/Lilrb3a	4
GO:0046466	membrane lipid catabolic process	biological process	4/1097	25/17363	0.0695123	0.374361	0.336573	2.53243	Gba2/Neu2/Hexb/Cyp1b1	4
GO:0048148	behavioral response to cocaine	biological process	4/1097	25/17363	0.0695123	0.374361	0.336573	2.53243	Kalrn/Abat/Oprk1/Adra1b	4
GO:0050858	negative regulation of antigen receptor-mediated signaling pathway	biological process	4/1097	25/17363	0.0695123	0.374361	0.336573	2.53243	Ptpn6/Ptpn22/Ptprj/Cd300a	4
GO:0051125	regulation of actin nucleation	biological process	4/1097	25/17363	0.0695123	0.374361	0.336573	2.53243	Wasl/Vil1/Gmfg/Was	4
GO:0016050	vesicle organization	biological process	26/1097	303/17363	0.0696539	0.374801	0.336969	1.35815	Snap29/Zdhhc15/Pafah1b1/Vamp4/Stx8/Stxbp6/Stx17/Wasl/Snx11/Tbc1d4/Eps15/Tbck/Tbc1d8/Stx7/Fam160a2/Cltb/Syt12/Syt8/Grik5/Spg11/Shroom2/Dnm3/Als2cl/Samd9/Rab27a/Cav2	26
GO:0032147	activation of protein kinase activity	biological process	24/1097	276/17363	0.0701302	0.37704	0.338982	1.37632	Map3k7cl/Tgfb2/Map2k3/Pak6/Bmp4/Wnk1/Akap13/Lpar1/Adra2b/Acvr2b/Taok1/Cspg4/Gab1/Camkk1/Ntrk3/Gadd45b/Stk39/Agap2/Dab2/Dlg1/Met/Itga1/Cd300a/Jak2	24
GO:0032387	negative regulation of intracellular transport	biological process	13/1097	131/17363	0.0706508	0.379513	0.341205	1.57069	Pbld1/Slc9a3r1/Mapt/Txn1/Lgals9/Acaa2/Sfrp5/Yod1/Apod/Axin2/Gdi1/Cd300a/Fmr1	13
GO:0051384	response to glucocorticoid	biological process	25/1097	290/17363	0.0710405	0.381279	0.342793	1.36446	Cldn1/Anxa3/Areg/Gjb2/Bmp4/Akap13/Txn1/Ptpru/Bmp6/Klf9/Dpyd/Mdk/Ntrk3/Pik3r1/Hsd17b3/Hmgcs2/Adrb2/Crebrf/Lepr/Adm/Maob/Pam/Cyp1b1/C3/Jak2	25
GO:0001843	neural tube closure	biological process	11/1097	106/17363	0.071177	0.381684	0.343157	1.6425	Tgfb2/Cobl/Bmp4/Rala/Sall1/Sfrp5/Celsr1/Fzd2/Bbs4/Adm/Zic2	11
GO:0008088	axo-dendritic transport	biological process	7/1097	58/17363	0.0717989	0.384032	0.345268	1.91024	Pafah1b1/Mapt/Trak2/Ap3b2/Spg11/Bloc1s6/Fmr1	7
GO:0044060	regulation of endocrine process	biological process	7/1097	58/17363	0.0717989	0.384032	0.345268	1.91024	Oprk1/Bmp6/Dab2/Rab11fip3/Kiss1/Rab11fip5/Rab11fip1	7
GO:0060350	endochondral bone morphogenesis	biological process	7/1097	58/17363	0.0717989	0.384032	0.345268	1.91024	Col13a1/Por/Bmp4/Nab1/Bmp6/Rarb/Axin2	7
GO:0016125	sterol metabolic process	biological process	12/1097	119/17363	0.0729528	0.389871	0.350517	1.59607	Por/Dhcr24/Sc5d/Cyp7b1/Scp2/Hmgcr/Cyp27a1/Lipa/Hmgcs2/Ch25h/Lepr/Msmo1	12
GO:0007045	cell-substrate adherens junction assembly	biological process	8/1097	70/17363	0.0733116	0.39052	0.351101	1.80888	Phldb2/Epb41l5/Myoc/Sorbs1/Rock1/Ptprj/Kdr/Apod	8
GO:0048041	focal adhesion assembly	biological process	8/1097	70/17363	0.0733116	0.39052	0.351101	1.80888	Phldb2/Epb41l5/Myoc/Sorbs1/Rock1/Ptprj/Kdr/Apod	8
GO:0002275	myeloid cell activation involved in immune response	biological process	9/1097	82/17363	0.0734063	0.39052	0.351101	1.73719	Bcr/Anxa3/Myo1f/Gab2/Lgals9/Fer/Stxbp3/Pram1/Cd300a	9
GO:0051588	regulation of neurotransmitter transport	biological process	9/1097	82/17363	0.0734063	0.39052	0.351101	1.73719	Syn2/Ppp1r9a/Syt12/Grik5/Nat8l/Cacna1a/Unc13c/Fmr1/Asic1	9
GO:0097061	dendritic spine organization	biological process	9/1097	82/17363	0.0734063	0.39052	0.351101	1.73719	Kalrn/Epha5/Pafah1b1/Wasl/Sipa1l1/Ppp1r9a/Ngef/Dnm3/Fcgr2b	9
GO:0045471	response to ethanol	biological process	21/1097	237/17363	0.0737339	0.39052	0.351101	1.40246	Crp/St6gal1/Cldn1/Abat/Oprk1/Tjp1/Nqo1/Htr1b/Gnrh1/Hmgcr/Fgfr2/Neu2/Aldh1a1/Ntrk3/Pik3r1/Stat5b/Hsd17b3/Hmgcs2/Igf2/Gstm1/Maob	21
GO:0031349	positive regulation of defense response	biological process	26/1097	305/17363	0.0740152	0.39052	0.351101	1.34925	RT1-S3/Tlr6/Ifih1/Ddx58/Rsad2/Plscr1/Ets1/Ptger3/Lgals9/Pde5a/Trim5/Optn/Cadm1/Stat5b/Ptpn22/Lsm14a/Parp9/Tnfsf18/Irgm/Tlr1/Cd86/Tmem173/C3/Lilrb3a/Cd300a/Jak2	26
GO:0006956	complement activation	biological process	6/1097	47/17363	0.0740209	0.39052	0.351101	2.02056	Crp/Serping1/Cfh/Cd59/C3/Cfb	6
GO:0021772	olfactory bulb development	biological process	6/1097	47/17363	0.0740209	0.39052	0.351101	2.02056	Chd7/Dicer1/Sall1/Slit1/Robo2/Ak3	6
GO:0033003	regulation of mast cell activation	biological process	6/1097	47/17363	0.0740209	0.39052	0.351101	2.02056	Plscr1/Gab2/Lgals9/Ptpre/Fer/Cd300a	6
GO:0032640	tumor necrosis factor production	biological process	13/1097	132/17363	0.0740701	0.39052	0.351101	1.55879	RT1-S3/Tlr6/Spon2/Ifih1/Ddx58/Gpnmb/Lgals9/Clu/Pik3r1/Ptpn22/Tlr1/Lilrb3a/Jak2	13
GO:1903555	regulation of tumor necrosis factor superfamily cytokine production	biological process	13/1097	132/17363	0.0740701	0.39052	0.351101	1.55879	RT1-S3/Tlr6/Spon2/Ifih1/Ddx58/Gpnmb/Lgals9/Clu/Pik3r1/Ptpn22/Tlr1/Lilrb3a/Jak2	13
GO:0002753	cytoplasmic pattern recognition receptor signaling pathway	biological process	5/1097	36/17363	0.0740727	0.39052	0.351101	2.19829	Ifih1/Ddx58/Ptpn22/Lsm14a/Irgm	5
GO:0046854	phosphatidylinositol phosphorylation	biological process	5/1097	36/17363	0.0740727	0.39052	0.351101	2.19829	Pik3r6/Inpp1/Pik3r1/Pi4ka/Tmem150a	5
GO:0048048	embryonic eye morphogenesis	biological process	5/1097	36/17363	0.0740727	0.39052	0.351101	2.19829	Efemp1/Stra6/Aldh1a1/Rarb/Aldh1a3	5
GO:0090175	regulation of establishment of planar polarity	biological process	5/1097	36/17363	0.0740727	0.39052	0.351101	2.19829	Dact1/Sfrp5/Celsr1/Fzd2/Dab2	5
GO:0035051	cardiocyte differentiation	biological process	15/1097	158/17363	0.0748737	0.393382	0.353674	1.50263	Atg5/Cxadr/Tgfb2/Klf5/Bmp4/Dicer1/Akap13/Itgb1/Nexn/Sorbs2/Efnb2/Rarb/Fhod3/Bves/Met	15
GO:0048659	smooth muscle cell proliferation	biological process	15/1097	158/17363	0.0748737	0.393382	0.353674	1.50263	Kalrn/Bmp4/Ndrg2/Htr1b/Hmgcr/Fgfr2/Pik3r1/Stat5b/Npr3/Ogn/Ace2/NEWGENE_1308171/Apod/Jak2/Igfbp3	15
GO:1904018	positive regulation of vasculature development	biological process	15/1097	158/17363	0.0748737	0.393382	0.353674	1.50263	Anxa3/Pik3r6/Hdac9/Prkd1/Ets1/Cth/Efnb2/Ramp2/Stim1/Rapgef2/Adm/Cyp1b1/Kdr/C3/Rapgef3	15
GO:0010927	cellular component assembly involved in morphogenesis	biological process	11/1097	107/17363	0.0750392	0.393382	0.353674	1.62715	Phldb2/Pafah1b1/Pmp22/Tmod2/Dicer1/Akap13/Itgb1/Casq2/Fhod3/Tnnt2/Myoz1	11
GO:0060606	tube closure	biological process	11/1097	107/17363	0.0750392	0.393382	0.353674	1.62715	Tgfb2/Cobl/Bmp4/Rala/Sall1/Sfrp5/Celsr1/Fzd2/Bbs4/Adm/Zic2	11
GO:0019221	cytokine-mediated signaling pathway	biological process	31/1097	375/17363	0.0760377	0.393382	0.353674	1.30842	Ifngr2/Pafah1b1/Il17re/Tnfrsf21/Il1r2/Fer/Gab1/Ccdc3/Stat5b/Ackr3/Crebrf/Lsm14a/Lrrtm4/Il17rd/Gpr75/Flrt1/Parp9/Lepr/Osm/Bbs4/Tnfsf18/Lrrc4c/Ccl6/Stat2/Irgm/Eda/Duox1/Casp4/Cntfr/Zcchc11/Jak2	31
GO:0001820	serotonin secretion	biological process	3/1097	16/17363	0.0760614	0.393382	0.353674	2.9677	Htr1b/Maob/Cd300a	3
GO:0002031	G-protein coupled receptor internalization	biological process	3/1097	16/17363	0.0760614	0.393382	0.353674	2.9677	Ptger3/Htr1b/Adm	3
GO:0006044	N-acetylglucosamine metabolic process	biological process	3/1097	16/17363	0.0760614	0.393382	0.353674	2.9677	Chst7/Mgat3/Hexb	3
GO:0007512	adult heart development	biological process	3/1097	16/17363	0.0760614	0.393382	0.353674	2.9677	Chd7/Adra1a/Adra1b	3
GO:0009635	response to herbicide	biological process	3/1097	16/17363	0.0760614	0.393382	0.353674	2.9677	Gucy1a3/Hsd17b3/Gsta4	3
GO:0018410	C-terminal protein amino acid modification	biological process	3/1097	16/17363	0.0760614	0.393382	0.353674	2.9677	Atg5/Folh1/Irgm	3
GO:0019377	glycolipid catabolic process	biological process	3/1097	16/17363	0.0760614	0.393382	0.353674	2.9677	Gba2/Neu2/Hexb	3
GO:0030002	cellular anion homeostasis	biological process	3/1097	16/17363	0.0760614	0.393382	0.353674	2.9677	Slc9a3r1/Cacna1a/Gpcpd1	3
GO:0030320	cellular monovalent inorganic anion homeostasis	biological process	3/1097	16/17363	0.0760614	0.393382	0.353674	2.9677	Slc9a3r1/Cacna1a/Gpcpd1	3
GO:0032105	negative regulation of response to extracellular stimulus	biological process	3/1097	16/17363	0.0760614	0.393382	0.353674	2.9677	Nenf/Bbs4/Npff	3
GO:0032108	negative regulation of response to nutrient levels	biological process	3/1097	16/17363	0.0760614	0.393382	0.353674	2.9677	Nenf/Bbs4/Npff	3
GO:0034315	regulation of Arp2/3 complex-mediated actin nucleation	biological process	3/1097	16/17363	0.0760614	0.393382	0.353674	2.9677	Wasl/Gmfg/Was	3
GO:0045603	positive regulation of endothelial cell differentiation	biological process	3/1097	16/17363	0.0760614	0.393382	0.353674	2.9677	Bmp4/Cdh5/Bmp6	3
GO:0070234	positive regulation of T cell apoptotic process	biological process	3/1097	16/17363	0.0760614	0.393382	0.353674	2.9677	Tgfb2/Lgals9/Siglec1	3
GO:0072529	pyrimidine-containing compound catabolic process	biological process	3/1097	16/17363	0.0760614	0.393382	0.353674	2.9677	Entpd4/Dpyd/Tet2	3
GO:0072677	eosinophil migration	biological process	3/1097	16/17363	0.0760614	0.393382	0.353674	2.9677	Hrh1/Dapk2/Cd300a	3
GO:1902187	negative regulation of viral release from host cell	biological process	3/1097	16/17363	0.0760614	0.393382	0.353674	2.9677	Trim35/Trim5/Trim21	3
GO:0071901	negative regulation of protein serine/threonine kinase activity	biological process	12/1097	120/17363	0.0766423	0.395732	0.355787	1.58277	Cdkn2b/Bmp4/Wnk1/Spry2/Nr2f2/Ptpn6/Sfrp5/Hmgcr/Ptpn22/Ptprj/Cd300a/Cdkn1c	12
GO:0099565	chemical synaptic transmission, postsynaptic	biological process	12/1097	120/17363	0.0766423	0.395732	0.355787	1.58277	Abat/Gria4/Ppp1r9a/Glrb/Chrna5/Adrb2/Grik5/Mapk8ip2/P2rx2/Npff/Nrxn1/Met	12
GO:0034332	adherens junction organization	biological process	10/1097	95/17363	0.0767757	0.396094	0.356113	1.66607	Phldb2/Epb41l5/Myoc/Mtss1/Sorbs1/Ramp2/Rock1/Ptprj/Kdr/Apod	10
GO:0050433	regulation of catecholamine secretion	biological process	7/1097	59/17363	0.0772496	0.396685	0.356644	1.87786	Abat/Oprk1/Ptger3/Htr1b/P2ry1/Kcna2/Kcnb1	7
GO:0060999	positive regulation of dendritic spine development	biological process	7/1097	59/17363	0.0772496	0.396685	0.356644	1.87786	Kalrn/Pafah1b1/Cdkl5/Ppp1r9a/Lpar1/Foxo6/Fmr1	7
GO:0070527	platelet aggregation	biological process	7/1097	59/17363	0.0772496	0.396685	0.356644	1.87786	Abat/Ptger3/Pear1/Ptpn6/Prkcq/Adrb2/Stxbp3	7
GO:1903034	regulation of response to wounding	biological process	16/1097	172/17363	0.0778375	0.396685	0.356644	1.47235	Phldb2/Hpse/Tec/Abat/Tc2n/Serping1/Enpp4/Ptger3/Vil1/Hmgcr/Ntrk3/Prkcq/Adrb2/Inpp5f/Ptprj/Scarf1	16
GO:0051279	regulation of release of sequestered calcium ion into cytosol	biological process	9/1097	83/17363	0.0779611	0.396685	0.356644	1.71626	Atg5/Tgfb2/Prkd1/Chd7/Cemip/Ptpn6/Casq2/Gstm2/Dmd	9
GO:0055013	cardiac muscle cell development	biological process	9/1097	83/17363	0.0779611	0.396685	0.356644	1.71626	Atg5/Cxadr/Bmp4/Dicer1/Nexn/Sorbs2/Fhod3/Bves/Met	9
GO:0002218	activation of innate immune response	biological process	14/1097	146/17363	0.0780425	0.396685	0.356644	1.51773	Tlr6/Ifih1/Ddx58/Rsad2/Lgals9/Trim5/Ptpn22/Lsm14a/Irgm/Tlr1/Cd86/Tmem173/Lilrb3a/Cd300a	14
GO:0002029	desensitization of G-protein coupled receptor protein signaling pathway	biological process	4/1097	26/17363	0.0782234	0.396685	0.356644	2.43503	Ptger3/Htr1b/Adrb2/Adm	4
GO:0006144	purine nucleobase metabolic process	biological process	4/1097	26/17363	0.0782234	0.396685	0.356644	2.43503	Aox4/Aox1/Dpyd/Hprt1	4
GO:0010460	positive regulation of heart rate	biological process	4/1097	26/17363	0.0782234	0.396685	0.356644	2.43503	Adra1a/Adm/Scn3b/Adra1b	4
GO:0014808	release of sequestered calcium ion into cytosol by sarcoplasmic reticulum	biological process	4/1097	26/17363	0.0782234	0.396685	0.356644	2.43503	Chd7/Casq2/Gstm2/Dmd	4
GO:0015874	norepinephrine transport	biological process	4/1097	26/17363	0.0782234	0.396685	0.356644	2.43503	Ptger3/P2ry1/Slc6a2/Kcnb1	4
GO:0022401	negative adaptation of signaling pathway	biological process	4/1097	26/17363	0.0782234	0.396685	0.356644	2.43503	Ptger3/Htr1b/Adrb2/Adm	4
GO:0031295	T cell costimulation	biological process	4/1097	26/17363	0.0782234	0.396685	0.356644	2.43503	Efnb1/Efnb3/Efnb2/Dpp4	4
GO:0035809	regulation of urine volume	biological process	4/1097	26/17363	0.0782234	0.396685	0.356644	2.43503	Ptger3/Npr3/Adrb2/Adm	4
GO:0044273	sulfur compound catabolic process	biological process	4/1097	26/17363	0.0782234	0.396685	0.356644	2.43503	Hpse/Mat1a/Chac1/Gns	4
GO:0045648	positive regulation of erythrocyte differentiation	biological process	4/1097	26/17363	0.0782234	0.396685	0.356644	2.43503	Fam210b/Ets1/Inpp5d/Stat5b	4
GO:0060037	pharyngeal system development	biological process	4/1097	26/17363	0.0782234	0.396685	0.356644	2.43503	Tgfb2/Plxna2/Eya1/Bmp4	4
GO:2000778	positive regulation of interleukin-6 secretion	biological process	4/1097	26/17363	0.0782234	0.396685	0.356644	2.43503	Ifih1/Ddx58/Lgals9/Mbp	4
GO:0046928	regulation of neurotransmitter secretion	biological process	8/1097	71/17363	0.0782848	0.396685	0.356644	1.7834	Syn2/Ppp1r9a/Syt12/Grik5/Cacna1a/Unc13c/Fmr1/Asic1	8
GO:0051781	positive regulation of cell division	biological process	8/1097	71/17363	0.0782848	0.396685	0.356644	1.7834	Tgfb2/Pkp4/Ptn/Thbs4/Fgfr2/Hoxc4/Mdk/Igf2	8
GO:1904427	positive regulation of calcium ion transmembrane transport	biological process	8/1097	71/17363	0.0782848	0.396685	0.356644	1.7834	Ehd3/Fgf14/Bmp4/S100a1/Cemip/Gstm2/Stim1/Rapgef3	8
GO:0015872	dopamine transport	biological process	6/1097	48/17363	0.0803035	0.404923	0.36405	1.97846	Smpd3/Abat/Oprk1/Htr1b/Kcna2/Nat8l	6
GO:0043300	regulation of leukocyte degranulation	biological process	6/1097	48/17363	0.0803035	0.404923	0.36405	1.97846	Bcr/Gab2/Lgals9/Fer/Pram1/Cd300a	6
GO:0044246	regulation of multicellular organismal metabolic process	biological process	6/1097	48/17363	0.0803035	0.404923	0.36405	1.97846	Cst3/Creb3l1/Bmp4/Itgb1/Fgfr3/Rapgef3	6
GO:0045668	negative regulation of osteoblast differentiation	biological process	6/1097	48/17363	0.0803035	0.404923	0.36405	1.97846	Chrd/Areg/Tmem64/Sema4d/Nfatc1/Axin2	6
GO:0045744	negative regulation of G-protein coupled receptor protein signaling pathway	biological process	6/1097	48/17363	0.0803035	0.404923	0.36405	1.97846	Ptger3/Htr1b/Adrb2/Adm/Bicd1/Met	6
GO:0070741	response to interleukin-6	biological process	6/1097	48/17363	0.0803035	0.404923	0.36405	1.97846	Crp/St3gal6/Fer/Gab1/Zcchc11/Met	6
GO:0001890	placenta development	biological process	17/1097	186/17363	0.0803634	0.404923	0.36405	1.44662	Prdm1/Plcd3/Ncoa1/Llgl2/Ncoa3/Gjb2/Nr2f2/Hs6st1/Fgfr2/Gab1/Igf2/Epas1/Adm/Kiss1/Met/Cdkn1c/Gjb5	17
GO:0007224	smoothened signaling pathway	biological process	13/1097	134/17363	0.0812251	0.407569	0.366429	1.53552	Por/Disp1/Ptchd1/Glis2/Ttc21b/Gli2/Bmp4/Sall1/Rb1/Fgfr2/Fgfr3/Tctn3/Wnt10b	13
GO:0030814	regulation of cAMP metabolic process	biological process	13/1097	134/17363	0.0812251	0.407569	0.366429	1.53552	Wfs1/Ptger3/Htr1b/Lpar1/Ntrk3/Npr3/Adrb2/Akap12/Ramp1/Ramp2/Adm/Cap2/Galr2	13
GO:0052652	cyclic purine nucleotide metabolic process	biological process	15/1097	160/17363	0.081406	0.407569	0.366429	1.48385	Wfs1/Ptger3/Gucy1a3/Htr1b/Lpar1/Ntrk3/Npr3/Adrb2/Akap12/Ramp1/Ramp2/Adm/Gucy1a2/Cap2/Galr2	15
GO:0014037	Schwann cell differentiation	biological process	5/1097	37/17363	0.0814095	0.407569	0.366429	2.13888	Myoc/Dicer1/Arhgef10/Nab1/Lamb2	5
GO:0030513	positive regulation of BMP signaling pathway	biological process	5/1097	37/17363	0.0814095	0.407569	0.366429	2.13888	Bmp4/Zfp423/Crb2/Foxd1/Kdr	5
GO:0032814	regulation of natural killer cell activation	biological process	5/1097	37/17363	0.0814095	0.407569	0.366429	2.13888	Prdm1/Lgals9/Stat5b/Ptpn22/Bloc1s6	5
GO:0035418	protein localization to synapse	biological process	5/1097	37/17363	0.0814095	0.407569	0.366429	2.13888	Kalrn/Mapt/Pclo/Nrxn2/Nrxn1	5
GO:0086004	regulation of cardiac muscle cell contraction	biological process	5/1097	37/17363	0.0814095	0.407569	0.366429	2.13888	Atp1a2/Hcn4/Casq2/Fxyd1/Dlg1	5
GO:0045860	positive regulation of protein kinase activity	biological process	37/1097	462/17363	0.0816581	0.407672	0.366522	1.26759	Map3k7cl/Tlr6/Tgfb2/Pik3r6/Map2k3/Pak6/Ppp1r9a/Bmp4/Wnk1/Spry2/Akap13/Cemip/Lpar1/Adra2b/Pde5a/Acvr2b/Taok1/Clu/Cspg4/Gab1/Camkk1/Ntrk3/Adrb2/Gadd45b/Rapgef2/Stk39/Agap2/Dab2/Irgm/Dlg1/Nrxn1/Ccnd3/Met/Itga1/Axin2/Cd300a/Jak2	37
GO:0042098	T cell proliferation	biological process	18/1097	200/17363	0.0825108	0.407672	0.366522	1.42449	RT1-S3/Efnb1/Gpnmb/Bmp4/Tnfrsf21/Lgals9/Gnrh1/Ptpn6/Pde5a/Prkcq/Stat5b/Ptpn22/Igf2/Tnfsf18/Dlg1/Cd86/Cd59/Ccnd3	18
GO:0055072	iron ion homeostasis	biological process	9/1097	84/17363	0.0826845	0.407672	0.366522	1.69583	Abcb7/Cp/Heph/Bmp6/Bdh2/Epas1/Fth1/Erfe/RGD1563378	9
GO:0060135	maternal process involved in female pregnancy	biological process	9/1097	84/17363	0.0826845	0.407672	0.366522	1.69583	Prdm1/Gjb2/Nr2f2/Itgb1/Lgals9/Ace2/Pam/Kiss1/Npff	9
GO:0008286	insulin receptor signaling pathway	biological process	11/1097	109/17363	0.0831542	0.407672	0.366522	1.59729	Irs3/Appl1/Sorbs1/Ptpre/Fer/Pik3r1/Prkcq/Igf2/Inpp5f/Ccnd3/Cav2	11
GO:1905330	regulation of morphogenesis of an epithelium	biological process	11/1097	109/17363	0.0831542	0.407672	0.366522	1.59729	Phldb2/Dact1/Bmp4/Sall1/Wnt2b/Sfrp5/Fgfr2/Celsr1/Fzd2/Dab2/Met	11
GO:0001707	mesoderm formation	biological process	8/1097	72/17363	0.0834546	0.407672	0.366522	1.75863	Chrd/Epb41l5/Itgb4/Eya1/Bmp4/Itgb1/Fgfr2/Crb2	8
GO:0042110	T cell activation	biological process	36/1097	449/17363	0.0838821	0.407672	0.366522	1.26904	Atg5/Prdm1/RT1-S3/Cxadr/Rhoh/Pik3r6/Chd7/Efnb1/Rsad2/Gpnmb/Bmp4/Efnb3/Dicer1/Tnfrsf21/Il7/Lgals9/Gnrh1/Ptpn6/Pde5a/Efnb2/Prkcq/Stat5b/Ptpn22/Igf2/Lepr/Tnfsf18/Dpp4/Was/Dlg1/Cd86/Cd59/Tnfsf8/Ccnd3/Rab27a/Cd300a/Pag1	36
GO:0046488	phosphatidylinositol metabolic process	biological process	12/1097	122/17363	0.0843718	0.407672	0.366522	1.55682	Piga/Pik3r6/Nudt4/Inpp1/Inpp5d/Inpp4b/Pik3r1/Inpp5f/Mboat7/Pi4ka/Tmem150a/Galr2	12
GO:0009190	cyclic nucleotide biosynthetic process	biological process	15/1097	161/17363	0.0848059	0.407672	0.366522	1.47463	Wfs1/Ptger3/Gucy1a3/Htr1b/Lpar1/Ntrk3/Npr3/Adrb2/Akap12/Ramp1/Ramp2/Adm/Gucy1a2/Cap2/Galr2	15
GO:0071706	tumor necrosis factor superfamily cytokine production	biological process	13/1097	135/17363	0.0849618	0.407672	0.366522	1.52415	RT1-S3/Tlr6/Spon2/Ifih1/Ddx58/Gpnmb/Lgals9/Clu/Pik3r1/Ptpn22/Tlr1/Lilrb3a/Jak2	13
GO:0046425	regulation of JAK-STAT cascade	biological process	14/1097	148/17363	0.0850702	0.407672	0.366522	1.49722	Stra6/Gfra2/Fgfr3/Inpp5f/Lrrtm4/Flrt1/Parp9/Osm/Agap2/Tnfsf18/Lrrc4c/Cyp1b1/Cd300a/Jak2	14
GO:1904892	regulation of STAT cascade	biological process	14/1097	148/17363	0.0850702	0.407672	0.366522	1.49722	Stra6/Gfra2/Fgfr3/Inpp5f/Lrrtm4/Flrt1/Parp9/Osm/Agap2/Tnfsf18/Lrrc4c/Cyp1b1/Cd300a/Jak2	14
GO:0003073	regulation of systemic arterial blood pressure	biological process	10/1097	97/17363	0.0855915	0.407672	0.366522	1.63172	Adra1a/Wnk1/Nr2f2/Adrb2/Bbs4/Arhgap42/Adm/Ace2/P2rx2/Adra1b	10
GO:0032091	negative regulation of protein binding	biological process	10/1097	97/17363	0.0855915	0.407672	0.366522	1.63172	Epb41l5/Plscr1/Dact1/Lrpap1/Adrb2/Dnajb2/Dab2/Ccl6/Rock1/Met	10
GO:0021537	telencephalon development	biological process	27/1097	324/17363	0.0861237	0.407672	0.366522	1.31898	Slc8a2/Epha5/Anxa3/Pafah1b1/Phlpp1/Ncoa1/Chd7/Cntn2/Slitrk5/Bmp4/Dicer1/Lpar1/Sall1/Mdk/Hsd17b3/Tacc2/Rarb/Slit1/Bbs4/Fat4/Robo2/Nrp2/Dmd/Hprt1/Aldh1a3/Ak3/Mboat7	27
GO:0030072	peptide hormone secretion	biological process	23/1097	269/17363	0.0863895	0.407672	0.366522	1.3533	Smpd3/Slc8b1/Rapgef4/Kalrn/Epha5/Abat/Pclo/Chd7/Ica1/Pde8b/Ptger3/Pde1c/Acvr2b/Hmgcr/Stxbp3/Lepr/Ildr2/Kcnb1/Kiss1/Npff/Nrxn1/Rab11fip5/Jak2	23
GO:0001955	blood vessel maturation	biological process	2/1097	8/17363	0.0866136	0.407672	0.366522	3.95693	Cdh5/Reck	2
GO:0006152	purine nucleoside catabolic process	biological process	2/1097	8/17363	0.0866136	0.407672	0.366522	3.95693	Enpp4/Hprt1	2
GO:0006689	ganglioside catabolic process	biological process	2/1097	8/17363	0.0866136	0.407672	0.366522	3.95693	Neu2/Hexb	2
GO:0007158	neuron cell-cell adhesion	biological process	2/1097	8/17363	0.0866136	0.407672	0.366522	3.95693	Astn1/Nrxn1	2
GO:0009133	nucleoside diphosphate biosynthetic process	biological process	2/1097	8/17363	0.0866136	0.407672	0.366522	3.95693	Cmpk2/Ak3	2
GO:0009134	nucleoside diphosphate catabolic process	biological process	2/1097	8/17363	0.0866136	0.407672	0.366522	3.95693	Nudt16/Entpd4	2
GO:0010668	ectodermal cell differentiation	biological process	2/1097	8/17363	0.0866136	0.407672	0.366522	3.95693	Itga6/Ets2	2
GO:0015870	acetylcholine transport	biological process	2/1097	8/17363	0.0866136	0.407672	0.366522	3.95693	Slc44a4/Cacna1a	2
GO:0015871	choline transport	biological process	2/1097	8/17363	0.0866136	0.407672	0.366522	3.95693	Slc44a4/Slc6a8	2
GO:0016139	glycoside catabolic process	biological process	2/1097	8/17363	0.0866136	0.407672	0.366522	3.95693	Fuca2/Gba2	2
GO:0016259	selenocysteine metabolic process	biological process	2/1097	8/17363	0.0866136	0.407672	0.366522	3.95693	Scly/Rpl30	2
GO:0016553	base conversion or substitution editing	biological process	2/1097	8/17363	0.0866136	0.407672	0.366522	3.95693	Rbm47/Nudt16	2
GO:0021785	branchiomotor neuron axon guidance	biological process	2/1097	8/17363	0.0866136	0.407672	0.366522	3.95693	Plxna2/Sema3f	2
GO:0032344	regulation of aldosterone metabolic process	biological process	2/1097	8/17363	0.0866136	0.407672	0.366522	3.95693	Bmp6/Dab2	2
GO:0032351	negative regulation of hormone metabolic process	biological process	2/1097	8/17363	0.0866136	0.407672	0.366522	3.95693	Pde8b/Cacna1a	2
GO:0035524	proline transmembrane transport	biological process	2/1097	8/17363	0.0866136	0.407672	0.366522	3.95693	Slc1a4/Slc6a20	2
GO:0036376	sodium ion export across plasma membrane	biological process	2/1097	8/17363	0.0866136	0.407672	0.366522	3.95693	Atp1a2/Fxyd1	2
GO:0042364	water-soluble vitamin biosynthetic process	biological process	2/1097	8/17363	0.0866136	0.407672	0.366522	3.95693	Rfk/Pnpo	2
GO:0042983	amyloid precursor protein biosynthetic process	biological process	2/1097	8/17363	0.0866136	0.407672	0.366522	3.95693	Itm2a/Itm2b	2
GO:0042984	regulation of amyloid precursor protein biosynthetic process	biological process	2/1097	8/17363	0.0866136	0.407672	0.366522	3.95693	Itm2a/Itm2b	2
GO:0043313	regulation of neutrophil degranulation	biological process	2/1097	8/17363	0.0866136	0.407672	0.366522	3.95693	Bcr/Pram1	2
GO:0043320	natural killer cell degranulation	biological process	2/1097	8/17363	0.0866136	0.407672	0.366522	3.95693	Lgals9/Rab27a	2
GO:0044332	Wnt signaling pathway involved in dorsal/ventral axis specification	biological process	2/1097	8/17363	0.0866136	0.407672	0.366522	3.95693	Lrp4/Axin2	2
GO:0044848	biological phase	biological process	2/1097	8/17363	0.0866136	0.407672	0.366522	3.95693	Tgfb2/Wnt10b	2
GO:0044851	hair cycle phase	biological process	2/1097	8/17363	0.0866136	0.407672	0.366522	3.95693	Tgfb2/Wnt10b	2
GO:0045410	positive regulation of interleukin-6 biosynthetic process	biological process	2/1097	8/17363	0.0866136	0.407672	0.366522	3.95693	Tlr6/Tlr1	2
GO:0046069	cGMP catabolic process	biological process	2/1097	8/17363	0.0866136	0.407672	0.366522	3.95693	Pde1c/Pde5a	2
GO:0046130	purine ribonucleoside catabolic process	biological process	2/1097	8/17363	0.0866136	0.407672	0.366522	3.95693	Enpp4/Hprt1	2
GO:0046512	sphingosine biosynthetic process	biological process	2/1097	8/17363	0.0866136	0.407672	0.366522	3.95693	Sptlc2/Acer3	2
GO:0046710	GDP metabolic process	biological process	2/1097	8/17363	0.0866136	0.407672	0.366522	3.95693	Dlg3/Dlg1	2
GO:0046958	nonassociative learning	biological process	2/1097	8/17363	0.0866136	0.407672	0.366522	3.95693	Kalrn/Mapk8ip2	2
GO:0048752	semicircular canal morphogenesis	biological process	2/1097	8/17363	0.0866136	0.407672	0.366522	3.95693	Chd7/Eya1	2
GO:0048819	regulation of hair follicle maturation	biological process	2/1097	8/17363	0.0866136	0.407672	0.366522	3.95693	Tgfb2/Wnt10b	2
GO:0060087	relaxation of vascular smooth muscle	biological process	2/1097	8/17363	0.0866136	0.407672	0.366522	3.95693	Gucy1a3/Mrvi1	2
GO:0060677	ureteric bud elongation	biological process	2/1097	8/17363	0.0866136	0.407672	0.366522	3.95693	Bmp4/Sall1	2
GO:0060836	lymphatic endothelial cell differentiation	biological process	2/1097	8/17363	0.0866136	0.407672	0.366522	3.95693	Nr2f2/Acvr2b	2
GO:0061002	negative regulation of dendritic spine morphogenesis	biological process	2/1097	8/17363	0.0866136	0.407672	0.366522	3.95693	Ngef/Dnm3	2
GO:0061626	pharyngeal arch artery morphogenesis	biological process	2/1097	8/17363	0.0866136	0.407672	0.366522	3.95693	Tgfb2/Bmp4	2
GO:0070831	basement membrane assembly	biological process	2/1097	8/17363	0.0866136	0.407672	0.366522	3.95693	Phldb2/Ramp2	2
GO:0071863	regulation of cell proliferation in bone marrow	biological process	2/1097	8/17363	0.0866136	0.407672	0.366522	3.95693	Fgfr2/Fgfr3	2
GO:0072201	negative regulation of mesenchymal cell proliferation	biological process	2/1097	8/17363	0.0866136	0.407672	0.366522	3.95693	Bmp4/Ptn	2
GO:0097084	vascular smooth muscle cell development	biological process	2/1097	8/17363	0.0866136	0.407672	0.366522	3.95693	Ramp2/Adm	2
GO:0097105	presynaptic membrane assembly	biological process	2/1097	8/17363	0.0866136	0.407672	0.366522	3.95693	Lrp4/Nrxn1	2
GO:1900019	regulation of protein kinase C activity	biological process	2/1097	8/17363	0.0866136	0.407672	0.366522	3.95693	Cemip/Nrxn1	2
GO:1900020	positive regulation of protein kinase C activity	biological process	2/1097	8/17363	0.0866136	0.407672	0.366522	3.95693	Cemip/Nrxn1	2
GO:1900102	negative regulation of endoplasmic reticulum unfolded protein response	biological process	2/1097	8/17363	0.0866136	0.407672	0.366522	3.95693	Wfs1/Crebrf	2
GO:1903715	regulation of aerobic respiration	biological process	2/1097	8/17363	0.0866136	0.407672	0.366522	3.95693	Oprk1/Cbfa2t3	2
GO:1905063	regulation of vascular smooth muscle cell differentiation	biological process	2/1097	8/17363	0.0866136	0.407672	0.366522	3.95693	Klf5/Cth	2
GO:2000051	negative regulation of non-canonical Wnt signaling pathway	biological process	2/1097	8/17363	0.0866136	0.407672	0.366522	3.95693	Sfrp5/Rnf213	2
GO:2000848	positive regulation of corticosteroid hormone secretion	biological process	2/1097	8/17363	0.0866136	0.407672	0.366522	3.95693	Bmp6/Dab2	2
GO:0007163	establishment or maintenance of cell polarity	biological process	17/1097	188/17363	0.0866532	0.407672	0.366522	1.43123	Mark1/Pafah1b1/Dlg3/Slc9a3r1/Rufy3/Llgl2/Eya1/Frmd4b/Wee1/Spry2/Myo9a/Nek3/Cdh5/Crb2/Rock1/Dlg1/Cap2	17
GO:0008361	regulation of cell size	biological process	17/1097	188/17363	0.0866532	0.407672	0.366522	1.43123	Pafah1b1/Slc9a3r1/Rufy3/Cdkl5/Arhgap5/Mapt/Epha7/Plxna2/Sema4d/Slc12a2/Sema3f/Ntrk3/Slit1/Trpc5/Gdi1/Cdkl3/Rapgef3	17
GO:0035264	multicellular organism growth	biological process	17/1097	188/17363	0.0866532	0.407672	0.366522	1.43123	Pkdcc/Llgl2/Ncoa3/Chd7/Sp2/Dicer1/Vil1/Slc12a2/Apba2/Fgfr2/Clic4/Stat5b/Adrb2/Igf2/Rarb/Bbs4/Cdkn1c	17
GO:0007618	mating	biological process	6/1097	49/17363	0.0868746	0.407672	0.366522	1.93809	Abat/Ncoa1/P2ry1/Hexb/Dnm3/Mapk8ip2	6
GO:0021983	pituitary gland development	biological process	6/1097	49/17363	0.0868746	0.407672	0.366522	1.93809	Tbx19/Gli2/Ets1/Bmp4/Sall1/Aldh1a3	6
GO:0021988	olfactory lobe development	biological process	6/1097	49/17363	0.0868746	0.407672	0.366522	1.93809	Chd7/Dicer1/Sall1/Slit1/Robo2/Ak3	6
GO:0045824	negative regulation of innate immune response	biological process	6/1097	49/17363	0.0868746	0.407672	0.366522	1.93809	RT1-S3/Serping1/Lgals9/Igf2/Serpinb9/Clec12b	6
GO:0007018	microtubule-based movement	biological process	21/1097	242/17363	0.0871459	0.407672	0.366522	1.37348	Pafah1b1/Dnah9/Wdr60/Mapt/Dnah11/Ttc21b/Trak2/Ccdc39/Kif26a/Wdr34/Hydin/Ap3b2/Rsph9/Spg11/Bbs4/Tekt3/Bicd1/Bloc1s6/Ak7/Fmr1/Ccdc65	21
GO:0060079	excitatory postsynaptic potential	biological process	11/1097	110/17363	0.0874077	0.407672	0.366522	1.58277	Gria4/Ppp1r9a/Glrb/Chrna5/Adrb2/Grik5/Mapk8ip2/P2rx2/Npff/Nrxn1/Met	11
GO:0007097	nuclear migration	biological process	4/1097	27/17363	0.0874499	0.407672	0.366522	2.34485	Pafah1b1/Slc9a3r1/Tacc2/Slit1	4
GO:0010738	regulation of protein kinase A signaling	biological process	4/1097	27/17363	0.0874499	0.407672	0.366522	2.34485	Pja2/Adrb2/Akap12/Nrxn1	4
GO:0032647	regulation of interferon-alpha production	biological process	4/1097	27/17363	0.0874499	0.407672	0.366522	2.34485	Ifih1/Ddx58/Ptpn22/Lilrb3a	4
GO:0043586	tongue development	biological process	4/1097	27/17363	0.0874499	0.407672	0.366522	2.34485	Bnc2/Bmp4/Wnt10a/Wnt10b	4
GO:0061756	leukocyte adhesion to vascular endothelial cell	biological process	4/1097	27/17363	0.0874499	0.407672	0.366522	2.34485	Ets1/Itgb1/Rock1/Gcnt1	4
GO:1903514	release of sequestered calcium ion into cytosol by endoplasmic reticulum	biological process	4/1097	27/17363	0.0874499	0.407672	0.366522	2.34485	Chd7/Casq2/Gstm2/Dmd	4
GO:0106027	neuron projection organization	biological process	9/1097	85/17363	0.0875763	0.407672	0.366522	1.67588	Kalrn/Epha5/Pafah1b1/Wasl/Sipa1l1/Ppp1r9a/Ngef/Dnm3/Fcgr2b	9
GO:0002115	store-operated calcium entry	biological process	3/1097	17/17363	0.0881924	0.407672	0.366522	2.79313	Slc8b1/Stim1/LOC100911692	3
GO:0007635	chemosensory behavior	biological process	3/1097	17/17363	0.0881924	0.407672	0.366522	2.79313	Kalrn/Wfs1/Chd7	3
GO:0010759	positive regulation of macrophage chemotaxis	biological process	3/1097	17/17363	0.0881924	0.407672	0.366522	2.79313	Rarres2/Tnfsf18/Ptprj	3
GO:0032693	negative regulation of interleukin-10 production	biological process	3/1097	17/17363	0.0881924	0.407672	0.366522	2.79313	Trib2/Tnfrsf21/Fcgr2b	3
GO:0032823	regulation of natural killer cell differentiation	biological process	3/1097	17/17363	0.0881924	0.407672	0.366522	2.79313	Prdm1/Lgals9/Stat5b	3
GO:0042402	cellular biogenic amine catabolic process	biological process	3/1097	17/17363	0.0881924	0.407672	0.366522	2.79313	Kmo/Sat1/Kynu	3
GO:0046514	ceramide catabolic process	biological process	3/1097	17/17363	0.0881924	0.407672	0.366522	2.79313	Gba2/Neu2/Hexb	3
GO:0051280	negative regulation of release of sequestered calcium ion into cytosol	biological process	3/1097	17/17363	0.0881924	0.407672	0.366522	2.79313	Tgfb2/Casq2/Gstm2	3
GO:0051589	negative regulation of neurotransmitter transport	biological process	3/1097	17/17363	0.0881924	0.407672	0.366522	2.79313	Ppp1r9a/Fmr1/Asic1	3
GO:0060253	negative regulation of glial cell proliferation	biological process	3/1097	17/17363	0.0881924	0.407672	0.366522	2.79313	Cdkn2b/Dicer1/Ptn	3
GO:0060294	cilium movement involved in cell motility	biological process	3/1097	17/17363	0.0881924	0.407672	0.366522	2.79313	Rsph9/Bbs4/Tekt3	3
GO:0070166	enamel mineralization	biological process	3/1097	17/17363	0.0881924	0.407672	0.366522	2.79313	Dicer1/Stim1/LOC100911949	3
GO:0086012	membrane depolarization during cardiac muscle cell action potential	biological process	3/1097	17/17363	0.0881924	0.407672	0.366522	2.79313	Hcn4/Scn4b/Scn3b	3
GO:0090036	regulation of protein kinase C signaling	biological process	3/1097	17/17363	0.0881924	0.407672	0.366522	2.79313	Phlpp1/Adra1a/Akap12	3
GO:1904321	response to forskolin	biological process	3/1097	17/17363	0.0881924	0.407672	0.366522	2.79313	Epha5/Ptger3/Gnai1	3
GO:1904322	cellular response to forskolin	biological process	3/1097	17/17363	0.0881924	0.407672	0.366522	2.79313	Epha5/Ptger3/Gnai1	3
GO:1904424	regulation of GTP binding	biological process	3/1097	17/17363	0.0881924	0.407672	0.366522	2.79313	Tgfb2/Met/Rapgef3	3
GO:2000781	positive regulation of double-strand break repair	biological process	3/1097	17/17363	0.0881924	0.407672	0.366522	2.79313	Nudt16/Dtx3l/Parp9	3
GO:0008064	regulation of actin polymerization or depolymerization	biological process	15/1097	162/17363	0.0882953	0.407672	0.366522	1.46553	Sptbn1/Wasl/Ppp1r9a/Tmod2/Vil1/Fer/Fchsd2/Gmfg/Shroom2/Iqgap2/Bbs4/Fhod3/Was/Cdc42ep3/Dlg1	15
GO:0030832	regulation of actin filament length	biological process	15/1097	162/17363	0.0882953	0.407672	0.366522	1.46553	Sptbn1/Wasl/Ppp1r9a/Tmod2/Vil1/Fer/Fchsd2/Gmfg/Shroom2/Iqgap2/Bbs4/Fhod3/Was/Cdc42ep3/Dlg1	15
GO:0030010	establishment of cell polarity	biological process	12/1097	123/17363	0.0884125	0.407672	0.366522	1.54417	Mark1/Pafah1b1/Slc9a3r1/Rufy3/Eya1/Frmd4b/Wee1/Spry2/Myo9a/Nek3/Cdh5/Rock1	12
GO:0051591	response to cAMP	biological process	14/1097	149/17363	0.08873	0.407672	0.366522	1.48717	Areg/Hcn2/Hcn4/Cyp7b1/Pik3r1/Hmgcs2/Pygm/Rapgef2/Pde3a/Duox1/Cyp1b1/Hcn1/Rapgef3/Wnt10b	14
GO:0005977	glycogen metabolic process	biological process	8/1097	73/17363	0.0888204	0.407672	0.366522	1.73454	Stbd1/Ppp1r3b/Sorbs1/Igf2/Pygm/Phkb/Ppp1r1a/Adra1b	8
GO:0006073	cellular glucan metabolic process	biological process	8/1097	73/17363	0.0888204	0.407672	0.366522	1.73454	Stbd1/Ppp1r3b/Sorbs1/Igf2/Pygm/Phkb/Ppp1r1a/Adra1b	8
GO:0043407	negative regulation of MAP kinase activity	biological process	8/1097	73/17363	0.0888204	0.407672	0.366522	1.73454	Bmp4/Spry2/Ptpn6/Sfrp5/Hmgcr/Ptpn22/Ptprj/Cd300a	8
GO:0044042	glucan metabolic process	biological process	8/1097	73/17363	0.0888204	0.407672	0.366522	1.73454	Stbd1/Ppp1r3b/Sorbs1/Igf2/Pygm/Phkb/Ppp1r1a/Adra1b	8
GO:0045069	regulation of viral genome replication	biological process	8/1097	73/17363	0.0888204	0.407672	0.366522	1.73454	Mx2/Rsad2/Plscr1/Dicer1/Stom/Oas1b/Fmr1/Bst2	8
GO:0090278	negative regulation of peptide hormone secretion	biological process	7/1097	61/17363	0.0888544	0.407672	0.366522	1.81629	Kalrn/Pde8b/Ptger3/Pde1c/Hmgcr/Kcnb1/Npff	7
GO:0051249	regulation of lymphocyte activation	biological process	32/1097	395/17363	0.0888823	0.407672	0.366522	1.28225	Prdm1/RT1-S3/Lst1/Atp11c/Pik3r6/Efnb1/Gpnmb/Bmp4/Efnb3/Dicer1/Tnfrsf21/Il7/Lgals9/Gnrh1/Tnfsf13/Ptpn6/Pde5a/Efnb2/Inpp5d/Prkcq/Stat5b/Ptpn22/Igf2/Tnfsf18/Dpp4/Bloc1s6/Dlg1/Cd86/Cd59/Fcgr2b/Cd300a/Pag1	32
GO:1902105	regulation of leukocyte differentiation	biological process	23/1097	270/17363	0.08908	0.407672	0.366522	1.34829	Prdm1/Tesc/Atp11c/Pik3r6/Tmem64/Tmem176b/Bmp4/Dicer1/Fam213a/Il7/Lgals9/Rbp1/Evi2b/Ptpn6/Rb1/Fgfr3/Inpp5d/Il34/Inpp4b/Pik3r1/Stat5b/Tmem176a/Tnfsf18	23
GO:0006040	amino sugar metabolic process	biological process	5/1097	38/17363	0.0891172	0.407672	0.366522	2.08259	St6gal1/Chst7/Mgat3/Hexb/Fn3k	5
GO:0021884	forebrain neuron development	biological process	5/1097	38/17363	0.0891172	0.407672	0.366522	2.08259	Cntn2/Fgfr2/Rapgef2/Robo2/Nrp2	5
GO:0033628	regulation of cell adhesion mediated by integrin	biological process	5/1097	38/17363	0.0891172	0.407672	0.366522	2.08259	Tesc/Tgfb2/Ptpn6/Dpp4/Cyp1b1	5
GO:0071371	cellular response to gonadotropin stimulus	biological process	5/1097	38/17363	0.0891172	0.407672	0.366522	2.08259	Por/Epha5/Gclm/Hsd17b3/Cyp1b1	5
GO:0072604	interleukin-6 secretion	biological process	5/1097	38/17363	0.0891172	0.407672	0.366522	2.08259	Ifih1/Ddx58/Lgals9/Mbp/Ptpn22	5
GO:0045927	positive regulation of growth	biological process	24/1097	284/17363	0.08978	0.410118	0.36872	1.33755	Slc44a4/Tfcp2l1/Tgfb2/Pafah1b1/Rufy3/Cdkl5/Wfs1/Mapt/Ncoa3/Chd7/Il7/Sema4d/Vil1/Fgfr2/Ntrk3/Stat5b/Adrb2/Igf2/Cdkn2aip/Bbs4/Trpc5/C3/Gdi1/Taf9b	24
GO:0007254	JNK cascade	biological process	17/1097	189/17363	0.089914	0.410118	0.36872	1.42366	Tlr6/Pafah1b1/Phlpp1/Mapk9/Wnt16/Dact1/Fgf14/Sfrp5/Taok1/Gab1/Ptpn22/Gadd45b/Dab2/Mapk8ip2/Fcgr2b/Rap2a/Sh2d3c	17
GO:0010632	regulation of epithelial cell migration	biological process	17/1097	189/17363	0.089914	0.410118	0.36872	1.42366	Pbld1/Stard13/Anxa3/Tgfb2/Epb41l5/Hdac9/Prkd1/Meox2/Ets1/Bmp4/Nr2f2/Gab2/Vil1/Dock5/Kdr/Met/Epb41l4b	17
GO:0032271	regulation of protein polymerization	biological process	17/1097	189/17363	0.089914	0.410118	0.36872	1.42366	Mapt/Sptbn1/Wasl/Terf1/Ppp1r9a/Tmod2/Vil1/Fer/Fchsd2/Gmfg/Iqgap2/Bbs4/Fhod3/Was/Cdc42ep3/Dlg1/Met	17
GO:0048167	regulation of synaptic plasticity	biological process	19/1097	216/17363	0.0903665	0.411882	0.370306	1.39225	Rnf39/Slc8a2/Kalrn/Mapt/Hrh1/Sipa1l1/Ppp1r9a/Cntn2/Fgf14/Myo6/Ptn/Shisa7/Syt12/Rapgef2/Fcgr2b/Kdr/Kcnb1/Unc13c/Fmr1	19
GO:0060326	cell chemotaxis	biological process	22/1097	257/17363	0.0910129	0.414526	0.372684	1.3549	Sbds/Slc8b1/Cxadr/Tgfb2/Prkd1/Hrh1/Cyp7b1/Thbs4/Lgals9/Lpar1/Dapk2/Prkcq/Ch25h/Rarres2/Tnfsf18/Ccl6/Ptprj/Itga9/Kdr/Nbl1/Met/Itga1	22
GO:0044403	symbiosis, encompassing mutualism through parasitism	biological process	28/1097	340/17363	0.0912287	0.415207	0.373296	1.30346	Atg5/Cldn1/Mx2/Rsad2/Plscr1/Pou2f3/Trim35/Eps15/Dicer1/Gucy1a3/Lgals9/Fbln1/Fuca2/Trim5/Trim21/Ntrk3/Stom/Slc20a2/Dpp4/Irgm/Ace2/Oas1b/Serpinb9/Bicd1/Fmr1/Cav2/Bst2/Pi4ka	28
GO:0046165	alcohol biosynthetic process	biological process	11/1097	111/17363	0.091792	0.417467	0.375328	1.56851	Por/Dhcr24/Sc5d/Scp2/Sptlc2/P2ry1/Moxd1/Hmgcr/Cyp27a1/Hmgcs2/Acer3	11
GO:0051402	neuron apoptotic process	biological process	24/1097	285/17363	0.0924682	0.419781	0.377409	1.33286	Tgfb2/Egln3/Wfs1/Epha7/Rapsn/Tnfrsf21/Nqo1/Gclm/Usp53/Rb1/Fgfr3/Mdk/Optn/Grik5/Agap2/Nrbp2/Rock1/Kdr/Kcnb1/Cntfr/Cacna1a/Itga1/Fmr1/Jak2	24
GO:0045667	regulation of osteoblast differentiation	biological process	12/1097	124/17363	0.0925709	0.419781	0.377409	1.53171	Chrd/Areg/Gdpd2/Prkd1/Tmem64/Bmp4/Sema4d/Bmp6/Acvr2b/Nfatc1/Axin2/Wnt10b	12
GO:0048593	camera-type eye morphogenesis	biological process	12/1097	124/17363	0.0925709	0.419781	0.377409	1.53171	Pou2f1/Stra6/Bmp4/Col8a2/Ptn/Tenm3/Fgfr3/Aldh1a1/Ccdc66/Kdr/Aldh1a3/Hcn1	12
GO:0015748	organophosphate ester transport	biological process	9/1097	86/17363	0.0926363	0.419781	0.377409	1.65639	Slc44a4/Atp11c/Plscr1/Scp2/Slc25a42/Atp8b5p/Slc25a23/Atp11b/Prelid2	9
GO:0031341	regulation of cell killing	biological process	9/1097	86/17363	0.0926363	0.419781	0.377409	1.65639	RT1-S3/Pik3r6/Lgals9/Stx7/Cadm1/Stat5b/Igf2/Serpinb9/Clec12b	9
GO:0010631	epithelial cell migration	biological process	21/1097	244/17363	0.0929322	0.420817	0.37834	1.36222	Pbld1/Stard13/Anxa3/Tgfb2/Epb41l5/Hdac9/Prkd1/Meox2/Ets1/Bmp4/Nr2f2/Itgb1/Gab2/Efnb2/Vil1/Dock5/Dpp4/Cyp1b1/Kdr/Met/Epb41l4b	21
GO:0046683	response to organophosphorus	biological process	17/1097	190/17363	0.0932523	0.421962	0.379369	1.41616	Areg/Trim16/Hcn2/Hcn4/Cyp7b1/Lpar1/Pik3r1/Hmgcs2/Pygm/Rapgef2/Pde3a/Duox1/P2rx2/Cyp1b1/Hcn1/Rapgef3/Wnt10b	17
GO:0006893	Golgi to plasma membrane transport	biological process	6/1097	50/17363	0.0937314	0.423517	0.380767	1.89933	Vamp4/Stxbp6/Pkdcc/Sptbn1/Optn/LOC103689971	6
GO:0014014	negative regulation of gliogenesis	biological process	6/1097	50/17363	0.0937314	0.423517	0.380767	1.89933	Cdkn2b/Bmp4/Dicer1/Ptn/Fgfr3/Ntrk3	6
GO:0030819	positive regulation of cAMP biosynthetic process	biological process	8/1097	74/17363	0.0943815	0.42584	0.382855	1.7111	Wfs1/Ptger3/Ntrk3/Adrb2/Akap12/Ramp1/Ramp2/Adm	8
GO:0031102	neuron projection regeneration	biological process	8/1097	74/17363	0.0943815	0.42584	0.382855	1.7111	Matn2/Ntrk3/Inpp5f/Adm/Lamb2/Apod/Scarf1/Jak2	8
GO:0051145	smooth muscle cell differentiation	biological process	7/1097	62/17363	0.0950058	0.428347	0.38511	1.787	Klf5/Bmp4/Cth/Fgfr2/Tmem204/Ramp2/Adm	7
GO:0043271	negative regulation of ion transport	biological process	15/1097	164/17363	0.0955438	0.430463	0.387012	1.44766	Tgfb2/Abat/Slc9a3r1/Usp2/Atp1a2/Wnk1/Ptger3/Htr1b/Casq2/Gstm2/Wnk4/Stk39/Maob/Cd300a/Fmr1	15
GO:0043405	regulation of MAP kinase activity	biological process	26/1097	314/17363	0.0959493	0.431979	0.388375	1.31057	Map3k7cl/Tlr6/Pik3r6/Trib2/Map2k3/Bmp4/Spry2/Akap13/Lpar1/Adra2b/Ptpn6/Pde5a/Sfrp5/Taok1/Hmgcr/Cspg4/Gab1/Ntrk3/Ptpn22/Gadd45b/Dab2/Ptprj/Met/Itga1/Cd300a/Jak2	26
GO:0051260	protein homooligomerization	biological process	29/1097	356/17363	0.0962168	0.432872	0.389178	1.28934	Cldn1/Atl1/Mapt/Terf1/Ehd3/Cth/Anxa6/Mat1a/Thbs4/Kctd9/Hsf4/Clu/Aldh1a1/Optn/Kcna2/Stom/Aldh5a1/Rnf213/Pam/P2rx2/LOC681355/Kcnb1/Hprt1/Aldh1a3/Kcna6/Ak3/Kcng1/Hcn1/Asic1	29
GO:0030595	leukocyte chemotaxis	biological process	17/1097	191/17363	0.0966683	0.432887	0.389192	1.40875	Sbds/Slc8b1/Cxadr/Tgfb2/Hrh1/Cyp7b1/Thbs4/Lgals9/Dapk2/Ch25h/Rarres2/Tnfsf18/Ccl6/Ptprj/Itga9/Nbl1/Itga1	17
GO:0030073	insulin secretion	biological process	19/1097	218/17363	0.0966756	0.432887	0.389192	1.37948	Slc8b1/Rapgef4/Epha5/Abat/Pclo/Ica1/Pde8b/Ptger3/Pde1c/Acvr2b/Hmgcr/Stxbp3/Lepr/Ildr2/Kcnb1/Npff/Nrxn1/Rab11fip5/Jak2	19
GO:0051896	regulation of protein kinase B signaling	biological process	13/1097	138/17363	0.0968114	0.432887	0.389192	1.49102	Hpse/Phlpp1/Myoc/Slc9a3r1/Spry2/Magi2/Sfrp5/Inpp4b/Igf2/Inpp5f/Ptprj/Dlg1/Nrxn1	13
GO:0002221	pattern recognition receptor signaling pathway	biological process	12/1097	125/17363	0.0968468	0.432887	0.389192	1.51946	Tlr6/Ifih1/Ddx58/Rsad2/Lgals9/Ptpn22/Lsm14a/Irgm/Tlr1/Cd86/Lilrb3a/Cd300a	12
GO:0002507	tolerance induction	biological process	4/1097	28/17363	0.0971753	0.432887	0.389192	2.2611	Phlpp1/Lgals9/Cd86/C3	4
GO:0018279	protein N-linked glycosylation via asparagine	biological process	4/1097	28/17363	0.0971753	0.432887	0.389192	2.2611	St3gal6/St6gal1/St3gal5/St6galnac2	4
GO:0023058	adaptation of signaling pathway	biological process	4/1097	28/17363	0.0971753	0.432887	0.389192	2.2611	Ptger3/Htr1b/Adrb2/Adm	4
GO:0032607	interferon-alpha production	biological process	4/1097	28/17363	0.0971753	0.432887	0.389192	2.2611	Ifih1/Ddx58/Ptpn22/Lilrb3a	4
GO:0051150	regulation of smooth muscle cell differentiation	biological process	4/1097	28/17363	0.0971753	0.432887	0.389192	2.2611	Klf5/Bmp4/Cth/Fgfr2	4
GO:0071305	cellular response to vitamin D	biological process	4/1097	28/17363	0.0971753	0.432887	0.389192	2.2611	Gdap1/Itgb1/Ptn/Fzd2	4
GO:1902074	response to salt	biological process	4/1097	28/17363	0.0971753	0.432887	0.389192	2.2611	Ptger3/Sorbs1/Dab2/Fmr1	4
GO:0007271	synaptic transmission, cholinergic	biological process	5/1097	39/17363	0.0971887	0.432887	0.389192	2.02919	Rapsn/Chrna5/Chrm3/Ache/Cacna1a	5
GO:0045197	establishment or maintenance of epithelial cell apical/basal polarity	biological process	5/1097	39/17363	0.0971887	0.432887	0.389192	2.02919	Dlg3/Slc9a3r1/Myo9a/Crb2/Dlg1	5
GO:0060412	ventricular septum morphogenesis	biological process	5/1097	39/17363	0.0971887	0.432887	0.389192	2.02919	Tgfb2/Bmp4/Fgfr2/Nfatc1/Fzd2	5
GO:0044264	cellular polysaccharide metabolic process	biological process	9/1097	87/17363	0.097864	0.435585	0.391617	1.63735	Stbd1/Ppp1r3b/Sorbs1/Igf2/B3gnt8/Pygm/Phkb/Ppp1r1a/Adra1b	9
GO:0009913	epidermal cell differentiation	biological process	16/1097	178/17363	0.098075	0.436214	0.392183	1.42272	Slc44a4/Pafah1b1/Trim16/Slc9a3r1/Ush2a/Ncoa3/Wnt16/Gli2/Pou2f3/Bmp4/Myo6/Mcoln3/Clic4/H2afy2/Exph5/Rock1	16
GO:0019932	second-messenger-mediated signaling	biological process	25/1097	301/17363	0.0983773	0.436357	0.392311	1.31459	Rapgef4/Epha5/Slc9a3r1/Pclo/Atp1a2/Ppp1r9a/Adra1a/Rcan2/Gucy1a3/Adra2b/Casq2/Nfatc1/Mrvi1/Gstm2/Adrb2/Rapgef2/Pde3a/Adm/Tenm2/Irgm/Dmd/Kdr/Gnai1/Adra1b/Galr2	25
GO:0090132	epithelium migration	biological process	21/1097	246/17363	0.0989619	0.436357	0.392311	1.35115	Pbld1/Stard13/Anxa3/Tgfb2/Epb41l5/Hdac9/Prkd1/Meox2/Ets1/Bmp4/Nr2f2/Itgb1/Gab2/Efnb2/Vil1/Dock5/Dpp4/Cyp1b1/Kdr/Met/Epb41l4b	21
GO:0044283	small molecule biosynthetic process	biological process	38/1097	485/17363	0.0997314	0.436357	0.392311	1.24011	Por/Plp1/Abat/Mapk9/Mid1ip1/Kmo/Atf3/Mgst3/Dhcr24/Acss1/Sc5d/Cyp7b1/Cth/Scp2/Sptlc2/Bmp6/Rbp1/P2ry1/LOC108348083/Moxd1/Hmgcr/Chst15/Dpyd/Cyp27a1/Aldh1a1/Prkab2/Hsd17b3/Hmgcs2/Fads3/Rfk/Lepr/Dab2/Kynu/Acer3/Upb1/Pnpo/Ccnd3/Aldh1a3	38
GO:0120034	positive regulation of plasma membrane bounded cell projection assembly	biological process	10/1097	100/17363	0.0999193	0.436357	0.392311	1.58277	Cobl/Wasl/Rala/Prkcq/Arap1/Bbs4/Dnm3/Tenm2/Cdc42ep3/Fmr1	10
GO:0003281	ventricular septum development	biological process	8/1097	75/17363	0.100137	0.436357	0.392311	1.68829	Prdm1/Tgfb2/Stra6/Bmp4/Sall1/Fgfr2/Nfatc1/Fzd2	8
GO:0090630	activation of GTPase activity	biological process	8/1097	75/17363	0.100137	0.436357	0.392311	1.68829	Sipa1l1/Tbc1d4/Tbck/Arhgef10/Tbc1d8/Ntrk3/Arhgap42/Ralgapa1	8
GO:0006865	amino acid transport	biological process	14/1097	152/17363	0.100295	0.436357	0.392311	1.45782	Abat/Slc7a3/Slc1a4/Slc6a20/Slc38a9/Myo6/Slc7a9/Slc16a12/Slc25a12/Stk39/Slc25a2/Ace2/Cacna1a/Slc6a8	14
GO:0048660	regulation of smooth muscle cell proliferation	biological process	14/1097	152/17363	0.100295	0.436357	0.392311	1.45782	Bmp4/Ndrg2/Htr1b/Hmgcr/Fgfr2/Pik3r1/Stat5b/Npr3/Ogn/Ace2/NEWGENE_1308171/Apod/Jak2/Igfbp3	14
GO:0051592	response to calcium ion	biological process	14/1097	152/17363	0.100295	0.436357	0.392311	1.45782	Crp/Cpne3/Wnk1/S100a16/Pde1c/Clic4/Stim1/Slc25a12/Tnnt2/Slc25a23/Nrxn1/Kcnmb4/Hcn1/Gdi1	14
GO:0045806	negative regulation of endocytosis	biological process	6/1097	51/17363	0.10087	0.436357	0.392311	1.86208	Atg5/Lrpap1/Fcgr2b/Cd300a/Fmr1/Rubcn	6
GO:0046676	negative regulation of insulin secretion	biological process	6/1097	51/17363	0.10087	0.436357	0.392311	1.86208	Pde8b/Ptger3/Pde1c/Hmgcr/Kcnb1/Npff	6
GO:0048806	genitalia development	biological process	6/1097	51/17363	0.10087	0.436357	0.392311	1.86208	Ncoa3/Chd7/Dhcr24/Stra6/Bmp6/Hsd17b3	6
GO:0051496	positive regulation of stress fiber assembly	biological process	6/1097	51/17363	0.10087	0.436357	0.392311	1.86208	Myoc/Sorbs3/Arhgef10/Lpar1/Prkcq/Rapgef3	6
GO:0060428	lung epithelium development	biological process	6/1097	51/17363	0.10087	0.436357	0.392311	1.86208	Eya1/Stra6/Bmp4/Fgfr2/Fgfr3/Adamtsl2	6
GO:1903078	positive regulation of protein localization to plasma membrane	biological process	6/1097	51/17363	0.10087	0.436357	0.392311	1.86208	Sptbn1/Itgb1/Vil1/Sorbs1/Dlg1/Nrxn1	6
GO:2000736	regulation of stem cell differentiation	biological process	6/1097	51/17363	0.10087	0.436357	0.392311	1.86208	Tgfb2/Ncoa3/Kdm4c/Bmp4/Dicer1/Sox5	6
GO:0014020	primary neural tube formation	biological process	11/1097	113/17363	0.100953	0.436357	0.392311	1.54075	Tgfb2/Cobl/Bmp4/Rala/Sall1/Sfrp5/Celsr1/Fzd2/Bbs4/Adm/Zic2	11
GO:0046434	organophosphate catabolic process	biological process	11/1097	113/17363	0.100953	0.436357	0.392311	1.54075	Smpdl3a/Nudt4/Pde1c/Nudt16/Pde5a/Nt5c1a/Entpd4/Inpp5f/Pde3a/Hprt1/Gpcpd1	11
GO:0001573	ganglioside metabolic process	biological process	3/1097	18/17363	0.101074	0.436357	0.392311	2.63795	Itgb8/Neu2/Hexb	3
GO:0006448	regulation of translational elongation	biological process	3/1097	18/17363	0.101074	0.436357	0.392311	2.63795	Cpeb2/Eif5a2/Rpl30	3
GO:0009310	amine catabolic process	biological process	3/1097	18/17363	0.101074	0.436357	0.392311	2.63795	Kmo/Sat1/Kynu	3
GO:0010155	regulation of proton transport	biological process	3/1097	18/17363	0.101074	0.436357	0.392311	2.63795	Tesc/Slc9a3r1/Rapgef3	3
GO:0010544	negative regulation of platelet activation	biological process	3/1097	18/17363	0.101074	0.436357	0.392311	2.63795	Abat/Ptger3/Adrb2	3
GO:0021889	olfactory bulb interneuron differentiation	biological process	3/1097	18/17363	0.101074	0.436357	0.392311	2.63795	Dicer1/Sall1/Robo2	3
GO:0032401	establishment of melanosome localization	biological process	3/1097	18/17363	0.101074	0.436357	0.392311	2.63795	Shroom2/Bloc1s6/Rab27a	3
GO:0032656	regulation of interleukin-13 production	biological process	3/1097	18/17363	0.101074	0.436357	0.392311	2.63795	RT1-S3/Tnfrsf21/Lgals9	3
GO:0033604	negative regulation of catecholamine secretion	biological process	3/1097	18/17363	0.101074	0.436357	0.392311	2.63795	Abat/Ptger3/P2ry1	3
GO:0034111	negative regulation of homotypic cell-cell adhesion	biological process	3/1097	18/17363	0.101074	0.436357	0.392311	2.63795	Abat/Ptger3/Adrb2	3
GO:0036037	CD8-positive, alpha-beta T cell activation	biological process	3/1097	18/17363	0.101074	0.436357	0.392311	2.63795	RT1-S3/Ptpn22/Tnfsf8	3
GO:0042415	norepinephrine metabolic process	biological process	3/1097	18/17363	0.101074	0.436357	0.392311	2.63795	Moxd1/Epas1/Rtl4	3
GO:0043931	ossification involved in bone maturation	biological process	3/1097	18/17363	0.101074	0.436357	0.392311	2.63795	Sema4d/Fat4/Plxnb1	3
GO:0044550	secondary metabolite biosynthetic process	biological process	3/1097	18/17363	0.101074	0.436357	0.392311	2.63795	Kmo/Bdh2/Rapgef2	3
GO:0045408	regulation of interleukin-6 biosynthetic process	biological process	3/1097	18/17363	0.101074	0.436357	0.392311	2.63795	Tlr6/Inpp5d/Tlr1	3
GO:0046184	aldehyde biosynthetic process	biological process	3/1097	18/17363	0.101074	0.436357	0.392311	2.63795	Bmp6/Dab2/Pnpo	3
GO:0051284	positive regulation of sequestering of calcium ion	biological process	3/1097	18/17363	0.101074	0.436357	0.392311	2.63795	Tgfb2/Casq2/Gstm2	3
GO:0060123	regulation of growth hormone secretion	biological process	3/1097	18/17363	0.101074	0.436357	0.392311	2.63795	Kalrn/Chd7/Kiss1	3
GO:0060707	trophoblast giant cell differentiation	biological process	3/1097	18/17363	0.101074	0.436357	0.392311	2.63795	Prdm1/Nr2f2/Gjb5	3
GO:0097242	amyloid-beta clearance	biological process	3/1097	18/17363	0.101074	0.436357	0.392311	2.63795	Lrpap1/Clu/C3	3
GO:1902307	positive regulation of sodium ion transmembrane transport	biological process	3/1097	18/17363	0.101074	0.436357	0.392311	2.63795	Tesc/Fxyd1/Dmd	3
GO:1905276	regulation of epithelial tube formation	biological process	3/1097	18/17363	0.101074	0.436357	0.392311	2.63795	Sfrp5/Celsr1/Fzd2	3
GO:1905523	positive regulation of macrophage migration	biological process	3/1097	18/17363	0.101074	0.436357	0.392311	2.63795	Rarres2/Tnfsf18/Ptprj	3
GO:2000193	positive regulation of fatty acid transport	biological process	3/1097	18/17363	0.101074	0.436357	0.392311	2.63795	Mapk9/Erfe/Acsl6	3
GO:0001889	liver development	biological process	20/1097	233/17363	0.101122	0.436357	0.392311	1.3586	Cldn1/Pou2f1/Cobl/Sulf2/Cdkn2b/Bmp4/Ccdc39/Cp/Ptn/Aldh1a1/Cadm1/Stat5b/Hmgcs2/Adrb2/Tet2/Rpl30/Upb1/Ak3/Met/Rapgef3	20
GO:0048638	regulation of developmental growth	biological process	29/1097	358/17363	0.10128	0.436357	0.392311	1.28213	Por/Cxadr/Pafah1b1/Rufy3/Cdkl5/Mapt/Chd7/Epha7/Plxna2/Bmp4/Il7/Wwc2/Sema4d/Sfrp5/Vil1/Fgfr2/Fgfr3/Sema3f/Ntrk3/Stat5b/Adrb2/Igf2/Ppp2r3a/Slit1/Bbs4/Trpc5/C3/Gdi1/Cdkl3	29
GO:0007189	adenylate cyclase-activating G-protein coupled receptor signaling pathway	biological process	7/1097	63/17363	0.101387	0.436357	0.392311	1.75863	Slc9a3r1/Adra1a/Adra2b/Adrb2/Rapgef2/Adra1b/Galr2	7
GO:0050432	catecholamine secretion	biological process	7/1097	63/17363	0.101387	0.436357	0.392311	1.75863	Abat/Oprk1/Ptger3/Htr1b/P2ry1/Kcna2/Kcnb1	7
GO:0051865	protein autoubiquitination	biological process	7/1097	63/17363	0.101387	0.436357	0.392311	1.75863	Ercc8/Rnf4/rnf141/Trim21/Dtx3l/Rnf213/Trim68	7
GO:0050792	regulation of viral process	biological process	15/1097	166/17363	0.103153	0.436357	0.392311	1.43021	Mx2/Rsad2/Plscr1/Pou2f3/Trim35/Dicer1/Lgals9/Fbln1/Trim5/Trim21/Stom/Oas1b/Fmr1/Cav2/Bst2	15
GO:0055006	cardiac cell development	biological process	9/1097	88/17363	0.103258	0.436357	0.392311	1.61874	Atg5/Cxadr/Bmp4/Dicer1/Nexn/Sorbs2/Fhod3/Bves/Met	9
GO:0046883	regulation of hormone secretion	biological process	24/1097	289/17363	0.103745	0.436357	0.392311	1.31441	Slc8b1/Kalrn/Epha5/Abat/Chd7/Oprk1/Ica1/Pde8b/Ptger3/Pde1c/Bmp6/P2ry1/Hmgcr/Lepr/Osm/Dab2/Rab11fip3/Kcnb1/Kiss1/Npff/Nrxn1/Rab11fip5/Rab11fip1/Jak2	24
GO:0051091	positive regulation of DNA binding transcription factor activity	biological process	20/1097	234/17363	0.104367	0.436357	0.392311	1.3528	Epha5/Anxa3/Tlr6/Prkd1/Ncoa3/Cth/Lgals9/Fer/Clu/Trim5/Trim21/Prkcq/Fzd2/Trim52/Tnfsf18/Eda/Fcgr2b/Zic2/Jak2/Wnt10b	20
GO:0030810	positive regulation of nucleotide biosynthetic process	biological process	10/1097	101/17363	0.104988	0.436357	0.392311	1.5671	Wfs1/Ptger3/Gucy1a3/Ntrk3/Adrb2/Akap12/Ramp1/Ramp2/Adm/Gucy1a2	10
GO:0060759	regulation of response to cytokine stimulus	biological process	10/1097	101/17363	0.104988	0.436357	0.392311	1.5671	Pafah1b1/Ifih1/Ddx58/Il1r2/Ccdc3/Crebrf/Lsm14a/Parp9/Irgm/Casp4	10
GO:1900373	positive regulation of purine nucleotide biosynthetic process	biological process	10/1097	101/17363	0.104988	0.436357	0.392311	1.5671	Wfs1/Ptger3/Gucy1a3/Ntrk3/Adrb2/Akap12/Ramp1/Ramp2/Adm/Gucy1a2	10
GO:0061041	regulation of wound healing	biological process	13/1097	140/17363	0.105245	0.436357	0.392311	1.46972	Phldb2/Hpse/Tec/Abat/Tc2n/Serping1/Enpp4/Ptger3/Vil1/Hmgcr/Prkcq/Adrb2/Ptprj	13
GO:0010955	negative regulation of protein processing	biological process	5/1097	40/17363	0.105616	0.436357	0.392311	1.97846	Serping1/Il1r2/Chac1/Cd59/Fmr1	5
GO:0030818	negative regulation of cAMP biosynthetic process	biological process	5/1097	40/17363	0.105616	0.436357	0.392311	1.97846	Ptger3/Htr1b/Lpar1/Npr3/Galr2	5
GO:0050691	regulation of defense response to virus by host	biological process	5/1097	40/17363	0.105616	0.436357	0.392311	1.97846	Ddx58/Ptpn22/Dtx3l/Parp9/Tmem173	5
GO:0050922	negative regulation of chemotaxis	biological process	5/1097	40/17363	0.105616	0.436357	0.392311	1.97846	St6gal1/Sema3f/Slit1/Robo2/Nbl1	5
GO:0060603	mammary gland duct morphogenesis	biological process	5/1097	40/17363	0.105616	0.436357	0.392311	1.97846	Areg/Ncoa3/Gli2/Slc12a2/Fgfr2	5
GO:1903318	negative regulation of protein maturation	biological process	5/1097	40/17363	0.105616	0.436357	0.392311	1.97846	Serping1/Il1r2/Chac1/Cd59/Fmr1	5
GO:1903052	positive regulation of proteolysis involved in cellular protein catabolic process	biological process	11/1097	114/17363	0.105729	0.436357	0.392311	1.52724	Trib2/Nub1/Rnf19a/Cbfa2t3/Rnf144b/Clu/Dnajb2/Dab2/Usp13/Rnf14/Fmr1	11
GO:0006809	nitric oxide biosynthetic process	biological process	8/1097	76/17363	0.106085	0.436357	0.392311	1.66607	Crp/Smpd3/Tlr6/Mapk9/Hrh1/Clu/Cyp1b1/Jak2	8
GO:0045685	regulation of glial cell differentiation	biological process	8/1097	76/17363	0.106085	0.436357	0.392311	1.66607	Cntn2/Bmp4/Dicer1/Tnfrsf21/Fgfr3/Ntrk3/Aspa/Olig2	8
GO:0048332	mesoderm morphogenesis	biological process	8/1097	76/17363	0.106085	0.436357	0.392311	1.66607	Chrd/Epb41l5/Itgb4/Eya1/Bmp4/Itgb1/Fgfr2/Crb2	8
GO:0032869	cellular response to insulin stimulus	biological process	19/1097	221/17363	0.106653	0.436357	0.392311	1.36075	Irs3/Hdac9/Lpin1/Cpeb2/Tbc1d4/Appl1/Sorbs1/Ptpre/Fer/Pik3r1/Prkcq/Hmgcs2/Igf2/Inpp5f/Rarres2/Acsl6/Hprt1/Ccnd3/Cav2	19
GO:0001878	response to yeast	biological process	2/1097	9/17363	0.106834	0.436357	0.392311	3.51727	Pik3r1/Cd86	2
GO:0003139	secondary heart field specification	biological process	2/1097	9/17363	0.106834	0.436357	0.392311	3.51727	Bmp4/Axin2	2
GO:0006501	C-terminal protein lipidation	biological process	2/1097	9/17363	0.106834	0.436357	0.392311	3.51727	Atg5/Irgm	2
GO:0006569	tryptophan catabolic process	biological process	2/1097	9/17363	0.106834	0.436357	0.392311	3.51727	Kmo/Kynu	2
GO:0007442	hindgut morphogenesis	biological process	2/1097	9/17363	0.106834	0.436357	0.392311	3.51727	Gli2/Dact1	2
GO:0008354	germ cell migration	biological process	2/1097	9/17363	0.106834	0.436357	0.392311	3.51727	Cxadr/Itgb1	2
GO:0009158	ribonucleoside monophosphate catabolic process	biological process	2/1097	9/17363	0.106834	0.436357	0.392311	3.51727	Nudt4/Hprt1	2
GO:0009169	purine ribonucleoside monophosphate catabolic process	biological process	2/1097	9/17363	0.106834	0.436357	0.392311	3.51727	Nudt4/Hprt1	2
GO:0009313	oligosaccharide catabolic process	biological process	2/1097	9/17363	0.106834	0.436357	0.392311	3.51727	Neu2/Hexb	2
GO:0010700	negative regulation of norepinephrine secretion	biological process	2/1097	9/17363	0.106834	0.436357	0.392311	3.51727	Ptger3/P2ry1	2
GO:0010881	regulation of cardiac muscle contraction by regulation of the release of sequestered calcium ion	biological process	2/1097	9/17363	0.106834	0.436357	0.392311	3.51727	Casq2/Dmd	2
GO:0015824	proline transport	biological process	2/1097	9/17363	0.106834	0.436357	0.392311	3.51727	Slc1a4/Slc6a20	2
GO:0015866	ADP transport	biological process	2/1097	9/17363	0.106834	0.436357	0.392311	3.51727	Slc25a42/Slc25a23	2
GO:0030643	cellular phosphate ion homeostasis	biological process	2/1097	9/17363	0.106834	0.436357	0.392311	3.51727	Slc9a3r1/Gpcpd1	2
GO:0030953	astral microtubule organization	biological process	2/1097	9/17363	0.106834	0.436357	0.392311	3.51727	Tacc2/Dlg1	2
GO:0032817	regulation of natural killer cell proliferation	biological process	2/1097	9/17363	0.106834	0.436357	0.392311	3.51727	Stat5b/Ptpn22	2
GO:0033210	leptin-mediated signaling pathway	biological process	2/1097	9/17363	0.106834	0.436357	0.392311	3.51727	Lepr/Bbs4	2
GO:0033684	regulation of luteinizing hormone secretion	biological process	2/1097	9/17363	0.106834	0.436357	0.392311	3.51727	Oprk1/Kiss1	2
GO:0034135	regulation of toll-like receptor 2 signaling pathway	biological process	2/1097	9/17363	0.106834	0.436357	0.392311	3.51727	Tlr6/Tlr1	2
GO:0035726	common myeloid progenitor cell proliferation	biological process	2/1097	9/17363	0.106834	0.436357	0.392311	3.51727	Fbxo4/Samd9	2
GO:0035878	nail development	biological process	2/1097	9/17363	0.106834	0.436357	0.392311	3.51727	Itga6/Itgb4	2
GO:0038180	nerve growth factor signaling pathway	biological process	2/1097	9/17363	0.106834	0.436357	0.392311	3.51727	Magi2/Rapgef2	2
GO:0042436	indole-containing compound catabolic process	biological process	2/1097	9/17363	0.106834	0.436357	0.392311	3.51727	Kmo/Kynu	2
GO:0042473	outer ear morphogenesis	biological process	2/1097	9/17363	0.106834	0.436357	0.392311	3.51727	Eya1/Sall1	2
GO:0042996	regulation of Golgi to plasma membrane protein transport	biological process	2/1097	9/17363	0.106834	0.436357	0.392311	3.51727	Vamp4/Pkdcc	2
GO:0045988	negative regulation of striated muscle contraction	biological process	2/1097	9/17363	0.106834	0.436357	0.392311	3.51727	Atp1a2/Pde5a	2
GO:0046135	pyrimidine nucleoside catabolic process	biological process	2/1097	9/17363	0.106834	0.436357	0.392311	3.51727	Entpd4/Dpyd	2
GO:0046218	indolalkylamine catabolic process	biological process	2/1097	9/17363	0.106834	0.436357	0.392311	3.51727	Kmo/Kynu	2
GO:0046520	sphingoid biosynthetic process	biological process	2/1097	9/17363	0.106834	0.436357	0.392311	3.51727	Sptlc2/Acer3	2
GO:0048050	post-embryonic eye morphogenesis	biological process	2/1097	9/17363	0.106834	0.436357	0.392311	3.51727	Efemp1/Kdr	2
GO:0051665	membrane raft localization	biological process	2/1097	9/17363	0.106834	0.436357	0.392311	3.51727	Rala/Pllp	2
GO:0060179	male mating behavior	biological process	2/1097	9/17363	0.106834	0.436357	0.392311	3.51727	Ncoa1/Hexb	2
GO:0060592	mammary gland formation	biological process	2/1097	9/17363	0.106834	0.436357	0.392311	3.51727	Bmp4/Fgfr2	2
GO:0060638	mesenchymal-epithelial cell signaling	biological process	2/1097	9/17363	0.106834	0.436357	0.392311	3.51727	Wnt2b/Met	2
GO:0061004	pattern specification involved in kidney development	biological process	2/1097	9/17363	0.106834	0.436357	0.392311	3.51727	Bmp4/Foxd1	2
GO:0061549	sympathetic ganglion development	biological process	2/1097	9/17363	0.106834	0.436357	0.392311	3.51727	Sema3f/Nrp2	2
GO:0070474	positive regulation of uterine smooth muscle contraction	biological process	2/1097	9/17363	0.106834	0.436357	0.392311	3.51727	Abat/Adra2b	2
GO:0070922	small RNA loading onto RISC	biological process	2/1097	9/17363	0.106834	0.436357	0.392311	3.51727	Dicer1/Ago3	2
GO:0072048	renal system pattern specification	biological process	2/1097	9/17363	0.106834	0.436357	0.392311	3.51727	Bmp4/Foxd1	2
GO:0072217	negative regulation of metanephros development	biological process	2/1097	9/17363	0.106834	0.436357	0.392311	3.51727	Bmp4/Sall1	2
GO:0072501	cellular divalent inorganic anion homeostasis	biological process	2/1097	9/17363	0.106834	0.436357	0.392311	3.51727	Slc9a3r1/Gpcpd1	2
GO:0072502	cellular trivalent inorganic anion homeostasis	biological process	2/1097	9/17363	0.106834	0.436357	0.392311	3.51727	Slc9a3r1/Gpcpd1	2
GO:0072711	cellular response to hydroxyurea	biological process	2/1097	9/17363	0.106834	0.436357	0.392311	3.51727	Rnf4/Fmr1	2
GO:0086015	SA node cell action potential	biological process	2/1097	9/17363	0.106834	0.436357	0.392311	3.51727	Hcn4/Scn3b	2
GO:0086018	SA node cell to atrial cardiac muscle cell signaling	biological process	2/1097	9/17363	0.106834	0.436357	0.392311	3.51727	Hcn4/Scn3b	2
GO:0086070	SA node cell to atrial cardiac muscle cell communication	biological process	2/1097	9/17363	0.106834	0.436357	0.392311	3.51727	Hcn4/Scn3b	2
GO:0090037	positive regulation of protein kinase C signaling	biological process	2/1097	9/17363	0.106834	0.436357	0.392311	3.51727	Phlpp1/Adra1a	2
GO:0097264	self proteolysis	biological process	2/1097	9/17363	0.106834	0.436357	0.392311	3.51727	Tenm3/Tenm2	2
GO:1900221	regulation of amyloid-beta clearance	biological process	2/1097	9/17363	0.106834	0.436357	0.392311	3.51727	Lrpap1/Clu	2
GO:1903909	regulation of receptor clustering	biological process	2/1097	9/17363	0.106834	0.436357	0.392311	3.51727	Ptn/Lrp4	2
GO:1903961	positive regulation of anion transmembrane transport	biological process	2/1097	9/17363	0.106834	0.436357	0.392311	3.51727	Fxyd1/Acsl6	2
GO:1904396	regulation of neuromuscular junction development	biological process	2/1097	9/17363	0.106834	0.436357	0.392311	3.51727	Ptn/Lrp4	2
GO:1904861	excitatory synapse assembly	biological process	2/1097	9/17363	0.106834	0.436357	0.392311	3.51727	Nrxn2/Nrxn1	2
GO:2000370	positive regulation of clathrin-dependent endocytosis	biological process	2/1097	9/17363	0.106834	0.436357	0.392311	3.51727	Wasl/Dab2	2
GO:2001135	regulation of endocytic recycling	biological process	2/1097	9/17363	0.106834	0.436357	0.392311	3.51727	Inpp5f/Bves	2
GO:2001179	regulation of interleukin-10 secretion	biological process	2/1097	9/17363	0.106834	0.436357	0.392311	3.51727	Tnfrsf21/Lgals9	2
GO:2001185	regulation of CD8-positive, alpha-beta T cell activation	biological process	2/1097	9/17363	0.106834	0.436357	0.392311	3.51727	RT1-S3/Ptpn22	2
GO:2001269	positive regulation of cysteine-type endopeptidase activity involved in apoptotic signaling pathway	biological process	2/1097	9/17363	0.106834	0.436357	0.392311	3.51727	Lgals9/Jak2	2
GO:0043491	protein kinase B signaling	biological process	15/1097	167/17363	0.107092	0.436357	0.392311	1.42165	Hpse/Phlpp1/Myoc/Slc9a3r1/Spry2/Magi2/Pear1/Sfrp5/Inpp4b/Igf2/Inpp5f/Ptprj/Dlg1/Kdr/Nrxn1	15
GO:0006929	substrate-dependent cell migration	biological process	4/1097	29/17363	0.107381	0.436357	0.392311	2.18313	Anks1a/Epb41l5/Fbln1/Nrp2	4
GO:0010800	positive regulation of peptidyl-threonine phosphorylation	biological process	4/1097	29/17363	0.107381	0.436357	0.392311	2.18313	Cemip/Trpc5/Irgm/Met	4
GO:0014044	Schwann cell development	biological process	4/1097	29/17363	0.107381	0.436357	0.392311	2.18313	Myoc/Dicer1/Arhgef10/Lamb2	4
GO:0018196	peptidyl-asparagine modification	biological process	4/1097	29/17363	0.107381	0.436357	0.392311	2.18313	St3gal6/St6gal1/St3gal5/St6galnac2	4
GO:0031294	lymphocyte costimulation	biological process	4/1097	29/17363	0.107381	0.436357	0.392311	2.18313	Efnb1/Efnb3/Efnb2/Dpp4	4
GO:0033687	osteoblast proliferation	biological process	4/1097	29/17363	0.107381	0.436357	0.392311	2.18313	Hpse/Osr2/Npr3/Plxnb1	4
GO:0034110	regulation of homotypic cell-cell adhesion	biological process	4/1097	29/17363	0.107381	0.436357	0.392311	2.18313	Abat/Ptger3/Prkcq/Adrb2	4
GO:0060571	morphogenesis of an epithelial fold	biological process	4/1097	29/17363	0.107381	0.436357	0.392311	2.18313	Gli2/Bmp4/Wnt2b/Fgfr2	4
GO:0002448	mast cell mediated immunity	biological process	6/1097	52/17363	0.108286	0.439463	0.395103	1.82627	Spon2/Gab2/Lgals9/Fer/Serpinb9/Cd300a	6
GO:0043297	apical junction assembly	biological process	6/1097	52/17363	0.108286	0.439463	0.395103	1.82627	Cldn1/Itgb1/Ocln/Ramp2/Rock1/Dlg1	6
GO:0022612	gland morphogenesis	biological process	14/1097	154/17363	0.108494	0.440021	0.395605	1.43888	Tgfb2/Areg/Slc9a3r1/Ncoa3/Sulf2/Gli2/Bmp4/Cyp7b1/Ptn/Slc12a2/Fgfr2/Tet2/Eda/Met	14
GO:0050707	regulation of cytokine secretion	biological process	16/1097	181/17363	0.109319	0.442796	0.3981	1.39913	Crp/Atg5/Tlr6/Trim16/Sptbn1/Ifih1/Ddx58/Tnfrsf21/Lgals9/Fbln1/Il1r2/Mbp/Cadm1/Ptpn22/Casp4/Tlr1	16
GO:0060041	retina development in camera-type eye	biological process	16/1097	181/17363	0.109319	0.442796	0.3981	1.39913	Tgfb2/Ush2a/Chd7/Bmp4/Ptn/Rab11fip4/Acvr2b/Optn/Clic4/Rarb/Ccdc66/Cyp1b1/Lamb2/Ache/Clcn2/Hcn1	16
GO:0035282	segmentation	biological process	10/1097	102/17363	0.110203	0.446087	0.401059	1.55174	Epb41l5/Cobl/Meox2/Plxna2/Bmp4/Sema3f/Ppp2r3a/Crb2/Nrp2/Axin2	10
GO:0002758	innate immune response-activating signal transduction	biological process	12/1097	128/17363	0.110378	0.446508	0.401437	1.48385	Tlr6/Ifih1/Ddx58/Rsad2/Lgals9/Ptpn22/Lsm14a/Irgm/Tlr1/Cd86/Lilrb3a/Cd300a	12
GO:0061008	hepaticobiliary system development	biological process	20/1097	236/17363	0.111052	0.448943	0.403627	1.34133	Cldn1/Pou2f1/Cobl/Sulf2/Cdkn2b/Bmp4/Ccdc39/Cp/Ptn/Aldh1a1/Cadm1/Stat5b/Hmgcs2/Adrb2/Tet2/Rpl30/Upb1/Ak3/Met/Rapgef3	20
GO:0051705	multi-organism behavior	biological process	8/1097	77/17363	0.112223	0.453384	0.40762	1.64444	Kalrn/Ptchd1/Nrxn2/Vps13a/Bbs4/Mapk8ip2/Cntfr/Nrxn1	8
GO:0014904	myotube cell development	biological process	5/1097	41/17363	0.114389	0.454681	0.408785	1.93021	Hdac9/P2rx2/Dmd/Cav2/Wnt10b	5
GO:0040018	positive regulation of multicellular organism growth	biological process	5/1097	41/17363	0.114389	0.454681	0.408785	1.93021	Chd7/Vil1/Stat5b/Igf2/Bbs4	5
GO:0042982	amyloid precursor protein metabolic process	biological process	5/1097	41/17363	0.114389	0.454681	0.408785	1.93021	Itm2a/Dhcr24/Itm2b/Clu/Dlg1	5
GO:0045071	negative regulation of viral genome replication	biological process	5/1097	41/17363	0.114389	0.454681	0.408785	1.93021	Mx2/Rsad2/Plscr1/Oas1b/Bst2	5
GO:0048713	regulation of oligodendrocyte differentiation	biological process	5/1097	41/17363	0.114389	0.454681	0.408785	1.93021	Bmp4/Dicer1/Tnfrsf21/Aspa/Olig2	5
GO:0086009	membrane repolarization	biological process	5/1097	41/17363	0.114389	0.454681	0.408785	1.93021	Snta1/Casq2/Scn4b/Dlg1/Kcnip2	5
GO:0006986	response to unfolded protein	biological process	9/1097	90/17363	0.114543	0.454681	0.408785	1.58277	Atf3/Wfs1/Creb3l1/Thbs4/Chac1/Optn/Pik3r1/Crebrf/Yod1	9
GO:0007035	vacuolar acidification	biological process	3/1097	19/17363	0.114651	0.454681	0.408785	2.49911	Dmxl2/Clic4/Dmxl1	3
GO:0008356	asymmetric cell division	biological process	3/1097	19/17363	0.114651	0.454681	0.408785	2.49911	Dicer1/Hoxc4/Sox5	3
GO:0009886	post-embryonic animal morphogenesis	biological process	3/1097	19/17363	0.114651	0.454681	0.408785	2.49911	Efemp1/Ccdc66/Kdr	3
GO:0010269	response to selenium ion	biological process	3/1097	19/17363	0.114651	0.454681	0.408785	2.49911	Txn1/Maob/Selenop	3
GO:0030825	positive regulation of cGMP metabolic process	biological process	3/1097	19/17363	0.114651	0.454681	0.408785	2.49911	Gucy1a3/Fzd2/Gucy1a2	3
GO:0032616	interleukin-13 production	biological process	3/1097	19/17363	0.114651	0.454681	0.408785	2.49911	RT1-S3/Tnfrsf21/Lgals9	3
GO:0034138	toll-like receptor 3 signaling pathway	biological process	3/1097	19/17363	0.114651	0.454681	0.408785	2.49911	Lgals9/Ptpn22/Cd86	3
GO:0035510	DNA dealkylation	biological process	3/1097	19/17363	0.114651	0.454681	0.408785	2.49911	Alkbh3/Tet2/Ascc3	3
GO:0042226	interleukin-6 biosynthetic process	biological process	3/1097	19/17363	0.114651	0.454681	0.408785	2.49911	Tlr6/Inpp5d/Tlr1	3
GO:0048841	regulation of axon extension involved in axon guidance	biological process	3/1097	19/17363	0.114651	0.454681	0.408785	2.49911	Plxna2/Sema3f/Slit1	3
GO:0050765	negative regulation of phagocytosis	biological process	3/1097	19/17363	0.114651	0.454681	0.408785	2.49911	Atg5/Fcgr2b/Cd300a	3
GO:0051900	regulation of mitochondrial depolarization	biological process	3/1097	19/17363	0.114651	0.454681	0.408785	2.49911	Myoc/Gclm/Kdr	3
GO:0051905	establishment of pigment granule localization	biological process	3/1097	19/17363	0.114651	0.454681	0.408785	2.49911	Shroom2/Bloc1s6/Rab27a	3
GO:0061318	renal filtration cell differentiation	biological process	3/1097	19/17363	0.114651	0.454681	0.408785	2.49911	Bmp4/Magi2/Lamb2	3
GO:0070875	positive regulation of glycogen metabolic process	biological process	3/1097	19/17363	0.114651	0.454681	0.408785	2.49911	Sorbs1/Igf2/Adra1b	3
GO:0071243	cellular response to arsenic-containing substance	biological process	3/1097	19/17363	0.114651	0.454681	0.408785	2.49911	Cpeb2/Rnf4/Met	3
GO:0072112	glomerular visceral epithelial cell differentiation	biological process	3/1097	19/17363	0.114651	0.454681	0.408785	2.49911	Bmp4/Magi2/Lamb2	3
GO:1900101	regulation of endoplasmic reticulum unfolded protein response	biological process	3/1097	19/17363	0.114651	0.454681	0.408785	2.49911	Wfs1/Pik3r1/Crebrf	3
GO:1903019	negative regulation of glycoprotein metabolic process	biological process	3/1097	19/17363	0.114651	0.454681	0.408785	2.49911	Itm2a/Cst3/Itm2b	3
GO:1903779	regulation of cardiac conduction	biological process	3/1097	19/17363	0.114651	0.454681	0.408785	2.49911	Cxadr/Ehd3/Ace2	3
GO:1905331	negative regulation of morphogenesis of an epithelium	biological process	3/1097	19/17363	0.114651	0.454681	0.408785	2.49911	Phldb2/Bmp4/Sall1	3
GO:2000738	positive regulation of stem cell differentiation	biological process	3/1097	19/17363	0.114651	0.454681	0.408785	2.49911	Tgfb2/Bmp4/Sox5	3
GO:0030239	myofibril assembly	biological process	7/1097	65/17363	0.114829	0.455098	0.40916	1.70452	Tmod2/Akap13/Itgb1/Casq2/Fhod3/Tnnt2/Myoz1	7
GO:0007369	gastrulation	biological process	17/1097	196/17363	0.114916	0.455156	0.409213	1.37281	Ets2/Chrd/Phldb2/Epb41l5/Itgb4/Eya1/Dact1/Bmp4/Itgb1/Osr2/Acvr2b/Nat8f3/Nat8f5/Nat8b/Fgfr2/Mbp/Crb2	17
GO:0014812	muscle cell migration	biological process	10/1097	103/17363	0.115562	0.456557	0.410472	1.53667	Rapgef4/Kalrn/Thbs4/Lpar1/Dock5/Rock1/Cyp1b1/Met/Rapgef3/Igfbp3	10
GO:0043266	regulation of potassium ion transport	biological process	10/1097	103/17363	0.115562	0.456557	0.410472	1.53667	Oprk1/Ptger3/Casq2/Adrb2/Stk39/Dlg1/Kcnip2/Kcng1/Rapgef3/Galr2	10
GO:0048640	negative regulation of developmental growth	biological process	10/1097	103/17363	0.115562	0.456557	0.410472	1.53667	Cxadr/Epha7/Bmp4/Wwc2/Sfrp5/Fgfr3/Sema3f/Adrb2/Slit1/Cdkl3	10
GO:0051952	regulation of amine transport	biological process	10/1097	103/17363	0.115562	0.456557	0.410472	1.53667	Abat/Oprk1/Ptger3/Htr1b/P2ry1/Kcna2/Stk39/Kcnb1/Nat8l/Cacna1a	10
GO:0007178	transmembrane receptor protein serine/threonine kinase signaling pathway	biological process	26/1097	321/17363	0.115683	0.45674	0.410637	1.282	Pbld1/Chrd/Tgfb2/Sptbn1/Btbd11/Cdkn2b/Bmp4/Lgals9/Cdh5/Bmp6/Magi2/Acvr2b/Zfp423/Sfrp5/Lrp4/Ntrk3/Ltbp4/Crb2/Adamtsl2/Dab2/Foxd1/Kdr/Nbl1/Zic2/Cav2/Cdkn1c	26
GO:0034121	regulation of toll-like receptor signaling pathway	biological process	6/1097	53/17363	0.115973	0.45674	0.410637	1.79182	Tlr6/Rsad2/Ptpn22/Tlr1/Lilrb3a/Cd300a	6
GO:0035315	hair cell differentiation	biological process	6/1097	53/17363	0.115973	0.45674	0.410637	1.79182	Slc44a4/Pafah1b1/Slc9a3r1/Ush2a/Myo6/Mcoln3	6
GO:0050775	positive regulation of dendrite morphogenesis	biological process	6/1097	53/17363	0.115973	0.45674	0.410637	1.79182	Kalrn/Pafah1b1/Cdkl5/Ache/Met/Cdkl3	6
GO:1900024	regulation of substrate adhesion-dependent cell spreading	biological process	6/1097	53/17363	0.115973	0.45674	0.410637	1.79182	St6gal1/Myoc/Fbln1/Dock5/Dab2/Triobp	6
GO:0009952	anterior/posterior pattern specification	biological process	19/1097	224/17363	0.117247	0.46142	0.414845	1.34253	Hoxd9/Ets2/Epb41l5/Cobl/Pbx1/Meox2/Gli2/Plxna2/Bmp4/Nr2f2/Wnt2b/Acvr2b/Hoxc4/Celsr1/Ppp2r3a/Crb2/Hoxc8/Scmh1/Axin2	19
GO:0010038	response to metal ion	biological process	36/1097	464/17363	0.117647	0.46142	0.414845	1.22801	Crp/Atg5/Cldn1/Abat/Mapk9/Cpne3/Wnk1/Cp/S100a16/Pde1c/Nqo1/Gnrh1/Bmp6/Clu/Mbp/Cspg4/Clic4/Pik3r1/Gstm2/Hsd17b3/Hmgcs2/Stim1/Slc25a12/Gstm1/Maob/Gsta4/Pam/Tnnt2/Cd86/C3/Slc25a23/Nrxn1/Kcnmb4/Hcn1/Gdi1/Fmr1	36
GO:0001958	endochondral ossification	biological process	4/1097	30/17363	0.118046	0.46142	0.414845	2.11036	Col13a1/Bmp4/Nab1/Bmp6	4
GO:0009262	deoxyribonucleotide metabolic process	biological process	4/1097	30/17363	0.118046	0.46142	0.414845	2.11036	Cmpk2/Nudt16/Rrm2b/Ak3	4
GO:0010922	positive regulation of phosphatase activity	biological process	4/1097	30/17363	0.118046	0.46142	0.414845	2.11036	Magi2/Itga1/Cd300a/Jak2	4
GO:0021602	cranial nerve morphogenesis	biological process	4/1097	30/17363	0.118046	0.46142	0.414845	2.11036	Sema3f/Kcna2/Nrp2/Dmd	4
GO:0030823	regulation of cGMP metabolic process	biological process	4/1097	30/17363	0.118046	0.46142	0.414845	2.11036	Gucy1a3/Pde5a/Fzd2/Gucy1a2	4
GO:0036075	replacement ossification	biological process	4/1097	30/17363	0.118046	0.46142	0.414845	2.11036	Col13a1/Bmp4/Nab1/Bmp6	4
GO:0040036	regulation of fibroblast growth factor receptor signaling pathway	biological process	4/1097	30/17363	0.118046	0.46142	0.414845	2.11036	Sulf2/Spry2/Fgfr2/Nrxn1	4
GO:0045745	positive regulation of G-protein coupled receptor protein signaling pathway	biological process	4/1097	30/17363	0.118046	0.46142	0.414845	2.11036	Cntn2/Tmod2/C3/Cav2	4
GO:0051642	centrosome localization	biological process	4/1097	30/17363	0.118046	0.46142	0.414845	2.11036	Pafah1b1/Plxna2/Cep83/Dlg1	4
GO:0070306	lens fiber cell differentiation	biological process	4/1097	30/17363	0.118046	0.46142	0.414845	2.11036	Fgfr2/Fgfr3/Ntrk3/Cdkn1c	4
GO:0090130	tissue migration	biological process	21/1097	252/17363	0.118519	0.462812	0.416095	1.31898	Pbld1/Stard13/Anxa3/Tgfb2/Epb41l5/Hdac9/Prkd1/Meox2/Ets1/Bmp4/Nr2f2/Itgb1/Gab2/Efnb2/Vil1/Dock5/Dpp4/Cyp1b1/Kdr/Met/Epb41l4b	21
GO:0072676	lymphocyte migration	biological process	8/1097	78/17363	0.11855	0.462812	0.416095	1.62336	Slc8b1/Wasl/Lrch1/Cyp7b1/Lgals9/Ch25h/Ccl6/Apod	8
GO:0045834	positive regulation of lipid metabolic process	biological process	13/1097	143/17363	0.118691	0.463073	0.41633	1.43888	Smpd3/Por/Mapk9/Mid1ip1/Crebl2/Scp2/Bmp6/Sorbs1/Fgfr3/Ccdc3/Igf2/Acsl6/Dab2	13
GO:0015711	organic anion transport	biological process	33/1097	422/17363	0.12027	0.468941	0.421606	1.23771	Slc16a6/Slc44a4/Abat/Mapk9/Slc9a3r1/Atp11c/Slc7a3/Slc1a4/Slc6a20/Plscr1/Stra6/Slco2a1/Slc38a9/Ptger3/Scp2/Myo6/Slc7a9/Slc16a11/Slc25a42/Atp8b5p/Slc16a12/Slc25a12/Erfe/Stk39/Acsl6/Slc25a2/Slco1a2/Ace2/Slc25a23/Atp11b/Cacna1a/Prelid2/Slc6a8	33
GO:0043244	regulation of protein complex disassembly	biological process	10/1097	104/17363	0.121064	0.471744	0.424126	1.5219	Mid1ip1/Mid1/Sptbn1/Tmod2/Eif5a2/Vil1/Adrb2/Shroom2/Irgm/Rubcn	10
GO:0035270	endocrine system development	biological process	14/1097	157/17363	0.12152	0.473226	0.425458	1.41139	Tgfb2/Tbx19/Pbx1/Gli2/Stra6/Ets1/Bmp4/Bmp6/Sall1/Clu/Mdk/Cyp1b1/Aldh1a3/Cdkn1c	14
GO:0045428	regulation of nitric oxide biosynthetic process	biological process	7/1097	66/17363	0.121882	0.474046	0.426196	1.6787	Crp/Smpd3/Tlr6/Mapk9/Hrh1/Clu/Jak2	7
GO:0048844	artery morphogenesis	biological process	7/1097	66/17363	0.121882	0.474046	0.426196	1.6787	Prdm1/Tgfb2/Chd7/Eya1/Stra6/Bmp4/Efnb2	7
GO:0048639	positive regulation of developmental growth	biological process	17/1097	198/17363	0.122759	0.475992	0.427946	1.35894	Pafah1b1/Rufy3/Cdkl5/Mapt/Chd7/Il7/Sema4d/Vil1/Fgfr2/Ntrk3/Stat5b/Adrb2/Igf2/Bbs4/Trpc5/C3/Gdi1	17
GO:0030326	embryonic limb morphogenesis	biological process	13/1097	144/17363	0.123384	0.475992	0.427946	1.42889	Hoxd9/Tgfb2/Pbx1/Chd7/Gli2/Bmp4/Dicer1/Osr2/Sall1/Reck/Lrp4/Rarb/Rspo2	13
GO:0035113	embryonic appendage morphogenesis	biological process	13/1097	144/17363	0.123384	0.475992	0.427946	1.42889	Hoxd9/Tgfb2/Pbx1/Chd7/Gli2/Bmp4/Dicer1/Osr2/Sall1/Reck/Lrp4/Rarb/Rspo2	13
GO:0003382	epithelial cell morphogenesis	biological process	5/1097	42/17363	0.123497	0.475992	0.427946	1.88425	Epb41l5/Frmd6/Clic4/Rock1/Met	5
GO:0030803	negative regulation of cyclic nucleotide biosynthetic process	biological process	5/1097	42/17363	0.123497	0.475992	0.427946	1.88425	Ptger3/Htr1b/Lpar1/Npr3/Galr2	5
GO:0030815	negative regulation of cAMP metabolic process	biological process	5/1097	42/17363	0.123497	0.475992	0.427946	1.88425	Ptger3/Htr1b/Lpar1/Npr3/Galr2	5
GO:0030851	granulocyte differentiation	biological process	5/1097	42/17363	0.123497	0.475992	0.427946	1.88425	Tesc/Rbp1/Evi2b/Cbfa2t3/Inpp5d	5
GO:0032873	negative regulation of stress-activated MAPK cascade	biological process	5/1097	42/17363	0.123497	0.475992	0.427946	1.88425	Pafah1b1/Dact1/Sfrp5/Ptpn22/Dlg1	5
GO:0070303	negative regulation of stress-activated protein kinase signaling cascade	biological process	5/1097	42/17363	0.123497	0.475992	0.427946	1.88425	Pafah1b1/Dact1/Sfrp5/Ptpn22/Dlg1	5
GO:1903959	regulation of anion transmembrane transport	biological process	5/1097	42/17363	0.123497	0.475992	0.427946	1.88425	Clcn6/Fxyd1/Stk39/Acsl6/Clcn2	5
GO:0030879	mammary gland development	biological process	15/1097	171/17363	0.123747	0.475992	0.427946	1.3884	Hoxd9/Kalrn/Areg/Ncoa1/Arhgap5/Ncoa3/Gli2/Bmp4/Slc12a2/Fgfr2/Stat5b/Agap2/Pam/Met/Jak2	15
GO:0046328	regulation of JNK cascade	biological process	15/1097	171/17363	0.123747	0.475992	0.427946	1.3884	Tlr6/Pafah1b1/Phlpp1/Mapk9/Wnt16/Dact1/Sfrp5/Taok1/Gab1/Ptpn22/Gadd45b/Dab2/Mapk8ip2/Fcgr2b/Rap2a	15
GO:0001754	eye photoreceptor cell differentiation	biological process	6/1097	54/17363	0.123927	0.475992	0.427946	1.75863	Prdm1/Ptn/Ppp2r3a/Bbs4/Ccdc66/Hcn1	6
GO:1903364	positive regulation of cellular protein catabolic process	biological process	12/1097	131/17363	0.124956	0.475992	0.427946	1.44987	Trib2/Dact1/Nub1/Rnf19a/Cbfa2t3/Rnf144b/Clu/Dnajb2/Dab2/Usp13/Rnf14/Fmr1	12
GO:1904063	negative regulation of cation transmembrane transport	biological process	8/1097	79/17363	0.125063	0.475992	0.427946	1.60281	Tgfb2/Slc9a3r1/Atp1a2/Ptger3/Casq2/Gstm2/Stk39/Fmr1	8
GO:0032102	negative regulation of response to external stimulus	biological process	23/1097	282/17363	0.12566	0.475992	0.427946	1.29091	Prdm1/Bcr/St6gal1/Phldb2/Abat/Nenf/Serping1/Ets1/Ptger3/Lgals9/Il1r2/Hmgcr/Sema3f/Adrb2/Inpp5f/Slit1/Bbs4/Robo2/Fcgr2b/Npff/Apod/Nbl1/Nrxn1	23
GO:0032273	positive regulation of protein polymerization	biological process	11/1097	118/17363	0.12612	0.475992	0.427946	1.47546	Mapt/Wasl/Terf1/Vil1/Fer/Gmfg/Iqgap2/Was/Cdc42ep3/Dlg1/Met	11
GO:0010522	regulation of calcium ion transport into cytosol	biological process	10/1097	105/17363	0.126709	0.475992	0.427946	1.5074	Atg5/Tgfb2/Prkd1/Chd7/Bmp4/Cemip/Ptpn6/Casq2/Gstm2/Dmd	10
GO:0006643	membrane lipid metabolic process	biological process	15/1097	172/17363	0.128133	0.475992	0.427946	1.38032	Smpd3/Cers4/St3gal6/Piga/Itgb8/Sgms2/Sptlc2/B4galt6/Gba2/Neu2/Agmo/Aldh5a1/Hexb/Acer3/Cyp1b1	15
GO:0002091	negative regulation of receptor internalization	biological process	2/1097	10/17363	0.128147	0.475992	0.427946	3.16554	Lrpap1/Fmr1	2
GO:0005981	regulation of glycogen catabolic process	biological process	2/1097	10/17363	0.128147	0.475992	0.427946	3.16554	Ppp1r3b/Adra1b	2
GO:0006658	phosphatidylserine metabolic process	biological process	2/1097	10/17363	0.128147	0.475992	0.427946	3.16554	Plscr1/Ptdss2	2
GO:0006670	sphingosine metabolic process	biological process	2/1097	10/17363	0.128147	0.475992	0.427946	3.16554	Sptlc2/Acer3	2
GO:0007270	neuron-neuron synaptic transmission	biological process	2/1097	10/17363	0.128147	0.475992	0.427946	3.16554	Tmod2/Cacna1a	2
GO:0010692	regulation of alkaline phosphatase activity	biological process	2/1097	10/17363	0.128147	0.475992	0.427946	3.16554	Tgfb2/Sema4d	2
GO:0015886	heme transport	biological process	2/1097	10/17363	0.128147	0.475992	0.427946	3.16554	Flvcr2/Slc48a1	2
GO:0019471	4-hydroxyproline metabolic process	biological process	2/1097	10/17363	0.128147	0.475992	0.427946	3.16554	Ero1b/Egln3	2
GO:0021612	facial nerve structural organization	biological process	2/1097	10/17363	0.128147	0.475992	0.427946	3.16554	Sema3f/Nrp2	2
GO:0030854	positive regulation of granulocyte differentiation	biological process	2/1097	10/17363	0.128147	0.475992	0.427946	3.16554	Tesc/Evi2b	2
GO:0032927	positive regulation of activin receptor signaling pathway	biological process	2/1097	10/17363	0.128147	0.475992	0.427946	3.16554	Acvr2b/Zic2	2
GO:0042421	norepinephrine biosynthetic process	biological process	2/1097	10/17363	0.128147	0.475992	0.427946	3.16554	Moxd1/Epas1	2
GO:0043615	astrocyte cell migration	biological process	2/1097	10/17363	0.128147	0.475992	0.427946	3.16554	Hexb/Apcdd1	2
GO:0045916	negative regulation of complement activation	biological process	2/1097	10/17363	0.128147	0.475992	0.427946	3.16554	Serping1/Cd59	2
GO:0046459	short-chain fatty acid metabolic process	biological process	2/1097	10/17363	0.128147	0.475992	0.427946	3.16554	Acss1/Aldh5a1	2
GO:0046598	positive regulation of viral entry into host cell	biological process	2/1097	10/17363	0.128147	0.475992	0.427946	3.16554	Lgals9/Trim21	2
GO:0048733	sebaceous gland development	biological process	2/1097	10/17363	0.128147	0.475992	0.427946	3.16554	Cbx7/Wnt10a	2
GO:0051014	actin filament severing	biological process	2/1097	10/17363	0.128147	0.475992	0.427946	3.16554	Vil1/Gmfg	2
GO:0051409	response to nitrosative stress	biological process	2/1097	10/17363	0.128147	0.475992	0.427946	3.16554	Atg5/Gclm	2
GO:0051639	actin filament network formation	biological process	2/1097	10/17363	0.128147	0.475992	0.427946	3.16554	Cobl/Fhod3	2
GO:0060174	limb bud formation	biological process	2/1097	10/17363	0.128147	0.475992	0.427946	3.16554	Plxna2/Fgfr2	2
GO:0060312	regulation of blood vessel remodeling	biological process	2/1097	10/17363	0.128147	0.475992	0.427946	3.16554	Bcr/Cst3	2
GO:0060462	lung lobe development	biological process	2/1097	10/17363	0.128147	0.475992	0.427946	3.16554	Bmp4/Fgfr2	2
GO:0060513	prostatic bud formation	biological process	2/1097	10/17363	0.128147	0.475992	0.427946	3.16554	Gli2/Bmp4	2
GO:0060872	semicircular canal development	biological process	2/1097	10/17363	0.128147	0.475992	0.427946	3.16554	Chd7/Eya1	2
GO:0061309	cardiac neural crest cell development involved in outflow tract morphogenesis	biological process	2/1097	10/17363	0.128147	0.475992	0.427946	3.16554	Bmp4/Dicer1	2
GO:0061525	hindgut development	biological process	2/1097	10/17363	0.128147	0.475992	0.427946	3.16554	Gli2/Dact1	2
GO:0070189	kynurenine metabolic process	biological process	2/1097	10/17363	0.128147	0.475992	0.427946	3.16554	Kmo/Kynu	2
GO:0070673	response to interleukin-18	biological process	2/1097	10/17363	0.128147	0.475992	0.427946	3.16554	Cldn1/Ocln	2
GO:0071436	sodium ion export	biological process	2/1097	10/17363	0.128147	0.475992	0.427946	3.16554	Atp1a2/Fxyd1	2
GO:0071600	otic vesicle morphogenesis	biological process	2/1097	10/17363	0.128147	0.475992	0.427946	3.16554	Eya1/Fgfr2	2
GO:0072378	blood coagulation, fibrin clot formation	biological process	2/1097	10/17363	0.128147	0.475992	0.427946	3.16554	Fbln1/F13a1	2
GO:0072393	microtubule anchoring at microtubule organizing center	biological process	2/1097	10/17363	0.128147	0.475992	0.427946	3.16554	Bbs4/Bicd1	2
GO:0072608	interleukin-10 secretion	biological process	2/1097	10/17363	0.128147	0.475992	0.427946	3.16554	Tnfrsf21/Lgals9	2
GO:0072710	response to hydroxyurea	biological process	2/1097	10/17363	0.128147	0.475992	0.427946	3.16554	Rnf4/Fmr1	2
GO:0097068	response to thyroxine	biological process	2/1097	10/17363	0.128147	0.475992	0.427946	3.16554	Txn1/Gclm	2
GO:0097119	postsynaptic density protein 95 clustering	biological process	2/1097	10/17363	0.128147	0.475992	0.427946	3.16554	Nrxn2/Nrxn1	2
GO:0098722	asymmetric stem cell division	biological process	2/1097	10/17363	0.128147	0.475992	0.427946	3.16554	Hoxc4/Sox5	2
GO:0098908	regulation of neuronal action potential	biological process	2/1097	10/17363	0.128147	0.475992	0.427946	3.16554	Rapgef4/Fmr1	2
GO:1900016	negative regulation of cytokine production involved in inflammatory response	biological process	2/1097	10/17363	0.128147	0.475992	0.427946	3.16554	Il1r2/Apod	2
GO:1904044	response to aldosterone	biological process	2/1097	10/17363	0.128147	0.475992	0.427946	3.16554	Hcn2/Hcn4	2
GO:2000258	negative regulation of protein activation cascade	biological process	2/1097	10/17363	0.128147	0.475992	0.427946	3.16554	Serping1/Cd59	2
GO:2001256	regulation of store-operated calcium entry	biological process	2/1097	10/17363	0.128147	0.475992	0.427946	3.16554	Slc8b1/Stim1	2
GO:1900542	regulation of purine nucleotide metabolic process	biological process	19/1097	227/17363	0.128456	0.475992	0.427946	1.32479	Wfs1/Ptger3/Gucy1a3/Htr1b/Lpar1/Pde5a/Cbfa2t3/Ntrk3/Npr3/Adrb2/Akap12/Ramp1/Ramp2/Fzd2/Adm/Gucy1a2/Cap2/Slc25a23/Galr2	19
GO:0006700	C21-steroid hormone biosynthetic process	biological process	3/1097	20/17363	0.128869	0.475992	0.427946	2.37416	Scp2/Bmp6/Dab2	3
GO:0009214	cyclic nucleotide catabolic process	biological process	3/1097	20/17363	0.128869	0.475992	0.427946	2.37416	Pde1c/Pde5a/Pde3a	3
GO:0010640	regulation of platelet-derived growth factor receptor signaling pathway	biological process	3/1097	20/17363	0.128869	0.475992	0.427946	2.37416	Slc9a3r1/Ptprj/Apod	3
GO:0021794	thalamus development	biological process	3/1097	20/17363	0.128869	0.475992	0.427946	2.37416	Ptchd1/Ptn/Olig2	3
GO:0030540	female genitalia development	biological process	3/1097	20/17363	0.128869	0.475992	0.427946	2.37416	Ncoa3/Chd7/Stra6	3
GO:0032274	gonadotropin secretion	biological process	3/1097	20/17363	0.128869	0.475992	0.427946	2.37416	Oprk1/Foxd1/Kiss1	3
GO:0035590	purinergic nucleotide receptor signaling pathway	biological process	3/1097	20/17363	0.128869	0.475992	0.427946	2.37416	P2ry14/P2ry1/P2rx2	3
GO:0035728	response to hepatocyte growth factor	biological process	3/1097	20/17363	0.128869	0.475992	0.427946	2.37416	Gclm/Vil1/Gab1	3
GO:0060307	regulation of ventricular cardiac muscle cell membrane repolarization	biological process	3/1097	20/17363	0.128869	0.475992	0.427946	2.37416	Snta1/Scn4b/Dlg1	3
GO:0060333	interferon-gamma-mediated signaling pathway	biological process	3/1097	20/17363	0.128869	0.475992	0.427946	2.37416	Parp9/Irgm/Jak2	3
GO:0060575	intestinal epithelial cell differentiation	biological process	3/1097	20/17363	0.128869	0.475992	0.427946	2.37416	Prdm1/Klf5/Dicer1	3
GO:0061298	retina vasculature development in camera-type eye	biological process	3/1097	20/17363	0.128869	0.475992	0.427946	2.37416	Acvr2b/Clic4/Cyp1b1	3
GO:0071711	basement membrane organization	biological process	3/1097	20/17363	0.128869	0.475992	0.427946	2.37416	Phldb2/Itgb1/Ramp2	3
GO:0072311	glomerular epithelial cell differentiation	biological process	3/1097	20/17363	0.128869	0.475992	0.427946	2.37416	Bmp4/Magi2/Lamb2	3
GO:0097094	craniofacial suture morphogenesis	biological process	3/1097	20/17363	0.128869	0.475992	0.427946	2.37416	Tgfb2/Bmp4/Fgfr2	3
GO:1901889	negative regulation of cell junction assembly	biological process	3/1097	20/17363	0.128869	0.475992	0.427946	2.37416	Phldb2/Rock1/Apod	3
GO:0022617	extracellular matrix disassembly	biological process	4/1097	31/17363	0.12915	0.475992	0.427946	2.04229	Tgfb2/Cst3/Ets1/Dpp4	4
GO:0031069	hair follicle morphogenesis	biological process	4/1097	31/17363	0.12915	0.475992	0.427946	2.04229	Tgfb2/Dicer1/Fgfr2/Wnt10a	4
GO:0035587	purinergic receptor signaling pathway	biological process	4/1097	31/17363	0.12915	0.475992	0.427946	2.04229	Cntn2/P2ry14/P2ry1/P2rx2	4
GO:0043276	anoikis	biological process	4/1097	31/17363	0.12915	0.475992	0.427946	2.04229	Tle1/Itgb1/Ankrd13c/Dapk2	4
GO:0045616	regulation of keratinocyte differentiation	biological process	4/1097	31/17363	0.12915	0.475992	0.427946	2.04229	Trim16/Ncoa3/H2afy2/Rock1	4
GO:0048384	retinoic acid receptor signaling pathway	biological process	4/1097	31/17363	0.12915	0.475992	0.427946	2.04229	Trim16/Dhrs3/Ctbp2/Rarb	4
GO:0061842	microtubule organizing center localization	biological process	4/1097	31/17363	0.12915	0.475992	0.427946	2.04229	Pafah1b1/Plxna2/Cep83/Dlg1	4
GO:0070296	sarcoplasmic reticulum calcium ion transport	biological process	4/1097	31/17363	0.12915	0.475992	0.427946	2.04229	Chd7/Casq2/Gstm2/Dmd	4
GO:0045576	mast cell activation	biological process	7/1097	67/17363	0.129152	0.475992	0.427946	1.65364	Rhoh/Plscr1/Gab2/Lgals9/Ptpre/Fer/Cd300a	7
GO:0071359	cellular response to dsRNA	biological process	7/1097	67/17363	0.129152	0.475992	0.427946	1.65364	Ifih1/Ddx58/Bmp4/Dicer1/Ago3/Tmem173/Zcchc11	7
GO:0035265	organ growth	biological process	16/1097	186/17363	0.129724	0.477816	0.429585	1.36152	Por/Cxadr/Tgfb2/Bnc2/Adra1a/Spry2/Il7/Wwc2/Sorbs2/Acvr2b/Fgfr2/Lepr/Rarb/Rspo2/Kdr/Adra1b	16
GO:0051100	negative regulation of binding	biological process	14/1097	159/17363	0.130686	0.481078	0.432518	1.39364	Epb41l5/Plscr1/Dact1/Lrpap1/P2ry1/Habp4/Adrb2/Dnajb2/Zfp90/Dab2/Ccl6/Rock1/Met/Jak2	14
GO:0002253	activation of immune response	biological process	26/1097	326/17363	0.131227	0.482786	0.434053	1.26233	Crp/Tlr6/Tec/Ifih1/Ddx58/Serping1/Rsad2/Plscr1/Tnfrsf21/Lgals9/Ptpn6/Trim5/Ptpn22/Lsm14a/Cfh/Irgm/Ptprj/Tlr1/Cd86/Tmem173/Cd59/Fcgr2b/C3/Cfb/Lilrb3a/Cd300a	26
GO:0032755	positive regulation of interleukin-6 production	biological process	8/1097	80/17363	0.131759	0.484224	0.435346	1.58277	Tlr6/Spon2/Ifih1/Ddx58/Lgals9/Mbp/Tlr1/Zcchc11	8
GO:0007389	pattern specification process	biological process	35/1097	455/17363	0.131773	0.484224	0.435346	1.21752	Hoxd9/Ets2/Chrd/Epb41l5/Disp1/Cobl/Pbx1/Dnah11/Ttc21b/Meox2/Efnb1/Gli2/Plxna2/Eya1/Bmp4/Nr2f2/Ccdc39/Wnt2b/Acvr2b/Lrp4/Nat8f5/Fgfr2/Hoxc4/Wnt6/Sema3f/Celsr1/Ppp2r3a/Crb2/Hoxc8/Nrp2/Scmh1/Foxd1/Nbl1/Zic2/Axin2	35
GO:0033280	response to vitamin D	biological process	6/1097	55/17363	0.132139	0.485285	0.4363	1.72666	Slc8a2/Tgfb2/Gdap1/Itgb1/Ptn/Fzd2	6
GO:0022600	digestive system process	biological process	10/1097	106/17363	0.132493	0.486147	0.437075	1.49318	Pbld1/F11r/Oprk1/Wnk1/Ptger3/Vil1/Npr3/Wnk4/Stk39/Chrm3	10
GO:0051170	nuclear import	biological process	23/1097	284/17363	0.132529	0.486147	0.437075	1.28182	Pbld1/Tgfb2/Slc9a3r1/Prkd1/Sptbn1/Sulf2/Bach2/Ddx58/Dact1/Bmp4/Txn1/Lgals9/Bmp6/Sfrp5/Pik3r1/Prkcq/Ptpn22/Dab2/Eda/Tmem173/Apod/Axin2/Jak2	23
GO:0097529	myeloid leukocyte migration	biological process	15/1097	173/17363	0.132607	0.486149	0.437077	1.37234	Cxadr/Tgfb2/Hrh1/Ptger3/Thbs4/Dapk2/Stat5b/Rarres2/Tnfsf18/Ccl6/Ptprj/Itga9/Nbl1/Itga1/Cd300a	15
GO:0010799	regulation of peptidyl-threonine phosphorylation	biological process	5/1097	43/17363	0.13293	0.486478	0.437373	1.84043	Spry2/Cemip/Trpc5/Irgm/Met	5
GO:0032892	positive regulation of organic acid transport	biological process	5/1097	43/17363	0.13293	0.486478	0.437373	1.84043	Abat/Mapk9/Fxyd1/Erfe/Acsl6	5
GO:0097066	response to thyroid hormone	biological process	5/1097	43/17363	0.13293	0.486478	0.437373	1.84043	Bmp4/Txn1/Gclm/Klf9/Cfb	5
GO:0002274	myeloid leukocyte activation	biological process	16/1097	187/17363	0.134051	0.490294	0.440804	1.35424	Bcr/Anxa3/Tlr6/Rhoh/Plscr1/Myo1f/Gab2/Lgals9/Ptpre/Fer/Clu/Stxbp3/Tlr1/Cd86/Pram1/Cd300a	16
GO:0033674	positive regulation of kinase activity	biological process	38/1097	500/17363	0.136041	0.497008	0.44684	1.20291	Map3k7cl/Tlr6/Tgfb2/Pik3r6/Map2k3/Pak6/Ppp1r9a/Bmp4/Wnk1/Spry2/Akap13/Cemip/Lpar1/Adra2b/Pde5a/Acvr2b/Taok1/Clu/Fgfr3/Cspg4/Gab1/Camkk1/Ntrk3/Adrb2/Gadd45b/Rapgef2/Stk39/Agap2/Dab2/Irgm/Dlg1/Nrxn1/Ccnd3/Met/Itga1/Axin2/Cd300a/Jak2	38
GO:0009101	glycoprotein biosynthetic process	biological process	23/1097	285/17363	0.136046	0.497008	0.44684	1.27732	St3gal6/St6gal1/Art3/Itm2a/B4galt4/Phlda1/Chst7/Galnt5/Galnt13/St3gal5/Trak2/St6galnac2/Hs6st1/B4galt6/Itm2b/Mgat3/Mgat4a/Ramp1/B3gnt8/Parp9/Tet2/Hs6st2/Gcnt1	23
GO:0032835	glomerulus development	biological process	7/1097	68/17363	0.136634	0.498866	0.44851	1.62932	Sulf2/Mtss1/Bmp4/Magi2/Col4a4/Col4a3/Lamb2	7
GO:0006665	sphingolipid metabolic process	biological process	11/1097	120/17363	0.137075	0.499601	0.449171	1.45087	Smpd3/Cers4/Itgb8/Sgms2/Sptlc2/B4galt6/Gba2/Neu2/Aldh5a1/Hexb/Acer3	11
GO:0045995	regulation of embryonic development	biological process	11/1097	120/17363	0.137075	0.499601	0.449171	1.45087	Phldb2/Pafah1b1/Bmp4/Osr2/Wnt2b/Sfrp5/Mbp/Celsr1/Fzd2/Ppp2r3a/Crb2	11
GO:0051282	regulation of sequestering of calcium ion	biological process	11/1097	120/17363	0.137075	0.499601	0.449171	1.45087	Atg5/Slc8b1/Tgfb2/Prkd1/Chd7/Cemip/Ptpn6/Casq2/Gstm2/Dmd/Slc25a23	11
GO:0015837	amine transport	biological process	10/1097	107/17363	0.138416	0.504196	0.453302	1.47923	Abat/Oprk1/Ptger3/Htr1b/P2ry1/Kcna2/Stk39/Kcnb1/Nat8l/Cacna1a	10
GO:0043523	regulation of neuron apoptotic process	biological process	21/1097	258/17363	0.140272	0.509136	0.457743	1.2883	Tgfb2/Egln3/Wfs1/Epha7/Rapsn/Nqo1/Gclm/Fgfr3/Mdk/Optn/Grik5/Agap2/Nrbp2/Rock1/Kdr/Kcnb1/Cntfr/Cacna1a/Itga1/Fmr1/Jak2	21
GO:0007588	excretion	biological process	6/1097	56/17363	0.140603	0.509136	0.457743	1.69583	Slc9a3r1/Adra1a/Ptger3/Mdk/Dab2/Nr3c2	6
GO:0060324	face development	biological process	6/1097	56/17363	0.140603	0.509136	0.457743	1.69583	Tgfb2/Chd7/Stra6/Crispld1/Bbs4/Aldh1a3	6
GO:0090102	cochlea development	biological process	6/1097	56/17363	0.140603	0.509136	0.457743	1.69583	Pafah1b1/Gli2/Eya1/Fgfr3/Ntrk3/Fzd2	6
GO:1901016	regulation of potassium ion transmembrane transporter activity	biological process	6/1097	56/17363	0.140603	0.509136	0.457743	1.69583	Casq2/Stk39/Dlg1/Kcng1/Rapgef3/Galr2	6
GO:0001953	negative regulation of cell-matrix adhesion	biological process	4/1097	32/17363	0.140667	0.509136	0.457743	1.97846	Phldb2/Myoc/Pik3r1/Apod	4
GO:0002438	acute inflammatory response to antigenic stimulus	biological process	4/1097	32/17363	0.140667	0.509136	0.457743	1.97846	Serpinb9/Fcgr2b/C3/Npff	4
GO:0008207	C21-steroid hormone metabolic process	biological process	4/1097	32/17363	0.140667	0.509136	0.457743	1.97846	Scp2/Bmp6/Stat5b/Dab2	4
GO:0035909	aorta morphogenesis	biological process	4/1097	32/17363	0.140667	0.509136	0.457743	1.97846	Tgfb2/Chd7/Eya1/Efnb2	4
GO:0060306	regulation of membrane repolarization	biological process	4/1097	32/17363	0.140667	0.509136	0.457743	1.97846	Snta1/Casq2/Scn4b/Dlg1	4
GO:1902186	regulation of viral release from host cell	biological process	4/1097	32/17363	0.140667	0.509136	0.457743	1.97846	Trim35/Trim5/Trim21/Cav2	4
GO:1901293	nucleoside phosphate biosynthetic process	biological process	26/1097	329/17363	0.14113	0.510514	0.458983	1.25082	Oas1a/Kmo/Atp5s/Wfs1/Cmpk2/Ptger3/Papss2/Gucy1a3/Ak8/Htr1b/Lpar1/Ntrk3/Npr3/Adrb2/Akap12/Ramp1/Ramp2/Rrm2b/Adm/Gucy1a2/Kynu/Cap2/Hprt1/Ak3/Ak7/Galr2	26
GO:0001558	regulation of cell growth	biological process	31/1097	401/17363	0.14234	0.512007	0.460325	1.22359	Slc44a4/Tgfb2/Pafah1b1/Rufy3/Cdkl5/Crim1/Mapt/Ncoa3/Epha7/Plxna2/Cth/Igfbp6/Kif26a/Sema4d/Osgin1/Cirbp/Rb1/Sema3f/Ntrk3/Dnajb2/Cdkn2aip/Slit1/Trpc5/Dab2/Ptprj/Sgk3/Gdi1/Cdkl3/Bst2/Taf9b/Igfbp3	31
GO:0007584	response to nutrient	biological process	24/1097	301/17363	0.142631	0.512007	0.460325	1.26201	Mog/Por/Slc8a2/Tgfb2/Ncoa1/Mapt/Gdap1/Cdkn2b/Itgb1/Cp/Ptn/Nqo1/Gclm/Rbp1/Hmgcr/Dpyd/Pik3r1/Hsd17b3/Hmgcs2/Fzd2/Lepr/Acsl6/Kynu/Cyp1b1	24
GO:0009112	nucleobase metabolic process	biological process	5/1097	44/17363	0.142675	0.512007	0.460325	1.7986	Aox4/Aox1/Dpyd/Tet2/Hprt1	5
GO:0044380	protein localization to cytoskeleton	biological process	5/1097	44/17363	0.142675	0.512007	0.460325	1.7986	Mid1/Nedd1/Cep83/Bbs4/Fam83h	5
GO:0045907	positive regulation of vasoconstriction	biological process	5/1097	44/17363	0.142675	0.512007	0.460325	1.7986	Hrh1/Adra1a/Ptger3/Pde5a/Adra1b	5
GO:0050701	interleukin-1 secretion	biological process	5/1097	44/17363	0.142675	0.512007	0.460325	1.7986	Tlr6/Trim16/Lgals9/Il1r2/Casp4	5
GO:0002761	regulation of myeloid leukocyte differentiation	biological process	11/1097	121/17363	0.142738	0.512007	0.460325	1.43888	Tesc/Tmem64/Fam213a/Rbp1/Evi2b/Rb1/Fgfr3/Inpp5d/Il34/Inpp4b/Pik3r1	11
GO:0051208	sequestering of calcium ion	biological process	11/1097	121/17363	0.142738	0.512007	0.460325	1.43888	Atg5/Slc8b1/Tgfb2/Prkd1/Chd7/Cemip/Ptpn6/Casq2/Gstm2/Dmd/Slc25a23	11
GO:0032874	positive regulation of stress-activated MAPK cascade	biological process	13/1097	148/17363	0.143191	0.512007	0.460325	1.39027	Tlr6/Tgfb2/Mid1/Wnt16/Oprk1/Taok1/Hmgcr/Gab1/Gadd45b/Dab2/Mapk8ip2/Fcgr2b/Met	13
GO:0006837	serotonin transport	biological process	3/1097	21/17363	0.14367	0.512007	0.460325	2.2611	Htr1b/Maob/Cd300a	3
GO:0007625	grooming behavior	biological process	3/1097	21/17363	0.14367	0.512007	0.460325	2.2611	Slitrk5/Hprt1/Nrxn1	3
GO:0009110	vitamin biosynthetic process	biological process	3/1097	21/17363	0.14367	0.512007	0.460325	2.2611	Cyp27a1/Rfk/Pnpo	3
GO:0010523	negative regulation of calcium ion transport into cytosol	biological process	3/1097	21/17363	0.14367	0.512007	0.460325	2.2611	Tgfb2/Casq2/Gstm2	3
GO:0014061	regulation of norepinephrine secretion	biological process	3/1097	21/17363	0.14367	0.512007	0.460325	2.2611	Ptger3/P2ry1/Kcnb1	3
GO:0030903	notochord development	biological process	3/1097	21/17363	0.14367	0.512007	0.460325	2.2611	Cobl/Gli2/Crb2	3
GO:0032095	regulation of response to food	biological process	3/1097	21/17363	0.14367	0.512007	0.460325	2.2611	Nenf/Bbs4/Npff	3
GO:0032400	melanosome localization	biological process	3/1097	21/17363	0.14367	0.512007	0.460325	2.2611	Shroom2/Bloc1s6/Rab27a	3
GO:0034123	positive regulation of toll-like receptor signaling pathway	biological process	3/1097	21/17363	0.14367	0.512007	0.460325	2.2611	Rsad2/Ptpn22/Tlr1	3
GO:0039694	viral RNA genome replication	biological process	3/1097	21/17363	0.14367	0.512007	0.460325	2.2611	Atg5/Fmr1/Pi4ka	3
GO:0050860	negative regulation of T cell receptor signaling pathway	biological process	3/1097	21/17363	0.14367	0.512007	0.460325	2.2611	Ptpn6/Ptpn22/Ptprj	3
GO:0070633	transepithelial transport	biological process	3/1097	21/17363	0.14367	0.512007	0.460325	2.2611	Cxadr/Slc12a2/Best1	3
GO:0071378	cellular response to growth hormone stimulus	biological process	3/1097	21/17363	0.14367	0.512007	0.460325	2.2611	Pik3r1/Stat5b/Jak2	3
GO:1900745	positive regulation of p38MAPK cascade	biological process	3/1097	21/17363	0.14367	0.512007	0.460325	2.2611	Oprk1/Gadd45b/Met	3
GO:2000114	regulation of establishment of cell polarity	biological process	3/1097	21/17363	0.14367	0.512007	0.460325	2.2611	Rufy3/Cdh5/Rock1	3
GO:2000369	regulation of clathrin-dependent endocytosis	biological process	3/1097	21/17363	0.14367	0.512007	0.460325	2.2611	Wasl/Dab2/Dnajc6	3
GO:2001026	regulation of endothelial cell chemotaxis	biological process	3/1097	21/17363	0.14367	0.512007	0.460325	2.2611	Prkd1/Kdr/Met	3
GO:0034620	cellular response to unfolded protein	biological process	7/1097	69/17363	0.144323	0.51371	0.461856	1.60571	Atf3/Wfs1/Creb3l1/Optn/Pik3r1/Crebrf/Yod1	7
GO:0051926	negative regulation of calcium ion transport	biological process	7/1097	69/17363	0.144323	0.51371	0.461856	1.60571	Tgfb2/Usp2/Atp1a2/Ptger3/Casq2/Gstm2/Fmr1	7
GO:0008203	cholesterol metabolic process	biological process	10/1097	108/17363	0.144476	0.51371	0.461856	1.46553	Por/Dhcr24/Sc5d/Cyp7b1/Scp2/Hmgcr/Cyp27a1/Hmgcs2/Ch25h/Lepr	10
GO:0038127	ERBB signaling pathway	biological process	10/1097	108/17363	0.144476	0.51371	0.461856	1.46553	Areg/Myoc/Efemp1/Cpne3/Adra2b/Vil1/Fer/Gab1/Ptprj/Itga1	10
GO:0043542	endothelial cell migration	biological process	14/1097	162/17363	0.145144	0.515508	0.463473	1.36783	Stard13/Anxa3/Hdac9/Prkd1/Meox2/Ets1/Bmp4/Nr2f2/Itgb1/Efnb2/Dpp4/Cyp1b1/Kdr/Met	14
GO:0060840	artery development	biological process	9/1097	95/17363	0.145566	0.515508	0.463473	1.49947	Prdm1/Tgfb2/Chd7/Eya1/Stra6/Bmp4/Acvr2b/Efnb2/Rapgef3	9
GO:0007215	glutamate receptor signaling pathway	biological process	8/1097	82/17363	0.145686	0.515508	0.463473	1.54417	Kalrn/Gria4/Adrb2/Grik5/Mapk8ip2/Kcnb1/Nrxn1/Fmr1	8
GO:0044419	interspecies interaction between organisms	biological process	29/1097	374/17363	0.14795	0.515508	0.463473	1.22728	Atg5/Cldn1/Mx2/Rsad2/Plscr1/Pou2f3/Trim35/Eps15/Dicer1/Gucy1a3/Lgals9/Fbln1/Fuca2/Trim5/Trim21/Ntrk3/Stom/Slc20a2/Dpp4/Irgm/Ace2/Rpl30/Oas1b/Serpinb9/Bicd1/Fmr1/Cav2/Bst2/Pi4ka	29
GO:0071375	cellular response to peptide hormone stimulus	biological process	26/1097	331/17363	0.14797	0.515508	0.463473	1.24326	Irs3/Por/Hdac9/Lpin1/Cpeb2/Gjb2/Tbc1d4/Appl1/Sorbs1/Ptpre/Fer/Pik3r1/Prkcq/Stat5b/Hmgcs2/Igf2/Inpp5f/Fzd2/Rarres2/Acsl6/Cyp1b1/Hprt1/Ccnd3/Met/Cav2/Jak2	26
GO:0033673	negative regulation of kinase activity	biological process	21/1097	260/17363	0.148005	0.515508	0.463473	1.27839	Mapt/Prex2/Cdkn2b/Bmp4/Wnk1/Spry2/Nr2f2/Ptpn6/Sfrp5/Rb1/Hmgcr/Ptpn22/Gadd45b/Lrrtm4/Flrt1/Lrrc4c/Ptprj/Ppp1r1a/Cd300a/Cdkn1c/Rubcn	21
GO:0070304	positive regulation of stress-activated protein kinase signaling cascade	biological process	13/1097	149/17363	0.148397	0.515508	0.463473	1.38094	Tlr6/Tgfb2/Mid1/Wnt16/Oprk1/Taok1/Hmgcr/Gab1/Gadd45b/Dab2/Mapk8ip2/Fcgr2b/Met	13
GO:0045444	fat cell differentiation	biological process	19/1097	232/17363	0.148487	0.515508	0.463473	1.29624	Itga6/Trib2/Arl4a/Lpin1/Runx1t1/Crebl2/Tmem64/Dact1/Creb5/Klf5/Ebf2/Ctbp2/Ccdc3/Adrb2/Rarres2/Bbs4/Selenbp1/Zbtb7c/Wnt10b	19
GO:0048260	positive regulation of receptor-mediated endocytosis	biological process	6/1097	57/17363	0.149311	0.515508	0.463473	1.66607	Wasl/Magi2/Clu/Dab2/Bicd1/Fmr1	6
GO:0051784	negative regulation of nuclear division	biological process	6/1097	57/17363	0.149311	0.515508	0.463473	1.66607	Terf1/Bmp4/Fgfr2/Fgfr3/Hormad1/Osm	6
GO:0002664	regulation of T cell tolerance induction	biological process	2/1097	11/17363	0.150333	0.515508	0.463473	2.87777	Phlpp1/Cd86	2
GO:0002713	negative regulation of B cell mediated immunity	biological process	2/1097	11/17363	0.150333	0.515508	0.463473	2.87777	Ptpn6/Fcgr2b	2
GO:0002890	negative regulation of immunoglobulin mediated immune response	biological process	2/1097	11/17363	0.150333	0.515508	0.463473	2.87777	Ptpn6/Fcgr2b	2
GO:0006105	succinate metabolic process	biological process	2/1097	11/17363	0.150333	0.515508	0.463473	2.87777	Stat5b/Aldh5a1	2
GO:0006995	cellular response to nitrogen starvation	biological process	2/1097	11/17363	0.150333	0.515508	0.463473	2.87777	Atg5/Gabarapl1	2
GO:0014832	urinary bladder smooth muscle contraction	biological process	2/1097	11/17363	0.150333	0.515508	0.463473	2.87777	Ptger3/P2rx2	2
GO:0015867	ATP transport	biological process	2/1097	11/17363	0.150333	0.515508	0.463473	2.87777	Slc25a42/Slc25a23	2
GO:0016264	gap junction assembly	biological process	2/1097	11/17363	0.150333	0.515508	0.463473	2.87777	Gjb2/Ace2	2
GO:0032342	aldosterone biosynthetic process	biological process	2/1097	11/17363	0.150333	0.515508	0.463473	2.87777	Bmp6/Dab2	2
GO:0032490	detection of molecule of bacterial origin	biological process	2/1097	11/17363	0.150333	0.515508	0.463473	2.87777	Tlr6/Tlr1	2
GO:0032959	inositol trisphosphate biosynthetic process	biological process	2/1097	11/17363	0.150333	0.515508	0.463473	2.87777	Scp2/P2ry1	2
GO:0034699	response to luteinizing hormone	biological process	2/1097	11/17363	0.150333	0.515508	0.463473	2.87777	Scp2/Cyp1b1	2
GO:0035589	G-protein coupled purinergic nucleotide receptor signaling pathway	biological process	2/1097	11/17363	0.150333	0.515508	0.463473	2.87777	P2ry14/P2ry1	2
GO:0042048	olfactory behavior	biological process	2/1097	11/17363	0.150333	0.515508	0.463473	2.87777	Wfs1/Chd7	2
GO:0043562	cellular response to nitrogen levels	biological process	2/1097	11/17363	0.150333	0.515508	0.463473	2.87777	Atg5/Gabarapl1	2
GO:0044557	relaxation of smooth muscle	biological process	2/1097	11/17363	0.150333	0.515508	0.463473	2.87777	Gucy1a3/Mrvi1	2
GO:0045086	positive regulation of interleukin-2 biosynthetic process	biological process	2/1097	11/17363	0.150333	0.515508	0.463473	2.87777	Prkcq/Stat5b	2
GO:0046085	adenosine metabolic process	biological process	2/1097	11/17363	0.150333	0.515508	0.463473	2.87777	Nt5c1a/Nt5c2	2
GO:0048570	notochord morphogenesis	biological process	2/1097	11/17363	0.150333	0.515508	0.463473	2.87777	Gli2/Crb2	2
GO:0048617	embryonic foregut morphogenesis	biological process	2/1097	11/17363	0.150333	0.515508	0.463473	2.87777	Epb41l5/Acvr2b	2
GO:0048680	positive regulation of axon regeneration	biological process	2/1097	11/17363	0.150333	0.515508	0.463473	2.87777	Ntrk3/Scarf1	2
GO:0048843	negative regulation of axon extension involved in axon guidance	biological process	2/1097	11/17363	0.150333	0.515508	0.463473	2.87777	Sema3f/Slit1	2
GO:0051901	positive regulation of mitochondrial depolarization	biological process	2/1097	11/17363	0.150333	0.515508	0.463473	2.87777	Myoc/Kdr	2
GO:0060013	righting reflex	biological process	2/1097	11/17363	0.150333	0.515508	0.463473	2.87777	Glrb/Aldh1a3	2
GO:0060073	micturition	biological process	2/1097	11/17363	0.150333	0.515508	0.463473	2.87777	Adra1a/Ptger3	2
GO:0060281	regulation of oocyte development	biological process	2/1097	11/17363	0.150333	0.515508	0.463473	2.87777	Pde5a/Pde3a	2
GO:0060315	negative regulation of ryanodine-sensitive calcium-release channel activity	biological process	2/1097	11/17363	0.150333	0.515508	0.463473	2.87777	Casq2/Gstm2	2
GO:0060430	lung saccule development	biological process	2/1097	11/17363	0.150333	0.515508	0.463473	2.87777	Stra6/Fgfr3	2
GO:0060539	diaphragm development	biological process	2/1097	11/17363	0.150333	0.515508	0.463473	2.87777	Disp1/Stra6	2
GO:0061450	trophoblast cell migration	biological process	2/1097	11/17363	0.150333	0.515508	0.463473	2.87777	Itgb4/Arhgdib	2
GO:0070070	proton-transporting V-type ATPase complex assembly	biological process	2/1097	11/17363	0.150333	0.515508	0.463473	2.87777	Dmxl2/Dmxl1	2
GO:0070072	vacuolar proton-transporting V-type ATPase complex assembly	biological process	2/1097	11/17363	0.150333	0.515508	0.463473	2.87777	Dmxl2/Dmxl1	2
GO:0070472	regulation of uterine smooth muscle contraction	biological process	2/1097	11/17363	0.150333	0.515508	0.463473	2.87777	Abat/Adra2b	2
GO:0070493	thrombin-activated receptor signaling pathway	biological process	2/1097	11/17363	0.150333	0.515508	0.463473	2.87777	Iqgap2/Met	2
GO:0071313	cellular response to caffeine	biological process	2/1097	11/17363	0.150333	0.515508	0.463473	2.87777	Casq2/Gstm2	2
GO:0072102	glomerulus morphogenesis	biological process	2/1097	11/17363	0.150333	0.515508	0.463473	2.87777	Mtss1/Bmp4	2
GO:0086016	AV node cell action potential	biological process	2/1097	11/17363	0.150333	0.515508	0.463473	2.87777	Cxadr/Scn4b	2
GO:0086027	AV node cell to bundle of His cell signaling	biological process	2/1097	11/17363	0.150333	0.515508	0.463473	2.87777	Cxadr/Scn4b	2
GO:0090085	regulation of protein deubiquitination	biological process	2/1097	11/17363	0.150333	0.515508	0.463473	2.87777	Trim21/Dnajb2	2
GO:0090161	Golgi ribbon formation	biological process	2/1097	11/17363	0.150333	0.515508	0.463473	2.87777	Vamp4/Optn	2
GO:0090493	catecholamine uptake	biological process	2/1097	11/17363	0.150333	0.515508	0.463473	2.87777	Smpd3/Nat8l	2
GO:0090494	dopamine uptake	biological process	2/1097	11/17363	0.150333	0.515508	0.463473	2.87777	Smpd3/Nat8l	2
GO:0097091	synaptic vesicle clustering	biological process	2/1097	11/17363	0.150333	0.515508	0.463473	2.87777	Magi2/Nrxn1	2
GO:0099054	presynapse assembly	biological process	2/1097	11/17363	0.150333	0.515508	0.463473	2.87777	Lrp4/Nrxn1	2
GO:1901374	acetate ester transport	biological process	2/1097	11/17363	0.150333	0.515508	0.463473	2.87777	Slc44a4/Cacna1a	2
GO:1901660	calcium ion export	biological process	2/1097	11/17363	0.150333	0.515508	0.463473	2.87777	Slc8b1/Slc8a2	2
GO:1902715	positive regulation of interferon-gamma secretion	biological process	2/1097	11/17363	0.150333	0.515508	0.463473	2.87777	Lgals9/Ptpn22	2
GO:1902916	positive regulation of protein polyubiquitination	biological process	2/1097	11/17363	0.150333	0.515508	0.463473	2.87777	Fbxo4/Ptpn22	2
GO:1903729	regulation of plasma membrane organization	biological process	2/1097	11/17363	0.150333	0.515508	0.463473	2.87777	Tgfb2/Wasl	2
GO:1904016	response to Thyroglobulin triiodothyronine	biological process	2/1097	11/17363	0.150333	0.515508	0.463473	2.87777	Ncoa1/Igfbp3	2
GO:1905879	regulation of oogenesis	biological process	2/1097	11/17363	0.150333	0.515508	0.463473	2.87777	Pde5a/Pde3a	2
GO:1990440	positive regulation of transcription from RNA polymerase II promoter in response to endoplasmic reticulum stress	biological process	2/1097	11/17363	0.150333	0.515508	0.463473	2.87777	Atf3/Creb3l1	2
GO:2000035	regulation of stem cell division	biological process	2/1097	11/17363	0.150333	0.515508	0.463473	2.87777	Ncoa3/Hoxc4	2
GO:2000508	regulation of dendritic cell chemotaxis	biological process	2/1097	11/17363	0.150333	0.515508	0.463473	2.87777	Lgals9/Tnfsf18	2
GO:0009100	glycoprotein metabolic process	biological process	27/1097	346/17363	0.150336	0.515508	0.463473	1.23511	St3gal6/St6gal1/Hpse/Art3/Itm2a/B4galt4/Phlda1/Chst7/Galnt5/Cst3/Galnt13/Sulf2/St3gal5/Trak2/Egflam/St6galnac2/Hs6st1/B4galt6/Itm2b/Mgat3/Mgat4a/Ramp1/B3gnt8/Parp9/Tet2/Hs6st2/Gcnt1	27
GO:0048469	cell maturation	biological process	15/1097	177/17363	0.151373	0.518781	0.466415	1.34133	Anks1a/Tfcp2l1/Plp1/Myoc/Cntn2/Adgrb3/Rb1/Cspg4/Epas1/Pde3a/Kdr/Nrxn1/Kcnip2/Cdkn1c/Scarf1	15
GO:0072089	stem cell proliferation	biological process	12/1097	136/17363	0.151518	0.518932	0.466551	1.39656	Pafah1b1/Ncoa3/Bmp4/Nfya/Fbln1/Wnt2b/Fgfr2/Nfatc1/Acsl6/Sox5/Ago3/Wnt10b	12
GO:0034440	lipid oxidation	biological process	9/1097	96/17363	0.152234	0.518932	0.466551	1.48385	Por/Ehhadh/Acox1/Acaa2/Bdh2/Phyh/Acadsb/Cyp4v3/Apod	9
GO:0014046	dopamine secretion	biological process	4/1097	33/17363	0.152575	0.518932	0.466551	1.91851	Abat/Oprk1/Htr1b/Kcna2	4
GO:0014059	regulation of dopamine secretion	biological process	4/1097	33/17363	0.152575	0.518932	0.466551	1.91851	Abat/Oprk1/Htr1b/Kcna2	4
GO:0034314	Arp2/3 complex-mediated actin nucleation	biological process	4/1097	33/17363	0.152575	0.518932	0.466551	1.91851	Wasl/Gmfg/Iqgap2/Was	4
GO:0046329	negative regulation of JNK cascade	biological process	4/1097	33/17363	0.152575	0.518932	0.466551	1.91851	Pafah1b1/Dact1/Sfrp5/Ptpn22	4
GO:0051482	positive regulation of cytosolic calcium ion concentration involved in phospholipase C-activating G-protein coupled signaling pathway	biological process	4/1097	33/17363	0.152575	0.518932	0.466551	1.91851	Lpar1/P2ry1/Gpr157/Kiss1	4
GO:0060292	long term synaptic depression	biological process	4/1097	33/17363	0.152575	0.518932	0.466551	1.91851	Mapt/Ppp1r9a/Kcnb1/Fmr1	4
GO:0060740	prostate gland epithelium morphogenesis	biological process	4/1097	33/17363	0.152575	0.518932	0.466551	1.91851	Gli2/Bmp4/Cyp7b1/Fgfr2	4
GO:0006140	regulation of nucleotide metabolic process	biological process	19/1097	233/17363	0.152692	0.518932	0.466551	1.29067	Wfs1/Ptger3/Gucy1a3/Htr1b/Lpar1/Pde5a/Cbfa2t3/Ntrk3/Npr3/Adrb2/Akap12/Ramp1/Ramp2/Fzd2/Adm/Gucy1a2/Cap2/Slc25a23/Galr2	19
GO:0015850	organic hydroxy compound transport	biological process	19/1097	233/17363	0.152692	0.518932	0.466551	1.29067	Smpd3/Abat/Slc9a3r1/Oprk1/Stra6/Ptger3/Scp2/Htr1b/Bmp6/P2ry1/Slc6a2/Kcna2/Dab2/Maob/Slco1a2/Kcnb1/Nat8l/Cd300a/Igfbp3	19
GO:0002455	humoral immune response mediated by circulating immunoglobulin	biological process	5/1097	45/17363	0.152718	0.518932	0.466551	1.75863	Crp/Serping1/Ptpn6/Fcgr2b/C3	5
GO:0030800	negative regulation of cyclic nucleotide metabolic process	biological process	5/1097	45/17363	0.152718	0.518932	0.466551	1.75863	Ptger3/Htr1b/Lpar1/Npr3/Galr2	5
GO:0035136	forelimb morphogenesis	biological process	5/1097	45/17363	0.152718	0.518932	0.466551	1.75863	Hoxd9/Osr2/Sall1/Reck/Rspo2	5
GO:0045010	actin nucleation	biological process	5/1097	45/17363	0.152718	0.518932	0.466551	1.75863	Wasl/Vil1/Gmfg/Iqgap2/Was	5
GO:0030279	negative regulation of ossification	biological process	8/1097	83/17363	0.15291	0.518932	0.466551	1.52556	Chrd/Areg/Tmem64/Sema4d/Lrp4/Nfatc1/Adrb2/Axin2	8
GO:0030816	positive regulation of cAMP metabolic process	biological process	8/1097	83/17363	0.15291	0.518932	0.466551	1.52556	Wfs1/Ptger3/Ntrk3/Adrb2/Akap12/Ramp1/Ramp2/Adm	8
GO:0043525	positive regulation of neuron apoptotic process	biological process	8/1097	83/17363	0.15291	0.518932	0.466551	1.52556	Tgfb2/Epha7/Rapsn/Nqo1/Fgfr3/Optn/Grik5/Itga1	8
GO:0051092	positive regulation of NF-kappaB transcription factor activity	biological process	11/1097	123/17363	0.154425	0.52379	0.470918	1.41549	Tlr6/Prkd1/Cth/Lgals9/Fer/Clu/Trim5/Prkcq/Trim52/Tnfsf18/Eda	11
GO:0050673	epithelial cell proliferation	biological process	31/1097	405/17363	0.154917	0.525173	0.472162	1.2115	Pbld1/Tgfb2/Areg/Prkd1/Lgr5/Wnt16/Sulf2/Cdkn2b/Eya1/Mtss1/Bmp4/Cyp7b1/Nr2f2/Col8a2/Osr2/Ptn/Thbs4/Bmp6/Klf9/Efnb2/Rb1/Fgfr2/Fgfr3/Agap2/Dab2/Dlg1/Kdr/Cav2/Cdkn1c/Wnt10b/Igfbp3	31
GO:0051262	protein tetramerization	biological process	14/1097	164/17363	0.155245	0.526002	0.472907	1.35115	Sbf2/Cth/Mat1a/Lrp4/Hmgcr/Cutc/Aldh1a1/Aldh5a1/Trpm3/Hprt1/Nrxn1/Ache/Aldh1a3/Hcn1	14
GO:0030522	intracellular receptor signaling pathway	biological process	19/1097	234/17363	0.156963	0.530384	0.476847	1.28516	Trim16/Ncoa1/Ncoa3/Ifih1/Ddx58/Cyp7b1/Nr2f2/Klf9/Dhrs3/Ctbp2/Ptpn22/Lsm14a/Rarb/Dab2/Irgm/Nr3c2/Rnf14/Trim68/Jak2	19
GO:0050663	cytokine secretion	biological process	17/1097	206/17363	0.15718	0.530384	0.476847	1.30617	Crp/Atg5/Tlr6/Trim16/Sptbn1/Ifih1/Ddx58/Tnfrsf21/Lgals9/Fbln1/Il1r2/Mbp/Optn/Cadm1/Ptpn22/Casp4/Tlr1	17
GO:0007548	sex differentiation	biological process	27/1097	348/17363	0.157275	0.530384	0.476847	1.22801	Tesc/Tgfb2/Ncoa1/Cst3/Ncoa3/Chd7/Dhcr24/Tox2/Stra6/Bmp4/Ermp1/Lhfpl2/Tnfsf10/Gnrh1/Bmp6/Sall1/Rnf4/Wnt2b/Stat5b/Hsd17b3/Lepr/Robo2/Cyp1b1/Kdr/Cntfr/Met/Fmr1	27
GO:0006487	protein N-linked glycosylation	biological process	6/1097	58/17363	0.158255	0.530384	0.476847	1.63735	St3gal6/St6gal1/St3gal5/St6galnac2/Mgat3/Mgat4a	6
GO:0010828	positive regulation of glucose transport	biological process	6/1097	58/17363	0.158255	0.530384	0.476847	1.63735	Crebl2/Sorbs1/Pik3r1/Rarres2/C3/Met	6
GO:0046626	regulation of insulin receptor signaling pathway	biological process	6/1097	58/17363	0.158255	0.530384	0.476847	1.63735	Ptpre/Pik3r1/Prkcq/Igf2/Inpp5f/Ccnd3	6
GO:0070231	T cell apoptotic process	biological process	6/1097	58/17363	0.158255	0.530384	0.476847	1.63735	Tgfb2/Bmp4/Lgals9/Prkcq/Siglec1/Serpinb9	6
GO:0031099	regeneration	biological process	23/1097	291/17363	0.158282	0.530384	0.476847	1.25099	Cldn1/Anxa3/Tec/Pou2f1/Lpin1/Cpq/Sulf2/Matn2/Dicer1/Ptpru/Ntrk3/Prkcq/Adrb2/Inpp5f/Adm/Rpl30/Dmd/Lamb2/Apod/Scarf1/Rapgef3/Jak2/Wnt10b	23
GO:0007130	synaptonemal complex assembly	biological process	3/1097	22/17363	0.158996	0.530384	0.476847	2.15832	Mlh3/Hormad1/Syce1	3
GO:0030149	sphingolipid catabolic process	biological process	3/1097	22/17363	0.158996	0.530384	0.476847	2.15832	Gba2/Neu2/Hexb	3
GO:0030252	growth hormone secretion	biological process	3/1097	22/17363	0.158996	0.530384	0.476847	2.15832	Kalrn/Chd7/Kiss1	3
GO:0031579	membrane raft organization	biological process	3/1097	22/17363	0.158996	0.530384	0.476847	2.15832	Pllp/Dlg1/Cav2	3
GO:0032727	positive regulation of interferon-alpha production	biological process	3/1097	22/17363	0.158996	0.530384	0.476847	2.15832	Ifih1/Ddx58/Ptpn22	3
GO:0032800	receptor biosynthetic process	biological process	3/1097	22/17363	0.158996	0.530384	0.476847	2.15832	Ankrd13c/Ace2/Ache	3
GO:0035588	G-protein coupled purinergic receptor signaling pathway	biological process	3/1097	22/17363	0.158996	0.530384	0.476847	2.15832	Cntn2/P2ry14/P2ry1	3
GO:0035864	response to potassium ion	biological process	3/1097	22/17363	0.158996	0.530384	0.476847	2.15832	Gnrh1/Clu/Fmr1	3
GO:0039528	cytoplasmic pattern recognition receptor signaling pathway in response to virus	biological process	3/1097	22/17363	0.158996	0.530384	0.476847	2.15832	Ifih1/Ddx58/Lsm14a	3
GO:0042346	positive regulation of NF-kappaB import into nucleus	biological process	3/1097	22/17363	0.158996	0.530384	0.476847	2.15832	Lgals9/Prkcq/Eda	3
GO:0048243	norepinephrine secretion	biological process	3/1097	22/17363	0.158996	0.530384	0.476847	2.15832	Ptger3/P2ry1/Kcnb1	3
GO:0051875	pigment granule localization	biological process	3/1097	22/17363	0.158996	0.530384	0.476847	2.15832	Shroom2/Bloc1s6/Rab27a	3
GO:0051882	mitochondrial depolarization	biological process	3/1097	22/17363	0.158996	0.530384	0.476847	2.15832	Myoc/Gclm/Kdr	3
GO:0055083	monovalent inorganic anion homeostasis	biological process	3/1097	22/17363	0.158996	0.530384	0.476847	2.15832	Slc9a3r1/Cacna1a/Gpcpd1	3
GO:0060314	regulation of ryanodine-sensitive calcium-release channel activity	biological process	3/1097	22/17363	0.158996	0.530384	0.476847	2.15832	Casq2/Gstm2/Dmd	3
GO:0072215	regulation of metanephros development	biological process	3/1097	22/17363	0.158996	0.530384	0.476847	2.15832	Bmp4/Sall1/Fat4	3
GO:0072525	pyridine-containing compound biosynthetic process	biological process	3/1097	22/17363	0.158996	0.530384	0.476847	2.15832	Kmo/Kynu/Pnpo	3
GO:0097067	cellular response to thyroid hormone stimulus	biological process	3/1097	22/17363	0.158996	0.530384	0.476847	2.15832	Bmp4/Gclm/Klf9	3
GO:0099625	ventricular cardiac muscle cell membrane repolarization	biological process	3/1097	22/17363	0.158996	0.530384	0.476847	2.15832	Snta1/Scn4b/Dlg1	3
GO:1901380	negative regulation of potassium ion transmembrane transport	biological process	3/1097	22/17363	0.158996	0.530384	0.476847	2.15832	Ptger3/Casq2/Stk39	3
GO:2000311	regulation of AMPA receptor activity	biological process	3/1097	22/17363	0.158996	0.530384	0.476847	2.15832	Adrb2/Mapk8ip2/Nrxn1	3
GO:1903828	negative regulation of cellular protein localization	biological process	13/1097	151/17363	0.159105	0.530464	0.476919	1.36265	Pbld1/Slc9a3r1/Pkdcc/Mapt/Terf1/Txn1/Sfrp5/Fbxo4/Yod1/Dab2/Apod/Axin2/Gdi1	13
GO:0010717	regulation of epithelial to mesenchymal transition	biological process	8/1097	84/17363	0.160302	0.533886	0.479995	1.5074	Pbld1/Phldb2/Tgfb2/Epb41l5/Bmp4/Crb2/Dab2/Axin2	8
GO:0050805	negative regulation of synaptic transmission	biological process	8/1097	84/17363	0.160302	0.533886	0.479995	1.5074	Rapgef4/Mapt/Ppp1r9a/Htr1b/Kcnb1/Gnai1/Fmr1/Asic1	8
GO:0061136	regulation of proteasomal protein catabolic process	biological process	14/1097	165/17363	0.160432	0.534034	0.480129	1.34296	Usp25/Trib2/Nub1/Rnf19a/Cbfa2t3/Rnf144b/Clu/Dnajb2/Yod1/Dab2/Usp13/Rnf14/Fmr1/Wnt10b	14
GO:0030111	regulation of Wnt signaling pathway	biological process	20/1097	249/17363	0.160747	0.534799	0.480816	1.2713	Lgr5/Sulf2/Tmem64/Dact1/Sall1/Wnt2b/Sfrp5/Lrp4/Fgfr2/Fgfr3/Ppp2r3a/Tmem237/Dab2/Rnf213/Eda/Rspo2/Apcdd1/Cxxc4/Axin2/Wnt10b	20
GO:0051235	maintenance of location	biological process	24/1097	306/17363	0.161043	0.535496	0.481443	1.24139	Crp/Atg5/Slc8b1/Tgfb2/Pafah1b1/Prkd1/Syne3/Chd7/Ankrd13c/Cemip/Lgals9/Ptpn6/Casq2/Gstm2/Stat5b/Grik5/Fth1/Hexb/Bbs4/Dmd/C3/Slc25a23/RGD1563378/Nbl1	24
GO:0014074	response to purine-containing compound	biological process	18/1097	221/17363	0.161667	0.537123	0.482906	1.28913	Areg/Sdc2/Hcn2/Hcn4/Cyp7b1/Casq2/Pik3r1/Gstm2/Hmgcs2/Pygm/Rapgef2/Pde3a/Duox1/P2rx2/Cyp1b1/Hcn1/Rapgef3/Wnt10b	18
GO:0048762	mesenchymal cell differentiation	biological process	16/1097	193/17363	0.161703	0.537123	0.482906	1.31214	Pbld1/Phldb2/Tgfb2/Epb41l5/Wnt16/Efnb1/Bmp4/Dicer1/Fgfr2/Nfatc1/Sema3f/Crb2/Dab2/Nrp2/Wnt10a/Axin2	16
GO:0003002	regionalization	biological process	28/1097	364/17363	0.162864	0.539292	0.484856	1.21752	Hoxd9/Ets2/Chrd/Epb41l5/Disp1/Cobl/Pbx1/Ttc21b/Meox2/Gli2/Plxna2/Bmp4/Nr2f2/Wnt2b/Acvr2b/Lrp4/Fgfr2/Hoxc4/Sema3f/Celsr1/Ppp2r3a/Crb2/Hoxc8/Nrp2/Scmh1/Foxd1/Nbl1/Axin2	28
GO:0021549	cerebellum development	biological process	12/1097	138/17363	0.162907	0.539292	0.484856	1.37632	Abat/Ncoa1/Gli2/Ptn/Lpar1/Mdk/Ntm/Fcgr2b/Nrxn1/Ak3/Cacna1a/Trnp1	12
GO:0006576	cellular biogenic amine metabolic process	biological process	5/1097	46/17363	0.163046	0.539292	0.484856	1.7204	Kmo/Sat1/Azin1/Moxd1/Kynu	5
GO:0030809	negative regulation of nucleotide biosynthetic process	biological process	5/1097	46/17363	0.163046	0.539292	0.484856	1.7204	Ptger3/Htr1b/Lpar1/Npr3/Galr2	5
GO:0043666	regulation of phosphoprotein phosphatase activity	biological process	5/1097	46/17363	0.163046	0.539292	0.484856	1.7204	Magi2/Rock1/Itga1/Cd300a/Jak2	5
GO:0045214	sarcomere organization	biological process	5/1097	46/17363	0.163046	0.539292	0.484856	1.7204	Akap13/Itgb1/Casq2/Fhod3/Tnnt2	5
GO:0048536	spleen development	biological process	5/1097	46/17363	0.163046	0.539292	0.484856	1.7204	Pbx1/Cdkn2b/Dicer1/Tet2/Samd9	5
GO:1900372	negative regulation of purine nucleotide biosynthetic process	biological process	5/1097	46/17363	0.163046	0.539292	0.484856	1.7204	Ptger3/Htr1b/Lpar1/Npr3/Galr2	5
GO:0008202	steroid metabolic process	biological process	22/1097	278/17363	0.163225	0.539599	0.485132	1.25255	Por/Dhcr24/Hrh1/Sc5d/Cyp7b1/Pde8b/Scp2/Bmp6/Hmgcr/Gba2/Cyp27a1/Stat5b/Lipa/Hsd17b3/Hmgcs2/Ch25h/Igf2/Lepr/Adm/Dab2/Msmo1/Cyp1b1	22
GO:0019076	viral release from host cell	biological process	4/1097	34/17363	0.164847	0.542098	0.487379	1.86208	Trim35/Trim5/Trim21/Cav2	4
GO:0032354	response to follicle-stimulating hormone	biological process	4/1097	34/17363	0.164847	0.542098	0.487379	1.86208	Por/Epha5/Gclm/Cyp1b1	4
GO:0032731	positive regulation of interleukin-1 beta production	biological process	4/1097	34/17363	0.164847	0.542098	0.487379	1.86208	Trim16/Lgals9/Casp4/Jak2	4
GO:0035890	exit from host	biological process	4/1097	34/17363	0.164847	0.542098	0.487379	1.86208	Trim35/Trim5/Trim21/Cav2	4
GO:0035891	exit from host cell	biological process	4/1097	34/17363	0.164847	0.542098	0.487379	1.86208	Trim35/Trim5/Trim21/Cav2	4
GO:0043001	Golgi to plasma membrane protein transport	biological process	4/1097	34/17363	0.164847	0.542098	0.487379	1.86208	Vamp4/Pkdcc/Sptbn1/Optn	4
GO:0043243	positive regulation of protein complex disassembly	biological process	4/1097	34/17363	0.164847	0.542098	0.487379	1.86208	Eif5a2/Vil1/Adrb2/Irgm	4
GO:0051953	negative regulation of amine transport	biological process	4/1097	34/17363	0.164847	0.542098	0.487379	1.86208	Abat/Ptger3/P2ry1/Stk39	4
GO:0052126	movement in host environment	biological process	4/1097	34/17363	0.164847	0.542098	0.487379	1.86208	Trim35/Trim5/Trim21/Cav2	4
GO:0052192	movement in environment of other organism involved in symbiotic interaction	biological process	4/1097	34/17363	0.164847	0.542098	0.487379	1.86208	Trim35/Trim5/Trim21/Cav2	4
GO:0050730	regulation of peptidyl-tyrosine phosphorylation	biological process	20/1097	250/17363	0.165008	0.542341	0.487597	1.26622	Tec/Areg/Epha7/Itgb1/Thbs4/Sema4d/Adra2b/Ptpn6/Lrp4/Fgfr3/Cspg4/Ptpn22/Igf2/Inpp5f/Parp9/Osm/Tnfsf18/Cd300a/Cav2/Jak2	20
GO:0006959	humoral immune response	biological process	14/1097	166/17363	0.165708	0.543351	0.488505	1.33487	Crp/RT1-S3/Spon2/Serping1/Tnfrsf21/Ptpn6/Fcgrt/Rarres2/Cfh/Rpl30/Cd59/Fcgr2b/C3/Cfb	14
GO:0005976	polysaccharide metabolic process	biological process	9/1097	98/17363	0.166009	0.543351	0.488505	1.45357	Stbd1/Ppp1r3b/Sorbs1/Igf2/B3gnt8/Pygm/Phkb/Ppp1r1a/Adra1b	9
GO:0030316	osteoclast differentiation	biological process	9/1097	98/17363	0.166009	0.543351	0.488505	1.45357	Pafah1b1/Tmem64/Fam213a/Gab2/Fgfr3/Inpp5d/Nfatc1/Inpp4b/Pik3r1	9
GO:0045639	positive regulation of myeloid cell differentiation	biological process	9/1097	98/17363	0.166009	0.543351	0.488505	1.45357	Tesc/Fam210b/Tmem64/Ets1/Evi2b/Rb1/Inpp5d/Il34/Stat5b	9
GO:0046849	bone remodeling	biological process	9/1097	98/17363	0.166009	0.543351	0.488505	1.45357	Wnt16/Tmem64/Il7/Htr1b/Fgfr3/Inpp5d/Inpp4b/Adrb2/Lepr	9
GO:0071548	response to dexamethasone	biological process	9/1097	98/17363	0.166009	0.543351	0.488505	1.45357	Cldn1/Gjb2/Bmp4/Txn1/Pik3r1/Adrb2/Lepr/Cyp1b1/Jak2	9
GO:2000106	regulation of leukocyte apoptotic process	biological process	9/1097	98/17363	0.166009	0.543351	0.488505	1.45357	St6gal1/Tgfb2/Bmp4/Lgals9/Prkcq/Siglec1/Rapgef2/Serpinb9/Fcgr2b	9
GO:2001237	negative regulation of extrinsic apoptotic signaling pathway	biological process	9/1097	98/17363	0.166009	0.543351	0.488505	1.45357	Itga6/Eya1/Bmp4/Il7/Gclm/Agap2/Dab2/LOC100912218/Sgk3	9
GO:0051348	negative regulation of transferase activity	biological process	23/1097	293/17363	0.16612	0.543428	0.488575	1.24245	Mapt/Prex2/Cdkn2b/Terf1/Bmp4/Wnk1/Spry2/Nr2f2/Ptpn6/Sfrp5/Rb1/Hmgcr/Ptpn22/Gadd45b/Lrrtm4/Flrt1/Dtx3l/Lrrc4c/Ptprj/Ppp1r1a/Cd300a/Cdkn1c/Rubcn	23
GO:0030258	lipid modification	biological process	17/1097	208/17363	0.166527	0.544475	0.489515	1.29361	Por/Ehhadh/Pik3r6/Acox1/Inpp1/Acaa2/Bdh2/Inpp5d/Phyh/Pik3r1/Inpp5f/Acadsb/Dgkb/Cyp4v3/Apod/Pi4ka/Tmem150a	17
GO:0006606	protein import into nucleus	biological process	22/1097	279/17363	0.167287	0.546557	0.491387	1.24806	Pbld1/Tgfb2/Slc9a3r1/Prkd1/Sptbn1/Sulf2/Ddx58/Dact1/Bmp4/Txn1/Lgals9/Bmp6/Sfrp5/Pik3r1/Prkcq/Ptpn22/Dab2/Eda/Tmem173/Apod/Axin2/Jak2	22
GO:0031670	cellular response to nutrient	biological process	6/1097	59/17363	0.167426	0.546557	0.491387	1.6096	Ncoa1/Gdap1/Cdkn2b/Itgb1/Ptn/Fzd2	6
GO:0050710	negative regulation of cytokine secretion	biological process	6/1097	59/17363	0.167426	0.546557	0.491387	1.6096	Tlr6/Tnfrsf21/Lgals9/Fbln1/Il1r2/Ptpn22	6
GO:0006112	energy reserve metabolic process	biological process	8/1097	85/17363	0.167858	0.547113	0.491887	1.48967	Stbd1/Ppp1r3b/Sorbs1/Igf2/Pygm/Phkb/Ppp1r1a/Adra1b	8
GO:0006892	post-Golgi vesicle-mediated transport	biological process	8/1097	85/17363	0.167858	0.547113	0.491887	1.48967	Vamp4/Stxbp6/Pkdcc/Sptbn1/Ehd3/Eps15/Optn/LOC103689971	8
GO:0042990	regulation of transcription factor import into nucleus	biological process	8/1097	85/17363	0.167858	0.547113	0.491887	1.48967	Prkd1/Ddx58/Lgals9/Pik3r1/Prkcq/Ptpn22/Eda/Tmem173	8
GO:0007260	tyrosine phosphorylation of STAT protein	biological process	7/1097	72/17363	0.168574	0.548589	0.493215	1.53881	Fer/Fgfr3/Inpp5f/Parp9/Osm/Tnfsf18/Jak2	7
GO:0008543	fibroblast growth factor receptor signaling pathway	biological process	7/1097	72/17363	0.168574	0.548589	0.493215	1.53881	Sulf2/Spry2/Fgfr2/Fgfr3/Flrt1/Fat4/Nrxn1	7
GO:0010595	positive regulation of endothelial cell migration	biological process	7/1097	72/17363	0.168574	0.548589	0.493215	1.53881	Anxa3/Hdac9/Prkd1/Ets1/Bmp4/Kdr/Met	7
GO:1990823	response to leukemia inhibitory factor	biological process	12/1097	139/17363	0.168759	0.548619	0.493241	1.36642	Piga/Egln3/Klf5/Spry2/Cth/Laptm5/Adam23/Tle4/Gclm/Ctbp2/Lrba/Nrp2	12
GO:1990830	cellular response to leukemia inhibitory factor	biological process	12/1097	139/17363	0.168759	0.548619	0.493241	1.36642	Piga/Egln3/Klf5/Spry2/Cth/Laptm5/Adam23/Tle4/Gclm/Ctbp2/Lrba/Nrp2	12
GO:0032434	regulation of proteasomal ubiquitin-dependent protein catabolic process	biological process	10/1097	112/17363	0.170035	0.549074	0.49365	1.41319	Trib2/Nub1/Rnf19a/Cbfa2t3/Rnf144b/Clu/Dnajb2/Dab2/Rnf14/Wnt10b	10
GO:0035966	response to topologically incorrect protein	biological process	10/1097	112/17363	0.170035	0.549074	0.49365	1.41319	Atf3/Wfs1/Creb3l1/Thbs4/Chac1/Clu/Optn/Pik3r1/Crebrf/Yod1	10
GO:1903409	reactive oxygen species biosynthetic process	biological process	10/1097	112/17363	0.170035	0.549074	0.49365	1.41319	Crp/Smpd3/Tlr6/Mapk9/Hrh1/Clu/Duox1/Cyp1b1/Rab27a/Jak2	10
GO:0043241	protein complex disassembly	biological process	14/1097	167/17363	0.171071	0.549074	0.49365	1.32687	Snap29/Mid1ip1/Mid1/Sptbn1/Stx17/Tmod2/Eif5a2/Vil1/Adrb2/Shroom2/Irgm/Dnajc6/Mical3/Rubcn	14
GO:0071902	positive regulation of protein serine/threonine kinase activity	biological process	25/1097	323/17363	0.171173	0.549074	0.49365	1.22506	Map3k7cl/Tlr6/Pik3r6/Map2k3/Bmp4/Spry2/Akap13/Cemip/Lpar1/Adra2b/Pde5a/Taok1/Cspg4/Gab1/Ntrk3/Adrb2/Gadd45b/Rapgef2/Dab2/Irgm/Nrxn1/Ccnd3/Met/Itga1/Jak2	25
GO:0006520	cellular amino acid metabolic process	biological process	22/1097	280/17363	0.171404	0.549074	0.49365	1.24361	Ero1b/Abat/Kmo/Egln3/Azin1/Slc6a14/Pars2/Cth/Tdh/Mat1a/Gclm/LOC108348083/Hars2/Dpyd/Stat5b/Scly/Aldh5a1/Kynu/Rpl30/Upb1/Cacna1a/Gcat	22
GO:0060828	regulation of canonical Wnt signaling pathway	biological process	15/1097	181/17363	0.171489	0.549074	0.49365	1.31169	Lgr5/Sulf2/Tmem64/Dact1/Wnt2b/Sfrp5/Lrp4/Fgfr2/Fgfr3/Ppp2r3a/Dab2/Eda/Rspo2/Axin2/Wnt10b	15
GO:0032675	regulation of interleukin-6 production	biological process	11/1097	126/17363	0.172833	0.549074	0.49365	1.38178	Tlr6/Spon2/Ifih1/Ddx58/Lgals9/Mbp/Inpp5d/Ptpn22/Tlr1/Zcchc11/Met	11
GO:0045598	regulation of fat cell differentiation	biological process	11/1097	126/17363	0.172833	0.549074	0.49365	1.38178	Trib2/Lpin1/Runx1t1/Crebl2/Tmem64/Dact1/Klf5/Ccdc3/Rarres2/Zbtb7c/Wnt10b	11
GO:0001787	natural killer cell proliferation	biological process	2/1097	12/17363	0.173198	0.549074	0.49365	2.63795	Stat5b/Ptpn22	2
GO:0002883	regulation of hypersensitivity	biological process	2/1097	12/17363	0.173198	0.549074	0.49365	2.63795	Fcgr2b/C3	2
GO:0003128	heart field specification	biological process	2/1097	12/17363	0.173198	0.549074	0.49365	2.63795	Bmp4/Axin2	2
GO:0003337	mesenchymal to epithelial transition involved in metanephros morphogenesis	biological process	2/1097	12/17363	0.173198	0.549074	0.49365	2.63795	Bmp4/Sall1	2
GO:0005513	detection of calcium ion	biological process	2/1097	12/17363	0.173198	0.549074	0.49365	2.63795	Stim1/Kcnmb4	2
GO:0006568	tryptophan metabolic process	biological process	2/1097	12/17363	0.173198	0.549074	0.49365	2.63795	Kmo/Kynu	2
GO:0006586	indolalkylamine metabolic process	biological process	2/1097	12/17363	0.173198	0.549074	0.49365	2.63795	Kmo/Kynu	2
GO:0006705	mineralocorticoid biosynthetic process	biological process	2/1097	12/17363	0.173198	0.549074	0.49365	2.63795	Bmp6/Dab2	2
GO:0007440	foregut morphogenesis	biological process	2/1097	12/17363	0.173198	0.549074	0.49365	2.63795	Epb41l5/Acvr2b	2
GO:0009143	nucleoside triphosphate catabolic process	biological process	2/1097	12/17363	0.173198	0.549074	0.49365	2.63795	Smpdl3a/Nudt16	2
GO:0009215	purine deoxyribonucleoside triphosphate metabolic process	biological process	2/1097	12/17363	0.173198	0.549074	0.49365	2.63795	Nudt16/Ak3	2
GO:0010040	response to iron(II) ion	biological process	2/1097	12/17363	0.173198	0.549074	0.49365	2.63795	Atg5/Pik3r1	2
GO:0010713	negative regulation of collagen metabolic process	biological process	2/1097	12/17363	0.173198	0.549074	0.49365	2.63795	Cst3/Rapgef3	2
GO:0014848	urinary tract smooth muscle contraction	biological process	2/1097	12/17363	0.173198	0.549074	0.49365	2.63795	Ptger3/P2rx2	2
GO:0015740	C4-dicarboxylate transport	biological process	2/1097	12/17363	0.173198	0.549074	0.49365	2.63795	Abat/Slc25a12	2
GO:0016338	calcium-independent cell-cell adhesion via plasma membrane cell-adhesion molecules	biological process	2/1097	12/17363	0.173198	0.549074	0.49365	2.63795	Cldn1/Cadm1	2
GO:0021610	facial nerve morphogenesis	biological process	2/1097	12/17363	0.173198	0.549074	0.49365	2.63795	Sema3f/Nrp2	2
GO:0030432	peristalsis	biological process	2/1097	12/17363	0.173198	0.549074	0.49365	2.63795	P2rx2/Dlg1	2
GO:0032341	aldosterone metabolic process	biological process	2/1097	12/17363	0.173198	0.549074	0.49365	2.63795	Bmp6/Dab2	2
GO:0033083	regulation of immature T cell proliferation	biological process	2/1097	12/17363	0.173198	0.549074	0.49365	2.63795	Bmp4/Gnrh1	2
GO:0034063	stress granule assembly	biological process	2/1097	12/17363	0.173198	0.549074	0.49365	2.63795	Cirbp/Bicd1	2
GO:0035413	positive regulation of catenin import into nucleus	biological process	2/1097	12/17363	0.173198	0.549074	0.49365	2.63795	Sulf2/Dact1	2
GO:0038095	Fc-epsilon receptor signaling pathway	biological process	2/1097	12/17363	0.173198	0.549074	0.49365	2.63795	Fer/Lilrb3a	2
GO:0042136	neurotransmitter biosynthetic process	biological process	2/1097	12/17363	0.173198	0.549074	0.49365	2.63795	Slc44a4/Moxd1	2
GO:0046548	retinal rod cell development	biological process	2/1097	12/17363	0.173198	0.549074	0.49365	2.63795	Bbs4/Ccdc66	2
GO:0048245	eosinophil chemotaxis	biological process	2/1097	12/17363	0.173198	0.549074	0.49365	2.63795	Hrh1/Dapk2	2
GO:0051451	myoblast migration	biological process	2/1097	12/17363	0.173198	0.549074	0.49365	2.63795	Thbs4/Rock1	2
GO:0060433	bronchus development	biological process	2/1097	12/17363	0.173198	0.549074	0.49365	2.63795	Bmp4/Adamtsl2	2
GO:0060439	trachea morphogenesis	biological process	2/1097	12/17363	0.173198	0.549074	0.49365	2.63795	Bmp4/Rspo2	2
GO:0060452	positive regulation of cardiac muscle contraction	biological process	2/1097	12/17363	0.173198	0.549074	0.49365	2.63795	Adra1a/Ace2	2
GO:0060502	epithelial cell proliferation involved in lung morphogenesis	biological process	2/1097	12/17363	0.173198	0.549074	0.49365	2.63795	Bmp4/Fgfr2	2
GO:0061299	retina vasculature morphogenesis in camera-type eye	biological process	2/1097	12/17363	0.173198	0.549074	0.49365	2.63795	Clic4/Cyp1b1	2
GO:0070471	uterine smooth muscle contraction	biological process	2/1097	12/17363	0.173198	0.549074	0.49365	2.63795	Abat/Adra2b	2
GO:0070572	positive regulation of neuron projection regeneration	biological process	2/1097	12/17363	0.173198	0.549074	0.49365	2.63795	Ntrk3/Scarf1	2
GO:0090051	negative regulation of cell migration involved in sprouting angiogenesis	biological process	2/1097	12/17363	0.173198	0.549074	0.49365	2.63795	Stard13/Meox2	2
GO:0098719	sodium ion import across plasma membrane	biological process	2/1097	12/17363	0.173198	0.549074	0.49365	2.63795	Hcn2/Hcn4	2
GO:1901550	regulation of endothelial cell development	biological process	2/1097	12/17363	0.173198	0.549074	0.49365	2.63795	Cdh5/Rock1	2
GO:1902668	negative regulation of axon guidance	biological process	2/1097	12/17363	0.173198	0.549074	0.49365	2.63795	Sema3f/Slit1	2
GO:1903140	regulation of establishment of endothelial barrier	biological process	2/1097	12/17363	0.173198	0.549074	0.49365	2.63795	Cdh5/Rock1	2
GO:2000833	positive regulation of steroid hormone secretion	biological process	2/1097	12/17363	0.173198	0.549074	0.49365	2.63795	Bmp6/Dab2	2
GO:0050678	regulation of epithelial cell proliferation	biological process	26/1097	338/17363	0.173378	0.549098	0.493672	1.21752	Pbld1/Tgfb2/Prkd1/Sulf2/Cdkn2b/Eya1/Mtss1/Bmp4/Cyp7b1/Nr2f2/Osr2/Ptn/Thbs4/Bmp6/Klf9/Efnb2/Rb1/Fgfr2/Fgfr3/Agap2/Dab2/Dlg1/Kdr/Cav2/Cdkn1c/Wnt10b	26
GO:0008333	endosome to lysosome transport	biological process	5/1097	47/17363	0.173644	0.549098	0.493672	1.6838	Stx8/Trak2/Stx7/Fam160a2/Dtx3l	5
GO:0010862	positive regulation of pathway-restricted SMAD protein phosphorylation	biological process	5/1097	47/17363	0.173644	0.549098	0.493672	1.6838	Tgfb2/Bmp4/Lgals9/Bmp6/Dab2	5
GO:0061912	selective autophagy	biological process	5/1097	47/17363	0.173644	0.549098	0.493672	1.6838	Atg5/Stbd1/Sptlc2/Optn/Adrb2	5
GO:2000401	regulation of lymphocyte migration	biological process	5/1097	47/17363	0.173644	0.549098	0.493672	1.6838	Slc8b1/Wasl/Lrch1/Lgals9/Apod	5
GO:0000132	establishment of mitotic spindle orientation	biological process	3/1097	23/17363	0.174792	0.549674	0.49419	2.06448	Pafah1b1/Eya1/Spry2	3
GO:0002068	glandular epithelial cell development	biological process	3/1097	23/17363	0.174792	0.549674	0.49419	2.06448	Bmp4/Bmp6/Rarb	3
GO:0032753	positive regulation of interleukin-4 production	biological process	3/1097	23/17363	0.174792	0.549674	0.49419	2.06448	RT1-S3/Lgals9/Prkcq	3
GO:0044788	modulation by host of viral process	biological process	3/1097	23/17363	0.174792	0.549674	0.49419	2.06448	Stom/Fmr1/Cav2	3
GO:0045332	phospholipid translocation	biological process	3/1097	23/17363	0.174792	0.549674	0.49419	2.06448	Atp11c/Atp8b5p/Atp11b	3
GO:0046641	positive regulation of alpha-beta T cell proliferation	biological process	3/1097	23/17363	0.174792	0.549674	0.49419	2.06448	RT1-S3/Lgals9/Ptpn22	3
GO:0048485	sympathetic nervous system development	biological process	3/1097	23/17363	0.174792	0.549674	0.49419	2.06448	Sema3f/Gfra3/Nrp2	3
GO:0051181	cofactor transport	biological process	3/1097	23/17363	0.174792	0.549674	0.49419	2.06448	Slc44a4/Flvcr2/Slc48a1	3
GO:0070230	positive regulation of lymphocyte apoptotic process	biological process	3/1097	23/17363	0.174792	0.549674	0.49419	2.06448	Tgfb2/Lgals9/Siglec1	3
GO:0090190	positive regulation of branching involved in ureteric bud morphogenesis	biological process	3/1097	23/17363	0.174792	0.549674	0.49419	2.06448	Bmp4/Sall1/Wnt2b	3
GO:2000209	regulation of anoikis	biological process	3/1097	23/17363	0.174792	0.549674	0.49419	2.06448	Tle1/Itgb1/Ankrd13c	3
GO:0033574	response to testosterone	biological process	8/1097	86/17363	0.175573	0.551852	0.496148	1.47235	Crp/Bmp4/Gnrh1/Rnf4/Pde5a/Pik3r1/Hmgcs2/Adrb2	8
GO:0060401	cytosolic calcium ion transport	biological process	14/1097	168/17363	0.176521	0.553054	0.497228	1.31898	Atg5/Slc8b1/Slc8a2/Tgfb2/Prkd1/Chd7/Adra1a/Bmp4/Cemip/Ptpn6/Casq2/Gstm2/Dmd/Slc25a23	14
GO:0050731	positive regulation of peptidyl-tyrosine phosphorylation	biological process	15/1097	182/17363	0.176722	0.553054	0.497228	1.30448	Tec/Areg/Itgb1/Thbs4/Sema4d/Adra2b/Lrp4/Fgfr3/Cspg4/Igf2/Parp9/Osm/Tnfsf18/Cav2/Jak2	15
GO:1902652	secondary alcohol metabolic process	biological process	10/1097	113/17363	0.176742	0.553054	0.497228	1.40068	Por/Dhcr24/Sc5d/Cyp7b1/Scp2/Hmgcr/Cyp27a1/Hmgcs2/Ch25h/Lepr	10
GO:0000186	activation of MAPKK activity	biological process	6/1097	60/17363	0.176813	0.553054	0.497228	1.58277	Map3k7cl/Bmp4/Taok1/Ntrk3/Gadd45b/Jak2	6
GO:0061337	cardiac conduction	biological process	6/1097	60/17363	0.176813	0.553054	0.497228	1.58277	Cxadr/Ehd3/Hcn4/Scn4b/Ace2/Scn3b	6
GO:0006066	alcohol metabolic process	biological process	21/1097	267/17363	0.176907	0.553054	0.497228	1.24488	Por/Dhcr24/Sc5d/Nudt4/Cyp7b1/Scp2/Sptlc2/Rbp1/P2ry1/Moxd1/Dhrs3/Hmgcr/Cyp27a1/Aldh1a1/Hmgcs2/Ch25h/Lepr/Acer3/Cyp1b1/Aldh1a3/Galr2	21
GO:0043242	negative regulation of protein complex disassembly	biological process	7/1097	73/17363	0.177033	0.553054	0.497228	1.51773	Mid1ip1/Mid1/Sptbn1/Tmod2/Vil1/Shroom2/Rubcn	7
GO:0046128	purine ribonucleoside metabolic process	biological process	7/1097	73/17363	0.177033	0.553054	0.497228	1.51773	Dlg3/Enpp4/Nt5c1a/Nt5c2/Dlg1/Hprt1/Ak3	7
[truncated: 4,259 more rows]

## Sheet: downregulated enriched GO-CC
goID	goDescription	goType	geneRatio	bgRatio	pvalue	padj	qvalue	enrichScore	overlapGeneList	overlapGeneCount
GO:0005578	proteinaceous extracellular matrix	cellular component	49/1158	311/18270	3.06081e-09	1.85179e-06	1.60773e-06	2.4858	Itga6/Hpse/Tgfb2/Optc/Prelp/Myoc/Efemp1/Ush2a/Vit/Cst3/Itgb4/Wnt16/Spon2/Matn2/Lrrn1/Timp4/Cpz/Lad1/Papln/Bmp4/Col6a5/Itgb1/Ptn/Egflam/Thbs4/Fbln1/Wnt2b/Col4a4/Sparcl1/Col4a3/Mfap5/Wnt6/Col4a5/Ltbp4/Frem2/Col6a6/Adamtsl2/Ogn/Ecm2/Adamtsl5/Dlg1/Omd/Mmp24/Lamb2/NEWGENE_1308171/Ache/Wnt10a/Wnt10b/Adamts2	49
GO:0005911	cell-cell junction	cellular component	61/1158	453/18270	1.88349e-08	5.69756e-06	4.94664e-06	2.12452	Col13a1/Itga6/Cxadr/Cldn1/Tec/Dlg3/Pmp22/Prkd1/Stxbp6/F11r/Pkp4/Ddx58/Atp1a2/Frmd6/C1qtnf5/Frmd4b/Amotl2/Gjb2/Hepacam/Cldn10/Anxa6/Itgb1/Tjp1/Add3/Cdh5/Ptpru/Magi2/Ptpn6/Usp53/Pgm5/Sorbs1/Clic4/Kcna2/Ocln/Cadm1/Pik3r1/Wnk4/Fxyd1/Rapgef2/Flrt1/Shroom2/Scn4b/Tenm2/Dpp4/Cadm2/Cldn22/Was/Cldn24/Ptprj/Pcdh9/Dlg1/Bves/LOC685699/Nrxn1/Cgnl1/Panx2/Epb41l4b/Obscn/Gjb5/Adra1b/Lmo7	61
GO:0005923	bicellular tight junction	cellular component	24/1158	118/18270	3.07465e-07	6.20054e-05	5.38333e-05	3.20892	Cxadr/Cldn1/Dlg3/Pmp22/F11r/Ddx58/C1qtnf5/Frmd4b/Amotl2/Cldn10/Tjp1/Cdh5/Magi2/Ocln/Wnk4/Rapgef2/Shroom2/Cldn22/Cldn24/Dlg1/Bves/LOC685699/Cgnl1/Epb41l4b	24
GO:0070160	occluding junction	cellular component	24/1158	121/18270	5.00032e-07	7.56299e-05	6.56621e-05	3.12936	Cxadr/Cldn1/Dlg3/Pmp22/F11r/Ddx58/C1qtnf5/Frmd4b/Amotl2/Cldn10/Tjp1/Cdh5/Magi2/Ocln/Wnk4/Rapgef2/Shroom2/Cldn22/Cldn24/Dlg1/Bves/LOC685699/Cgnl1/Epb41l4b	24
GO:0031594	neuromuscular junction	cellular component	17/1158	68/18270	7.87243e-07	9.52564e-05	8.27019e-05	3.9443	Cxadr/Pclo/Epha7/Sync/Ppp1r9a/Itgb1/Utrn/Rapsn/Ptn/Thbs4/Lrp4/Snta1/Col4a5/Prkcq/Fchsd2/Dlg1/Ache	17
GO:0005604	basement membrane	cellular component	21/1158	101/18270	1.13952e-06	0.000111785	9.70524e-05	3.28041	Itga6/Tgfb2/Efemp1/Ush2a/Cst3/Itgb4/Matn2/Lad1/Papln/Itgb1/Ptn/Egflam/Thbs4/Fbln1/Col4a4/Col4a3/Col4a5/Frem2/Dlg1/Lamb2/Ache	21
GO:0043296	apical junction complex	cellular component	25/1158	136/18270	1.29338e-06	0.000111785	9.70524e-05	2.90022	Cxadr/Cldn1/Dlg3/Pmp22/F11r/Ddx58/Frmd6/C1qtnf5/Frmd4b/Amotl2/Cldn10/Tjp1/Cdh5/Magi2/Ocln/Wnk4/Rapgef2/Shroom2/Cldn22/Cldn24/Dlg1/Bves/LOC685699/Cgnl1/Epb41l4b	25
GO:0044420	extracellular matrix component	cellular component	23/1158	126/18270	3.84529e-06	0.0002908	0.000252474	2.87997	Itga6/Tgfb2/Efemp1/Ush2a/Cst3/Itgb4/Matn2/Lad1/Papln/Itgb1/Ptn/Egflam/Thbs4/Fbln1/Col4a4/Col4a3/Mfap5/Col4a5/Frem2/Adamtsl5/Dlg1/Lamb2/Ache	23
GO:0042383	sarcolemma	cellular component	24/1158	156/18270	4.71045e-05	0.00316647	0.00274914	2.42726	Slc8b1/Sspn/Stbd1/Sgcd/Mlip/Atp1a2/Sync/Adra1a/Anxa6/Itgb1/Utrn/Pgm5/Snta1/Prkcq/Adrb2/Fxyd1/Dlg1/Cd59/Bves/Dmd/Sgce/Kcnb1/Obscn/Adra1b	24
GO:0098794	postsynapse	cellular component	52/1158	493/18270	0.000213156	0.0128959	0.0111963	1.66413	Bcr/Slc8a2/Rapgef4/Kalrn/Sept11/Dlg3/Mapt/Sptbn1/Pkp4/Pclo/Gria4/Cnksr2/Epha7/Atp1a2/Sipa1l1/Syn2/Ppp1r9a/Glrb/Itgb1/Utrn/Rapsn/Adgrb3/Add3/Sorbs2/Chrna5/Lpar1/Magi2/P2ry1/Lrp4/Pja2/Snta1/Cadm1/Adrb2/Grik5/Lrrtm4/Dnm3/Syn3/Tenm2/Mapk8ip2/P2rx2/Dlg1/Cap2/Dmd/Fcgr2b/Kcnb1/Npff/Chrm3/Ache/Met/Dnajc6/Fmr1/Cttnbp2	52
GO:0031253	cell projection membrane	cellular component	34/1158	285/18270	0.000288186	0.0137344	0.0119243	1.88219	Snap29/Epb41l5/Slc9a3r1/Ush2a/Cdkl5/Mapt/Sptbn1/Slc6a14/Ddx58/Ehd3/Hcn2/Eps15/Ptger3/Itgb1/Utrn/Myo6/Slc7a9/Psd3/Cspg4/Cltb/Gpr157/Kcna2/Bbs4/Robo2/Dpp4/Ptprj/Dlg1/Bves/Dmd/Sgce/Kcnb1/Gabarapl1/Hcn1/Rapgef3	34
GO:0016010	dystrophin-associated glycoprotein complex	cellular component	6/1158	16/18270	0.00029512	0.0137344	0.0119243	5.91645	Sspn/Sgcd/Utrn/Pgm5/Dmd/Sgce	6
GO:0090665	glycoprotein complex	cellular component	6/1158	16/18270	0.00029512	0.0137344	0.0119243	5.91645	Sspn/Sgcd/Utrn/Pgm5/Dmd/Sgce	6
GO:0034706	sodium channel complex	cellular component	7/1158	23/18270	0.000402244	0.0173827	0.0150917	4.80176	Scn8a/Scn9a/Gria4/Grik5/Scn4b/Scn7a/Scn3b	7
GO:0055037	recycling endosome	cellular component	20/1158	138/18270	0.000438975	0.0177053	0.0153718	2.28655	Atp11c/Stx8/Ehd3/Amotl2/Itgb1/Dennd6a/Rab11fip4/Stx7/Optn/Fchsd2/Ackr3/Inpp5f/Zdhhc2/Rab11fip3/Fcgr2b/Sgk3/Rap2a/Atp11b/Rab11fip5/Rab11fip1	20
GO:0099572	postsynaptic specialization	cellular component	31/1158	263/18270	0.000641808	0.0242684	0.0210699	1.85967	Bcr/Kalrn/Dlg3/Mapt/Sptbn1/Pkp4/Pclo/Gria4/Cnksr2/Sipa1l1/Syn2/Ppp1r9a/Rapsn/Add3/Sorbs2/Magi2/P2ry1/Lrp4/Pja2/Cadm1/Grik5/Dnm3/Syn3/Mapk8ip2/P2rx2/Dlg1/Cap2/Dmd/Met/Dnajc6/Fmr1	31
GO:0032279	asymmetric synapse	cellular component	31/1158	266/18270	0.000776488	0.0276338	0.0239918	1.8387	Bcr/Kalrn/Dlg3/Mapt/Sptbn1/Pkp4/Pclo/Gria4/Cnksr2/Sipa1l1/Syn2/Ppp1r9a/Add3/Sorbs2/Magi2/P2ry1/Lrp4/Pja2/Cadm1/Grik5/Dnm3/Syn3/Mapk8ip2/P2rx2/Dlg1/Cap2/Dmd/Chrm3/Met/Dnajc6/Fmr1	31
GO:0098984	neuron to neuron synapse	cellular component	31/1158	268/18270	0.000879488	0.0295606	0.0256646	1.82497	Bcr/Kalrn/Dlg3/Mapt/Sptbn1/Pkp4/Pclo/Gria4/Cnksr2/Sipa1l1/Syn2/Ppp1r9a/Add3/Sorbs2/Magi2/P2ry1/Lrp4/Pja2/Cadm1/Grik5/Dnm3/Syn3/Mapk8ip2/P2rx2/Dlg1/Cap2/Dmd/Chrm3/Met/Dnajc6/Fmr1	31
GO:0030426	growth cone	cellular component	25/1158	201/18270	0.000959772	0.030196	0.0262163	1.96234	Crp/Rapgef4/Cxadr/Pafah1b1/Dlg3/Rufy3/Cdkl5/Cobl/Mapt/Pclo/Ppp1r9a/Ndrg2/Tmod2/Dicer1/Trak2/Utrn/Clu/Ngef/Stim1/Trpc5/Tenm2/Pcdh9/Nrxn1/Fmr1/Rapgef3	25
GO:0016324	apical plasma membrane	cellular component	35/1158	319/18270	0.00110262	0.030196	0.0262163	1.73104	Slc44a4/Rapgef4/Cldn1/Slc9a3r1/Ush2a/Slc6a20/C1qtnf5/Amotl2/Eps15/Anxa6/Tjp1/Slc7a9/Sorbs2/P2ry1/Slc12a2/Cspg4/Prkab2/Ocln/Adrb2/Stxbp3/Fxyd1/Rapgef2/Shroom2/Stk39/Crb2/Dab2/Dpp4/Cldn24/Duox1/P2rx2/Cntfr/Kiss1/Rab27a/Bst2/Lmo7	35
GO:0031252	cell leading edge	cellular component	40/1158	380/18270	0.00113556	0.030196	0.0262163	1.66076	Tesc/Ptpn13/Phldb2/Epb41l5/Pafah1b1/Gdpd2/Slc9a3r1/Rufy3/Ush2a/Cdkl5/Cobl/Mapt/Rab3ip/Sptbn1/Itgb4/Ddx58/Wasl/Frmd4b/Hcn2/Ppp1r9a/Itgb1/Myo6/Amph/Sorbs2/Psd3/Vil1/Fer/Cspg4/Kcna2/Iqgap2/Robo2/Dpp4/Rock1/Ptprj/Dmd/Sgce/Kcnb1/Gabarapl1/Hcn1/Rapgef3	40
GO:0014069	postsynaptic density	cellular component	30/1158	261/18270	0.00116835	0.030196	0.0262163	1.81347	Bcr/Kalrn/Dlg3/Mapt/Sptbn1/Pkp4/Pclo/Gria4/Cnksr2/Sipa1l1/Syn2/Ppp1r9a/Add3/Sorbs2/Magi2/P2ry1/Lrp4/Pja2/Cadm1/Grik5/Dnm3/Syn3/Mapk8ip2/P2rx2/Dlg1/Cap2/Dmd/Met/Dnajc6/Fmr1	30
GO:0031256	leading edge membrane	cellular component	20/1158	149/18270	0.00117642	0.030196	0.0262163	2.11775	Epb41l5/Ush2a/Cdkl5/Mapt/Sptbn1/Ddx58/Hcn2/Itgb1/Myo6/Amph/Psd3/Cspg4/Kcna2/Robo2/Dpp4/Ptprj/Sgce/Kcnb1/Gabarapl1/Hcn1	20
GO:0045177	apical part of cell	cellular component	43/1158	418/18270	0.00119786	0.030196	0.0262163	1.62301	Slc44a4/Rapgef4/Cldn1/Slc9a3r1/Ush2a/Nedd1/Slc6a20/C1qtnf5/Amotl2/Eps15/Anxa6/Tjp1/Myo6/Slc7a9/Sorbs2/P2ry1/Myl12b/Slc12a2/Cspg4/Clic4/Prkab2/Ocln/Adrb2/Stxbp3/Fxyd1/Rapgef2/Shroom2/Stk39/Crb2/Fat4/Dab2/Dpp4/Cldn24/Eda/Duox1/P2rx2/Cntfr/Kiss1/Rab27a/Epb41l4b/Bst2/Rapgef3/Lmo7	43
GO:0001518	voltage-gated sodium channel complex	cellular component	5/1158	14/18270	0.00125299	0.0303224	0.026326	5.63472	Scn8a/Scn9a/Scn4b/Scn7a/Scn3b	5
GO:0030427	site of polarized growth	cellular component	25/1158	206/18270	0.00136406	0.0317406	0.0275573	1.91471	Crp/Rapgef4/Cxadr/Pafah1b1/Dlg3/Rufy3/Cdkl5/Cobl/Mapt/Pclo/Ppp1r9a/Ndrg2/Tmod2/Dicer1/Trak2/Utrn/Clu/Ngef/Stim1/Trpc5/Tenm2/Pcdh9/Nrxn1/Fmr1/Rapgef3	25
GO:0034702	ion channel complex	cellular component	31/1158	280/18270	0.00178581	0.0399289	0.0346664	1.74676	Lrrc8d/Dlg3/Scn8a/Scn9a/Gria4/Hcn2/Cntn2/Hcn4/Glrb/Chrna5/Shisa7/Kcnt1/Clic4/Kcna2/Grik5/Best1/Lrrtm4/Scn4b/Trpc5/Scn7a/Dlg1/Kcnb1/Kcnip2/Clcn2/Kcna6/Cacna1a/Kcng1/Kcnmb4/Hcn1/Scn3b/Catsperg	31
GO:0098589	membrane region	cellular component	44/1158	440/18270	0.00184795	0.0399289	0.0346664	1.57772	Mog/Cxadr/Tlr6/Hpse/Slc9a3r1/Efnb1/Atp1a2/Plscr1/Fnbp1/Adra1a/Slc38a9/Eps15/Itgb1/Ldhb/Lrp4/Sorbs1/Slc6a2/Pllp/Inpp5d/Cltb/Stom/Adrb2/Ackr3/Ctsd/Inpp5f/Fxyd1/Cavin2/Rgs16/Trpc5/Dab2/Dpp4/Dlg1/Tlr1/Bves/Dmd/Fcgr2b/Kdr/Itga1/Gnai1/Cav2/Bst2/Jak2/Adra1b/Pag1	44
GO:0033647	host intracellular organelle	cellular component	3/1158	5/18270	0.0023053	0.0464902	0.040363	9.46632	Bicd1/Fmr1/Pi4ka	3
GO:0033648	host intracellular membrane-bounded organelle	cellular component	3/1158	5/18270	0.0023053	0.0464902	0.040363	9.46632	Bicd1/Fmr1/Pi4ka	3
GO:1902495	transmembrane transporter complex	cellular component	33/1158	312/18270	0.00272775	0.0522237	0.0453408	1.66874	Lrrc8d/Dlg3/Scn8a/Scn9a/Gria4/Atp1a2/Hcn2/Cntn2/Hcn4/Glrb/Chrna5/Shisa7/Kcnt1/Clic4/Kcna2/Grik5/Best1/Fxyd1/Lrrtm4/Scn4b/Trpc5/Scn7a/Dlg1/Kcnb1/Kcnip2/Clcn2/Kcna6/Cacna1a/Kcng1/Kcnmb4/Hcn1/Scn3b/Catsperg	33
GO:0030175	filopodium	cellular component	14/1158	96/18270	0.0028448	0.0522237	0.0453408	2.30084	Crp/Itga6/Cxadr/Slc9a3r1/Rufy3/Ppp1r9a/Itgb1/Utrn/Vil1/Iqgap2/Tenm2/Dmd/Fmr1/Rapgef3	14
GO:0098797	plasma membrane protein complex	cellular component	26/1158	229/18270	0.00284856	0.0522237	0.0453408	1.7913	RT1-S3/Itga6/Sspn/Sgcd/Itgb4/Itgb8/Hcn2/Gjb2/Hcn4/Eps15/Itgb1/Utrn/Lrp4/Pgm5/Cltb/Dab2/Dlg1/Itga9/Dmd/Sgce/RT1-CE10/Lilrb3a/Itga1/Hcn1/Gnai1/Gjb5	26
GO:0045121	membrane raft	cellular component	38/1158	377/18270	0.00318346	0.0550284	0.0477759	1.59028	Mog/Cxadr/Tlr6/Hpse/Slc9a3r1/Efnb1/Atp1a2/Plscr1/Adra1a/Slc38a9/Itgb1/Ldhb/Lrp4/Sorbs1/Slc6a2/Pllp/Inpp5d/Stom/Adrb2/Ctsd/Fxyd1/Cavin2/Rgs16/Trpc5/Dpp4/Dlg1/Tlr1/Bves/Dmd/Fcgr2b/Kdr/Itga1/Gnai1/Cav2/Bst2/Jak2/Adra1b/Pag1	38
GO:0098857	membrane microdomain	cellular component	38/1158	377/18270	0.00318346	0.0550284	0.0477759	1.59028	Mog/Cxadr/Tlr6/Hpse/Slc9a3r1/Efnb1/Atp1a2/Plscr1/Adra1a/Slc38a9/Itgb1/Ldhb/Lrp4/Sorbs1/Slc6a2/Pllp/Inpp5d/Stom/Adrb2/Ctsd/Fxyd1/Cavin2/Rgs16/Trpc5/Dpp4/Dlg1/Tlr1/Bves/Dmd/Fcgr2b/Kdr/Itga1/Gnai1/Cav2/Bst2/Jak2/Adra1b/Pag1	38
GO:0099568	cytoplasmic region	cellular component	35/1158	342/18270	0.00355091	0.0572633	0.0497162	1.61463	Phldb2/Pafah1b1/Cdkl5/Prkd1/Stxbp6/Cobl/Sptbn1/Itgb4/Pclo/Usp2/Wasl/Arhgef9/Fnbp1/Myo1f/Arhgap32/Ppp1r9a/Trak2/Akap13/Utrn/Add3/Myl12b/Fer/Fgfr2/Inpp5d/Ap3b2/Stim1/Shroom2/Bloc1s6/Cap2/Gabarapl1/Gnai1/Fmr1/Rapgef3/LOC103689971/Cttnbp2	35
GO:0033267	axon part	cellular component	29/1158	269/18270	0.00363205	0.0572633	0.0497162	1.70089	Snap29/Pafah1b1/Myoc/Ush2a/Cobl/Mapt/Scn8a/Sptbn1/Pclo/Gria4/Syn2/Cntn2/Hcn4/Trak2/Amph/Stx7/Mbp/Kcna2/Cadm1/Ap3b2/Grik5/Robo2/Bloc1s6/P2rx2/Dlg1/Nrxn1/Unc13c/Fmr1/Rapgef3	29
GO:1990351	transporter complex	cellular component	33/1158	318/18270	0.00367533	0.0572633	0.0497162	1.63726	Lrrc8d/Dlg3/Scn8a/Scn9a/Gria4/Atp1a2/Hcn2/Cntn2/Hcn4/Glrb/Chrna5/Shisa7/Kcnt1/Clic4/Kcna2/Grik5/Best1/Fxyd1/Lrrtm4/Scn4b/Trpc5/Scn7a/Dlg1/Kcnb1/Kcnip2/Clcn2/Kcna6/Cacna1a/Kcng1/Kcnmb4/Hcn1/Scn3b/Catsperg	33
GO:0034703	cation channel complex	cellular component	24/1158	210/18270	0.00371887	0.0572633	0.0497162	1.80311	Dlg3/Scn8a/Scn9a/Gria4/Hcn2/Cntn2/Hcn4/Shisa7/Kcnt1/Kcna2/Grik5/Lrrtm4/Scn4b/Trpc5/Scn7a/Kcnb1/Kcnip2/Kcna6/Cacna1a/Kcng1/Kcnmb4/Hcn1/Scn3b/Catsperg	24
GO:0005938	cell cortex	cellular component	29/1158	270/18270	0.00383016	0.0572633	0.0497162	1.69459	Phldb2/Pafah1b1/Prkd1/Stxbp6/Cobl/Sptbn1/Itgb4/Pclo/Usp2/Wasl/Arhgef9/Fnbp1/Myo1f/Arhgap32/Ppp1r9a/Akap13/Utrn/Add3/Myl12b/Fer/Fgfr2/Inpp5d/Stim1/Shroom2/Cap2/Gnai1/Rapgef3/LOC103689971/Cttnbp2	29
GO:0098802	plasma membrane receptor complex	cellular component	21/1158	176/18270	0.00388065	0.0572633	0.0497162	1.88251	Itga6/Tlr6/Dlg3/Itgb4/Itgb8/Gria4/Itgb1/Chrna5/Ptpn6/Sorbs1/Shisa7/Ramp1/Grik5/Ramp2/Lrrtm4/Dab2/Dlg1/Tlr1/Itga9/Cntfr/Itga1	21
GO:0000421	autophagosome membrane	cellular component	6/1158	25/18270	0.00399302	0.0575185	0.0499378	3.78653	Snap29/Prkd1/Stx17/Entpd4/Irgm/Gabarapl1	6
GO:0045178	basal part of cell	cellular component	10/1158	60/18270	0.00417276	0.0577828	0.0501672	2.62953	Itga6/Phldb2/Itgb4/Gkn2/Eps15/Dlg1/Itga9/Met/Itga1/Rapgef3	10
GO:0005587	collagen type IV trimer	cellular component	3/1158	6/18270	0.0043934	0.0577828	0.0501672	7.8886	Col4a4/Col4a3/Col4a5	3
GO:0098642	network-forming collagen trimer	cellular component	3/1158	6/18270	0.0043934	0.0577828	0.0501672	7.8886	Col4a4/Col4a3/Col4a5	3
GO:0098645	collagen network	cellular component	3/1158	6/18270	0.0043934	0.0577828	0.0501672	7.8886	Col4a4/Col4a3/Col4a5	3
GO:0044291	cell-cell contact zone	cellular component	12/1158	81/18270	0.00485107	0.0624446	0.0542146	2.33736	Cxadr/Pkp4/Atp1a2/Anxa6/Itgb1/Tjp1/Pgm5/Fxyd1/Scn4b/Pcdh9/Obscn/Adra1b	12
GO:0045211	postsynaptic membrane	cellular component	25/1158	227/18270	0.00504035	0.0635294	0.0551564	1.73758	Dlg3/Gria4/Cnksr2/Epha7/Sipa1l1/Glrb/Itgb1/Utrn/Rapsn/Chrna5/P2ry1/Pja2/Snta1/Cadm1/Grik5/Lrrtm4/Dnm3/Tenm2/Dlg1/Dmd/Kcnb1/Chrm3/Ache/Met/Fmr1	25
GO:0030139	endocytic vesicle	cellular component	17/1158	135/18270	0.00516521	0.0637391	0.0553385	1.98676	Anxa3/Ehd3/Eps15/Myo6/Cemip/Rala/Lpar1/Rab11fip4/Stx7/Ocln/Inpp5f/Rapgef2/Pld4/Dpp4/Irgm/Nrxn1/Rab11fip1	17
GO:0043083	synaptic cleft	cellular component	4/1158	12/18270	0.0052677	0.0637391	0.0553385	5.25907	Adgrb3/Dnm3/Lamb2/Ache	4
GO:0015629	actin cytoskeleton	cellular component	42/1158	441/18270	0.00552464	0.0637489	0.0553471	1.50259	Sept11/Gdpd2/Cobl/Sptbn1/Ddx58/Wasl/Myo1f/Arhgap32/Ppp1r9a/Coro2a/Mtss1/Tmod2/Akap13/Utrn/Filip1/Myo9a/Myo6/Synpo2/Pgm5/Vil1/Sorbs1/Myl12b/Fer/Inpp5d/Myh7b/Tnni2/Lurap1/Shroom2/Iqgap2/Fhod3/Pknox2/Was/Cdc42ep3/Tnnt2/Myoz1/Cap2/Clcn2/Cgnl1/Triobp/Myo15a/Rapgef3/Afap1	42
GO:0043218	compact myelin	cellular component	5/1158	19/18270	0.00558225	0.0637489	0.0553471	4.1519	Myoc/Pmp22/Mbp/Pllp/Cd59	5
GO:0097060	synaptic membrane	cellular component	31/1158	302/18270	0.00558462	0.0637489	0.0553471	1.61951	Dlg3/Gria4/Cnksr2/Epha7/Sipa1l1/Snph/Glrb/Itgb1/Utrn/Rapsn/Chrna5/P2ry1/Lrp4/Pja2/Snta1/Kcna2/Cadm1/Grik5/Lrrtm4/Dnm3/Tenm2/P2rx2/Dlg1/Dmd/Kcnb1/Chrm3/Nrxn1/Ache/Met/Unc13c/Fmr1	31
GO:0034705	potassium channel complex	cellular component	13/1158	93/18270	0.00570837	0.0639549	0.0555259	2.20542	Gria4/Hcn2/Cntn2/Hcn4/Kcnt1/Kcna2/Grik5/Kcnb1/Kcnip2/Kcna6/Kcng1/Kcnmb4/Hcn1	13
GO:0030017	sarcomere	cellular component	22/1158	194/18270	0.00583294	0.0641623	0.0557059	1.78917	Scn8a/Sptbn1/Jph1/Timp4/Sync/Adra1a/Tmod2/S100a1/Nexn/Synpo2/Pgm5/Myl12b/Casq2/Habp4/Tnni2/Fhod3/Tnnt2/Myoz1/Dmd/Ppp1r12b/Scn3b/Obscn	22
GO:0014704	intercalated disc	cellular component	10/1158	63/18270	0.00596086	0.0643986	0.0559111	2.50432	Cxadr/Atp1a2/Anxa6/Itgb1/Tjp1/Pgm5/Fxyd1/Scn4b/Obscn/Adra1b	10
GO:0098651	basement membrane collagen trimer	cellular component	3/1158	7/18270	0.00732748	0.0773849	0.0671858	6.76166	Col4a4/Col4a3/Col4a5	3
GO:0044306	neuron projection terminus	cellular component	23/1158	210/18270	0.00741871	0.0773849	0.0671858	1.72798	Rapgef4/Snap29/Ush2a/Pclo/Gria4/Oprk1/Syn2/Hcn4/Amph/Gnrh1/Stx7/Kcna2/Grik5/Flrt1/P2rx2/Dmd/Npff/Chrm3/Kcna6/Hcn1/Unc13c/Fmr1/Rapgef3	23
GO:0030864	cortical actin cytoskeleton	cellular component	10/1158	66/18270	0.00829567	0.0850658	0.0738544	2.39049	Cobl/Sptbn1/Wasl/Myo1f/Ppp1r9a/Akap13/Utrn/Shroom2/Cap2/Rapgef3	10
GO:0030055	cell-substrate junction	cellular component	38/1158	401/18270	0.00867375	0.0874603	0.0759333	1.4951	Itga6/Phldb2/Epb41l5/Mpzl1/Csrp2/Itgb4/Cpne3/Ehd3/Sorbs3/Anxa6/Itgb1/Rras2/Nexn/Sorbs2/Rala/Tns1/Efnb2/Synpo2/Pgm5/Sorbs1/Cspg4/Cd99l2/Akap12/Fzd2/Flrt1/Dab2/Dpp4/Rpl30/Cd59/Dmd/Ccnd3/Itga1/Cav2/Triobp/Jak2/Pi4ka/Afap1/Lmo7	38
GO:0009925	basal plasma membrane	cellular component	7/1158	38/18270	0.00902142	0.0894748	0.0776823	2.90633	Itga6/Itgb4/Eps15/Dlg1/Itga9/Met/Rapgef3	7
GO:0032589	neuron projection membrane	cellular component	9/1158	57/18270	0.00918439	0.0896218	0.07781	2.49114	Ush2a/Mapt/Sptbn1/Hcn2/Robo2/Sgce/Kcnb1/Gabarapl1/Hcn1	9
GO:0043235	receptor complex	cellular component	32/1158	327/18270	0.00976517	0.0937766	0.0814172	1.54395	Itga6/Tlr6/Dlg3/Gprc5c/Itgb4/Itgb8/Gria4/Slitrk5/Itgb1/Chrna5/Ptpn6/Acvr2b/Lrp4/Sorbs1/Shisa7/Ntrk3/Adrb2/Ramp1/Grik5/Ramp2/Lrrtm4/Lepr/Dab2/Plxnb1/Nr3c2/P2rx2/Dlg1/Tlr1/LOC681355/Itga9/Cntfr/Itga1	32
GO:0030018	Z disc	cellular component	15/1158	123/18270	0.0110355	0.100133	0.0869355	1.92405	Scn8a/Jph1/Sync/Adra1a/S100a1/Nexn/Synpo2/Pgm5/Myl12b/Casq2/Myoz1/Dmd/Ppp1r12b/Scn3b/Obscn	15
GO:0036056	filtration diaphragm	cellular component	3/1158	8/18270	0.0111754	0.100133	0.0869355	5.91645	F11r/Magi2/Nrxn1	3
GO:0036057	slit diaphragm	cellular component	3/1158	8/18270	0.0111754	0.100133	0.0869355	5.91645	F11r/Magi2/Nrxn1	3
GO:0044294	dendritic growth cone	cellular component	3/1158	8/18270	0.0111754	0.100133	0.0869355	5.91645	Cdkl5/Cobl/Fmr1	3
GO:0043292	contractile fiber	cellular component	24/1158	230/18270	0.0112546	0.100133	0.0869355	1.64632	Cst3/Scn8a/Sptbn1/Jph1/Timp4/Sync/Adra1a/Tmod2/S100a1/Nexn/Synpo2/Pgm5/Myl12b/Casq2/Myh7b/Habp4/Tnni2/Fhod3/Tnnt2/Myoz1/Dmd/Ppp1r12b/Scn3b/Obscn	24
GO:0044449	contractile fiber part	cellular component	22/1158	207/18270	0.0121272	0.10552	0.0916132	1.6768	Scn8a/Sptbn1/Jph1/Timp4/Sync/Adra1a/Tmod2/S100a1/Nexn/Synpo2/Pgm5/Myl12b/Casq2/Habp4/Tnni2/Fhod3/Tnnt2/Myoz1/Dmd/Ppp1r12b/Scn3b/Obscn	22
GO:0043679	axon terminus	cellular component	21/1158	195/18270	0.012209	0.10552	0.0916132	1.69908	Rapgef4/Snap29/Ush2a/Pclo/Gria4/Oprk1/Syn2/Hcn4/Amph/Gnrh1/Stx7/Kcna2/Grik5/P2rx2/Npff/Chrm3/Kcna6/Hcn1/Unc13c/Fmr1/Rapgef3	21
GO:0098793	presynapse	cellular component	40/1158	437/18270	0.0124852	0.10607	0.0920901	1.44414	Rapgef4/Snap29/Vamp4/Ush2a/Pclo/Gria4/Oprk1/Syn2/Synpr/Ica1/Dmxl2/Hcn4/Snph/Amph/Gnrh1/Stx7/Apba2/Cltb/Kcna2/Cadm1/Syt12/Rabac1/Syt8/Grik5/Nrxn2/Syn3/P2rx2/Dlg1/Dmd/Npff/Chrm3/Nrxn1/Ache/Kcna6/Cacna1a/Hcn1/Unc13c/Fmr1/Rapgef3/Cttnbp2	40
GO:0030016	myofibril	cellular component	23/1158	220/18270	0.0126232	0.10607	0.0920901	1.64943	Scn8a/Sptbn1/Jph1/Timp4/Sync/Adra1a/Tmod2/S100a1/Nexn/Synpo2/Pgm5/Myl12b/Casq2/Myh7b/Habp4/Tnni2/Fhod3/Tnnt2/Myoz1/Dmd/Ppp1r12b/Scn3b/Obscn	23
GO:0005605	basal lamina	cellular component	5/1158	23/18270	0.0130889	0.108476	0.0941795	3.42983	Col4a4/Col4a5/Dlg1/Lamb2/Ache	5
GO:0044448	cell cortex part	cellular component	18/1158	162/18270	0.0144287	0.117965	0.102417	1.75302	Phldb2/Stxbp6/Cobl/Sptbn1/Pclo/Wasl/Myo1f/Ppp1r9a/Akap13/Utrn/Myl12b/Inpp5d/Stim1/Shroom2/Cap2/Gnai1/Rapgef3/LOC103689971	18
GO:0005925	focal adhesion	cellular component	36/1158	390/18270	0.0152116	0.122707	0.106535	1.45636	Itga6/Phldb2/Epb41l5/Mpzl1/Csrp2/Cpne3/Ehd3/Sorbs3/Anxa6/Itgb1/Rras2/Nexn/Sorbs2/Rala/Tns1/Efnb2/Synpo2/Pgm5/Sorbs1/Cspg4/Cd99l2/Akap12/Fzd2/Flrt1/Dab2/Dpp4/Rpl30/Cd59/Ccnd3/Itga1/Cav2/Triobp/Jak2/Pi4ka/Afap1/Lmo7	36
GO:0033268	node of Ranvier	cellular component	4/1158	16/18270	0.0158123	0.125569	0.109019	3.9443	Myoc/Scn8a/Cntn2/Dlg1	4
GO:0035748	myelin sheath abaxonal region	cellular component	3/1158	9/18270	0.0159815	0.125569	0.109019	5.25907	Myoc/Itgb1/Dlg1	3
GO:0008305	integrin complex	cellular component	6/1158	33/18270	0.0162223	0.125827	0.109243	2.86858	Itga6/Itgb4/Itgb8/Itgb1/Itga9/Itga1	6
GO:0016323	basolateral plasma membrane	cellular component	24/1158	239/18270	0.0173396	0.132791	0.115289	1.58432	Slc8a2/Rapgef4/Itga6/Cxadr/Cldn1/Dlg3/Itgb4/Hcn4/Eps15/Tjp1/Heph/P2ry1/Slc12a2/Cadm1/Best1/Stxbp3/Lepr/Stk39/Dlg1/Itga9/Chrm3/Met/Hcn1/Rapgef3	24
GO:0005924	cell-substrate adherens junction	cellular component	36/1158	395/18270	0.0181673	0.137391	0.119283	1.43792	Itga6/Phldb2/Epb41l5/Mpzl1/Csrp2/Cpne3/Ehd3/Sorbs3/Anxa6/Itgb1/Rras2/Nexn/Sorbs2/Rala/Tns1/Efnb2/Synpo2/Pgm5/Sorbs1/Cspg4/Cd99l2/Akap12/Fzd2/Flrt1/Dab2/Dpp4/Rpl30/Cd59/Ccnd3/Itga1/Cav2/Triobp/Jak2/Pi4ka/Afap1/Lmo7	36
GO:0008076	voltage-gated potassium channel complex	cellular component	11/1158	86/18270	0.0196919	0.147082	0.127697	2.01801	Hcn2/Cntn2/Hcn4/Kcnt1/Kcna2/Kcnb1/Kcnip2/Kcna6/Kcng1/Kcnmb4/Hcn1	11
GO:0030863	cortical cytoskeleton	cellular component	12/1158	98/18270	0.0209523	0.154587	0.134213	1.9319	Cobl/Sptbn1/Pclo/Wasl/Myo1f/Ppp1r9a/Akap13/Utrn/Inpp5d/Shroom2/Cap2/Rapgef3	12
GO:0030056	hemidesmosome	cellular component	3/1158	10/18270	0.0217699	0.156795	0.13613	4.73316	Itga6/Itgb4/Itgb1	3
GO:0097470	ribbon synapse	cellular component	3/1158	10/18270	0.0217699	0.156795	0.13613	4.73316	Pclo/Ctbp2/Rapgef3	3
GO:0005802	trans-Golgi network	cellular component	18/1158	170/18270	0.0225209	0.160296	0.139169	1.67053	Tgfb2/Vamp4/Stx8/Prkd1/Lgr5/Pclo/Rgs20/Chac1/Cltb/Optn/Arap1/Lrba/March1/Pld4/Pam/Bicd1/Mmp24/Gcnt1	18
GO:0098636	protein complex involved in cell adhesion	cellular component	6/1158	36/18270	0.024302	0.170962	0.14843	2.62953	Itga6/Itgb4/Itgb8/Itgb1/Itga9/Itga1	6
GO:0031674	I band	cellular component	15/1158	136/18270	0.0255354	0.177574	0.15417	1.74013	Scn8a/Jph1/Sync/Adra1a/S100a1/Nexn/Synpo2/Pgm5/Myl12b/Casq2/Myoz1/Dmd/Ppp1r12b/Scn3b/Obscn	15
GO:0044304	main axon	cellular component	10/1158	79/18270	0.0271665	0.186769	0.162154	1.99711	Myoc/Mapt/Scn8a/Sptbn1/Cntn2/Mbp/Kcna2/Cadm1/Robo2/Dlg1	10
GO:0098858	actin-based cell projection	cellular component	20/1158	202/18270	0.031899	0.215786	0.187346	1.5621	Crp/Itga6/Cxadr/Pafah1b1/Slc9a3r1/Rufy3/Ush2a/Ppp1r9a/Itgb1/Utrn/Myo6/Vil1/Clic4/Iqgap2/Tenm2/Dlg1/Dmd/Fmr1/Myo15a/Rapgef3	20
GO:0030027	lamellipodium	cellular component	18/1158	177/18270	0.0321004	0.215786	0.187346	1.60446	Tesc/Ptpn13/Gdpd2/Rufy3/Rab3ip/Wasl/Ppp1r9a/Itgb1/Sorbs2/Vil1/Fer/Cspg4/Kcna2/Iqgap2/Dpp4/Rock1/Dmd/Rapgef3	18
GO:0016942	insulin-like growth factor binding protein complex	cellular component	2/1158	5/18270	0.0352976	0.222449	0.193131	6.31088	Igfbp6/Igfbp3	2
GO:0032983	kainate selective glutamate receptor complex	cellular component	2/1158	5/18270	0.0352976	0.222449	0.193131	6.31088	Gria4/Grik5	2
GO:0036454	growth factor complex	cellular component	2/1158	5/18270	0.0352976	0.222449	0.193131	6.31088	Igfbp6/Igfbp3	2
GO:0071438	invadopodium membrane	cellular component	2/1158	5/18270	0.0352976	0.222449	0.193131	6.31088	Itgb1/Dpp4	2
GO:0097418	neurofibrillary tangle	cellular component	2/1158	5/18270	0.0352976	0.222449	0.193131	6.31088	Mapt/Clu	2
GO:0097651	phosphatidylinositol 3-kinase complex, class I	cellular component	2/1158	5/18270	0.0352976	0.222449	0.193131	6.31088	Pik3r6/Pik3r1	2
GO:0031201	SNARE complex	cellular component	7/1158	50/18270	0.0371475	0.231693	0.201157	2.20881	Snap29/Vamp4/Stx8/Stx17/Syn2/Stx7/Bloc1s6	7
GO:0000139	Golgi membrane	cellular component	36/1158	421/18270	0.0416421	0.257076	0.223195	1.34912	Smpd3/Rhbdd2/St3gal6/St6gal1/Snap29/Parm1/B4galt4/Lgr5/Chst7/Galnt5/Atl1/Galnt13/Dhcr24/Wasl/Ica1/St3gal5/Sgms2/St6galnac2/Chst10/Pja2/B4galt6/Chst15/Itm2b/Entpd4/Gba2/Mgat3/Mgat4a/Ntrk3/B3gnt8/March1/Pld4/Rock1/Irgm/Acer3/Mmp24/Cav2	36
GO:0043195	terminal bouton	cellular component	13/1158	121/18270	0.0430063	0.262816	0.228178	1.69507	Snap29/Ush2a/Pclo/Gria4/Syn2/Hcn4/Amph/Stx7/Grik5/P2rx2/Unc13c/Fmr1/Rapgef3	13
GO:0032809	neuronal cell body membrane	cellular component	5/1158	31/18270	0.0436101	0.263841	0.229068	2.54471	Kcna2/Adrb2/Flrt1/Cadm2/Kcnb1	5
GO:0033646	host intracellular part	cellular component	3/1158	13/18270	0.0450307	0.264625	0.229749	3.64089	Bicd1/Fmr1/Pi4ka	3
GO:0043656	intracellular region of host	cellular component	3/1158	13/18270	0.0450307	0.264625	0.229749	3.64089	Bicd1/Fmr1/Pi4ka	3
GO:0043204	perikaryon	cellular component	16/1158	159/18270	0.0450519	0.264625	0.229749	1.58764	Slc8a2/Mapk9/Rufy3/Oprk1/Ercc8/Glrb/Gnrh1/Kcna2/Grik5/Pam/Kcnb1/Npff/Clcn2/Cacna1a/Itga1/Fmr1	16
GO:0005865	striated muscle thin filament	cellular component	4/1158	22/18270	0.047067	0.271195	0.235453	2.86858	Tmod2/Tnni2/Fhod3/Tnnt2	4
GO:0097386	glial cell projection	cellular component	4/1158	22/18270	0.047067	0.271195	0.235453	2.86858	Gjb2/Scn7a/Dmd/Fmr1	4
GO:0044298	cell body membrane	cellular component	5/1158	32/18270	0.0490927	0.277752	0.241146	2.46519	Kcna2/Adrb2/Flrt1/Cadm2/Kcnb1	5
GO:0000235	astral microtubule	cellular component	2/1158	6/18270	0.0507498	0.277752	0.241146	5.25907	Pafah1b1/Map9	2
GO:0005818	aster	cellular component	2/1158	6/18270	0.0507498	0.277752	0.241146	5.25907	Pafah1b1/Map9	2
GO:0016012	sarcoglycan complex	cellular component	2/1158	6/18270	0.0507498	0.277752	0.241146	5.25907	Sgcd/Sgce	2
GO:0044326	dendritic spine neck	cellular component	2/1158	6/18270	0.0507498	0.277752	0.241146	5.25907	Ppp1r9a/Fmr1	2
GO:0005741	mitochondrial outer membrane	cellular component	15/1158	149/18270	0.0509595	0.277752	0.241146	1.58831	Myoc/Kmo/Lpin1/Fam210b/Gdap1/Rsad2/Scp2/Acsl6/Maob/Armcx1/Marc2/Tmem173/Dmd/Rab11fip5/Aifm2	15
GO:0001772	immunological synapse	cellular component	5/1158	34/18270	0.0612194	0.322978	0.28041	2.32018	Rhoh/Stx7/Prkcq/Ptprj/Dlg1	5
GO:0032590	dendrite membrane	cellular component	5/1158	34/18270	0.0612194	0.322978	0.28041	2.32018	Hcn2/Sgce/Kcnb1/Gabarapl1/Hcn1	5
GO:0044295	axonal growth cone	cellular component	5/1158	34/18270	0.0612194	0.322978	0.28041	2.32018	Cobl/Mapt/Trak2/Nrxn1/Fmr1	5
GO:0005776	autophagosome	cellular component	9/1158	79/18270	0.0617596	0.322978	0.28041	1.7974	Atg5/Snap29/Prkd1/Stx17/Entpd4/Optn/Fth1/Irgm/Gabarapl1	9
GO:0036379	myofilament	cellular component	4/1158	24/18270	0.0619263	0.322978	0.28041	2.62953	Tmod2/Tnni2/Fhod3/Tnnt2	4
GO:0005881	cytoplasmic microtubule	cellular component	7/1158	56/18270	0.0624744	0.323052	0.280475	1.97215	Pafah1b1/Mid1/Snph/Map9/Casc1/Mtus2/Bicd1	7
GO:0033643	host cell part	cellular component	3/1158	15/18270	0.0652408	0.334497	0.290412	3.15544	Bicd1/Fmr1/Pi4ka	3
GO:0016529	sarcoplasmic reticulum	cellular component	7/1158	57/18270	0.0675133	0.335055	0.290896	1.93755	Jph1/S100a1/Thbs4/Casq2/Gstm2/Stim1/Pygm	7
GO:0016011	dystroglycan complex	cellular component	2/1158	7/18270	0.0681187	0.335055	0.290896	4.50777	Sgcd/Sgce	2
GO:0038037	G-protein coupled receptor dimeric complex	cellular component	2/1158	7/18270	0.0681187	0.335055	0.290896	4.50777	Ramp1/Ramp2	2
GO:0070820	tertiary granule	cellular component	2/1158	7/18270	0.0681187	0.335055	0.290896	4.50777	Stx7/Stxbp3	2
GO:0097648	G-protein coupled receptor complex	cellular component	2/1158	7/18270	0.0681187	0.335055	0.290896	4.50777	Ramp1/Ramp2	2
GO:0060170	ciliary membrane	cellular component	6/1158	46/18270	0.0688855	0.336094	0.291798	2.0579	Snap29/Ehd3/Eps15/Cltb/Gpr157/Bbs4	6
GO:0032588	trans-Golgi network membrane	cellular component	4/1158	25/18270	0.0701762	0.339653	0.294888	2.52435	Lgr5/March1/Pld4/Mmp24	4
GO:0016328	lateral plasma membrane	cellular component	7/1158	58/18270	0.072789	0.346057	0.300448	1.90415	Cldn1/C1qtnf5/Gjb2/Ocln/Dlg1/Bves/Kcnb1	7
GO:0005901	caveola	cellular component	10/1158	94/18270	0.0738401	0.346057	0.300448	1.67843	Atp1a2/Adra1a/Lrp4/Adrb2/Fxyd1/Cavin2/Bves/Cav2/Jak2/Adra1b	10
GO:0031225	anchored component of membrane	cellular component	11/1158	107/18270	0.0764032	0.346057	0.300448	1.62196	Cntn2/Cp/Negr1/Ntm/Opcml/Lsamp/Cd59/Cntfr/Ache/Micb/Bst2	11
GO:0010369	chromocenter	cellular component	3/1158	16/18270	0.0766474	0.346057	0.300448	2.95823	Sall1/Scmh1/Fmr1	3
GO:0018995	host	cellular component	3/1158	16/18270	0.0766474	0.346057	0.300448	2.95823	Bicd1/Fmr1/Pi4ka	3
GO:0031258	lamellipodium membrane	cellular component	3/1158	16/18270	0.0766474	0.346057	0.300448	2.95823	Cspg4/Kcna2/Dpp4	3
GO:0043657	host cell	cellular component	3/1158	16/18270	0.0766474	0.346057	0.300448	2.95823	Bicd1/Fmr1/Pi4ka	3
[truncated: 473 more rows]

## Sheet: downregulated enriched GO-MF
goID	goDescription	goType	geneRatio	bgRatio	pvalue	padj	qvalue	enrichScore	overlapGeneList	overlapGeneCount
[truncated: 1,152 more rows]

## Sheet: upregulated enriched GO-BP
goID	goDescription	goType	geneRatio	bgRatio	pvalue	padj	qvalue	enrichScore	overlapGeneList	overlapGeneCount
[truncated: 6,321 more rows]

[truncated: 2 more sheets: upregulated enriched GO-CC, upregulated enriched GO-MF]
