# Supplementary material for: The Construction and Analysis of lncRNA–miRNA–mRNA Competing Endogenous RNA Network of Schwann Cells in Diabetic Peripheral Neuropathy
Source: Front Bioeng Biotechnol. 2020 May 25;8:490. doi: 10.3389/fbioe.2020.00490 (PMC7261901; doi:10.3389/fbioe.2020.00490)
Supplement: Supplementary file 7 [file Table_7.XLSX]

## Sheet: LncRNA-mRNA network_relation
Gene1	Biotype1	Gene2	Biotype2	CorrelationCoefficient	Relationship
AABR07068851.1	coding	ENSRNOT00000002030_Gtf2ird2	noncoding	-0.993359	negative
Atp11c	coding	ENSRNOT00000002030_Gtf2ird2	noncoding	-0.984313	negative
Crb2	coding	ENSRNOT00000002030_Gtf2ird2	noncoding	-0.98648	negative
Dgkb	coding	ENSRNOT00000002030_Gtf2ird2	noncoding	-0.987388	negative
Dgkh	coding	ENSRNOT00000002030_Gtf2ird2	noncoding	-0.993317	negative
Efcab6	coding	ENSRNOT00000002030_Gtf2ird2	noncoding	-0.992442	negative
Fbxo31	coding	ENSRNOT00000002030_Gtf2ird2	noncoding	0.985038	positive
Hormad1	coding	ENSRNOT00000002030_Gtf2ird2	noncoding	-0.986832	negative
Mapk8ip2	coding	ENSRNOT00000002030_Gtf2ird2	noncoding	-0.993359	negative
Nalcn	coding	ENSRNOT00000002030_Gtf2ird2	noncoding	-0.991797	negative
Pcgf5	coding	ENSRNOT00000002030_Gtf2ird2	noncoding	-0.984883	negative
Tle4	coding	ENSRNOT00000002030_Gtf2ird2	noncoding	-0.997068	negative
Zfp839	coding	ENSRNOT00000002030_Gtf2ird2	noncoding	-0.992267	negative
Dnah11	coding	ENSRNOT00000007070_AABR07064873.1	noncoding	0.986705	positive
Fam177a1	coding	ENSRNOT00000007070_AABR07064873.1	noncoding	0.995993	positive
Fbxl4	coding	ENSRNOT00000007070_AABR07064873.1	noncoding	0.993369	positive
Mfsd4b	coding	ENSRNOT00000007070_AABR07064873.1	noncoding	-0.987679	negative
Pcdhb8	coding	ENSRNOT00000007070_AABR07064873.1	noncoding	0.984136	positive
Rb1	coding	ENSRNOT00000007070_AABR07064873.1	noncoding	0.985195	positive
Rgs10	coding	ENSRNOT00000007070_AABR07064873.1	noncoding	-0.987377	negative
Tacc2	coding	ENSRNOT00000007070_AABR07064873.1	noncoding	0.983437	positive
Egflam	coding	ENSRNOT00000022622_AC116220.1	noncoding	0.983389	positive
Gss	coding	ENSRNOT00000022622_AC116220.1	noncoding	-0.994401	negative
LOC100911109	coding	ENSRNOT00000022622_AC116220.1	noncoding	-0.997628	negative
Naa38	coding	ENSRNOT00000022622_AC116220.1	noncoding	-0.982646	negative
Sparcl1	coding	ENSRNOT00000022622_AC116220.1	noncoding	0.988223	positive
Uqcrq	coding	ENSRNOT00000022622_AC116220.1	noncoding	-0.987873	negative
AABR07030603.2	coding	ENSRNOT00000026719_AABR07068316.1	noncoding	-0.99603	negative
Adam19	coding	ENSRNOT00000026719_AABR07068316.1	noncoding	0.992872	positive
Aldh16a1	coding	ENSRNOT00000026719_AABR07068316.1	noncoding	0.985052	positive
Aldh1l2	coding	ENSRNOT00000026719_AABR07068316.1	noncoding	0.987232	positive
Apex1	coding	ENSRNOT00000026719_AABR07068316.1	noncoding	0.995598	positive
Cchcr1	coding	ENSRNOT00000026719_AABR07068316.1	noncoding	0.98211	positive
Cdon	coding	ENSRNOT00000026719_AABR07068316.1	noncoding	0.989303	positive
Cks1b	coding	ENSRNOT00000026719_AABR07068316.1	noncoding	0.993998	positive
Cltb	coding	ENSRNOT00000026719_AABR07068316.1	noncoding	-0.98467	negative
Ddx46	coding	ENSRNOT00000026719_AABR07068316.1	noncoding	0.986579	positive
Exosc2	coding	ENSRNOT00000026719_AABR07068316.1	noncoding	0.985319	positive
Fam49b	coding	ENSRNOT00000026719_AABR07068316.1	noncoding	0.992678	positive
Fbl	coding	ENSRNOT00000026719_AABR07068316.1	noncoding	0.995678	positive
Fndc3b	coding	ENSRNOT00000026719_AABR07068316.1	noncoding	0.991772	positive
Hist1h3b	coding	ENSRNOT00000026719_AABR07068316.1	noncoding	0.983643	positive
Hnrnpm	coding	ENSRNOT00000026719_AABR07068316.1	noncoding	0.996154	positive
Il18rap	coding	ENSRNOT00000026719_AABR07068316.1	noncoding	0.986055	positive
Il4r	coding	ENSRNOT00000026719_AABR07068316.1	noncoding	0.984585	positive
Iqsec1	coding	ENSRNOT00000026719_AABR07068316.1	noncoding	-0.985411	negative
Klhl5	coding	ENSRNOT00000026719_AABR07068316.1	noncoding	0.985861	positive
Lin7a	coding	ENSRNOT00000026719_AABR07068316.1	noncoding	0.985523	positive
LOC100910200	coding	ENSRNOT00000026719_AABR07068316.1	noncoding	0.989004	positive
LOC103689977	coding	ENSRNOT00000026719_AABR07068316.1	noncoding	0.98855	positive
LOC500473	coding	ENSRNOT00000026719_AABR07068316.1	noncoding	0.993685	positive
Mmrn2	coding	ENSRNOT00000026719_AABR07068316.1	noncoding	0.982314	positive
Mrpl50	coding	ENSRNOT00000026719_AABR07068316.1	noncoding	0.987442	positive
Mypn	coding	ENSRNOT00000026719_AABR07068316.1	noncoding	0.987762	positive
Otulin	coding	ENSRNOT00000026719_AABR07068316.1	noncoding	0.984492	positive
Ptdss2	coding	ENSRNOT00000026719_AABR07068316.1	noncoding	-0.985162	negative
Pth1r	coding	ENSRNOT00000026719_AABR07068316.1	noncoding	0.991722	positive
Rasd1	coding	ENSRNOT00000026719_AABR07068316.1	noncoding	0.987681	positive
Ruvbl2	coding	ENSRNOT00000026719_AABR07068316.1	noncoding	0.987023	positive
Sbno2	coding	ENSRNOT00000026719_AABR07068316.1	noncoding	0.98849	positive
Scmh1	coding	ENSRNOT00000026719_AABR07068316.1	noncoding	-0.990878	negative
Sh2b2	coding	ENSRNOT00000026719_AABR07068316.1	noncoding	0.993099	positive
Slc39a14	coding	ENSRNOT00000026719_AABR07068316.1	noncoding	0.990942	positive
Slc8b1	coding	ENSRNOT00000026719_AABR07068316.1	noncoding	-0.988746	negative
Smpd5	coding	ENSRNOT00000026719_AABR07068316.1	noncoding	0.989441	positive
Tomm6	coding	ENSRNOT00000026719_AABR07068316.1	noncoding	0.990577	positive
Trim47	coding	ENSRNOT00000026719_AABR07068316.1	noncoding	0.991053	positive
AC111885.1	coding	ENSRNOT00000047544_RGD1565989	noncoding	0.984179	positive
Apba2	coding	ENSRNOT00000047544_RGD1565989	noncoding	0.994562	positive
Ccdc3	coding	ENSRNOT00000047544_RGD1565989	noncoding	0.984243	positive
Dqx1	coding	ENSRNOT00000047544_RGD1565989	noncoding	0.997053	positive
Epha7	coding	ENSRNOT00000047544_RGD1565989	noncoding	0.987148	positive
Fn3k	coding	ENSRNOT00000047544_RGD1565989	noncoding	0.992454	positive
Galnt13	coding	ENSRNOT00000047544_RGD1565989	noncoding	0.986029	positive
Gkn2	coding	ENSRNOT00000047544_RGD1565989	noncoding	0.994804	positive
Gucy1a3	coding	ENSRNOT00000047544_RGD1565989	noncoding	0.996904	positive
Hsd17b3	coding	ENSRNOT00000047544_RGD1565989	noncoding	0.982227	positive
Igdcc3	coding	ENSRNOT00000047544_RGD1565989	noncoding	0.985109	positive
Jakmip3	coding	ENSRNOT00000047544_RGD1565989	noncoding	0.994966	positive
Klhl4	coding	ENSRNOT00000047544_RGD1565989	noncoding	0.987093	positive
Lrp4	coding	ENSRNOT00000047544_RGD1565989	noncoding	0.992381	positive
Nrxn1	coding	ENSRNOT00000047544_RGD1565989	noncoding	0.994948	positive
Olr1404	coding	ENSRNOT00000047544_RGD1565989	noncoding	0.983935	positive
Ptn	coding	ENSRNOT00000047544_RGD1565989	noncoding	0.98225	positive
Rab11fip4	coding	ENSRNOT00000047544_RGD1565989	noncoding	0.997138	positive
Slc24a3	coding	ENSRNOT00000047544_RGD1565989	noncoding	0.983309	positive
Slc35g2	coding	ENSRNOT00000047544_RGD1565989	noncoding	0.994434	positive
Slc9a3r1	coding	ENSRNOT00000047544_RGD1565989	noncoding	0.982741	positive
Syde2	coding	ENSRNOT00000047544_RGD1565989	noncoding	0.990402	positive
Timp4	coding	ENSRNOT00000047544_RGD1565989	noncoding	0.9857	positive
Tlr1	coding	ENSRNOT00000047544_RGD1565989	noncoding	0.98897	positive
Tsga10ip	coding	ENSRNOT00000047544_RGD1565989	noncoding	0.987075	positive
Zfp831	coding	ENSRNOT00000047544_RGD1565989	noncoding	0.990229	positive
Gtf2a1l	coding	ENSRNOT00000050454_Slc25a52	noncoding	0.988423	positive
LOC102555083	coding	ENSRNOT00000050454_Slc25a52	noncoding	0.994971	positive
AC103221.1	coding	ENSRNOT00000057718_AABR07039210.1	noncoding	-0.989464	negative
Bid	coding	ENSRNOT00000057718_AABR07039210.1	noncoding	-0.987374	negative
Camkk1	coding	ENSRNOT00000057718_AABR07039210.1	noncoding	0.993824	positive
Cdkn2aip	coding	ENSRNOT00000057718_AABR07039210.1	noncoding	0.985098	positive
Cgnl1	coding	ENSRNOT00000057718_AABR07039210.1	noncoding	0.984171	positive
Chst11	coding	ENSRNOT00000057718_AABR07039210.1	noncoding	-0.994147	negative
Drgx	coding	ENSRNOT00000057718_AABR07039210.1	noncoding	-0.9864	negative
Eif2b2	coding	ENSRNOT00000057718_AABR07039210.1	noncoding	-0.983922	negative
Erh	coding	ENSRNOT00000057718_AABR07039210.1	noncoding	-0.989103	negative
Fads3	coding	ENSRNOT00000057718_AABR07039210.1	noncoding	0.984977	positive
Fuca2	coding	ENSRNOT00000057718_AABR07039210.1	noncoding	0.989206	positive
Got2	coding	ENSRNOT00000057718_AABR07039210.1	noncoding	-0.99026	negative
Htr2b	coding	ENSRNOT00000057718_AABR07039210.1	noncoding	-0.984694	negative
Ilf3	coding	ENSRNOT00000057718_AABR07039210.1	noncoding	-0.992038	negative
Ints3	coding	ENSRNOT00000057718_AABR07039210.1	noncoding	-0.99296	negative
Jaml	coding	ENSRNOT00000057718_AABR07039210.1	noncoding	-0.990674	negative
Junb	coding	ENSRNOT00000057718_AABR07039210.1	noncoding	-0.989082	negative
Khdrbs1	coding	ENSRNOT00000057718_AABR07039210.1	noncoding	-0.986083	negative
Kif26a	coding	ENSRNOT00000057718_AABR07039210.1	noncoding	0.998599	positive
LOC103695118	coding	ENSRNOT00000057718_AABR07039210.1	noncoding	-0.992223	negative
Ltbr	coding	ENSRNOT00000057718_AABR07039210.1	noncoding	-0.986162	negative
Mab21l1	coding	ENSRNOT00000057718_AABR07039210.1	noncoding	-0.983071	negative
Mmp10	coding	ENSRNOT00000057718_AABR07039210.1	noncoding	-0.987575	negative
Mmp3	coding	ENSRNOT00000057718_AABR07039210.1	noncoding	-0.984887	negative
Mrps12	coding	ENSRNOT00000057718_AABR07039210.1	noncoding	-0.983838	negative
Nphp4	coding	ENSRNOT00000057718_AABR07039210.1	noncoding	-0.990067	negative
Pop1	coding	ENSRNOT00000057718_AABR07039210.1	noncoding	-0.985757	negative
Ppil1	coding	ENSRNOT00000057718_AABR07039210.1	noncoding	-0.98381	negative
Prdx5	coding	ENSRNOT00000057718_AABR07039210.1	noncoding	-0.996773	negative
Prl6a1	coding	ENSRNOT00000057718_AABR07039210.1	noncoding	-0.984321	negative
Rell1	coding	ENSRNOT00000057718_AABR07039210.1	noncoding	0.989035	positive
Rprm	coding	ENSRNOT00000057718_AABR07039210.1	noncoding	-0.989246	negative
Rprml	coding	ENSRNOT00000057718_AABR07039210.1	noncoding	-0.992827	negative
Sf3b3	coding	ENSRNOT00000057718_AABR07039210.1	noncoding	-0.986042	negative
Slc25a5	coding	ENSRNOT00000057718_AABR07039210.1	noncoding	-0.987873	negative
Slc6a8	coding	ENSRNOT00000057718_AABR07039210.1	noncoding	0.991269	positive
Ubtd1	coding	ENSRNOT00000057718_AABR07039210.1	noncoding	-0.988167	negative
Utp6	coding	ENSRNOT00000057718_AABR07039210.1	noncoding	-0.987793	negative
Utrn	coding	ENSRNOT00000057718_AABR07039210.1	noncoding	0.995328	positive
Wnk1	coding	ENSRNOT00000057718_AABR07039210.1	noncoding	0.985865	positive
Zfpm2	coding	ENSRNOT00000057718_AABR07039210.1	noncoding	-0.982209	negative
AC103221.1	coding	ENSRNOT00000063861_Arhgef9	noncoding	0.986899	positive
Ace	coding	ENSRNOT00000063861_Arhgef9	noncoding	0.996106	positive
Ano6	coding	ENSRNOT00000063861_Arhgef9	noncoding	0.992305	positive
Antxr1	coding	ENSRNOT00000063861_Arhgef9	noncoding	0.993714	positive
B4galt1	coding	ENSRNOT00000063861_Arhgef9	noncoding	0.984839	positive
Bid	coding	ENSRNOT00000063861_Arhgef9	noncoding	0.992451	positive
Camkk1	coding	ENSRNOT00000063861_Arhgef9	noncoding	-0.983727	negative
Cox7b	coding	ENSRNOT00000063861_Arhgef9	noncoding	0.989409	positive
Drgx	coding	ENSRNOT00000063861_Arhgef9	noncoding	0.99149	positive
Fbxo4	coding	ENSRNOT00000063861_Arhgef9	noncoding	-0.985325	negative
Grem1	coding	ENSRNOT00000063861_Arhgef9	noncoding	0.98555	positive
Grem2	coding	ENSRNOT00000063861_Arhgef9	noncoding	0.997274	positive
Gtse1	coding	ENSRNOT00000063861_Arhgef9	noncoding	0.988554	positive
Mmp10	coding	ENSRNOT00000063861_Arhgef9	noncoding	0.996591	positive
Mmp3	coding	ENSRNOT00000063861_Arhgef9	noncoding	0.996242	positive
Necab1	coding	ENSRNOT00000063861_Arhgef9	noncoding	-0.994795	negative
Nphp4	coding	ENSRNOT00000063861_Arhgef9	noncoding	0.985231	positive
Ogfrl1	coding	ENSRNOT00000063861_Arhgef9	noncoding	0.999474	positive
Pkig	coding	ENSRNOT00000063861_Arhgef9	noncoding	0.982155	positive
Prdx5	coding	ENSRNOT00000063861_Arhgef9	noncoding	0.9831	positive
Sfxn1	coding	ENSRNOT00000063861_Arhgef9	noncoding	0.982356	positive
Slc12a2	coding	ENSRNOT00000063861_Arhgef9	noncoding	-0.983975	negative
Slc27a6	coding	ENSRNOT00000063861_Arhgef9	noncoding	0.992874	positive
Socs3	coding	ENSRNOT00000063861_Arhgef9	noncoding	0.98369	positive
Stard9	coding	ENSRNOT00000063861_Arhgef9	noncoding	0.983885	positive
Wfdc6a	coding	ENSRNOT00000063861_Arhgef9	noncoding	0.982672	positive
Bbs5	coding	ENSRNOT00000063902_Mettl13	noncoding	-0.988375	negative
Ccdc50	coding	ENSRNOT00000063902_Mettl13	noncoding	0.987696	positive
Emc9	coding	ENSRNOT00000063902_Mettl13	noncoding	-0.991812	negative
LOC689959	coding	ENSRNOT00000063902_Mettl13	noncoding	0.991923	positive
Ptp4a1	coding	ENSRNOT00000063902_Mettl13	noncoding	0.99293	positive
RGD1308430	coding	ENSRNOT00000063902_Mettl13	noncoding	0.997317	positive
Slc1a4	coding	ENSRNOT00000063902_Mettl13	noncoding	-0.992132	negative
Tbck	coding	ENSRNOT00000063902_Mettl13	noncoding	-0.986668	negative
Utp18	coding	ENSRNOT00000063902_Mettl13	noncoding	0.988311	positive
Wdr4	coding	ENSRNOT00000063902_Mettl13	noncoding	0.986802	positive
AC128059.4	coding	ENSRNOT00000074230_AABR07035839.1	noncoding	0.998161	positive
Acot5	coding	ENSRNOT00000074230_AABR07035839.1	noncoding	0.985194	positive
Adipoq	coding	ENSRNOT00000074230_AABR07035839.1	noncoding	0.992607	positive
Ankef1	coding	ENSRNOT00000074230_AABR07035839.1	noncoding	0.991783	positive
Ccl2	coding	ENSRNOT00000074230_AABR07035839.1	noncoding	0.983196	positive
Meox1	coding	ENSRNOT00000074230_AABR07035839.1	noncoding	0.993441	positive
Nefm	coding	ENSRNOT00000074230_AABR07035839.1	noncoding	0.991032	positive
Zim1	coding	ENSRNOT00000074230_AABR07035839.1	noncoding	0.995459	positive
Krt12	coding	ENSRNOT00000075870_LOC103689943	noncoding	0.985879	positive
Syce1	coding	ENSRNOT00000075870_LOC103689943	noncoding	0.993926	positive
Tmem45al	coding	ENSRNOT00000075870_LOC103689943	noncoding	0.986693	positive
Tsga10ip	coding	ENSRNOT00000075870_LOC103689943	noncoding	0.989788	positive
Vil1	coding	ENSRNOT00000075870_LOC103689943	noncoding	0.987111	positive
Zfp831	coding	ENSRNOT00000075870_LOC103689943	noncoding	0.992476	positive
Akr1c13	coding	ENSRNOT00000075976_Astn1	noncoding	0.984933	positive
Chst10	coding	ENSRNOT00000075976_Astn1	noncoding	0.986961	positive
Elp6	coding	ENSRNOT00000075976_Astn1	noncoding	-0.982858	negative
Erp29	coding	ENSRNOT00000075976_Astn1	noncoding	-0.983111	negative
Ets1	coding	ENSRNOT00000075976_Astn1	noncoding	0.986397	positive
Fam210b	coding	ENSRNOT00000075976_Astn1	noncoding	0.983698	positive
Grik5	coding	ENSRNOT00000075976_Astn1	noncoding	0.982959	positive
LOC685699	coding	ENSRNOT00000075976_Astn1	noncoding	0.989565	positive
Nomo1	coding	ENSRNOT00000075976_Astn1	noncoding	-0.98522	negative
Plekhs1	coding	ENSRNOT00000075976_Astn1	noncoding	-0.982249	negative
Poln	coding	ENSRNOT00000075976_Astn1	noncoding	0.99101	positive
Prss36	coding	ENSRNOT00000075976_Astn1	noncoding	-0.987251	negative
Pus1	coding	ENSRNOT00000075976_Astn1	noncoding	-0.995166	negative
Rap2a	coding	ENSRNOT00000075976_Astn1	noncoding	0.982361	positive
Rcn2	coding	ENSRNOT00000075976_Astn1	noncoding	-0.982905	negative
Rnf144b	coding	ENSRNOT00000075976_Astn1	noncoding	0.98307	positive
Rnf149	coding	ENSRNOT00000075976_Astn1	noncoding	-0.990452	negative
Serpinb8	coding	ENSRNOT00000075976_Astn1	noncoding	0.987738	positive
Snrpd2l	coding	ENSRNOT00000075976_Astn1	noncoding	-0.989522	negative
Areg	coding	ENSRNOT00000076019_Sema4d	noncoding	0.996436	positive
Arhgap45	coding	ENSRNOT00000076019_Sema4d	noncoding	0.988735	positive
Atl1	coding	ENSRNOT00000076019_Sema4d	noncoding	0.983527	positive
Bach2	coding	ENSRNOT00000076019_Sema4d	noncoding	0.986406	positive
Casq2	coding	ENSRNOT00000076019_Sema4d	noncoding	0.986783	positive
Chst15	coding	ENSRNOT00000076019_Sema4d	noncoding	0.987786	positive
Clcn6	coding	ENSRNOT00000076019_Sema4d	noncoding	0.984192	positive
Cobl	coding	ENSRNOT00000076019_Sema4d	noncoding	0.987162	positive
Col13a1	coding	ENSRNOT00000076019_Sema4d	noncoding	0.986267	positive
Cpz	coding	ENSRNOT00000076019_Sema4d	noncoding	0.990839	positive
Cth	coding	ENSRNOT00000076019_Sema4d	noncoding	0.993063	positive
Eif5a2	coding	ENSRNOT00000076019_Sema4d	noncoding	0.988849	positive
Erfe	coding	ENSRNOT00000076019_Sema4d	noncoding	0.987341	positive
Ero1b	coding	ENSRNOT00000076019_Sema4d	noncoding	0.985413	positive
Fam189a2	coding	ENSRNOT00000076019_Sema4d	noncoding	0.996667	positive
Fgf11	coding	ENSRNOT00000076019_Sema4d	noncoding	0.987072	positive
Fxyd6	coding	ENSRNOT00000076019_Sema4d	noncoding	0.990582	positive
Gclm	coding	ENSRNOT00000076019_Sema4d	noncoding	0.992705	positive
Hspa12a	coding	ENSRNOT00000076019_Sema4d	noncoding	0.98336	positive
Itga9	coding	ENSRNOT00000076019_Sema4d	noncoding	0.996061	positive
Klf16	coding	ENSRNOT00000076019_Sema4d	noncoding	-0.982193	negative
Ocln	coding	ENSRNOT00000076019_Sema4d	noncoding	0.993803	positive
Pcdh20	coding	ENSRNOT00000076019_Sema4d	noncoding	0.985888	positive
Pi4ka	coding	ENSRNOT00000076019_Sema4d	noncoding	0.993844	positive
RGD1304810	coding	ENSRNOT00000076019_Sema4d	noncoding	0.982978	positive
Rgs16	coding	ENSRNOT00000076019_Sema4d	noncoding	0.987116	positive
Rubcn	coding	ENSRNOT00000076019_Sema4d	noncoding	0.998276	positive
Slitrk2	coding	ENSRNOT00000076019_Sema4d	noncoding	0.989049	positive
Tec	coding	ENSRNOT00000076019_Sema4d	noncoding	0.987408	positive
Tmem56	coding	ENSRNOT00000076019_Sema4d	noncoding	0.995883	positive
Trim52	coding	ENSRNOT00000076019_Sema4d	noncoding	0.99339	positive
AABR07013202.1	coding	ENSRNOT00000076067_AABR07021503.1	noncoding	0.993542	positive
AABR07015881.1	coding	ENSRNOT00000076067_AABR07021503.1	noncoding	0.997254	positive
Anxa3	coding	ENSRNOT00000076067_AABR07021503.1	noncoding	0.986519	positive
Apeh	coding	ENSRNOT00000076067_AABR07021503.1	noncoding	-0.993627	negative
Cd300a	coding	ENSRNOT00000076067_AABR07021503.1	noncoding	0.985277	positive
Cfh	coding	ENSRNOT00000076067_AABR07021503.1	noncoding	0.991795	positive
Dlg2	coding	ENSRNOT00000076067_AABR07021503.1	noncoding	-0.991239	negative
Galnt5	coding	ENSRNOT00000076067_AABR07021503.1	noncoding	0.98698	positive
Hgh1	coding	ENSRNOT00000076067_AABR07021503.1	noncoding	-0.987897	negative
Mrvi1	coding	ENSRNOT00000076067_AABR07021503.1	noncoding	0.982142	positive
Naalad2	coding	ENSRNOT00000076067_AABR07021503.1	noncoding	0.986087	positive
Nbeal1	coding	ENSRNOT00000076067_AABR07021503.1	noncoding	0.993392	positive
RGD1562114	coding	ENSRNOT00000076067_AABR07021503.1	noncoding	-0.985765	negative
Rsph10b	coding	ENSRNOT00000076067_AABR07021503.1	noncoding	0.987159	positive
Spon2	coding	ENSRNOT00000076067_AABR07021503.1	noncoding	0.991357	positive
Wwc2	coding	ENSRNOT00000076067_AABR07021503.1	noncoding	0.986234	positive
Col8a2	coding	ENSRNOT00000076190_Arhgef9	noncoding	0.992372	positive
Selenoh	coding	ENSRNOT00000076190_Arhgef9	noncoding	-0.982639	negative
Stard8	coding	ENSRNOT00000076190_Arhgef9	noncoding	0.988101	positive
Adam32	coding	ENSRNOT00000076489_Becn1	noncoding	0.988266	positive
Atg5	coding	ENSRNOT00000076489_Becn1	noncoding	0.983618	positive
Bcap29	coding	ENSRNOT00000076489_Becn1	noncoding	0.993868	positive
Coro2a	coding	ENSRNOT00000076489_Becn1	noncoding	0.986983	positive
Mettl18	coding	ENSRNOT00000076489_Becn1	noncoding	-0.985043	negative
Rapsn	coding	ENSRNOT00000076489_Becn1	noncoding	0.992048	positive
Suds3	coding	ENSRNOT00000076489_Becn1	noncoding	-0.98285	negative
Adamtsl3	coding	ENSRNOT00000076494_AABR07040953.1	noncoding	0.991761	positive
Bbof1	coding	ENSRNOT00000076494_AABR07040953.1	noncoding	0.995344	positive
Ctrc	coding	ENSRNOT00000076494_AABR07040953.1	noncoding	0.987194	positive
Gfra2	coding	ENSRNOT00000076494_AABR07040953.1	noncoding	0.986287	positive
Gkap1	coding	ENSRNOT00000076494_AABR07040953.1	noncoding	0.985329	positive
Hs3st3b1	coding	ENSRNOT00000076494_AABR07040953.1	noncoding	0.993131	positive
Hydin	coding	ENSRNOT00000076494_AABR07040953.1	noncoding	0.985361	positive
Mcoln3	coding	ENSRNOT00000076494_AABR07040953.1	noncoding	0.994673	positive
Mroh7	coding	ENSRNOT00000076494_AABR07040953.1	noncoding	0.985056	positive
Mup4	coding	ENSRNOT00000076494_AABR07040953.1	noncoding	0.998741	positive
Nkain1	coding	ENSRNOT00000076494_AABR07040953.1	noncoding	-0.984421	negative
Pdap1	coding	ENSRNOT00000076494_AABR07040953.1	noncoding	-0.994954	negative
Prrt2	coding	ENSRNOT00000076494_AABR07040953.1	noncoding	0.982482	positive
Rab27a	coding	ENSRNOT00000076494_AABR07040953.1	noncoding	0.990235	positive
Slit1	coding	ENSRNOT00000076494_AABR07040953.1	noncoding	0.983735	positive
Spem1	coding	ENSRNOT00000076494_AABR07040953.1	noncoding	0.990849	positive
Tbc1d4	coding	ENSRNOT00000076494_AABR07040953.1	noncoding	0.995003	positive
Tc2n	coding	ENSRNOT00000076494_AABR07040953.1	noncoding	0.989945	positive
Ush2a	coding	ENSRNOT00000076494_AABR07040953.1	noncoding	0.983971	positive
AABR07030494.1	coding	ENSRNOT00000076503_Dlg3	noncoding	0.983111	positive
AABR07053650.1	coding	ENSRNOT00000076503_Dlg3	noncoding	-0.988945	negative
AABR07062583.1	coding	ENSRNOT00000076503_Dlg3	noncoding	0.987526	positive
Arap1	coding	ENSRNOT00000076503_Dlg3	noncoding	0.983156	positive
Bop1	coding	ENSRNOT00000076503_Dlg3	noncoding	-0.98553	negative
Cpne3	coding	ENSRNOT00000076503_Dlg3	noncoding	0.982728	positive
Ctu2	coding	ENSRNOT00000076503_Dlg3	noncoding	-0.987399	negative
Cyc1	coding	ENSRNOT00000076503_Dlg3	noncoding	-0.987935	negative
Dlg3	coding	ENSRNOT00000076503_Dlg3	noncoding	0.999747	positive
Efnb1	coding	ENSRNOT00000076503_Dlg3	noncoding	0.995658	positive
Elp6	coding	ENSRNOT00000076503_Dlg3	noncoding	-0.992728	negative
Erp29	coding	ENSRNOT00000076503_Dlg3	noncoding	-0.984345	negative
Ftsj3	coding	ENSRNOT00000076503_Dlg3	noncoding	-0.991924	negative
Gas1	coding	ENSRNOT00000076503_Dlg3	noncoding	-0.985507	negative
Il1rn	coding	ENSRNOT00000076503_Dlg3	noncoding	-0.99393	negative
Itgbl1	coding	ENSRNOT00000076503_Dlg3	noncoding	0.992104	positive
Kcnma1	coding	ENSRNOT00000076503_Dlg3	noncoding	-0.988815	negative
Lipa	coding	ENSRNOT00000076503_Dlg3	noncoding	0.983831	positive
LOC103690116	coding	ENSRNOT00000076503_Dlg3	noncoding	0.988128	positive
LOC498368	coding	ENSRNOT00000076503_Dlg3	noncoding	0.983796	positive
Lypla2	coding	ENSRNOT00000076503_Dlg3	noncoding	-0.986082	negative
Mog	coding	ENSRNOT00000076503_Dlg3	noncoding	0.985452	positive
NEWGENE_1308171	coding	ENSRNOT00000076503_Dlg3	noncoding	0.989899	positive
Npr1	coding	ENSRNOT00000076503_Dlg3	noncoding	-0.985975	negative
Omd	coding	ENSRNOT00000076503_Dlg3	noncoding	0.986757	positive
Pam	coding	ENSRNOT00000076503_Dlg3	noncoding	0.984034	positive
Pdcd4	coding	ENSRNOT00000076503_Dlg3	noncoding	-0.984774	negative
Peg12	coding	ENSRNOT00000076503_Dlg3	noncoding	-0.985768	negative
Pgs1	coding	ENSRNOT00000076503_Dlg3	noncoding	-0.989327	negative
Psmc5	coding	ENSRNOT00000076503_Dlg3	noncoding	-0.993699	negative
Ptprn	coding	ENSRNOT00000076503_Dlg3	noncoding	-0.9836	negative
Rbfox1	coding	ENSRNOT00000076503_Dlg3	noncoding	-0.984169	negative
Six4	coding	ENSRNOT00000076503_Dlg3	noncoding	-0.991493	negative
Sorbs1	coding	ENSRNOT00000076503_Dlg3	noncoding	0.984386	positive
Tdrd1	coding	ENSRNOT00000076503_Dlg3	noncoding	-0.997524	negative
Tfdp1	coding	ENSRNOT00000076503_Dlg3	noncoding	-0.992201	negative
Thbs4	coding	ENSRNOT00000076503_Dlg3	noncoding	0.991878	positive
Tipinl1	coding	ENSRNOT00000076503_Dlg3	noncoding	-0.982529	negative
Trim21	coding	ENSRNOT00000076503_Dlg3	noncoding	0.987369	positive
Tuba8	coding	ENSRNOT00000076503_Dlg3	noncoding	-0.983708	negative
Acsl6	coding	ENSRNOT00000076504_Bves	noncoding	0.990315	positive
Bach2	coding	ENSRNOT00000076504_Bves	noncoding	0.99108	positive
Ccl6	coding	ENSRNOT00000076504_Bves	noncoding	0.99504	positive
Cdh19	coding	ENSRNOT00000076504_Bves	noncoding	0.985627	positive
Ch25h	coding	ENSRNOT00000076504_Bves	noncoding	0.992166	positive
Chac1	coding	ENSRNOT00000076504_Bves	noncoding	0.991065	positive
Cpz	coding	ENSRNOT00000076504_Bves	noncoding	0.985878	positive
Erfe	coding	ENSRNOT00000076504_Bves	noncoding	0.997399	positive
Ero1b	coding	ENSRNOT00000076504_Bves	noncoding	0.98394	positive
Hepacam	coding	ENSRNOT00000076504_Bves	noncoding	0.982875	positive
Kcng1	coding	ENSRNOT00000076504_Bves	noncoding	0.982168	positive
Kmo	coding	ENSRNOT00000076504_Bves	noncoding	0.999874	positive
LOC100910506	coding	ENSRNOT00000076504_Bves	noncoding	0.993383	positive
LOC108348078	coding	ENSRNOT00000076504_Bves	noncoding	0.997055	positive
Mdk	coding	ENSRNOT00000076504_Bves	noncoding	0.98432	positive
Moxd1	coding	ENSRNOT00000076504_Bves	noncoding	0.986748	positive
Pcdh20	coding	ENSRNOT00000076504_Bves	noncoding	0.988515	positive
Plbd1	coding	ENSRNOT00000076504_Bves	noncoding	0.987625	positive
Plxdc2	coding	ENSRNOT00000076504_Bves	noncoding	0.985934	positive
Siglec1	coding	ENSRNOT00000076504_Bves	noncoding	0.984295	positive
Slitrk2	coding	ENSRNOT00000076504_Bves	noncoding	0.988104	positive
Slitrk5	coding	ENSRNOT00000076504_Bves	noncoding	0.991381	positive
Tenm3	coding	ENSRNOT00000076504_Bves	noncoding	0.988948	positive
Acox1	coding	ENSRNOT00000076524_AABR07039153.2	noncoding	0.984574	positive
Brwd1	coding	ENSRNOT00000076524_AABR07039153.2	noncoding	0.997337	positive
Cfb	coding	ENSRNOT00000076524_AABR07039153.2	noncoding	0.999151	positive
Dennd4a	coding	ENSRNOT00000076524_AABR07039153.2	noncoding	0.986766	positive
Eif3b	coding	ENSRNOT00000076524_AABR07039153.2	noncoding	-0.991326	negative
Emc8	coding	ENSRNOT00000076524_AABR07039153.2	noncoding	-0.988364	negative
Glra1	coding	ENSRNOT00000076524_AABR07039153.2	noncoding	-0.982109	negative
Gsdma	coding	ENSRNOT00000076524_AABR07039153.2	noncoding	-0.982109	negative
Gstm1	coding	ENSRNOT00000076524_AABR07039153.2	noncoding	0.986379	positive
Hdgf	coding	ENSRNOT00000076524_AABR07039153.2	noncoding	-0.991895	negative
LOC100911949	coding	ENSRNOT00000076524_AABR07039153.2	noncoding	0.989128	positive
Mid1	coding	ENSRNOT00000076524_AABR07039153.2	noncoding	0.990405	positive
Penk	coding	ENSRNOT00000076524_AABR07039153.2	noncoding	-0.989969	negative
Pih1d1	coding	ENSRNOT00000076524_AABR07039153.2	noncoding	-0.996209	negative
Rbm47	coding	ENSRNOT00000076524_AABR07039153.2	noncoding	0.984681	positive
Sp2	coding	ENSRNOT00000076524_AABR07039153.2	noncoding	0.984739	positive
Taf9b	coding	ENSRNOT00000076524_AABR07039153.2	noncoding	0.994502	positive
Thoc3	coding	ENSRNOT00000076524_AABR07039153.2	noncoding	-0.982479	negative
Trim69	coding	ENSRNOT00000076524_AABR07039153.2	noncoding	0.991229	positive
Zfp445	coding	ENSRNOT00000076524_AABR07039153.2	noncoding	0.983128	positive
Zfp598	coding	ENSRNOT00000076524_AABR07039153.2	noncoding	-0.989675	negative
AC114389.1	coding	ENSRNOT00000076600_AABR07045350.1	noncoding	0.984461	positive
Blmh	coding	ENSRNOT00000076600_AABR07045350.1	noncoding	0.983113	positive
Cebpd	coding	ENSRNOT00000076600_AABR07045350.1	noncoding	0.986688	positive
Clmp	coding	ENSRNOT00000076600_AABR07045350.1	noncoding	0.992022	positive
Dazap1	coding	ENSRNOT00000076600_AABR07045350.1	noncoding	0.988096	positive
Exosc5	coding	ENSRNOT00000076600_AABR07045350.1	noncoding	0.984397	positive
Fam13a	coding	ENSRNOT00000076600_AABR07045350.1	noncoding	0.992461	positive
Filip1l	coding	ENSRNOT00000076600_AABR07045350.1	noncoding	-0.988058	negative
Foxk1	coding	ENSRNOT00000076600_AABR07045350.1	noncoding	0.997265	positive
Glis3	coding	ENSRNOT00000076600_AABR07045350.1	noncoding	0.984371	positive
Ildr2	coding	ENSRNOT00000076600_AABR07045350.1	noncoding	-0.996564	negative
Kalrn	coding	ENSRNOT00000076600_AABR07045350.1	noncoding	-0.988399	negative
Lrrc8d	coding	ENSRNOT00000076600_AABR07045350.1	noncoding	-0.986402	negative
Mrc2	coding	ENSRNOT00000076600_AABR07045350.1	noncoding	0.990673	positive
Mta1	coding	ENSRNOT00000076600_AABR07045350.1	noncoding	0.98465	positive
Nepro	coding	ENSRNOT00000076600_AABR07045350.1	noncoding	0.993149	positive
Nop2	coding	ENSRNOT00000076600_AABR07045350.1	noncoding	0.987626	positive
Phlda1	coding	ENSRNOT00000076600_AABR07045350.1	noncoding	-0.989592	negative
Poldip2	coding	ENSRNOT00000076600_AABR07045350.1	noncoding	0.98615	positive
Rhou	coding	ENSRNOT00000076600_AABR07045350.1	noncoding	-0.988622	negative
Ror2	coding	ENSRNOT00000076600_AABR07045350.1	noncoding	0.987908	positive
Rpn2	coding	ENSRNOT00000076600_AABR07045350.1	noncoding	0.985006	positive
Sbds	coding	ENSRNOT00000076600_AABR07045350.1	noncoding	-0.988543	negative
Snai1	coding	ENSRNOT00000076600_AABR07045350.1	noncoding	0.988798	positive
Spred3	coding	ENSRNOT00000076600_AABR07045350.1	noncoding	0.990156	positive
Sptbn1	coding	ENSRNOT00000076600_AABR07045350.1	noncoding	-0.987677	negative
Steap1	coding	ENSRNOT00000076600_AABR07045350.1	noncoding	0.993398	positive
Steap2	coding	ENSRNOT00000076600_AABR07045350.1	noncoding	0.9875	positive
Tjp1	coding	ENSRNOT00000076600_AABR07045350.1	noncoding	-0.997035	negative
Tle1	coding	ENSRNOT00000076600_AABR07045350.1	noncoding	-0.990967	negative
Utp14a	coding	ENSRNOT00000076600_AABR07045350.1	noncoding	0.994962	positive
Zbtb7c	coding	ENSRNOT00000076600_AABR07045350.1	noncoding	-0.982611	negative
Micalcl	coding	ENSRNOT00000076692_Actr1b	noncoding	-0.984424	negative
Pls3	coding	ENSRNOT00000076692_Actr1b	noncoding	0.984132	positive
Tmem64	coding	ENSRNOT00000076692_Actr1b	noncoding	-0.990487	negative
Hmga1	coding	ENSRNOT00000076801_AC134204.1	noncoding	0.986918	positive
Prrx2	coding	ENSRNOT00000076801_AC134204.1	noncoding	0.992702	positive
Spred1	coding	ENSRNOT00000076801_AC134204.1	noncoding	0.994583	positive
Klhl4	coding	ENSRNOT00000076825_AABR07049060.1	noncoding	0.987098	positive
Trim16	coding	ENSRNOT00000076825_AABR07049060.1	noncoding	0.989176	positive
Tsga10ip	coding	ENSRNOT00000076825_AABR07049060.1	noncoding	0.987474	positive
Zfp831	coding	ENSRNOT00000076825_AABR07049060.1	noncoding	0.994298	positive
AABR07064000.1	coding	ENSRNOT00000076843_AABR07039316.1	noncoding	0.984376	positive
AABR07071842.1	coding	ENSRNOT00000076843_AABR07039316.1	noncoding	0.990331	positive
Mettl18	coding	ENSRNOT00000076843_AABR07039316.1	noncoding	-0.984328	negative
Sorbs2	coding	ENSRNOT00000076843_AABR07039316.1	noncoding	0.986494	positive
Tmem145	coding	ENSRNOT00000076843_AABR07039316.1	noncoding	0.992218	positive
Adra1b	coding	ENSRNOT00000076904_AABR07040887.1	noncoding	0.997428	positive
Adra2b	coding	ENSRNOT00000076904_AABR07040887.1	noncoding	0.993717	positive
Ak7	coding	ENSRNOT00000076904_AABR07040887.1	noncoding	0.991968	positive
Ak8	coding	ENSRNOT00000076904_AABR07040887.1	noncoding	0.991341	positive
Als2cl	coding	ENSRNOT00000076904_AABR07040887.1	noncoding	0.991058	positive
Ankrd33b	coding	ENSRNOT00000076904_AABR07040887.1	noncoding	0.993959	positive
Aox4	coding	ENSRNOT00000076904_AABR07040887.1	noncoding	0.989435	positive
Ap3b2	coding	ENSRNOT00000076904_AABR07040887.1	noncoding	0.985462	positive
Cfap100	coding	ENSRNOT00000076904_AABR07040887.1	noncoding	0.992345	positive
Clec12b	coding	ENSRNOT00000076904_AABR07040887.1	noncoding	0.996483	positive
Dnah9	coding	ENSRNOT00000076904_AABR07040887.1	noncoding	0.996846	positive
Exph5	coding	ENSRNOT00000076904_AABR07040887.1	noncoding	0.9838	positive
Flrt1	coding	ENSRNOT00000076904_AABR07040887.1	noncoding	0.995887	positive
Fmo2	coding	ENSRNOT00000076904_AABR07040887.1	noncoding	0.99779	positive
Fmo6	coding	ENSRNOT00000076904_AABR07040887.1	noncoding	0.984535	positive
Hmgcs2	coding	ENSRNOT00000076904_AABR07040887.1	noncoding	0.990241	positive
Igf2	coding	ENSRNOT00000076904_AABR07040887.1	noncoding	0.989497	positive
Il17rd	coding	ENSRNOT00000076904_AABR07040887.1	noncoding	0.989104	positive
Kcnt1	coding	ENSRNOT00000076904_AABR07040887.1	noncoding	0.998061	positive
LOC102553785	coding	ENSRNOT00000076904_AABR07040887.1	noncoding	0.991095	positive
LOC103692167	coding	ENSRNOT00000076904_AABR07040887.1	noncoding	0.99391	positive
LOC691485	coding	ENSRNOT00000076904_AABR07040887.1	noncoding	0.992054	positive
Map3k7cl	coding	ENSRNOT00000076904_AABR07040887.1	noncoding	0.995629	positive
Map7d3	coding	ENSRNOT00000076904_AABR07040887.1	noncoding	0.982652	positive
Mboat7	coding	ENSRNOT00000076904_AABR07040887.1	noncoding	0.99391	positive
Myh7b	coding	ENSRNOT00000076904_AABR07040887.1	noncoding	0.990594	positive
Myo15a	coding	ENSRNOT00000076904_AABR07040887.1	noncoding	0.982488	positive
Olr1404	coding	ENSRNOT00000076904_AABR07040887.1	noncoding	0.982588	positive
P2rx2	coding	ENSRNOT00000076904_AABR07040887.1	noncoding	0.989474	positive
Papss2	coding	ENSRNOT00000076904_AABR07040887.1	noncoding	0.987896	positive
Pgm5	coding	ENSRNOT00000076904_AABR07040887.1	noncoding	0.985053	positive
RGD1563378	coding	ENSRNOT00000076904_AABR07040887.1	noncoding	0.99416	positive
Rsad2	coding	ENSRNOT00000076904_AABR07040887.1	noncoding	0.994637	positive
Slco2a1	coding	ENSRNOT00000076904_AABR07040887.1	noncoding	0.993728	positive
Susd1	coding	ENSRNOT00000076904_AABR07040887.1	noncoding	0.9831	positive
Tmem178b	coding	ENSRNOT00000076904_AABR07040887.1	noncoding	0.994554	positive
Trpc5	coding	ENSRNOT00000076904_AABR07040887.1	noncoding	0.991645	positive
Unc13c	coding	ENSRNOT00000076904_AABR07040887.1	noncoding	0.995705	positive
Zdhhc15	coding	ENSRNOT00000076904_AABR07040887.1	noncoding	0.982686	positive
Arhgap32	coding	ENSRNOT00000076939_Mettl13	noncoding	-0.990826	negative
Entpd4	coding	ENSRNOT00000076939_Mettl13	noncoding	-0.98765	negative
Fth1	coding	ENSRNOT00000076939_Mettl13	noncoding	-0.989764	negative
Ikzf2	coding	ENSRNOT00000076939_Mettl13	noncoding	-0.987935	negative
Lurap1	coding	ENSRNOT00000076939_Mettl13	noncoding	-0.984707	negative
Slc48a1	coding	ENSRNOT00000076939_Mettl13	noncoding	-0.984427	negative
Stx8	coding	ENSRNOT00000076939_Mettl13	noncoding	-0.982483	negative
Aqp7	coding	ENSRNOT00000076958_AABR07035839.1	noncoding	0.999112	positive
Cfd	coding	ENSRNOT00000076958_AABR07035839.1	noncoding	0.99213	positive
Cyp4b1	coding	ENSRNOT00000076958_AABR07035839.1	noncoding	0.993637	positive
Dmp1	coding	ENSRNOT00000076958_AABR07035839.1	noncoding	0.985212	positive
Gpr68	coding	ENSRNOT00000076958_AABR07035839.1	noncoding	0.98215	positive
Gys2	coding	ENSRNOT00000076958_AABR07035839.1	noncoding	0.982228	positive
Lcn2	coding	ENSRNOT00000076958_AABR07035839.1	noncoding	0.989315	positive
LOC102553138	coding	ENSRNOT00000076958_AABR07035839.1	noncoding	0.990125	positive
Pnpla3	coding	ENSRNOT00000076958_AABR07035839.1	noncoding	0.996343	positive
Retn	coding	ENSRNOT00000076958_AABR07035839.1	noncoding	0.995508	positive
Sgcg	coding	ENSRNOT00000076958_AABR07035839.1	noncoding	0.988755	positive
Srsf2	coding	ENSRNOT00000076958_AABR07035839.1	noncoding	0.985698	positive
Stap2	coding	ENSRNOT00000076958_AABR07035839.1	noncoding	0.98974	positive
Thrsp	coding	ENSRNOT00000076958_AABR07035839.1	noncoding	0.986152	positive
Aifm2	coding	ENSRNOT00000077066_Plekha6	noncoding	0.991567	positive
Bnc2	coding	ENSRNOT00000077066_Plekha6	noncoding	0.983807	positive
Cdh11	coding	ENSRNOT00000077066_Plekha6	noncoding	0.99092	positive
Cers4	coding	ENSRNOT00000077066_Plekha6	noncoding	0.984139	positive
Clic4	coding	ENSRNOT00000077066_Plekha6	noncoding	0.996249	positive
Ctbp2	coding	ENSRNOT00000077066_Plekha6	noncoding	0.98297	positive
Dock9	coding	ENSRNOT00000077066_Plekha6	noncoding	0.984232	positive
Fam46b	coding	ENSRNOT00000077066_Plekha6	noncoding	0.994119	positive
Fmo4	coding	ENSRNOT00000077066_Plekha6	noncoding	0.986563	positive
Klf7	coding	ENSRNOT00000077066_Plekha6	noncoding	0.996069	positive
Ncoa3	coding	ENSRNOT00000077066_Plekha6	noncoding	0.982212	positive
Pkp4	coding	ENSRNOT00000077066_Plekha6	noncoding	0.983848	positive
Rab6b	coding	ENSRNOT00000077066_Plekha6	noncoding	0.987869	positive
Rnf150	coding	ENSRNOT00000077066_Plekha6	noncoding	0.996228	positive
Sema4b	coding	ENSRNOT00000077066_Plekha6	noncoding	0.982511	positive
Sorbs3	coding	ENSRNOT00000077066_Plekha6	noncoding	0.992848	positive
Tns1	coding	ENSRNOT00000077066_Plekha6	noncoding	0.985897	positive
Bgn	coding	ENSRNOT00000077132_LOC103690137	noncoding	-0.987576	negative
Cfap52	coding	ENSRNOT00000077132_LOC103690137	noncoding	0.99246	positive
Fosb	coding	ENSRNOT00000077132_LOC103690137	noncoding	-0.983664	negative
Gba2	coding	ENSRNOT00000077132_LOC103690137	noncoding	0.982541	positive
Hs6st1	coding	ENSRNOT00000077132_LOC103690137	noncoding	0.985425	positive
Icam2	coding	ENSRNOT00000077132_LOC103690137	noncoding	0.985174	positive
Pag1	coding	ENSRNOT00000077132_LOC103690137	noncoding	0.98429	positive
Adra1b	coding	ENSRNOT00000077309_AABR07010620.1	noncoding	0.998449	positive
Adra2b	coding	ENSRNOT00000077309_AABR07010620.1	noncoding	0.992007	positive
Ankrd33b	coding	ENSRNOT00000077309_AABR07010620.1	noncoding	0.982858	positive
Aox4	coding	ENSRNOT00000077309_AABR07010620.1	noncoding	0.985108	positive
Clec12b	coding	ENSRNOT00000077309_AABR07010620.1	noncoding	0.993469	positive
Dnah9	coding	ENSRNOT00000077309_AABR07010620.1	noncoding	0.996483	positive
Flrt1	coding	ENSRNOT00000077309_AABR07010620.1	noncoding	0.994708	positive
Fmo2	coding	ENSRNOT00000077309_AABR07010620.1	noncoding	0.989846	positive
Hmgcs2	coding	ENSRNOT00000077309_AABR07010620.1	noncoding	0.996513	positive
Kcnt1	coding	ENSRNOT00000077309_AABR07010620.1	noncoding	0.987923	positive
LOC103692167	coding	ENSRNOT00000077309_AABR07010620.1	noncoding	1	positive
LOC691485	coding	ENSRNOT00000077309_AABR07010620.1	noncoding	0.986746	positive
Map3k7cl	coding	ENSRNOT00000077309_AABR07010620.1	noncoding	0.990219	positive
Mboat7	coding	ENSRNOT00000077309_AABR07010620.1	noncoding	1	positive
P2rx2	coding	ENSRNOT00000077309_AABR07010620.1	noncoding	0.984838	positive
Pgm5	coding	ENSRNOT00000077309_AABR07010620.1	noncoding	0.984421	positive
RGD1563378	coding	ENSRNOT00000077309_AABR07010620.1	noncoding	0.991633	positive
Rsad2	coding	ENSRNOT00000077309_AABR07010620.1	noncoding	0.989369	positive
Slco2a1	coding	ENSRNOT00000077309_AABR07010620.1	noncoding	0.988508	positive
Unc13c	coding	ENSRNOT00000077309_AABR07010620.1	noncoding	0.984024	positive
AABR07021804.1	coding	ENSRNOT00000077319_AABR07071383.1	noncoding	0.98734	positive
AABR07026536.1	coding	ENSRNOT00000077319_AABR07071383.1	noncoding	-0.989453	negative
AABR07033887.1	coding	ENSRNOT00000077319_AABR07071383.1	noncoding	-0.982855	negative
AABR07053650.1	coding	ENSRNOT00000077319_AABR07071383.1	noncoding	0.982751	positive
Aldh16a1	coding	ENSRNOT00000077319_AABR07071383.1	noncoding	0.982888	positive
Arap1	coding	ENSRNOT00000077319_AABR07071383.1	noncoding	-0.989543	negative
Camkk1	coding	ENSRNOT00000077319_AABR07071383.1	noncoding	-0.988862	negative
Cchcr1	coding	ENSRNOT00000077319_AABR07071383.1	noncoding	0.9854	positive
Cdkn2aip	coding	ENSRNOT00000077319_AABR07071383.1	noncoding	-0.988366	negative
Cdon	coding	ENSRNOT00000077319_AABR07071383.1	noncoding	0.989337	positive
Chst11	coding	ENSRNOT00000077319_AABR07071383.1	noncoding	0.982368	positive
Cltb	coding	ENSRNOT00000077319_AABR07071383.1	noncoding	-0.984253	negative
Eif2b2	coding	ENSRNOT00000077319_AABR07071383.1	noncoding	0.990953	positive
Erh	coding	ENSRNOT00000077319_AABR07071383.1	noncoding	0.99888	positive
F11r	coding	ENSRNOT00000077319_AABR07071383.1	noncoding	-0.986124	negative
Fads3	coding	ENSRNOT00000077319_AABR07071383.1	noncoding	-0.986485	negative
Fndc3b	coding	ENSRNOT00000077319_AABR07071383.1	noncoding	0.988165	positive
Got2	coding	ENSRNOT00000077319_AABR07071383.1	noncoding	0.992198	positive
Hnrnpm	coding	ENSRNOT00000077319_AABR07071383.1	noncoding	0.984888	positive
Hsd11b1	coding	ENSRNOT00000077319_AABR07071383.1	noncoding	0.997105	positive
Il34	coding	ENSRNOT00000077319_AABR07071383.1	noncoding	-0.987102	negative
Il4r	coding	ENSRNOT00000077319_AABR07071383.1	noncoding	0.985837	positive
Ilf3	coding	ENSRNOT00000077319_AABR07071383.1	noncoding	0.994307	positive
Iqsec1	coding	ENSRNOT00000077319_AABR07071383.1	noncoding	-0.991738	negative
Jaml	coding	ENSRNOT00000077319_AABR07071383.1	noncoding	0.98614	positive
Junb	coding	ENSRNOT00000077319_AABR07071383.1	noncoding	0.992781	positive
Kcnma1	coding	ENSRNOT00000077319_AABR07071383.1	noncoding	0.985512	positive
Khdrbs1	coding	ENSRNOT00000077319_AABR07071383.1	noncoding	0.99712	positive
Kif26a	coding	ENSRNOT00000077319_AABR07071383.1	noncoding	-0.985392	negative
LOC103690033	coding	ENSRNOT00000077319_AABR07071383.1	noncoding	0.983107	positive
LOC103695118	coding	ENSRNOT00000077319_AABR07071383.1	noncoding	0.999387	positive
LOC500473	coding	ENSRNOT00000077319_AABR07071383.1	noncoding	0.984857	positive
Lrrc71	coding	ENSRNOT00000077319_AABR07071383.1	noncoding	-0.988296	negative
Ltbr	coding	ENSRNOT00000077319_AABR07071383.1	noncoding	0.991962	positive
Mab21l1	coding	ENSRNOT00000077319_AABR07071383.1	noncoding	0.997927	positive
Mypn	coding	ENSRNOT00000077319_AABR07071383.1	noncoding	0.994856	positive
Nfkbiz	coding	ENSRNOT00000077319_AABR07071383.1	noncoding	0.984309	positive
Pam	coding	ENSRNOT00000077319_AABR07071383.1	noncoding	-0.986398	negative
Pop1	coding	ENSRNOT00000077319_AABR07071383.1	noncoding	0.987561	positive
Ppil1	coding	ENSRNOT00000077319_AABR07071383.1	noncoding	0.983956	positive
Prdx5	coding	ENSRNOT00000077319_AABR07071383.1	noncoding	0.982969	positive
Prl6a1	coding	ENSRNOT00000077319_AABR07071383.1	noncoding	0.995443	positive
Rab38	coding	ENSRNOT00000077319_AABR07071383.1	noncoding	0.983658	positive
Rabac1	coding	ENSRNOT00000077319_AABR07071383.1	noncoding	-0.982388	negative
Rasd1	coding	ENSRNOT00000077319_AABR07071383.1	noncoding	0.990103	positive
Rell1	coding	ENSRNOT00000077319_AABR07071383.1	noncoding	-0.995728	negative
RGD1310819	coding	ENSRNOT00000077319_AABR07071383.1	noncoding	0.985385	positive
Rnf19b	coding	ENSRNOT00000077319_AABR07071383.1	noncoding	0.988576	positive
Rprm	coding	ENSRNOT00000077319_AABR07071383.1	noncoding	0.984694	positive
Ruvbl2	coding	ENSRNOT00000077319_AABR07071383.1	noncoding	0.983153	positive
Sbno2	coding	ENSRNOT00000077319_AABR07071383.1	noncoding	0.995316	positive
Scmh1	coding	ENSRNOT00000077319_AABR07071383.1	noncoding	-0.985196	negative
Slc16a14	coding	ENSRNOT00000077319_AABR07071383.1	noncoding	0.991776	positive
Slc39a14	coding	ENSRNOT00000077319_AABR07071383.1	noncoding	0.982234	positive
Slc8b1	coding	ENSRNOT00000077319_AABR07071383.1	noncoding	-0.983877	negative
Tpbg	coding	ENSRNOT00000077319_AABR07071383.1	noncoding	0.993552	positive
Ubtd1	coding	ENSRNOT00000077319_AABR07071383.1	noncoding	0.992413	positive
Utrn	coding	ENSRNOT00000077319_AABR07071383.1	noncoding	-0.988964	negative
Xylt1	coding	ENSRNOT00000077319_AABR07071383.1	noncoding	0.993671	positive
AABR07030494.1	coding	ENSRNOT00000077508_AABR07037489.1	noncoding	-0.988146	negative
AABR07033887.1	coding	ENSRNOT00000077508_AABR07037489.1	noncoding	-0.995719	negative
AABR07057495.1	coding	ENSRNOT00000077508_AABR07037489.1	noncoding	-0.983905	negative
Ache	coding	ENSRNOT00000077508_AABR07037489.1	noncoding	-0.990288	negative
Anxa3	coding	ENSRNOT00000077508_AABR07037489.1	noncoding	-0.985688	negative
Arap1	coding	ENSRNOT00000077508_AABR07037489.1	noncoding	-0.989092	negative
Armc9	coding	ENSRNOT00000077508_AABR07037489.1	noncoding	0.987862	positive
Camkk1	coding	ENSRNOT00000077508_AABR07037489.1	noncoding	-0.983783	negative
Cdk4	coding	ENSRNOT00000077508_AABR07037489.1	noncoding	0.986252	positive
Chst11	coding	ENSRNOT00000077508_AABR07037489.1	noncoding	0.986266	positive
Cxcl1	coding	ENSRNOT00000077508_AABR07037489.1	noncoding	0.98363	positive
Dgat2	coding	ENSRNOT00000077508_AABR07037489.1	noncoding	0.98618	positive
Drgx	coding	ENSRNOT00000077508_AABR07037489.1	noncoding	0.985242	positive
Eif2b2	coding	ENSRNOT00000077508_AABR07037489.1	noncoding	0.988007	positive
Fam46a	coding	ENSRNOT00000077508_AABR07037489.1	noncoding	0.994732	positive
Fgf7	coding	ENSRNOT00000077508_AABR07037489.1	noncoding	0.983555	positive
Gdf1	coding	ENSRNOT00000077508_AABR07037489.1	noncoding	0.984101	positive
Grip1	coding	ENSRNOT00000077508_AABR07037489.1	noncoding	0.993201	positive
Irx2	coding	ENSRNOT00000077508_AABR07037489.1	noncoding	0.989934	positive
Ldhb	coding	ENSRNOT00000077508_AABR07037489.1	noncoding	-0.983187	negative
LOC103690033	coding	ENSRNOT00000077508_AABR07037489.1	noncoding	0.987769	positive
Ltbr	coding	ENSRNOT00000077508_AABR07037489.1	noncoding	0.995609	positive
Mpzl3	coding	ENSRNOT00000077508_AABR07037489.1	noncoding	0.989798	positive
Myl4	coding	ENSRNOT00000077508_AABR07037489.1	noncoding	0.992916	positive
Nox1	coding	ENSRNOT00000077508_AABR07037489.1	noncoding	0.988509	positive
Pam	coding	ENSRNOT00000077508_AABR07037489.1	noncoding	-0.982575	negative
Pop1	coding	ENSRNOT00000077508_AABR07037489.1	noncoding	0.985332	positive
Ppp1r12b	coding	ENSRNOT00000077508_AABR07037489.1	noncoding	-0.988726	negative
Ppp1r13b	coding	ENSRNOT00000077508_AABR07037489.1	noncoding	-0.984001	negative
Prl6a1	coding	ENSRNOT00000077508_AABR07037489.1	noncoding	0.991522	positive
Rab38	coding	ENSRNOT00000077508_AABR07037489.1	noncoding	0.982973	positive
Rell1	coding	ENSRNOT00000077508_AABR07037489.1	noncoding	-0.982845	negative
Rhbg	coding	ENSRNOT00000077508_AABR07037489.1	noncoding	0.995011	positive
Rnf152	coding	ENSRNOT00000077508_AABR07037489.1	noncoding	-0.986133	negative
Siah3	coding	ENSRNOT00000077508_AABR07037489.1	noncoding	0.986615	positive
Taf4b	coding	ENSRNOT00000077508_AABR07037489.1	noncoding	0.993149	positive
Tarbp1	coding	ENSRNOT00000077508_AABR07037489.1	noncoding	0.986651	positive
Tp53bp2	coding	ENSRNOT00000077508_AABR07037489.1	noncoding	-0.997015	negative
Ubtd1	coding	ENSRNOT00000077508_AABR07037489.1	noncoding	0.984085	positive
Usp53	coding	ENSRNOT00000077508_AABR07037489.1	noncoding	-0.989203	negative
Utrn	coding	ENSRNOT00000077508_AABR07037489.1	noncoding	-0.984589	negative
Wdr92	coding	ENSRNOT00000077508_AABR07037489.1	noncoding	0.987785	positive
Wfdc6a	coding	ENSRNOT00000077508_AABR07037489.1	noncoding	0.985029	positive
Xylt1	coding	ENSRNOT00000077508_AABR07037489.1	noncoding	0.990523	positive
Ybx1	coding	ENSRNOT00000077508_AABR07037489.1	noncoding	0.984353	positive
Clcn2	coding	ENSRNOT00000077735_AABR07049695.3	noncoding	0.989025	positive
Pelp1	coding	ENSRNOT00000077735_AABR07049695.3	noncoding	-0.987455	negative
Pign	coding	ENSRNOT00000077735_AABR07049695.3	noncoding	-0.986083	negative
Ptafr	coding	ENSRNOT00000077735_AABR07049695.3	noncoding	-0.992386	negative
Rpl30	coding	ENSRNOT00000077735_AABR07049695.3	noncoding	0.987995	positive
AABR07059663.1	coding	ENSRNOT00000077906_AABR07004241.2	noncoding	0.990584	positive
Adamtsl3	coding	ENSRNOT00000077906_AABR07004241.2	noncoding	0.987916	positive
Appl1	coding	ENSRNOT00000077906_AABR07004241.2	noncoding	0.992907	positive
Bbof1	coding	ENSRNOT00000077906_AABR07004241.2	noncoding	0.983432	positive
Cachd1	coding	ENSRNOT00000077906_AABR07004241.2	noncoding	-0.982749	negative
Ccdc3	coding	ENSRNOT00000077906_AABR07004241.2	noncoding	0.984946	positive
Creb3l1	coding	ENSRNOT00000077906_AABR07004241.2	noncoding	0.98368	positive
Fam83h	coding	ENSRNOT00000077906_AABR07004241.2	noncoding	0.98261	positive
Fgfr3	coding	ENSRNOT00000077906_AABR07004241.2	noncoding	0.985859	positive
Gdap1	coding	ENSRNOT00000077906_AABR07004241.2	noncoding	0.994038	positive
Gfra2	coding	ENSRNOT00000077906_AABR07004241.2	noncoding	0.991087	positive
Gkap1	coding	ENSRNOT00000077906_AABR07004241.2	noncoding	0.99395	positive
Gspt1	coding	ENSRNOT00000077906_AABR07004241.2	noncoding	-0.984789	negative
Hs3st3b1	coding	ENSRNOT00000077906_AABR07004241.2	noncoding	0.982218	positive
Hydin	coding	ENSRNOT00000077906_AABR07004241.2	noncoding	0.988541	positive
Igdcc3	coding	ENSRNOT00000077906_AABR07004241.2	noncoding	0.993091	positive
Klf3	coding	ENSRNOT00000077906_AABR07004241.2	noncoding	0.986539	positive
Lpar1	coding	ENSRNOT00000077906_AABR07004241.2	noncoding	0.993267	positive
Pja2	coding	ENSRNOT00000077906_AABR07004241.2	noncoding	0.991293	positive
Por	coding	ENSRNOT00000077906_AABR07004241.2	noncoding	0.982305	positive
Ppp1r3b	coding	ENSRNOT00000077906_AABR07004241.2	noncoding	0.983833	positive
Prrt2	coding	ENSRNOT00000077906_AABR07004241.2	noncoding	0.989625	positive
Rab11fip3	coding	ENSRNOT00000077906_AABR07004241.2	noncoding	0.983312	positive
Ramp2	coding	ENSRNOT00000077906_AABR07004241.2	noncoding	0.984527	positive
Reep4	coding	ENSRNOT00000077906_AABR07004241.2	noncoding	-0.995163	negative
Rmdn1	coding	ENSRNOT00000077906_AABR07004241.2	noncoding	0.99479	positive
Samd9	coding	ENSRNOT00000077906_AABR07004241.2	noncoding	0.990242	positive
Serpine1	coding	ENSRNOT00000077906_AABR07004241.2	noncoding	-0.984413	negative
Smg9	coding	ENSRNOT00000077906_AABR07004241.2	noncoding	-0.986848	negative
Spem1	coding	ENSRNOT00000077906_AABR07004241.2	noncoding	0.983566	positive
Tlr1	coding	ENSRNOT00000077906_AABR07004241.2	noncoding	0.984003	positive
Usp2	coding	ENSRNOT00000077906_AABR07004241.2	noncoding	0.991385	positive
Wnk4	coding	ENSRNOT00000077906_AABR07004241.2	noncoding	0.986821	positive
Zfp612	coding	ENSRNOT00000077906_AABR07004241.2	noncoding	0.98569	positive
AABR07030603.2	coding	ENSRNOT00000077924_AABR07068316.1	noncoding	-0.988691	negative
AABR07048463.1	coding	ENSRNOT00000077924_AABR07068316.1	noncoding	0.985237	positive
AC130391.3	coding	ENSRNOT00000077924_AABR07068316.1	noncoding	0.988108	positive
Adam19	coding	ENSRNOT00000077924_AABR07068316.1	noncoding	0.99471	positive
Adk	coding	ENSRNOT00000077924_AABR07068316.1	noncoding	0.987983	positive
Apex1	coding	ENSRNOT00000077924_AABR07068316.1	noncoding	0.985293	positive
Aunip	coding	ENSRNOT00000077924_AABR07068316.1	noncoding	0.982389	positive
Cks1b	coding	ENSRNOT00000077924_AABR07068316.1	noncoding	0.986234	positive
Cltb	coding	ENSRNOT00000077924_AABR07068316.1	noncoding	-0.990314	negative
Ddx46	coding	ENSRNOT00000077924_AABR07068316.1	noncoding	0.985926	positive
Depdc1b	coding	ENSRNOT00000077924_AABR07068316.1	noncoding	0.986584	positive
Exosc2	coding	ENSRNOT00000077924_AABR07068316.1	noncoding	0.99675	positive
Fam49b	coding	ENSRNOT00000077924_AABR07068316.1	noncoding	0.982495	positive
Fbl	coding	ENSRNOT00000077924_AABR07068316.1	noncoding	0.986604	positive
Fndc3b	coding	ENSRNOT00000077924_AABR07068316.1	noncoding	0.992549	positive
Hist1h3b	coding	ENSRNOT00000077924_AABR07068316.1	noncoding	0.986315	positive
Hnrnpm	coding	ENSRNOT00000077924_AABR07068316.1	noncoding	0.993438	positive
Il18rap	coding	ENSRNOT00000077924_AABR07068316.1	noncoding	0.986696	positive
Il4r	coding	ENSRNOT00000077924_AABR07068316.1	noncoding	0.983175	positive
Knstrn	coding	ENSRNOT00000077924_AABR07068316.1	noncoding	0.983047	positive
Lin7a	coding	ENSRNOT00000077924_AABR07068316.1	noncoding	0.992836	positive
LOC100910200	coding	ENSRNOT00000077924_AABR07068316.1	noncoding	0.984041	positive
LOC103689977	coding	ENSRNOT00000077924_AABR07068316.1	noncoding	0.984773	positive
LOC500473	coding	ENSRNOT00000077924_AABR07068316.1	noncoding	0.990665	positive
Mmrn2	coding	ENSRNOT00000077924_AABR07068316.1	noncoding	0.988096	positive
Mrpl50	coding	ENSRNOT00000077924_AABR07068316.1	noncoding	0.987777	positive
Mypn	coding	ENSRNOT00000077924_AABR07068316.1	noncoding	0.98225	positive
Nfib	coding	ENSRNOT00000077924_AABR07068316.1	noncoding	0.986408	positive
Ppil1	coding	ENSRNOT00000077924_AABR07068316.1	noncoding	0.982884	positive
Ptgir	coding	ENSRNOT00000077924_AABR07068316.1	noncoding	0.989329	positive
Pth1r	coding	ENSRNOT00000077924_AABR07068316.1	noncoding	0.98854	positive
Rasd1	coding	ENSRNOT00000077924_AABR07068316.1	noncoding	0.985434	positive
Ruvbl2	coding	ENSRNOT00000077924_AABR07068316.1	noncoding	0.991466	positive
Rxra	coding	ENSRNOT00000077924_AABR07068316.1	noncoding	0.987536	positive
Scmh1	coding	ENSRNOT00000077924_AABR07068316.1	noncoding	-0.991872	negative
Scn4a	coding	ENSRNOT00000077924_AABR07068316.1	noncoding	0.982284	positive
Sh2b2	coding	ENSRNOT00000077924_AABR07068316.1	noncoding	0.98713	positive
Slc39a14	coding	ENSRNOT00000077924_AABR07068316.1	noncoding	0.984343	positive
Timm8a1	coding	ENSRNOT00000077924_AABR07068316.1	noncoding	0.989115	positive
Vgf	coding	ENSRNOT00000077924_AABR07068316.1	noncoding	0.982621	positive
Zfhx4	coding	ENSRNOT00000077924_AABR07068316.1	noncoding	0.983409	positive
Adm	coding	ENSRNOT00000078019_AABR07001634.1	noncoding	0.992191	positive
Anks1a	coding	ENSRNOT00000078019_AABR07001634.1	noncoding	0.993146	positive
Arhgap32	coding	ENSRNOT00000078019_AABR07001634.1	noncoding	0.990449	positive
Asnsd1	coding	ENSRNOT00000078019_AABR07001634.1	noncoding	-0.985372	negative
Ccl7	coding	ENSRNOT00000078019_AABR07001634.1	noncoding	-0.983289	negative
Ddx21	coding	ENSRNOT00000078019_AABR07001634.1	noncoding	-0.983809	negative
Ext1	coding	ENSRNOT00000078019_AABR07001634.1	noncoding	-0.991788	negative
Fth1	coding	ENSRNOT00000078019_AABR07001634.1	noncoding	0.986295	positive
Ikzf2	coding	ENSRNOT00000078019_AABR07001634.1	noncoding	0.98586	positive
Itga5	coding	ENSRNOT00000078019_AABR07001634.1	noncoding	-0.983092	negative
Kdm4c	coding	ENSRNOT00000078019_AABR07001634.1	noncoding	0.986276	positive
Klhdc3	coding	ENSRNOT00000078019_AABR07001634.1	noncoding	-0.990343	negative
Lefty2	coding	ENSRNOT00000078019_AABR07001634.1	noncoding	-0.988091	negative
Otud6b	coding	ENSRNOT00000078019_AABR07001634.1	noncoding	-0.994135	negative
Ramp1	coding	ENSRNOT00000078019_AABR07001634.1	noncoding	0.990795	positive
Rrm2b	coding	ENSRNOT00000078019_AABR07001634.1	noncoding	0.98322	positive
Stx8	coding	ENSRNOT00000078019_AABR07001634.1	noncoding	0.99367	positive
Trim28	coding	ENSRNOT00000078019_AABR07001634.1	noncoding	-0.990699	negative
Wnt5a	coding	ENSRNOT00000078019_AABR07001634.1	noncoding	-0.985282	negative
Zfp667	coding	ENSRNOT00000078019_AABR07001634.1	noncoding	0.98767	positive
Abat	coding	ENSRNOT00000078201_AABR07071199.2	noncoding	0.986578	positive
Bbof1	coding	ENSRNOT00000078201_AABR07071199.2	noncoding	0.98286	positive
Casc1	coding	ENSRNOT00000078201_AABR07071199.2	noncoding	0.98452	positive
Cbx7	coding	ENSRNOT00000078201_AABR07071199.2	noncoding	0.994226	positive
Col6a5	coding	ENSRNOT00000078201_AABR07071199.2	noncoding	0.982828	positive
Ctrc	coding	ENSRNOT00000078201_AABR07071199.2	noncoding	0.992394	positive
Hsdl2	coding	ENSRNOT00000078201_AABR07071199.2	noncoding	0.990076	positive
Lin37	coding	ENSRNOT00000078201_AABR07071199.2	noncoding	-0.988052	negative
Mat1a	coding	ENSRNOT00000078201_AABR07071199.2	noncoding	0.991636	positive
Mcoln3	coding	ENSRNOT00000078201_AABR07071199.2	noncoding	0.987802	positive
Mup4	coding	ENSRNOT00000078201_AABR07071199.2	noncoding	0.997538	positive
Pdap1	coding	ENSRNOT00000078201_AABR07071199.2	noncoding	-0.982234	negative
Ptrhd1	coding	ENSRNOT00000078201_AABR07071199.2	noncoding	-0.990823	negative
Rab27a	coding	ENSRNOT00000078201_AABR07071199.2	noncoding	0.988115	positive
Tbc1d4	coding	ENSRNOT00000078201_AABR07071199.2	noncoding	0.993527	positive
Tc2n	coding	ENSRNOT00000078201_AABR07071199.2	noncoding	0.983376	positive
Kbtbd6	coding	ENSRNOT00000078201_AABR07071199.2	noncoding	0.989199	positive
Ppm1h	coding	ENSRNOT00000078243_AABR07044388.2	noncoding	0.983556	positive
Rwdd2a	coding	ENSRNOT00000078243_AABR07044388.2	noncoding	0.989588	positive
Sim2	coding	ENSRNOT00000078243_AABR07044388.2	noncoding	0.997083	positive
Asb6	coding	ENSRNOT00000078319_AABR07027137.1	noncoding	0.988342	positive
Cldn15	coding	ENSRNOT00000078319_AABR07027137.1	noncoding	0.989119	positive
Gpx3	coding	ENSRNOT00000078319_AABR07027137.1	noncoding	0.990468	positive
Notch3	coding	ENSRNOT00000078319_AABR07027137.1	noncoding	0.983021	positive
Pappa1	coding	ENSRNOT00000078319_AABR07027137.1	noncoding	0.988687	positive
Pgam1	coding	ENSRNOT00000078319_AABR07027137.1	noncoding	0.984387	positive
Rac3	coding	ENSRNOT00000078319_AABR07027137.1	noncoding	0.984625	positive
Srpx2	coding	ENSRNOT00000078319_AABR07027137.1	noncoding	0.987391	positive
Thbs1	coding	ENSRNOT00000078319_AABR07027137.1	noncoding	0.983936	positive
Adam32	coding	ENSRNOT00000078898_LOC108348568	noncoding	0.983391	positive
Bbs5	coding	ENSRNOT00000078898_LOC108348568	noncoding	0.984945	positive
Itgb1	coding	ENSRNOT00000078898_LOC108348568	noncoding	0.987748	positive
Lnx2	coding	ENSRNOT00000078898_LOC108348568	noncoding	-0.985224	negative
Pabpc4l	coding	ENSRNOT00000078898_LOC108348568	noncoding	0.985042	positive
Plxna2	coding	ENSRNOT00000078898_LOC108348568	noncoding	0.983498	positive
Pmp22	coding	ENSRNOT00000078898_LOC108348568	noncoding	0.98844	positive
Rhbdd2	coding	ENSRNOT00000078898_LOC108348568	noncoding	0.985583	positive
Tinagl1	coding	ENSRNOT00000078898_LOC108348568	noncoding	0.98648	positive
Abhd17a	coding	ENSRNOT00000078974_AABR07030657.1	noncoding	-0.989525	negative
Adrb2	coding	ENSRNOT00000078974_AABR07030657.1	noncoding	0.991311	positive
Adss	coding	ENSRNOT00000078974_AABR07030657.1	noncoding	-0.986029	negative
Arntl2	coding	ENSRNOT00000078974_AABR07030657.1	noncoding	-0.99527	negative
Col4a3	coding	ENSRNOT00000078974_AABR07030657.1	noncoding	0.985797	positive
Cxxc4	coding	ENSRNOT00000078974_AABR07030657.1	noncoding	0.98324	positive
Eno1	coding	ENSRNOT00000078974_AABR07030657.1	noncoding	-0.982737	negative
Hebp2	coding	ENSRNOT00000078974_AABR07030657.1	noncoding	-0.99181	negative
Mrpl2	coding	ENSRNOT00000078974_AABR07030657.1	noncoding	-0.985849	negative
Myo1d	coding	ENSRNOT00000078974_AABR07030657.1	noncoding	-0.984239	negative
Pgam5	coding	ENSRNOT00000078974_AABR07030657.1	noncoding	-0.987202	negative
Prdm1	coding	ENSRNOT00000078974_AABR07030657.1	noncoding	0.982402	positive
Prdm10	coding	ENSRNOT00000078974_AABR07030657.1	noncoding	0.986822	positive
Serpinf1	coding	ENSRNOT00000078974_AABR07030657.1	noncoding	-0.98868	negative
Tdh	coding	ENSRNOT00000078974_AABR07030657.1	noncoding	0.986432	positive
Zfp267	coding	ENSRNOT00000078974_AABR07030657.1	noncoding	0.990335	positive
Zfp606	coding	ENSRNOT00000078974_AABR07030657.1	noncoding	0.983132	positive
Ackr3	coding	ENSRNOT00000079208_AABR07051308.1	noncoding	0.995233	positive
Acvr2b	coding	ENSRNOT00000079208_AABR07051308.1	noncoding	0.982188	positive
Rnf4	coding	ENSRNOT00000079208_AABR07051308.1	noncoding	0.994542	positive
Slc7a9	coding	ENSRNOT00000079208_AABR07051308.1	noncoding	0.989223	positive
Vwa8	coding	ENSRNOT00000079208_AABR07051308.1	noncoding	0.982785	positive
AABR07001902.1	coding	ENSRNOT00000079434_AABR07005794.1	noncoding	0.994184	positive
AABR07015057.1	coding	ENSRNOT00000079434_AABR07005794.1	noncoding	0.999506	positive
Adamts8	coding	ENSRNOT00000079434_AABR07005794.1	noncoding	0.98793	positive
Gucy2g	coding	ENSRNOT00000079434_AABR07005794.1	noncoding	0.983342	positive
LOC100912399	coding	ENSRNOT00000079434_AABR07005794.1	noncoding	1	positive
LOC290595	coding	ENSRNOT00000079434_AABR07005794.1	noncoding	0.990967	positive
AABR07044900.1	coding	ENSRNOT00000079448_AABR07064873.1	noncoding	0.993345	positive
Agap2	coding	ENSRNOT00000079448_AABR07064873.1	noncoding	0.984302	positive
Arhgef28	coding	ENSRNOT00000079448_AABR07064873.1	noncoding	0.985472	positive
Asgr1	coding	ENSRNOT00000079448_AABR07064873.1	noncoding	0.992494	positive
Dnajb2	coding	ENSRNOT00000079448_AABR07064873.1	noncoding	0.985159	positive
Dnajc6	coding	ENSRNOT00000079448_AABR07064873.1	noncoding	0.988593	positive
Endou	coding	ENSRNOT00000079448_AABR07064873.1	noncoding	0.989068	positive
Gldn	coding	ENSRNOT00000079448_AABR07064873.1	noncoding	-0.986792	negative
Gpr155	coding	ENSRNOT00000079448_AABR07064873.1	noncoding	0.98864	positive
Gvin1	coding	ENSRNOT00000079448_AABR07064873.1	noncoding	0.989151	positive
LOC100911486	coding	ENSRNOT00000079448_AABR07064873.1	noncoding	0.997817	positive
LOC108348096	coding	ENSRNOT00000079448_AABR07064873.1	noncoding	0.994303	positive
Osgin1	coding	ENSRNOT00000079448_AABR07064873.1	noncoding	0.989379	positive
Rufy3	coding	ENSRNOT00000079448_AABR07064873.1	noncoding	0.996923	positive
Slc16a11	coding	ENSRNOT00000079448_AABR07064873.1	noncoding	0.98927	positive
Slc48a1	coding	ENSRNOT00000079448_AABR07064873.1	noncoding	0.989264	positive
Tmem44	coding	ENSRNOT00000079448_AABR07064873.1	noncoding	-0.985853	negative
AABR07006860.1	coding	ENSRNOT00000079642_AABR07003040.1	noncoding	0.982422	positive
Abca8a	coding	ENSRNOT00000079642_AABR07003040.1	noncoding	0.982772	positive
Adamtsl3	coding	ENSRNOT00000079642_AABR07003040.1	noncoding	0.99311	positive
Ankmy1	coding	ENSRNOT00000079642_AABR07003040.1	noncoding	0.986571	positive
Appl1	coding	ENSRNOT00000079642_AABR07003040.1	noncoding	0.99153	positive
Cachd1	coding	ENSRNOT00000079642_AABR07003040.1	noncoding	-0.992055	negative
Creb3l1	coding	ENSRNOT00000079642_AABR07003040.1	noncoding	0.991147	positive
Dph3	coding	ENSRNOT00000079642_AABR07003040.1	noncoding	-0.992711	negative
Ehd3	coding	ENSRNOT00000079642_AABR07003040.1	noncoding	0.988172	positive
Fam160a2	coding	ENSRNOT00000079642_AABR07003040.1	noncoding	0.991146	positive
Gdap1	coding	ENSRNOT00000079642_AABR07003040.1	noncoding	0.993505	positive
Gjb5	coding	ENSRNOT00000079642_AABR07003040.1	noncoding	0.986357	positive
Gkap1	coding	ENSRNOT00000079642_AABR07003040.1	noncoding	0.985641	positive
Hcn4	coding	ENSRNOT00000079642_AABR07003040.1	noncoding	0.98831	positive
Hs3st3b1	coding	ENSRNOT00000079642_AABR07003040.1	noncoding	0.986693	positive
Hydin	coding	ENSRNOT00000079642_AABR07003040.1	noncoding	0.985601	positive
Igdcc3	coding	ENSRNOT00000079642_AABR07003040.1	noncoding	0.989835	positive
Lpar1	coding	ENSRNOT00000079642_AABR07003040.1	noncoding	0.997036	positive
Oaz1	coding	ENSRNOT00000079642_AABR07003040.1	noncoding	-0.982488	negative
Pdzd7	coding	ENSRNOT00000079642_AABR07003040.1	noncoding	-0.995185	negative
Tmem176a	coding	ENSRNOT00000079642_AABR07003040.1	noncoding	0.992657	positive
Tubb3	coding	ENSRNOT00000079642_AABR07003040.1	noncoding	-0.984345	negative
Zfp597	coding	ENSRNOT00000079642_AABR07003040.1	noncoding	0.990246	positive
Agmo	coding	ENSRNOT00000079720_AABR07042454.2	noncoding	-0.99014	negative
Cct7	coding	ENSRNOT00000079720_AABR07042454.2	noncoding	0.983803	positive
Cxcl3	coding	ENSRNOT00000079720_AABR07042454.2	noncoding	0.989911	positive
Daxx	coding	ENSRNOT00000079720_AABR07042454.2	noncoding	0.989712	positive
Dpyd	coding	ENSRNOT00000079720_AABR07042454.2	noncoding	-0.989453	negative
Efnb2	coding	ENSRNOT00000079720_AABR07042454.2	noncoding	-0.993434	negative
Fam219a	coding	ENSRNOT00000079720_AABR07042454.2	noncoding	-0.990294	negative
Gem	coding	ENSRNOT00000079720_AABR07042454.2	noncoding	0.986646	positive
Gramd1b	coding	ENSRNOT00000079720_AABR07042454.2	noncoding	-0.989171	negative
Grik5	coding	ENSRNOT00000079720_AABR07042454.2	noncoding	-0.985511	negative
Herc6	coding	ENSRNOT00000079720_AABR07042454.2	noncoding	-0.990106	negative
Hhat	coding	ENSRNOT00000079720_AABR07042454.2	noncoding	0.983433	positive
Il7	coding	ENSRNOT00000079720_AABR07042454.2	noncoding	-0.987085	negative
Isca2	coding	ENSRNOT00000079720_AABR07042454.2	noncoding	-0.992034	negative
Klhdc3	coding	ENSRNOT00000079720_AABR07042454.2	noncoding	0.982212	positive
Lamb2	coding	ENSRNOT00000079720_AABR07042454.2	noncoding	-0.983116	negative
LOC102551435	coding	ENSRNOT00000079720_AABR07042454.2	noncoding	0.990616	positive
LOC103689999	coding	ENSRNOT00000079720_AABR07042454.2	noncoding	-0.98339	negative
Mapk4	coding	ENSRNOT00000079720_AABR07042454.2	noncoding	-0.990313	negative
Nbl1	coding	ENSRNOT00000079720_AABR07042454.2	noncoding	-0.991657	negative
Ncln	coding	ENSRNOT00000079720_AABR07042454.2	noncoding	0.98459	positive
Ncoa7	coding	ENSRNOT00000079720_AABR07042454.2	noncoding	0.986759	positive
Nt5c3b	coding	ENSRNOT00000079720_AABR07042454.2	noncoding	0.991762	positive
Osbpl6	coding	ENSRNOT00000079720_AABR07042454.2	noncoding	0.982698	positive
Plekhs1	coding	ENSRNOT00000079720_AABR07042454.2	noncoding	0.985337	positive
Slc25a21	coding	ENSRNOT00000079720_AABR07042454.2	noncoding	0.992527	positive
Slc38a9	coding	ENSRNOT00000079720_AABR07042454.2	noncoding	-0.994865	negative
Tenm2	coding	ENSRNOT00000079720_AABR07042454.2	noncoding	-0.989973	negative
Tmod2	coding	ENSRNOT00000079720_AABR07042454.2	noncoding	-0.991316	negative
Acsl4	coding	ENSRNOT00000079809_AABR07047256.1	noncoding	0.991524	positive
Cdkl5	coding	ENSRNOT00000079809_AABR07047256.1	noncoding	-0.993257	negative
Dmxl2	coding	ENSRNOT00000079809_AABR07047256.1	noncoding	-0.996257	negative
Fchsd2	coding	ENSRNOT00000079809_AABR07047256.1	noncoding	-0.984695	negative
Fxyd1	coding	ENSRNOT00000079809_AABR07047256.1	noncoding	-0.993762	negative
Gem	coding	ENSRNOT00000079809_AABR07047256.1	noncoding	0.991252	positive
Grik5	coding	ENSRNOT00000079809_AABR07047256.1	noncoding	-0.98285	negative
Igtp	coding	ENSRNOT00000079809_AABR07047256.1	noncoding	-0.99087	negative
Lst1	coding	ENSRNOT00000079809_AABR07047256.1	noncoding	-0.98544	negative
Nt5c3b	coding	ENSRNOT00000079809_AABR07047256.1	noncoding	0.982236	positive
Poln	coding	ENSRNOT00000079809_AABR07047256.1	noncoding	-0.984067	negative
Pop7	coding	ENSRNOT00000079809_AABR07047256.1	noncoding	0.987675	positive
Rere	coding	ENSRNOT00000079809_AABR07047256.1	noncoding	0.993791	positive
Syt12	coding	ENSRNOT00000079809_AABR07047256.1	noncoding	-0.983961	negative
Trim68	coding	ENSRNOT00000079809_AABR07047256.1	noncoding	-0.982728	negative
Adamtsl2	coding	ENSRNOT00000079876_AABR07061448.2	noncoding	0.98351	positive
Adra1b	coding	ENSRNOT00000079876_AABR07061448.2	noncoding	0.993731	positive
Adra2b	coding	ENSRNOT00000079876_AABR07061448.2	noncoding	0.984944	positive
Ak7	coding	ENSRNOT00000079876_AABR07061448.2	noncoding	0.988433	positive
Ak8	coding	ENSRNOT00000079876_AABR07061448.2	noncoding	0.99065	positive
Als2cl	coding	ENSRNOT00000079876_AABR07061448.2	noncoding	0.989129	positive
Ankrd33b	coding	ENSRNOT00000079876_AABR07061448.2	noncoding	0.989893	positive
Aox4	coding	ENSRNOT00000079876_AABR07061448.2	noncoding	0.986711	positive
Ap3b2	coding	ENSRNOT00000079876_AABR07061448.2	noncoding	0.983623	positive
Cfap100	coding	ENSRNOT00000079876_AABR07061448.2	noncoding	0.988332	positive
Clec12b	coding	ENSRNOT00000079876_AABR07061448.2	noncoding	0.992242	positive
Dnah9	coding	ENSRNOT00000079876_AABR07061448.2	noncoding	0.995371	positive
Flrt1	coding	ENSRNOT00000079876_AABR07061448.2	noncoding	0.996454	positive
Fmo1	coding	ENSRNOT00000079876_AABR07061448.2	noncoding	0.989214	positive
Fmo2	coding	ENSRNOT00000079876_AABR07061448.2	noncoding	0.996664	positive
Fmo6	coding	ENSRNOT00000079876_AABR07061448.2	noncoding	0.987536	positive
Hmgcs2	coding	ENSRNOT00000079876_AABR07061448.2	noncoding	0.98572	positive
Igf2	coding	ENSRNOT00000079876_AABR07061448.2	noncoding	0.986299	positive
Il1r2	coding	ENSRNOT00000079876_AABR07061448.2	noncoding	0.989415	positive
Kcnip2	coding	ENSRNOT00000079876_AABR07061448.2	noncoding	0.987606	positive
Kcnt1	coding	ENSRNOT00000079876_AABR07061448.2	noncoding	0.995094	positive
Lhfpl1	coding	ENSRNOT00000079876_AABR07061448.2	noncoding	0.984435	positive
LOC102553785	coding	ENSRNOT00000079876_AABR07061448.2	noncoding	0.988946	positive
LOC103692167	coding	ENSRNOT00000079876_AABR07061448.2	noncoding	0.987744	positive
LOC691485	coding	ENSRNOT00000079876_AABR07061448.2	noncoding	0.990553	positive
Map3k7cl	coding	ENSRNOT00000079876_AABR07061448.2	noncoding	0.988076	positive
Mboat7	coding	ENSRNOT00000079876_AABR07061448.2	noncoding	0.987744	positive
Myh7b	coding	ENSRNOT00000079876_AABR07061448.2	noncoding	0.994741	positive
Nrbp2	coding	ENSRNOT00000079876_AABR07061448.2	noncoding	0.989216	positive
Olr1404	coding	ENSRNOT00000079876_AABR07061448.2	noncoding	0.983092	positive
P2rx2	coding	ENSRNOT00000079876_AABR07061448.2	noncoding	0.988595	positive
Papss2	coding	ENSRNOT00000079876_AABR07061448.2	noncoding	0.988336	positive
Rbp1	coding	ENSRNOT00000079876_AABR07061448.2	noncoding	0.991356	positive
RGD1563378	coding	ENSRNOT00000079876_AABR07061448.2	noncoding	0.990601	positive
Rsad2	coding	ENSRNOT00000079876_AABR07061448.2	noncoding	0.996206	positive
Slco2a1	coding	ENSRNOT00000079876_AABR07061448.2	noncoding	0.983811	positive
Susd1	coding	ENSRNOT00000079876_AABR07061448.2	noncoding	0.985181	positive
Tmem178b	coding	ENSRNOT00000079876_AABR07061448.2	noncoding	0.99079	positive
Tnfsf10	coding	ENSRNOT00000079876_AABR07061448.2	noncoding	0.988782	positive
Trpc5	coding	ENSRNOT00000079876_AABR07061448.2	noncoding	0.991396	positive
Unc13c	coding	ENSRNOT00000079876_AABR07061448.2	noncoding	0.994824	positive
AABR07020815.1	coding	ENSRNOT00000079885_AABR07064099.1	noncoding	0.994683	positive
AABR07027809.1	coding	ENSRNOT00000079885_AABR07064099.1	noncoding	0.987091	positive
AABR07048474.1	coding	ENSRNOT00000079885_AABR07064099.1	noncoding	0.997903	positive
Abca13	coding	ENSRNOT00000079885_AABR07064099.1	noncoding	0.998224	positive
Asf1b	coding	ENSRNOT00000079885_AABR07064099.1	noncoding	0.98777	positive
Aurka	coding	ENSRNOT00000079885_AABR07064099.1	noncoding	0.990146	positive
Aurkb	coding	ENSRNOT00000079885_AABR07064099.1	noncoding	0.984654	positive
Bard1	coding	ENSRNOT00000079885_AABR07064099.1	noncoding	0.98421	positive
Bcl11a	coding	ENSRNOT00000079885_AABR07064099.1	noncoding	0.989192	positive
Bco1	coding	ENSRNOT00000079885_AABR07064099.1	noncoding	0.996936	positive
Bub1	coding	ENSRNOT00000079885_AABR07064099.1	noncoding	0.988855	positive
Bub1b	coding	ENSRNOT00000079885_AABR07064099.1	noncoding	0.987196	positive
C4b	coding	ENSRNOT00000079885_AABR07064099.1	noncoding	0.998056	positive
Cbln1	coding	ENSRNOT00000079885_AABR07064099.1	noncoding	0.98302	positive
Ccl20	coding	ENSRNOT00000079885_AABR07064099.1	noncoding	0.983565	positive
Cenph	coding	ENSRNOT00000079885_AABR07064099.1	noncoding	0.987461	positive
Cenpn	coding	ENSRNOT00000079885_AABR07064099.1	noncoding	0.984075	positive
Ckap2l	coding	ENSRNOT00000079885_AABR07064099.1	noncoding	0.987521	positive
Cmklr1	coding	ENSRNOT00000079885_AABR07064099.1	noncoding	0.986915	positive
Cxcl9	coding	ENSRNOT00000079885_AABR07064099.1	noncoding	0.997489	positive
Dlx3	coding	ENSRNOT00000079885_AABR07064099.1	noncoding	0.995128	positive
Dpt	coding	ENSRNOT00000079885_AABR07064099.1	noncoding	0.983403	positive
Ebf3	coding	ENSRNOT00000079885_AABR07064099.1	noncoding	0.99497	positive
Esco2	coding	ENSRNOT00000079885_AABR07064099.1	noncoding	0.990889	positive
Fancd2	coding	ENSRNOT00000079885_AABR07064099.1	noncoding	0.982611	positive
Fanci	coding	ENSRNOT00000079885_AABR07064099.1	noncoding	0.983885	positive
Foxm1	coding	ENSRNOT00000079885_AABR07064099.1	noncoding	0.987443	positive
Gen1	coding	ENSRNOT00000079885_AABR07064099.1	noncoding	0.989294	positive
Gpr39	coding	ENSRNOT00000079885_AABR07064099.1	noncoding	0.982485	positive
Hist1h1d	coding	ENSRNOT00000079885_AABR07064099.1	noncoding	0.985348	positive
Hist1h2ac	coding	ENSRNOT00000079885_AABR07064099.1	noncoding	0.98626	positive
Hist1h2ah	coding	ENSRNOT00000079885_AABR07064099.1	noncoding	0.988976	positive
Hist1h2ai	coding	ENSRNOT00000079885_AABR07064099.1	noncoding	0.982738	positive
Hist1h2ail1	coding	ENSRNOT00000079885_AABR07064099.1	noncoding	0.986853	positive
Hist1h2ao	coding	ENSRNOT00000079885_AABR07064099.1	noncoding	0.993941	positive
Hist1h2bd	coding	ENSRNOT00000079885_AABR07064099.1	noncoding	0.984593	positive
Hist1h2bk	coding	ENSRNOT00000079885_AABR07064099.1	noncoding	0.984443	positive
Hist1h2bo	coding	ENSRNOT00000079885_AABR07064099.1	noncoding	0.984928	positive
Hist1h3a	coding	ENSRNOT00000079885_AABR07064099.1	noncoding	0.986484	positive
Hist2h2aa3	coding	ENSRNOT00000079885_AABR07064099.1	noncoding	0.989632	positive
Hist2h3c2	coding	ENSRNOT00000079885_AABR07064099.1	noncoding	0.982192	positive
Hist2h4	coding	ENSRNOT00000079885_AABR07064099.1	noncoding	0.98286	positive
Kif20b	coding	ENSRNOT00000079885_AABR07064099.1	noncoding	0.98797	positive
Kif2c	coding	ENSRNOT00000079885_AABR07064099.1	noncoding	0.985061	positive
Kifc1	coding	ENSRNOT00000079885_AABR07064099.1	noncoding	0.9855	positive
Kntc1	coding	ENSRNOT00000079885_AABR07064099.1	noncoding	0.984233	positive
LOC100365043	coding	ENSRNOT00000079885_AABR07064099.1	noncoding	0.991052	positive
LOC100912537	coding	ENSRNOT00000079885_AABR07064099.1	noncoding	0.991112	positive
LOC103690190	coding	ENSRNOT00000079885_AABR07064099.1	noncoding	0.988287	positive
LOC684762	coding	ENSRNOT00000079885_AABR07064099.1	noncoding	0.986774	positive
Lpo	coding	ENSRNOT00000079885_AABR07064099.1	noncoding	0.990058	positive
Lsm2	coding	ENSRNOT00000079885_AABR07064099.1	noncoding	0.983642	positive
Megf11	coding	ENSRNOT00000079885_AABR07064099.1	noncoding	0.990969	positive
Melk	coding	ENSRNOT00000079885_AABR07064099.1	noncoding	0.990289	positive
Mmd2	coding	ENSRNOT00000079885_AABR07064099.1	noncoding	0.990138	positive
Mrap	coding	ENSRNOT00000079885_AABR07064099.1	noncoding	0.995243	positive
Mst1	coding	ENSRNOT00000079885_AABR07064099.1	noncoding	0.992283	positive
Ncapg	coding	ENSRNOT00000079885_AABR07064099.1	noncoding	0.991113	positive
Oip5	coding	ENSRNOT00000079885_AABR07064099.1	noncoding	0.993835	positive
Pclaf	coding	ENSRNOT00000079885_AABR07064099.1	noncoding	0.987805	positive
Pgf	coding	ENSRNOT00000079885_AABR07064099.1	noncoding	0.995508	positive
Plk1	coding	ENSRNOT00000079885_AABR07064099.1	noncoding	0.982187	positive
Prr11	coding	ENSRNOT00000079885_AABR07064099.1	noncoding	0.988697	positive
Recql4	coding	ENSRNOT00000079885_AABR07064099.1	noncoding	0.983361	positive
Scn4a	coding	ENSRNOT00000079885_AABR07064099.1	noncoding	0.982126	positive
Shcbp1	coding	ENSRNOT00000079885_AABR07064099.1	noncoding	0.990643	positive
Ska1	coding	ENSRNOT00000079885_AABR07064099.1	noncoding	0.983216	positive
Spag5	coding	ENSRNOT00000079885_AABR07064099.1	noncoding	0.99029	positive
Ticrr	coding	ENSRNOT00000079885_AABR07064099.1	noncoding	0.992402	positive
Tlr8	coding	ENSRNOT00000079885_AABR07064099.1	noncoding	0.987192	positive
Top2a	coding	ENSRNOT00000079885_AABR07064099.1	noncoding	0.985793	positive
Trim10	coding	ENSRNOT00000079885_AABR07064099.1	noncoding	0.992266	positive
Troap	coding	ENSRNOT00000079885_AABR07064099.1	noncoding	0.988448	positive
Ttk	coding	ENSRNOT00000079885_AABR07064099.1	noncoding	0.985279	positive
Ube2c	coding	ENSRNOT00000079885_AABR07064099.1	noncoding	0.984257	positive
Wisp2	coding	ENSRNOT00000079885_AABR07064099.1	noncoding	0.993249	positive
LOC100912489	coding	ENSRNOT00000079885_AABR07064099.1	noncoding	0.984094	positive
LOC102549173	coding	ENSRNOT00000079885_AABR07064099.1	noncoding	0.982395	positive
Apbb1ip	coding	ENSRNOT00000080198_Rmrp	noncoding	0.984821	positive
Bcat1	coding	ENSRNOT00000080198_Rmrp	noncoding	0.983911	positive
Bdkrb2	coding	ENSRNOT00000080198_Rmrp	noncoding	0.982523	positive
Bmp6	coding	ENSRNOT00000080198_Rmrp	noncoding	-0.985104	negative
E2f4	coding	ENSRNOT00000080198_Rmrp	noncoding	0.989159	positive
Epas1	coding	ENSRNOT00000080198_Rmrp	noncoding	-0.983292	negative
Map6d1	coding	ENSRNOT00000080198_Rmrp	noncoding	0.985539	positive
Poc1b	coding	ENSRNOT00000080198_Rmrp	noncoding	0.987682	positive
Rem2	coding	ENSRNOT00000080198_Rmrp	noncoding	0.988887	positive
RGD1305938	coding	ENSRNOT00000080198_Rmrp	noncoding	-0.985556	negative
Slc13a4	coding	ENSRNOT00000080198_Rmrp	noncoding	-0.983921	negative
Slc39a6	coding	ENSRNOT00000080198_Rmrp	noncoding	0.993083	positive
Sympk	coding	ENSRNOT00000080198_Rmrp	noncoding	0.982509	positive
Tnks2	coding	ENSRNOT00000080198_Rmrp	noncoding	0.985281	positive
AABR07059663.1	coding	ENSRNOT00000080652_AABR07021972.1	noncoding	0.985093	positive
Ak3	coding	ENSRNOT00000080652_AABR07021972.1	noncoding	0.989028	positive
Cables1	coding	ENSRNOT00000080652_AABR07021972.1	noncoding	-0.989883	negative
Enc1	coding	ENSRNOT00000080652_AABR07021972.1	noncoding	-0.991185	negative
Glis2	coding	ENSRNOT00000080652_AABR07021972.1	noncoding	0.986121	positive
Igfbp6	coding	ENSRNOT00000080652_AABR07021972.1	noncoding	0.989663	positive
Itm2b	coding	ENSRNOT00000080652_AABR07021972.1	noncoding	0.988218	positive
Mlh3	coding	ENSRNOT00000080652_AABR07021972.1	noncoding	0.988421	positive
Nab1	coding	ENSRNOT00000080652_AABR07021972.1	noncoding	0.989572	positive
P2ry14	coding	ENSRNOT00000080652_AABR07021972.1	noncoding	0.995352	positive
Pa2g4	coding	ENSRNOT00000080652_AABR07021972.1	noncoding	-0.996454	negative
Pear1	coding	ENSRNOT00000080652_AABR07021972.1	noncoding	0.993489	positive
Pla2g4a	coding	ENSRNOT00000080652_AABR07021972.1	noncoding	-0.986181	negative
Sgce	coding	ENSRNOT00000080652_AABR07021972.1	noncoding	0.988313	positive
Sh3d19	coding	ENSRNOT00000080652_AABR07021972.1	noncoding	0.99621	positive
Snrpb	coding	ENSRNOT00000080652_AABR07021972.1	noncoding	-0.984939	negative
Snx9	coding	ENSRNOT00000080652_AABR07021972.1	noncoding	-0.982149	negative
Stat5b	coding	ENSRNOT00000080652_AABR07021972.1	noncoding	0.99213	positive
Tpd52l2	coding	ENSRNOT00000080652_AABR07021972.1	noncoding	-0.99067	negative
Tspan5	coding	ENSRNOT00000080652_AABR07021972.1	noncoding	0.988105	positive
Wasl	coding	ENSRNOT00000080652_AABR07021972.1	noncoding	0.985086	positive
Zc2hc1a	coding	ENSRNOT00000080652_AABR07021972.1	noncoding	0.985315	positive
AABR07006860.1	coding	ENSRNOT00000080869_AABR07058804.1	noncoding	0.984393	positive
Acox1	coding	ENSRNOT00000080869_AABR07058804.1	noncoding	0.983646	positive
Adamtsl3	coding	ENSRNOT00000080869_AABR07058804.1	noncoding	0.990959	positive
Ankmy1	coding	ENSRNOT00000080869_AABR07058804.1	noncoding	0.987071	positive
Apbb1ip	coding	ENSRNOT00000080869_AABR07058804.1	noncoding	-0.986396	negative
Appl1	coding	ENSRNOT00000080869_AABR07058804.1	noncoding	0.988921	positive
Creb3l1	coding	ENSRNOT00000080869_AABR07058804.1	noncoding	0.993765	positive
Dph3	coding	ENSRNOT00000080869_AABR07058804.1	noncoding	-0.984883	negative
Fam160a2	coding	ENSRNOT00000080869_AABR07058804.1	noncoding	0.984686	positive
Hs3st3b1	coding	ENSRNOT00000080869_AABR07058804.1	noncoding	0.991136	positive
Hydin	coding	ENSRNOT00000080869_AABR07058804.1	noncoding	0.991184	positive
Lpar1	coding	ENSRNOT00000080869_AABR07058804.1	noncoding	0.993653	positive
Maz	coding	ENSRNOT00000080869_AABR07058804.1	noncoding	-0.984027	negative
Nkain1	coding	ENSRNOT00000080869_AABR07058804.1	noncoding	-0.991342	negative
Oaz1	coding	ENSRNOT00000080869_AABR07058804.1	noncoding	-0.986666	negative
Pdzd7	coding	ENSRNOT00000080869_AABR07058804.1	noncoding	-0.996115	negative
Slit1	coding	ENSRNOT00000080869_AABR07058804.1	noncoding	0.98985	positive
Tnks2	coding	ENSRNOT00000080869_AABR07058804.1	noncoding	-0.989654	negative
Tubb3	coding	ENSRNOT00000080869_AABR07058804.1	noncoding	-0.985846	negative
Zfp445	coding	ENSRNOT00000080869_AABR07058804.1	noncoding	0.983035	positive
Nat8b	coding	ENSRNOT00000080918_LOC102546889	noncoding	1	positive
Asb6	coding	ENSRNOT00000080979_AC125248.1	noncoding	0.983818	positive
Cd34	coding	ENSRNOT00000080979_AC125248.1	noncoding	0.998807	positive
Cldn15	coding	ENSRNOT00000080979_AC125248.1	noncoding	0.992834	positive
Cnpy4	coding	ENSRNOT00000080979_AC125248.1	noncoding	0.982761	positive
Cntn6	coding	ENSRNOT00000080979_AC125248.1	noncoding	0.99198	positive
Cyp11a1	coding	ENSRNOT00000080979_AC125248.1	noncoding	0.985269	positive
Cyp26b1	coding	ENSRNOT00000080979_AC125248.1	noncoding	0.994451	positive
Dusp1	coding	ENSRNOT00000080979_AC125248.1	noncoding	0.984266	positive
Galnt10	coding	ENSRNOT00000080979_AC125248.1	noncoding	0.986085	positive
Gdf10	coding	ENSRNOT00000080979_AC125248.1	noncoding	0.99568	positive
Gpx3	coding	ENSRNOT00000080979_AC125248.1	noncoding	0.991629	positive
Igsf23	coding	ENSRNOT00000080979_AC125248.1	noncoding	0.986447	positive
Lypd8	coding	ENSRNOT00000080979_AC125248.1	noncoding	0.986296	positive
Npy	coding	ENSRNOT00000080979_AC125248.1	noncoding	0.988093	positive
Oit3	coding	ENSRNOT00000080979_AC125248.1	noncoding	0.990919	positive
S100g	coding	ENSRNOT00000080979_AC125248.1	noncoding	0.986729	positive
Tmem108	coding	ENSRNOT00000080979_AC125248.1	noncoding	0.985462	positive
Tnn	coding	ENSRNOT00000080979_AC125248.1	noncoding	0.993832	positive
Acbd4	coding	ENSRNOT00000081162_Psmb9	noncoding	0.997108	positive
Adra1a	coding	ENSRNOT00000081162_Psmb9	noncoding	0.986075	positive
Akr1c19	coding	ENSRNOT00000081162_Psmb9	noncoding	0.984854	positive
Apba2	coding	ENSRNOT00000081162_Psmb9	noncoding	0.982648	positive
Dqx1	coding	ENSRNOT00000081162_Psmb9	noncoding	0.988124	positive
Fam83h	coding	ENSRNOT00000081162_Psmb9	noncoding	0.984537	positive
Gkn2	coding	ENSRNOT00000081162_Psmb9	noncoding	0.984607	positive
Gpr182	coding	ENSRNOT00000081162_Psmb9	noncoding	0.993599	positive
Klhl4	coding	ENSRNOT00000081162_Psmb9	noncoding	0.989322	positive
Rab11fip4	coding	ENSRNOT00000081162_Psmb9	noncoding	0.983017	positive
Sult1d1	coding	ENSRNOT00000081162_Psmb9	noncoding	0.988098	positive
Tsga10ip	coding	ENSRNOT00000081162_Psmb9	noncoding	0.986937	positive
Zfp831	coding	ENSRNOT00000081162_Psmb9	noncoding	0.992001	positive
AABR07069466.1	coding	ENSRNOT00000081306_AABR07053850.1	noncoding	0.983488	positive
Ankrd44	coding	ENSRNOT00000081306_AABR07053850.1	noncoding	0.992656	positive
Ankrd50	coding	ENSRNOT00000081306_AABR07053850.1	noncoding	0.986476	positive
Calml4	coding	ENSRNOT00000081306_AABR07053850.1	noncoding	0.984927	positive
LOC100364435	coding	ENSRNOT00000081306_AABR07053850.1	noncoding	0.994217	positive
Map9	coding	ENSRNOT00000081306_AABR07053850.1	noncoding	0.982397	positive
Mfsd8	coding	ENSRNOT00000081306_AABR07053850.1	noncoding	0.983868	positive
Mmp24	coding	ENSRNOT00000081306_AABR07053850.1	noncoding	0.99144	positive
Pycr2	coding	ENSRNOT00000081306_AABR07053850.1	noncoding	-0.983067	negative
Aadat	coding	ENSRNOT00000081463_AABR07035008.1	noncoding	0.988424	positive
Ago3	coding	ENSRNOT00000081463_AABR07035008.1	noncoding	-0.986552	negative
Clec2d	coding	ENSRNOT00000081463_AABR07035008.1	noncoding	0.997724	positive
Col17a1	coding	ENSRNOT00000081463_AABR07035008.1	noncoding	0.984461	positive
Cxcl1	coding	ENSRNOT00000081463_AABR07035008.1	noncoding	0.983706	positive
Dpep2	coding	ENSRNOT00000081463_AABR07035008.1	noncoding	0.983881	positive
Dusp6	coding	ENSRNOT00000081463_AABR07035008.1	noncoding	0.985635	positive
Esyt3	coding	ENSRNOT00000081463_AABR07035008.1	noncoding	0.994166	positive
Fam131b	coding	ENSRNOT00000081463_AABR07035008.1	noncoding	0.983956	positive
Fgf7	coding	ENSRNOT00000081463_AABR07035008.1	noncoding	0.988249	positive
Gcnt3	coding	ENSRNOT00000081463_AABR07035008.1	noncoding	0.985721	positive
Gramd4	coding	ENSRNOT00000081463_AABR07035008.1	noncoding	0.983289	positive
Hic1	coding	ENSRNOT00000081463_AABR07035008.1	noncoding	0.994258	positive
Imp4	coding	ENSRNOT00000081463_AABR07035008.1	noncoding	0.983932	positive
LOC100912068	coding	ENSRNOT00000081463_AABR07035008.1	noncoding	0.997459	positive
Map1s	coding	ENSRNOT00000081463_AABR07035008.1	noncoding	0.98473	positive
Mpzl2	coding	ENSRNOT00000081463_AABR07035008.1	noncoding	0.984713	positive
Nyx	coding	ENSRNOT00000081463_AABR07035008.1	noncoding	0.98857	positive
Ar	coding	ENSRNOT00000081969_AABR07014158.1	noncoding	0.991855	positive
Bsn	coding	ENSRNOT00000081969_AABR07014158.1	noncoding	0.989486	positive
Emilin2	coding	ENSRNOT00000081969_AABR07014158.1	noncoding	0.995597	positive
Lnx1	coding	ENSRNOT00000081969_AABR07014158.1	noncoding	0.983738	positive
Mettl17	coding	ENSRNOT00000081969_AABR07014158.1	noncoding	0.986454	positive
Mrpl21	coding	ENSRNOT00000081969_AABR07014158.1	noncoding	0.985825	positive
Nol12	coding	ENSRNOT00000081969_AABR07014158.1	noncoding	0.982921	positive
Socs3	coding	ENSRNOT00000081969_AABR07014158.1	noncoding	0.98487	positive
Ssc5d	coding	ENSRNOT00000081969_AABR07014158.1	noncoding	0.989169	positive
Steap3	coding	ENSRNOT00000081969_AABR07014158.1	noncoding	0.98678	positive
Tango6	coding	ENSRNOT00000081969_AABR07014158.1	noncoding	0.989146	positive
Ttc39c	coding	ENSRNOT00000081969_AABR07014158.1	noncoding	0.982506	positive
AABR07059663.1	coding	ENSRNOT00000082202_AABR07014275.1	noncoding	0.986156	positive
Acot3	coding	ENSRNOT00000082202_AABR07014275.1	noncoding	0.991053	positive
Aifm2	coding	ENSRNOT00000082202_AABR07014275.1	noncoding	0.983256	positive
Car13	coding	ENSRNOT00000082202_AABR07014275.1	noncoding	0.991739	positive
Cav2	coding	ENSRNOT00000082202_AABR07014275.1	noncoding	0.991664	positive
Cyb561d1	coding	ENSRNOT00000082202_AABR07014275.1	noncoding	0.983722	positive
Eva1c	coding	ENSRNOT00000082202_AABR07014275.1	noncoding	0.996381	positive
Fgfr3	coding	ENSRNOT00000082202_AABR07014275.1	noncoding	0.983042	positive
Gli2	coding	ENSRNOT00000082202_AABR07014275.1	noncoding	0.989621	positive
Gprc5c	coding	ENSRNOT00000082202_AABR07014275.1	noncoding	0.997528	positive
Mgst3	coding	ENSRNOT00000082202_AABR07014275.1	noncoding	0.985531	positive
Mlh3	coding	ENSRNOT00000082202_AABR07014275.1	noncoding	0.983306	positive
Mrps11	coding	ENSRNOT00000082202_AABR07014275.1	noncoding	-0.989535	negative
Myl12b	coding	ENSRNOT00000082202_AABR07014275.1	noncoding	0.991157	positive
Nab1	coding	ENSRNOT00000082202_AABR07014275.1	noncoding	0.985384	positive
Ncoa3	coding	ENSRNOT00000082202_AABR07014275.1	noncoding	0.985931	positive
Npff	coding	ENSRNOT00000082202_AABR07014275.1	noncoding	0.985769	positive
Plekho2	coding	ENSRNOT00000082202_AABR07014275.1	noncoding	-0.983586	negative
Prrg2	coding	ENSRNOT00000082202_AABR07014275.1	noncoding	0.98389	positive
Ptpn13	coding	ENSRNOT00000082202_AABR07014275.1	noncoding	0.995161	positive
Pxdc1	coding	ENSRNOT00000082202_AABR07014275.1	noncoding	0.982143	positive
Rab11fip3	coding	ENSRNOT00000082202_AABR07014275.1	noncoding	0.988415	positive
Reep4	coding	ENSRNOT00000082202_AABR07014275.1	noncoding	-0.988395	negative
2019-09-05	coding	ENSRNOT00000082202_AABR07014275.1	noncoding	-0.996033	negative
Sptlc2	coding	ENSRNOT00000082202_AABR07014275.1	noncoding	0.999279	positive
Tfcp2l1	coding	ENSRNOT00000082202_AABR07014275.1	noncoding	0.996123	positive
Vash2	coding	ENSRNOT00000082202_AABR07014275.1	noncoding	-0.998409	negative
AABR07021704.1	coding	ENSRNOT00000082276_AABR07001591.1	noncoding	0.991908	positive
Als2cl	coding	ENSRNOT00000082276_AABR07001591.1	noncoding	0.98802	positive
Ap3b2	coding	ENSRNOT00000082276_AABR07001591.1	noncoding	0.989079	positive
Begain	coding	ENSRNOT00000082276_AABR07001591.1	noncoding	0.993652	positive
Cdkn2b	coding	ENSRNOT00000082276_AABR07001591.1	noncoding	0.990673	positive
Cntn2	coding	ENSRNOT00000082276_AABR07001591.1	noncoding	0.983087	positive
Dab2	coding	ENSRNOT00000082276_AABR07001591.1	noncoding	0.992551	positive
Ehhadh	coding	ENSRNOT00000082276_AABR07001591.1	noncoding	0.992407	positive
Fam227b	coding	ENSRNOT00000082276_AABR07001591.1	noncoding	0.984221	positive
Fmo6	coding	ENSRNOT00000082276_AABR07001591.1	noncoding	0.990584	positive
Hcn2	coding	ENSRNOT00000082276_AABR07001591.1	noncoding	0.985496	positive
Hoxc4	coding	ENSRNOT00000082276_AABR07001591.1	noncoding	0.985306	positive
Igf2	coding	ENSRNOT00000082276_AABR07001591.1	noncoding	0.990431	positive
Irs3	coding	ENSRNOT00000082276_AABR07001591.1	noncoding	0.985745	positive
LOC102553785	coding	ENSRNOT00000082276_AABR07001591.1	noncoding	0.988939	positive
LOC691485	coding	ENSRNOT00000082276_AABR07001591.1	noncoding	0.982456	positive
Map7d3	coding	ENSRNOT00000082276_AABR07001591.1	noncoding	0.996105	positive
MGC105567	coding	ENSRNOT00000082276_AABR07001591.1	noncoding	0.98692	positive
Myh7b	coding	ENSRNOT00000082276_AABR07001591.1	noncoding	0.986759	positive
Npr3	coding	ENSRNOT00000082276_AABR07001591.1	noncoding	0.995105	positive
P2rx2	coding	ENSRNOT00000082276_AABR07001591.1	noncoding	0.984181	positive
Papss2	coding	ENSRNOT00000082276_AABR07001591.1	noncoding	0.990856	positive
Pgrmc2	coding	ENSRNOT00000082276_AABR07001591.1	noncoding	0.98768	positive
Phactr3	coding	ENSRNOT00000082276_AABR07001591.1	noncoding	0.987658	positive
Plcxd3	coding	ENSRNOT00000082276_AABR07001591.1	noncoding	0.991743	positive
Ppp1r1a	coding	ENSRNOT00000082276_AABR07001591.1	noncoding	0.986469	positive
RGD1305184	coding	ENSRNOT00000082276_AABR07001591.1	noncoding	0.982519	positive
Scarf1	coding	ENSRNOT00000082276_AABR07001591.1	noncoding	0.985587	positive
Slc25a34	coding	ENSRNOT00000082276_AABR07001591.1	noncoding	0.986035	positive
Synpo2	coding	ENSRNOT00000082276_AABR07001591.1	noncoding	0.986791	positive
Tgfb2	coding	ENSRNOT00000082276_AABR07001591.1	noncoding	0.988154	positive
Tmem178b	coding	ENSRNOT00000082276_AABR07001591.1	noncoding	0.982867	positive
Triqk	coding	ENSRNOT00000082276_AABR07001591.1	noncoding	0.989692	positive
Trpm5	coding	ENSRNOT00000082276_AABR07001591.1	noncoding	0.991197	positive
Zdhhc15	coding	ENSRNOT00000082276_AABR07001591.1	noncoding	0.995687	positive
Ago3	coding	ENSRNOT00000082351_AABR07057997.1	noncoding	-0.983766	negative
Hilpda	coding	ENSRNOT00000082351_AABR07057997.1	noncoding	0.99089	positive
LOC100912068	coding	ENSRNOT00000082351_AABR07057997.1	noncoding	0.984019	positive
Map1s	coding	ENSRNOT00000082351_AABR07057997.1	noncoding	0.987669	positive
Nfkbil1	coding	ENSRNOT00000082351_AABR07057997.1	noncoding	0.991026	positive
Smg6	coding	ENSRNOT00000082351_AABR07057997.1	noncoding	0.989786	positive
AABR07021704.1	coding	ENSRNOT00000082425_RGD1302996	noncoding	0.982402	positive
Atp8b5p	coding	ENSRNOT00000082425_RGD1302996	noncoding	0.990401	positive
Catsperg	coding	ENSRNOT00000082425_RGD1302996	noncoding	0.982864	positive
Cntn2	coding	ENSRNOT00000082425_RGD1302996	noncoding	0.99454	positive
Ehhadh	coding	ENSRNOT00000082425_RGD1302996	noncoding	0.986492	positive
Fam227b	coding	ENSRNOT00000082425_RGD1302996	noncoding	0.982811	positive
Gnrh1	coding	ENSRNOT00000082425_RGD1302996	noncoding	0.99319	positive
Gstm2	coding	ENSRNOT00000082425_RGD1302996	noncoding	0.984642	positive
Hlf	coding	ENSRNOT00000082425_RGD1302996	noncoding	0.989798	positive
Hoxc4	coding	ENSRNOT00000082425_RGD1302996	noncoding	0.983413	positive
Irs3	coding	ENSRNOT00000082425_RGD1302996	noncoding	0.994256	positive
LOC257650	coding	ENSRNOT00000082425_RGD1302996	noncoding	0.98915	positive
Ltv1	coding	ENSRNOT00000082425_RGD1302996	noncoding	0.990005	positive
MGC108823	coding	ENSRNOT00000082425_RGD1302996	noncoding	0.992507	positive
Pgrmc2	coding	ENSRNOT00000082425_RGD1302996	noncoding	0.996855	positive
Phkb	coding	ENSRNOT00000082425_RGD1302996	noncoding	0.99936	positive
Pnma2	coding	ENSRNOT00000082425_RGD1302996	noncoding	0.996821	positive
Pnpo	coding	ENSRNOT00000082425_RGD1302996	noncoding	0.992922	positive
Por	coding	ENSRNOT00000082425_RGD1302996	noncoding	0.982599	positive
Ppp1r1a	coding	ENSRNOT00000082425_RGD1302996	noncoding	0.9854	positive
Ptn	coding	ENSRNOT00000082425_RGD1302996	noncoding	0.993455	positive
RGD1305184	coding	ENSRNOT00000082425_RGD1302996	noncoding	0.988658	positive
RGD1308117	coding	ENSRNOT00000082425_RGD1302996	noncoding	0.989119	positive
Rhoh	coding	ENSRNOT00000082425_RGD1302996	noncoding	0.994578	positive
Rtl4	coding	ENSRNOT00000082425_RGD1302996	noncoding	0.988524	positive
Sc5d	coding	ENSRNOT00000082425_RGD1302996	noncoding	0.996297	positive
Scara3	coding	ENSRNOT00000082425_RGD1302996	noncoding	0.983405	positive
Scarf1	coding	ENSRNOT00000082425_RGD1302996	noncoding	0.984915	positive
Slc25a34	coding	ENSRNOT00000082425_RGD1302996	noncoding	0.982631	positive
St6galnac2	coding	ENSRNOT00000082425_RGD1302996	noncoding	0.987396	positive
Stbd1	coding	ENSRNOT00000082425_RGD1302996	noncoding	0.989163	positive
Synpo2	coding	ENSRNOT00000082425_RGD1302996	noncoding	0.99388	positive
Tet2	coding	ENSRNOT00000082425_RGD1302996	noncoding	0.989732	positive
Tinagl1	coding	ENSRNOT00000082425_RGD1302996	noncoding	0.983037	positive
Tmem106a	coding	ENSRNOT00000082425_RGD1302996	noncoding	0.982805	positive
Txn1	coding	ENSRNOT00000082425_RGD1302996	noncoding	0.989469	positive
Zfp597	coding	ENSRNOT00000082425_RGD1302996	noncoding	0.982284	positive
Zfp788	coding	ENSRNOT00000082425_RGD1302996	noncoding	0.994083	positive
Esm1	coding	ENSRNOT00000082428_AABR07012728.2	noncoding	0.998176	positive
Lca5l	coding	ENSRNOT00000082428_AABR07012728.2	noncoding	0.982402	positive
LOC100911515	coding	ENSRNOT00000082428_AABR07012728.2	noncoding	0.986366	positive
Mal2	coding	ENSRNOT00000082428_AABR07012728.2	noncoding	0.999997	positive
Poc1b	coding	ENSRNOT00000082428_AABR07012728.2	noncoding	0.982754	positive
RGD1305938	coding	ENSRNOT00000082428_AABR07012728.2	noncoding	-0.982553	negative
RGD1562229	coding	ENSRNOT00000082428_AABR07012728.2	noncoding	0.994945	positive
Tnfrsf26	coding	ENSRNOT00000082428_AABR07012728.2	noncoding	0.988883	positive
Clca2	coding	ENSRNOT00000082523_Flot1	noncoding	-0.998757	negative
Lrp10	coding	ENSRNOT00000082523_Flot1	noncoding	-0.99374	negative
Pgr	coding	ENSRNOT00000082523_Flot1	noncoding	-0.983222	negative
RGD1562229	coding	ENSRNOT00000082523_Flot1	noncoding	-0.984548	negative
Terf1	coding	ENSRNOT00000082523_Flot1	noncoding	0.98421	positive
Cdkn2b	coding	ENSRNOT00000082683_AABR07041096.1	noncoding	0.986172	positive
Vsig8	coding	ENSRNOT00000082683_AABR07041096.1	noncoding	0.991654	positive
AABR07068851.1	coding	ENSRNOT00000082984_AABR07054488.1	noncoding	0.988723	positive
Btg2	coding	ENSRNOT00000082984_AABR07054488.1	noncoding	-0.984546	negative
Mapk8ip2	coding	ENSRNOT00000082984_AABR07054488.1	noncoding	0.988723	positive
2019-09-11	coding	ENSRNOT00000082984_AABR07054488.1	noncoding	0.98808	positive
Tlr6	coding	ENSRNOT00000082984_AABR07054488.1	noncoding	0.98341	positive
AABR07049085.1	coding	ENSRNOT00000083160_AABR07049085.1	noncoding	0.999568	positive
Aadat	coding	ENSRNOT00000083160_AABR07049085.1	noncoding	0.982878	positive
Adss	coding	ENSRNOT00000083160_AABR07049085.1	noncoding	0.982758	positive
Arl15	coding	ENSRNOT00000083160_AABR07049085.1	noncoding	0.988826	positive
Bmp6	coding	ENSRNOT00000083160_AABR07049085.1	noncoding	-0.984451	negative
Casp3	coding	ENSRNOT00000083160_AABR07049085.1	noncoding	0.987912	positive
Cxcl1	coding	ENSRNOT00000083160_AABR07049085.1	noncoding	0.983454	positive
E2f4	coding	ENSRNOT00000083160_AABR07049085.1	noncoding	0.992433	positive
Ehmt2	coding	ENSRNOT00000083160_AABR07049085.1	noncoding	0.993188	positive
Eno1	coding	ENSRNOT00000083160_AABR07049085.1	noncoding	0.984819	positive
Fat4	coding	ENSRNOT00000083160_AABR07049085.1	noncoding	-0.98479	negative
Gatd1	coding	ENSRNOT00000083160_AABR07049085.1	noncoding	0.997122	positive
Ints6l	coding	ENSRNOT00000083160_AABR07049085.1	noncoding	-0.982358	negative
Mmp13	coding	ENSRNOT00000083160_AABR07049085.1	noncoding	0.99074	positive
Myo1d	coding	ENSRNOT00000083160_AABR07049085.1	noncoding	0.993783	positive
Pigg	coding	ENSRNOT00000083160_AABR07049085.1	noncoding	0.991472	positive
Poc1b	coding	ENSRNOT00000083160_AABR07049085.1	noncoding	0.990629	positive
Pwp2	coding	ENSRNOT00000083160_AABR07049085.1	noncoding	0.989897	positive
Rem2	coding	ENSRNOT00000083160_AABR07049085.1	noncoding	0.998856	positive
RGD1305938	coding	ENSRNOT00000083160_AABR07049085.1	noncoding	-0.99268	negative
Sssca1	coding	ENSRNOT00000083160_AABR07049085.1	noncoding	0.995022	positive
Stk39	coding	ENSRNOT00000083160_AABR07049085.1	noncoding	-0.989669	negative
Sympk	coding	ENSRNOT00000083160_AABR07049085.1	noncoding	0.991851	positive
AABR07021804.1	coding	ENSRNOT00000083246_LOC108348049	noncoding	-0.988167	negative
AABR07026536.1	coding	ENSRNOT00000083246_LOC108348049	noncoding	0.994061	positive
AABR07033887.1	coding	ENSRNOT00000083246_LOC108348049	noncoding	0.988598	positive
Arap1	coding	ENSRNOT00000083246_LOC108348049	noncoding	0.989122	positive
Cchcr1	coding	ENSRNOT00000083246_LOC108348049	noncoding	-0.988326	negative
Cdk4	coding	ENSRNOT00000083246_LOC108348049	noncoding	-0.982276	negative
Cldn1	coding	ENSRNOT00000083246_LOC108348049	noncoding	0.985136	positive
Crybg3	coding	ENSRNOT00000083246_LOC108348049	noncoding	0.997778	positive
Cttnbp2	coding	ENSRNOT00000083246_LOC108348049	noncoding	0.989306	positive
Eif5a	coding	ENSRNOT00000083246_LOC108348049	noncoding	-0.989159	negative
Eps15	coding	ENSRNOT00000083246_LOC108348049	noncoding	0.994284	positive
Fgfr2	coding	ENSRNOT00000083246_LOC108348049	noncoding	0.986253	positive
Iqsec1	coding	ENSRNOT00000083246_LOC108348049	noncoding	0.9845	positive
Irx2	coding	ENSRNOT00000083246_LOC108348049	noncoding	-0.991461	negative
Llgl2	coding	ENSRNOT00000083246_LOC108348049	noncoding	0.987667	positive
Lrrc71	coding	ENSRNOT00000083246_LOC108348049	noncoding	0.994917	positive
Lypla2	coding	ENSRNOT00000083246_LOC108348049	noncoding	-0.983734	negative
Myl4	coding	ENSRNOT00000083246_LOC108348049	noncoding	-0.988536	negative
Pelp1	coding	ENSRNOT00000083246_LOC108348049	noncoding	-0.983321	negative
Rab11fip1	coding	ENSRNOT00000083246_LOC108348049	noncoding	0.986255	positive
Sgk3	coding	ENSRNOT00000083246_LOC108348049	noncoding	0.992036	positive
Snu13	coding	ENSRNOT00000083246_LOC108348049	noncoding	-0.9959	negative
Sox12	coding	ENSRNOT00000083246_LOC108348049	noncoding	-0.983959	negative
Stxbp3	coding	ENSRNOT00000083246_LOC108348049	noncoding	0.993535	positive
Svil	coding	ENSRNOT00000083246_LOC108348049	noncoding	-0.995769	negative
Tarbp1	coding	ENSRNOT00000083246_LOC108348049	noncoding	-0.995868	negative
Tnfsf13	coding	ENSRNOT00000083246_LOC108348049	noncoding	0.989009	positive
Tubg1	coding	ENSRNOT00000083246_LOC108348049	noncoding	-0.987972	negative
Wdr92	coding	ENSRNOT00000083246_LOC108348049	noncoding	-0.99365	negative
Xylt1	coding	ENSRNOT00000083246_LOC108348049	noncoding	-0.989718	negative
Zfp593	coding	ENSRNOT00000083246_LOC108348049	noncoding	-0.988364	negative
LOC102553715	coding	ENSRNOT00000083246_LOC108348049	noncoding	-0.993637	negative
Adm	coding	ENSRNOT00000083718_AABR07051308.1	noncoding	-0.982269	negative
Bop1	coding	ENSRNOT00000083718_AABR07051308.1	noncoding	0.985418	positive
Catsperz	coding	ENSRNOT00000083718_AABR07051308.1	noncoding	0.985784	positive
Cldn24	coding	ENSRNOT00000083718_AABR07051308.1	noncoding	-0.988304	negative
Cldn9	coding	ENSRNOT00000083718_AABR07051308.1	noncoding	0.999382	positive
Ddx21	coding	ENSRNOT00000083718_AABR07051308.1	noncoding	0.989342	positive
Ddx27	coding	ENSRNOT00000083718_AABR07051308.1	noncoding	0.995701	positive
Dnajc22	coding	ENSRNOT00000083718_AABR07051308.1	noncoding	0.997031	positive
Eif4a1	coding	ENSRNOT00000083718_AABR07051308.1	noncoding	0.989854	positive
Emc8	coding	ENSRNOT00000083718_AABR07051308.1	noncoding	0.984271	positive
Ext1	coding	ENSRNOT00000083718_AABR07051308.1	noncoding	0.986352	positive
Fgf14	coding	ENSRNOT00000083718_AABR07051308.1	noncoding	-0.996486	negative
Hint1	coding	ENSRNOT00000083718_AABR07051308.1	noncoding	0.992265	positive
Htr2a	coding	ENSRNOT00000083718_AABR07051308.1	noncoding	0.999558	positive
Ifih1	coding	ENSRNOT00000083718_AABR07051308.1	noncoding	-0.994465	negative
Igfbp3	coding	ENSRNOT00000083718_AABR07051308.1	noncoding	-0.986529	negative
Itga5	coding	ENSRNOT00000083718_AABR07051308.1	noncoding	0.985255	positive
Lepr	coding	ENSRNOT00000083718_AABR07051308.1	noncoding	-0.983777	negative
Omd	coding	ENSRNOT00000083718_AABR07051308.1	noncoding	-0.984055	negative
Peg12	coding	ENSRNOT00000083718_AABR07051308.1	noncoding	0.987327	positive
Psmc5	coding	ENSRNOT00000083718_AABR07051308.1	noncoding	0.983405	positive
Ptprn	coding	ENSRNOT00000083718_AABR07051308.1	noncoding	0.982577	positive
Ramp1	coding	ENSRNOT00000083718_AABR07051308.1	noncoding	-0.982775	negative
Rbp4	coding	ENSRNOT00000083718_AABR07051308.1	noncoding	0.994686	positive
Sbf2	coding	ENSRNOT00000083718_AABR07051308.1	noncoding	-0.982273	negative
Slc16a5	coding	ENSRNOT00000083718_AABR07051308.1	noncoding	0.992204	positive
Sp2	coding	ENSRNOT00000083718_AABR07051308.1	noncoding	-0.988349	negative
Trim21	coding	ENSRNOT00000083718_AABR07051308.1	noncoding	-0.989689	negative
Trim28	coding	ENSRNOT00000083718_AABR07051308.1	noncoding	0.985332	positive
Tsga10	coding	ENSRNOT00000083718_AABR07051308.1	noncoding	-0.99246	negative
Ube3d	coding	ENSRNOT00000083718_AABR07051308.1	noncoding	0.986877	positive
Vom2r18	coding	ENSRNOT00000083718_AABR07051308.1	noncoding	0.983724	positive
Wdr12	coding	ENSRNOT00000083718_AABR07051308.1	noncoding	0.985181	positive
Wfs1	coding	ENSRNOT00000083718_AABR07051308.1	noncoding	-0.983492	negative
AABR07060833.1	coding	ENSRNOT00000084059_AABR07002898.1	noncoding	0.986851	positive
AC111885.1	coding	ENSRNOT00000084059_AABR07002898.1	noncoding	0.985003	positive
Ankmy1	coding	ENSRNOT00000084059_AABR07002898.1	noncoding	0.984527	positive
Bag2	coding	ENSRNOT00000084059_AABR07002898.1	noncoding	-0.996071	negative
Dph3	coding	ENSRNOT00000084059_AABR07002898.1	noncoding	-0.990762	negative
Ehd3	coding	ENSRNOT00000084059_AABR07002898.1	noncoding	0.986904	positive
Fam227a	coding	ENSRNOT00000084059_AABR07002898.1	noncoding	0.98641	positive
Fmr1	coding	ENSRNOT00000084059_AABR07002898.1	noncoding	0.982444	positive
Gjb5	coding	ENSRNOT00000084059_AABR07002898.1	noncoding	0.984821	positive
Gucy1a2	coding	ENSRNOT00000084059_AABR07002898.1	noncoding	0.986407	positive
Scn8a	coding	ENSRNOT00000084059_AABR07002898.1	noncoding	0.994025	positive
Tmem176a	coding	ENSRNOT00000084059_AABR07002898.1	noncoding	0.991903	positive
Zfp597	coding	ENSRNOT00000084059_AABR07002898.1	noncoding	0.986509	positive
Adra1b	coding	ENSRNOT00000084136_LOC103689920	noncoding	0.998106	positive
Adra2b	coding	ENSRNOT00000084136_LOC103689920	noncoding	0.998504	positive
Ak7	coding	ENSRNOT00000084136_LOC103689920	noncoding	0.988749	positive
Ak8	coding	ENSRNOT00000084136_LOC103689920	noncoding	0.984891	positive
Als2cl	coding	ENSRNOT00000084136_LOC103689920	noncoding	0.992471	positive
Ankrd33b	coding	ENSRNOT00000084136_LOC103689920	noncoding	0.986894	positive
Aox4	coding	ENSRNOT00000084136_LOC103689920	noncoding	0.988414	positive
Ap3b2	coding	ENSRNOT00000084136_LOC103689920	noncoding	0.991751	positive
Cfap100	coding	ENSRNOT00000084136_LOC103689920	noncoding	0.994239	positive
Clec12b	coding	ENSRNOT00000084136_LOC103689920	noncoding	0.998668	positive
Dnah9	coding	ENSRNOT00000084136_LOC103689920	noncoding	0.995614	positive
Exph5	coding	ENSRNOT00000084136_LOC103689920	noncoding	0.984945	positive
Flrt1	coding	ENSRNOT00000084136_LOC103689920	noncoding	0.996748	positive
Fmo2	coding	ENSRNOT00000084136_LOC103689920	noncoding	0.995265	positive
Fmo6	coding	ENSRNOT00000084136_LOC103689920	noncoding	0.985608	positive
Hmgcs2	coding	ENSRNOT00000084136_LOC103689920	noncoding	0.990795	positive
Igf2	coding	ENSRNOT00000084136_LOC103689920	noncoding	0.994639	positive
Il17rd	coding	ENSRNOT00000084136_LOC103689920	noncoding	0.991754	positive
Kcnt1	coding	ENSRNOT00000084136_LOC103689920	noncoding	0.998048	positive
LOC102553785	coding	ENSRNOT00000084136_LOC103689920	noncoding	0.992293	positive
LOC103692167	coding	ENSRNOT00000084136_LOC103689920	noncoding	0.99444	positive
LOC691485	coding	ENSRNOT00000084136_LOC103689920	noncoding	0.995198	positive
Map3k7cl	coding	ENSRNOT00000084136_LOC103689920	noncoding	0.998942	positive
Map7d3	coding	ENSRNOT00000084136_LOC103689920	noncoding	0.987255	positive
Mboat7	coding	ENSRNOT00000084136_LOC103689920	noncoding	0.99444	positive
Myh7b	coding	ENSRNOT00000084136_LOC103689920	noncoding	0.991213	positive
P2rx2	coding	ENSRNOT00000084136_LOC103689920	noncoding	0.993814	positive
Papss2	coding	ENSRNOT00000084136_LOC103689920	noncoding	0.989744	positive
Pgm5	coding	ENSRNOT00000084136_LOC103689920	noncoding	0.987277	positive
Phactr3	coding	ENSRNOT00000084136_LOC103689920	noncoding	0.984975	positive
RGD1563378	coding	ENSRNOT00000084136_LOC103689920	noncoding	0.987811	positive
Rsad2	coding	ENSRNOT00000084136_LOC103689920	noncoding	0.99388	positive
Slco2a1	coding	ENSRNOT00000084136_LOC103689920	noncoding	0.997729	positive
Tmem178b	coding	ENSRNOT00000084136_LOC103689920	noncoding	0.994053	positive
Trpc5	coding	ENSRNOT00000084136_LOC103689920	noncoding	0.985835	positive
Trpm5	coding	ENSRNOT00000084136_LOC103689920	noncoding	0.988689	positive
Unc13c	coding	ENSRNOT00000084136_LOC103689920	noncoding	0.992136	positive
Zdhhc15	coding	ENSRNOT00000084136_LOC103689920	noncoding	0.986274	positive
Acadsb	coding	ENSRNOT00000084183_AABR07019137.1	noncoding	0.98856	positive
Klhl4	coding	ENSRNOT00000084183_AABR07019137.1	noncoding	0.984878	positive
Sdc1	coding	ENSRNOT00000084183_AABR07019137.1	noncoding	-0.983553	negative
Trim16	coding	ENSRNOT00000084183_AABR07019137.1	noncoding	0.996358	positive
Ush2a	coding	ENSRNOT00000084183_AABR07019137.1	noncoding	0.983827	positive
Zfp831	coding	ENSRNOT00000084183_AABR07019137.1	noncoding	0.987392	positive
AABR07018078.1	coding	ENSRNOT00000084678_Arhgef9	noncoding	0.984404	positive
Agbl3	coding	ENSRNOT00000084678_Arhgef9	noncoding	0.992049	positive
Abca8a	coding	ENSRNOT00000084723_RGD1302996	noncoding	0.995631	positive
Adamtsl3	coding	ENSRNOT00000084723_RGD1302996	noncoding	0.994902	positive
Bbof1	coding	ENSRNOT00000084723_RGD1302996	noncoding	0.982244	positive
Cachd1	coding	ENSRNOT00000084723_RGD1302996	noncoding	-0.988933	negative
Fam160a2	coding	ENSRNOT00000084723_RGD1302996	noncoding	0.989368	positive
Gkap1	coding	ENSRNOT00000084723_RGD1302996	noncoding	0.983834	positive
Gspt1	coding	ENSRNOT00000084723_RGD1302996	noncoding	-0.993697	negative
Hs3st3b1	coding	ENSRNOT00000084723_RGD1302996	noncoding	0.996825	positive
Hydin	coding	ENSRNOT00000084723_RGD1302996	noncoding	0.983617	positive
LOC108348137	coding	ENSRNOT00000084723_RGD1302996	noncoding	0.986532	positive
Lpar1	coding	ENSRNOT00000084723_RGD1302996	noncoding	0.985263	positive
Mroh7	coding	ENSRNOT00000084723_RGD1302996	noncoding	0.988957	positive
Nkain1	coding	ENSRNOT00000084723_RGD1302996	noncoding	-0.984977	negative
Oaz1	coding	ENSRNOT00000084723_RGD1302996	noncoding	-0.996069	negative
Pdzd7	coding	ENSRNOT00000084723_RGD1302996	noncoding	-0.99449	negative
Prrt2	coding	ENSRNOT00000084723_RGD1302996	noncoding	0.982768	positive
Rmdn1	coding	ENSRNOT00000084723_RGD1302996	noncoding	0.98885	positive
Samd9	coding	ENSRNOT00000084723_RGD1302996	noncoding	0.985195	positive
Slit1	coding	ENSRNOT00000084723_RGD1302996	noncoding	0.988901	positive
Spem1	coding	ENSRNOT00000084723_RGD1302996	noncoding	0.997648	positive
Tubb3	coding	ENSRNOT00000084723_RGD1302996	noncoding	-0.985357	negative
AC114389.1	coding	ENSRNOT00000084787_AABR07064873.1	noncoding	-0.983483	negative
Agmo	coding	ENSRNOT00000084787_AABR07064873.1	noncoding	0.986147	positive
Bax	coding	ENSRNOT00000084787_AABR07064873.1	noncoding	-0.983816	negative
Cldn1	coding	ENSRNOT00000084787_AABR07064873.1	noncoding	0.987348	positive
Disp1	coding	ENSRNOT00000084787_AABR07064873.1	noncoding	0.988091	positive
Dnah11	coding	ENSRNOT00000084787_AABR07064873.1	noncoding	0.987887	positive
Eif5a	coding	ENSRNOT00000084787_AABR07064873.1	noncoding	-0.986337	negative
Exosc5	coding	ENSRNOT00000084787_AABR07064873.1	noncoding	-0.986196	negative
Gdf1	coding	ENSRNOT00000084787_AABR07064873.1	noncoding	-0.984644	negative
Hnrnpa1	coding	ENSRNOT00000084787_AABR07064873.1	noncoding	-0.987618	negative
Igf2r	coding	ENSRNOT00000084787_AABR07064873.1	noncoding	-0.995514	negative
Lamb2	coding	ENSRNOT00000084787_AABR07064873.1	noncoding	0.98916	positive
LOC108348050	coding	ENSRNOT00000084787_AABR07064873.1	noncoding	0.984007	positive
Nrxn2	coding	ENSRNOT00000084787_AABR07064873.1	noncoding	0.982825	positive
Nudcd2	coding	ENSRNOT00000084787_AABR07064873.1	noncoding	-0.982256	negative
Pcdhb8	coding	ENSRNOT00000084787_AABR07064873.1	noncoding	0.983425	positive
Pelp1	coding	ENSRNOT00000084787_AABR07064873.1	noncoding	-0.983458	negative
Sall1	coding	ENSRNOT00000084787_AABR07064873.1	noncoding	0.989057	positive
Selenoh	coding	ENSRNOT00000084787_AABR07064873.1	noncoding	-0.994761	negative
Smn1	coding	ENSRNOT00000084787_AABR07064873.1	noncoding	-0.993758	negative
Sox12	coding	ENSRNOT00000084787_AABR07064873.1	noncoding	-0.990426	negative
Wdr92	coding	ENSRNOT00000084787_AABR07064873.1	noncoding	-0.985881	negative
Zfp593	coding	ENSRNOT00000084787_AABR07064873.1	noncoding	-0.986331	negative
Cfp	coding	ENSRNOT00000084817_AABR07006889.1	noncoding	0.993145	positive
LOC108348079	coding	ENSRNOT00000084817_AABR07006889.1	noncoding	-0.992061	negative
AABR07057495.1	coding	ENSRNOT00000085145_RF00009	noncoding	-0.982451	negative
Armc8	coding	ENSRNOT00000085145_RF00009	noncoding	-0.990571	negative
Cpne3	coding	ENSRNOT00000085145_RF00009	noncoding	-0.99049	negative
Cyc1	coding	ENSRNOT00000085145_RF00009	noncoding	0.988985	positive
Dicer1	coding	ENSRNOT00000085145_RF00009	noncoding	-0.982842	negative
Dlg1	coding	ENSRNOT00000085145_RF00009	noncoding	-0.989299	negative
Dlg3	coding	ENSRNOT00000085145_RF00009	noncoding	-0.992766	negative
Elp6	coding	ENSRNOT00000085145_RF00009	noncoding	0.995063	positive
Erp29	coding	ENSRNOT00000085145_RF00009	noncoding	0.995488	positive
Ftsj3	coding	ENSRNOT00000085145_RF00009	noncoding	0.983123	positive
Gtf2h4	coding	ENSRNOT00000085145_RF00009	noncoding	0.982862	positive
Il1rn	coding	ENSRNOT00000085145_RF00009	noncoding	0.983429	positive
Itgbl1	coding	ENSRNOT00000085145_RF00009	noncoding	-0.997713	negative
Klhl23	coding	ENSRNOT00000085145_RF00009	noncoding	-0.98634	negative
Lipa	coding	ENSRNOT00000085145_RF00009	noncoding	-0.987727	negative
LOC103690033	coding	ENSRNOT00000085145_RF00009	noncoding	0.985784	positive
Mog	coding	ENSRNOT00000085145_RF00009	noncoding	-0.99174	negative
NEWGENE_1308171	coding	ENSRNOT00000085145_RF00009	noncoding	-0.992774	negative
Npr1	coding	ENSRNOT00000085145_RF00009	noncoding	0.985212	positive
Nrp2	coding	ENSRNOT00000085145_RF00009	noncoding	-0.985437	negative
Pard3b	coding	ENSRNOT00000085145_RF00009	noncoding	-0.983631	negative
Pgs1	coding	ENSRNOT00000085145_RF00009	noncoding	0.990199	positive
Proser2	coding	ENSRNOT00000085145_RF00009	noncoding	-0.983211	negative
Psmc5	coding	ENSRNOT00000085145_RF00009	noncoding	0.988709	positive
Rap2a	coding	ENSRNOT00000085145_RF00009	noncoding	-0.98607	negative
RGD1561662	coding	ENSRNOT00000085145_RF00009	noncoding	-0.988803	negative
Sox5	coding	ENSRNOT00000085145_RF00009	noncoding	-0.988245	negative
Sspn	coding	ENSRNOT00000085145_RF00009	noncoding	-0.99501	negative
Tdrd1	coding	ENSRNOT00000085145_RF00009	noncoding	0.982369	positive
Tipinl1	coding	ENSRNOT00000085145_RF00009	noncoding	0.984286	positive
Tomm40	coding	ENSRNOT00000085145_RF00009	noncoding	0.985305	positive
Asmt	coding	ENSRNOT00000085232_AABR07015015.1	noncoding	0.983863	positive
Mgll	coding	ENSRNOT00000085232_AABR07015015.1	noncoding	0.985523	positive
Nptx2	coding	ENSRNOT00000085232_AABR07015015.1	noncoding	0.983635	positive
Tmem161b	coding	ENSRNOT00000085232_AABR07015015.1	noncoding	-0.989318	negative
Fam170b	coding	ENSRNOT00000085329_AABR07058729.1	noncoding	0.985468	positive
Isl1	coding	ENSRNOT00000085329_AABR07058729.1	noncoding	0.99028	positive
Prmt8	coding	ENSRNOT00000085329_AABR07058729.1	noncoding	0.983079	positive
Rwdd2a	coding	ENSRNOT00000085329_AABR07058729.1	noncoding	0.982886	positive
Sim2	coding	ENSRNOT00000085329_AABR07058729.1	noncoding	0.994003	positive
AABR07021704.1	coding	ENSRNOT00000085407_AABR07004232.2	noncoding	0.987847	positive
Adamtsl2	coding	ENSRNOT00000085407_AABR07004232.2	noncoding	0.985914	positive
Ak7	coding	ENSRNOT00000085407_AABR07004232.2	noncoding	0.988437	positive
Ak8	coding	ENSRNOT00000085407_AABR07004232.2	noncoding	0.987527	positive
Als2cl	coding	ENSRNOT00000085407_AABR07004232.2	noncoding	0.982648	positive
Ehhadh	coding	ENSRNOT00000085407_AABR07004232.2	noncoding	0.98721	positive
Fmo1	coding	ENSRNOT00000085407_AABR07004232.2	noncoding	0.99208	positive
Fmo6	coding	ENSRNOT00000085407_AABR07004232.2	noncoding	0.987622	positive
Galnt13	coding	ENSRNOT00000085407_AABR07004232.2	noncoding	0.987936	positive
Hlf	coding	ENSRNOT00000085407_AABR07004232.2	noncoding	0.984634	positive
Hoxc4	coding	ENSRNOT00000085407_AABR07004232.2	noncoding	0.984083	positive
Kcnip2	coding	ENSRNOT00000085407_AABR07004232.2	noncoding	0.994488	positive
Kcnt1	coding	ENSRNOT00000085407_AABR07004232.2	noncoding	0.983429	positive
Lhfpl1	coding	ENSRNOT00000085407_AABR07004232.2	noncoding	0.984353	positive
LOC100910979	coding	ENSRNOT00000085407_AABR07004232.2	noncoding	0.983743	positive
LOC102553785	coding	ENSRNOT00000085407_AABR07004232.2	noncoding	0.988287	positive
MGC108823	coding	ENSRNOT00000085407_AABR07004232.2	noncoding	0.993787	positive
Myh7b	coding	ENSRNOT00000085407_AABR07004232.2	noncoding	0.991454	positive
Nrbp2	coding	ENSRNOT00000085407_AABR07004232.2	noncoding	0.995948	positive
Papss2	coding	ENSRNOT00000085407_AABR07004232.2	noncoding	0.990139	positive
Ppp1r1a	coding	ENSRNOT00000085407_AABR07004232.2	noncoding	0.984086	positive
Ptn	coding	ENSRNOT00000085407_AABR07004232.2	noncoding	0.987921	positive
Rbp1	coding	ENSRNOT00000085407_AABR07004232.2	noncoding	0.990516	positive
Rtl4	coding	ENSRNOT00000085407_AABR07004232.2	noncoding	0.987315	positive
Slc24a3	coding	ENSRNOT00000085407_AABR07004232.2	noncoding	0.985053	positive
Synpo2	coding	ENSRNOT00000085407_AABR07004232.2	noncoding	0.993897	positive
Tet2	coding	ENSRNOT00000085407_AABR07004232.2	noncoding	0.991537	positive
Tmem178b	coding	ENSRNOT00000085407_AABR07004232.2	noncoding	0.985032	positive
Txn1	coding	ENSRNOT00000085407_AABR07004232.2	noncoding	0.991036	positive
Xaf1	coding	ENSRNOT00000085407_AABR07004232.2	noncoding	0.983814	positive
Zdhhc15	coding	ENSRNOT00000085407_AABR07004232.2	noncoding	0.984114	positive
Zfp788	coding	ENSRNOT00000085407_AABR07004232.2	noncoding	0.994169	positive
AABR07054286.1	coding	ENSRNOT00000085679_AABR07042514.3	noncoding	0.991707	positive
Catsperg	coding	ENSRNOT00000085679_AABR07042514.3	noncoding	0.995213	positive
Cntn2	coding	ENSRNOT00000085679_AABR07042514.3	noncoding	0.99125	positive
Gnrh1	coding	ENSRNOT00000085679_AABR07042514.3	noncoding	0.990532	positive
Hmgcr	coding	ENSRNOT00000085679_AABR07042514.3	noncoding	0.982834	positive
LOC257650	coding	ENSRNOT00000085679_AABR07042514.3	noncoding	0.991793	positive
Ltv1	coding	ENSRNOT00000085679_AABR07042514.3	noncoding	0.992193	positive
Pced1b	coding	ENSRNOT00000085679_AABR07042514.3	noncoding	0.985768	positive
Pgrmc2	coding	ENSRNOT00000085679_AABR07042514.3	noncoding	0.989756	positive
Phkb	coding	ENSRNOT00000085679_AABR07042514.3	noncoding	0.989436	positive
Pmp22	coding	ENSRNOT00000085679_AABR07042514.3	noncoding	0.982162	positive
Pnma2	coding	ENSRNOT00000085679_AABR07042514.3	noncoding	0.987977	positive
Pnpo	coding	ENSRNOT00000085679_AABR07042514.3	noncoding	0.994236	positive
Pycr2	coding	ENSRNOT00000085679_AABR07042514.3	noncoding	-0.988162	negative
Rhbdd2	coding	ENSRNOT00000085679_AABR07042514.3	noncoding	0.983281	positive
Rhoh	coding	ENSRNOT00000085679_AABR07042514.3	noncoding	0.99696	positive
Sc5d	coding	ENSRNOT00000085679_AABR07042514.3	noncoding	0.988187	positive
Stbd1	coding	ENSRNOT00000085679_AABR07042514.3	noncoding	0.998581	positive
Tinagl1	coding	ENSRNOT00000085679_AABR07042514.3	noncoding	0.989323	positive
AABR07021804.1	coding	ENSRNOT00000085782_LOC102547039	noncoding	0.992593	positive
AABR07026536.1	coding	ENSRNOT00000085782_LOC102547039	noncoding	-0.988629	negative
AABR07053650.1	coding	ENSRNOT00000085782_LOC102547039	noncoding	0.997662	positive
Aldh16a1	coding	ENSRNOT00000085782_LOC102547039	noncoding	0.990122	positive
Arap1	coding	ENSRNOT00000085782_LOC102547039	noncoding	-0.994393	negative
Aspa	coding	ENSRNOT00000085782_LOC102547039	noncoding	-0.990277	negative
Cchcr1	coding	ENSRNOT00000085782_LOC102547039	noncoding	0.98652	positive
Cdkn2aip	coding	ENSRNOT00000085782_LOC102547039	noncoding	-0.983692	negative
Cdon	coding	ENSRNOT00000085782_LOC102547039	noncoding	0.994854	positive
Dlg3	coding	ENSRNOT00000085782_LOC102547039	noncoding	-0.990125	negative
Efnb1	coding	ENSRNOT00000085782_LOC102547039	noncoding	-0.994321	negative
Eif2b2	coding	ENSRNOT00000085782_LOC102547039	noncoding	0.986999	positive
Elp6	coding	ENSRNOT00000085782_LOC102547039	noncoding	0.985204	positive
Erh	coding	ENSRNOT00000085782_LOC102547039	noncoding	0.985059	positive
Erp29	coding	ENSRNOT00000085782_LOC102547039	noncoding	0.982175	positive
Gas1	coding	ENSRNOT00000085782_LOC102547039	noncoding	0.984979	positive
Hsd11b1	coding	ENSRNOT00000085782_LOC102547039	noncoding	0.985871	positive
Il1rn	coding	ENSRNOT00000085782_LOC102547039	noncoding	0.991794	positive
Iqsec1	coding	ENSRNOT00000085782_LOC102547039	noncoding	-0.992969	negative
Itgbl1	coding	ENSRNOT00000085782_LOC102547039	noncoding	-0.9838	negative
Kcnma1	coding	ENSRNOT00000085782_LOC102547039	noncoding	0.997947	positive
Khdrbs1	coding	ENSRNOT00000085782_LOC102547039	noncoding	0.982756	positive
Khdrbs3	coding	ENSRNOT00000085782_LOC102547039	noncoding	-0.984858	negative
LOC103695118	coding	ENSRNOT00000085782_LOC102547039	noncoding	0.986267	positive
Lrrc71	coding	ENSRNOT00000085782_LOC102547039	noncoding	-0.982846	negative
Ltbr	coding	ENSRNOT00000085782_LOC102547039	noncoding	0.983616	positive
Lypla2	coding	ENSRNOT00000085782_LOC102547039	noncoding	0.986099	positive
Mab21l1	coding	ENSRNOT00000085782_LOC102547039	noncoding	0.994293	positive
Mindy2	coding	ENSRNOT00000085782_LOC102547039	noncoding	-0.982417	negative
Mypn	coding	ENSRNOT00000085782_LOC102547039	noncoding	0.99084	positive
Npr1	coding	ENSRNOT00000085782_LOC102547039	noncoding	0.987271	positive
Pam	coding	ENSRNOT00000085782_LOC102547039	noncoding	-0.994661	negative
Pdcd4	coding	ENSRNOT00000085782_LOC102547039	noncoding	0.987258	positive
Pon2	coding	ENSRNOT00000085782_LOC102547039	noncoding	-0.986167	negative
Prl6a1	coding	ENSRNOT00000085782_LOC102547039	noncoding	0.985119	positive
Rasd1	coding	ENSRNOT00000085782_LOC102547039	noncoding	0.982188	positive
Rbfox1	coding	ENSRNOT00000085782_LOC102547039	noncoding	0.992534	positive
Rell1	coding	ENSRNOT00000085782_LOC102547039	noncoding	-0.985437	negative
Rnf19b	coding	ENSRNOT00000085782_LOC102547039	noncoding	0.991656	positive
Sbno2	coding	ENSRNOT00000085782_LOC102547039	noncoding	0.989791	positive
Slc16a14	coding	ENSRNOT00000085782_LOC102547039	noncoding	0.983424	positive
Slc39a14	coding	ENSRNOT00000085782_LOC102547039	noncoding	0.987135	positive
Slc8b1	coding	ENSRNOT00000085782_LOC102547039	noncoding	-0.988107	negative
Snu13	coding	ENSRNOT00000085782_LOC102547039	noncoding	0.988643	positive
Stx7	coding	ENSRNOT00000085782_LOC102547039	noncoding	-0.992174	negative
Tdrd1	coding	ENSRNOT00000085782_LOC102547039	noncoding	0.987788	positive
Tfdp1	coding	ENSRNOT00000085782_LOC102547039	noncoding	0.987156	positive
Tpbg	coding	ENSRNOT00000085782_LOC102547039	noncoding	0.99705	positive
Tuba8	coding	ENSRNOT00000085782_LOC102547039	noncoding	0.984677	positive
Ubtd1	coding	ENSRNOT00000085782_LOC102547039	noncoding	0.985469	positive
Xylt1	coding	ENSRNOT00000085782_LOC102547039	noncoding	0.991844	positive
Aen	coding	ENSRNOT00000086135_AABR07066529.3	noncoding	0.984754	positive
Fchsd1	coding	ENSRNOT00000086135_AABR07066529.3	noncoding	0.985659	positive
Fosb	coding	ENSRNOT00000086135_AABR07066529.3	noncoding	0.982817	positive
Nxn	coding	ENSRNOT00000086135_AABR07066529.3	noncoding	0.985307	positive
Plscr4	coding	ENSRNOT00000086135_AABR07066529.3	noncoding	0.986412	positive
Rab13	coding	ENSRNOT00000086135_AABR07066529.3	noncoding	0.991271	positive
Rhob	coding	ENSRNOT00000086135_AABR07066529.3	noncoding	0.989467	positive
S1pr2	coding	ENSRNOT00000086135_AABR07066529.3	noncoding	0.983738	positive
Tmem167a	coding	ENSRNOT00000086135_AABR07066529.3	noncoding	0.991283	positive
Uox	coding	ENSRNOT00000086135_AABR07066529.3	noncoding	0.983007	positive
Upp1	coding	ENSRNOT00000086135_AABR07066529.3	noncoding	0.992214	positive
Adam32	coding	ENSRNOT00000086178_AC108574.1	noncoding	0.986516	positive
Ddx39a	coding	ENSRNOT00000086178_AC108574.1	noncoding	-0.983929	negative
Lnx2	coding	ENSRNOT00000086178_AC108574.1	noncoding	-0.990947	negative
Phldb2	coding	ENSRNOT00000086178_AC108574.1	noncoding	0.993939	positive
Prdm11	coding	ENSRNOT00000086178_AC108574.1	noncoding	0.989511	positive
Stom	coding	ENSRNOT00000086178_AC108574.1	noncoding	0.991143	positive
Catsperg	coding	ENSRNOT00000086188_LOC102554813	noncoding	0.989706	positive
Cdkn2b	coding	ENSRNOT00000086188_LOC102554813	noncoding	0.994436	positive
Hoxc4	coding	ENSRNOT00000086188_LOC102554813	noncoding	0.985402	positive
MGC105567	coding	ENSRNOT00000086188_LOC102554813	noncoding	0.988507	positive
Npr3	coding	ENSRNOT00000086188_LOC102554813	noncoding	0.995618	positive
Pgrmc2	coding	ENSRNOT00000086188_LOC102554813	noncoding	0.982882	positive
Plagl1	coding	ENSRNOT00000086188_LOC102554813	noncoding	0.983271	positive
Ppp1r1a	coding	ENSRNOT00000086188_LOC102554813	noncoding	0.98754	positive
Tcea3	coding	ENSRNOT00000086188_LOC102554813	noncoding	0.988183	positive
Vsig8	coding	ENSRNOT00000086188_LOC102554813	noncoding	0.999639	positive
Adra1b	coding	ENSRNOT00000086490_AABR07021762.1	noncoding	0.998449	positive
Adra2b	coding	ENSRNOT00000086490_AABR07021762.1	noncoding	0.992007	positive
Ankrd33b	coding	ENSRNOT00000086490_AABR07021762.1	noncoding	0.982858	positive
Aox4	coding	ENSRNOT00000086490_AABR07021762.1	noncoding	0.985108	positive
Clec12b	coding	ENSRNOT00000086490_AABR07021762.1	noncoding	0.993469	positive
Dnah9	coding	ENSRNOT00000086490_AABR07021762.1	noncoding	0.996483	positive
Flrt1	coding	ENSRNOT00000086490_AABR07021762.1	noncoding	0.994708	positive
Fmo2	coding	ENSRNOT00000086490_AABR07021762.1	noncoding	0.989846	positive
Hmgcs2	coding	ENSRNOT00000086490_AABR07021762.1	noncoding	0.996513	positive
Kcnt1	coding	ENSRNOT00000086490_AABR07021762.1	noncoding	0.987923	positive
LOC103692167	coding	ENSRNOT00000086490_AABR07021762.1	noncoding	1	positive
LOC691485	coding	ENSRNOT00000086490_AABR07021762.1	noncoding	0.986746	positive
Map3k7cl	coding	ENSRNOT00000086490_AABR07021762.1	noncoding	0.990219	positive
Mboat7	coding	ENSRNOT00000086490_AABR07021762.1	noncoding	1	positive
P2rx2	coding	ENSRNOT00000086490_AABR07021762.1	noncoding	0.984838	positive
Pgm5	coding	ENSRNOT00000086490_AABR07021762.1	noncoding	0.984421	positive
RGD1563378	coding	ENSRNOT00000086490_AABR07021762.1	noncoding	0.991633	positive
Rsad2	coding	ENSRNOT00000086490_AABR07021762.1	noncoding	0.989369	positive
Slco2a1	coding	ENSRNOT00000086490_AABR07021762.1	noncoding	0.988508	positive
Unc13c	coding	ENSRNOT00000086490_AABR07021762.1	noncoding	0.984024	positive
AABR07059663.1	coding	ENSRNOT00000086546_AABR07004085.1	noncoding	0.987123	positive
Aifm2	coding	ENSRNOT00000086546_AABR07004085.1	noncoding	0.982546	positive
Car13	coding	ENSRNOT00000086546_AABR07004085.1	noncoding	0.98953	positive
Dock9	coding	ENSRNOT00000086546_AABR07004085.1	noncoding	0.985768	positive
Eva1c	coding	ENSRNOT00000086546_AABR07004085.1	noncoding	0.990228	positive
Fam83h	coding	ENSRNOT00000086546_AABR07004085.1	noncoding	0.984814	positive
Gli2	coding	ENSRNOT00000086546_AABR07004085.1	noncoding	0.983803	positive
Glis2	coding	ENSRNOT00000086546_AABR07004085.1	noncoding	0.989473	positive
Igfbp6	coding	ENSRNOT00000086546_AABR07004085.1	noncoding	0.984118	positive
Mlh3	coding	ENSRNOT00000086546_AABR07004085.1	noncoding	0.995516	positive
Nab1	coding	ENSRNOT00000086546_AABR07004085.1	noncoding	0.992048	positive
Nr2f2	coding	ENSRNOT00000086546_AABR07004085.1	noncoding	0.986604	positive
Optn	coding	ENSRNOT00000086546_AABR07004085.1	noncoding	0.983815	positive
Pa2g4	coding	ENSRNOT00000086546_AABR07004085.1	noncoding	-0.99344	negative
Pja2	coding	ENSRNOT00000086546_AABR07004085.1	noncoding	0.985302	positive
Ppp1r3b	coding	ENSRNOT00000086546_AABR07004085.1	noncoding	0.985317	positive
Ptpn13	coding	ENSRNOT00000086546_AABR07004085.1	noncoding	0.994598	positive
Rab11fip3	coding	ENSRNOT00000086546_AABR07004085.1	noncoding	0.995082	positive
Rab6b	coding	ENSRNOT00000086546_AABR07004085.1	noncoding	0.982662	positive
Reep4	coding	ENSRNOT00000086546_AABR07004085.1	noncoding	-0.987663	negative
Smg9	coding	ENSRNOT00000086546_AABR07004085.1	noncoding	-0.983022	negative
Sptlc2	coding	ENSRNOT00000086546_AABR07004085.1	noncoding	0.988049	positive
Stat5b	coding	ENSRNOT00000086546_AABR07004085.1	noncoding	0.983093	positive
Tfcp2l1	coding	ENSRNOT00000086546_AABR07004085.1	noncoding	0.982751	positive
Vash2	coding	ENSRNOT00000086546_AABR07004085.1	noncoding	-0.986502	negative
Adra1b	coding	ENSRNOT00000086617_AABR07071739.1	noncoding	0.998421	positive
Adra2b	coding	ENSRNOT00000086617_AABR07071739.1	noncoding	0.99396	positive
Ankrd33b	coding	ENSRNOT00000086617_AABR07071739.1	noncoding	0.983499	positive
Aox4	coding	ENSRNOT00000086617_AABR07071739.1	noncoding	0.990862	positive
Ap3b2	coding	ENSRNOT00000086617_AABR07071739.1	noncoding	0.983811	positive
Cfap100	coding	ENSRNOT00000086617_AABR07071739.1	noncoding	0.986514	positive
Clec12b	coding	ENSRNOT00000086617_AABR07071739.1	noncoding	0.996739	positive
Dnah9	coding	ENSRNOT00000086617_AABR07071739.1	noncoding	0.99819	positive
Flrt1	coding	ENSRNOT00000086617_AABR07071739.1	noncoding	0.996094	positive
Fmo2	coding	ENSRNOT00000086617_AABR07071739.1	noncoding	0.992718	positive
Hmgcs2	coding	ENSRNOT00000086617_AABR07071739.1	noncoding	0.998658	positive
Igf2	coding	ENSRNOT00000086617_AABR07071739.1	noncoding	0.984797	positive
Il17rd	coding	ENSRNOT00000086617_AABR07071739.1	noncoding	0.98456	positive
Kcnt1	coding	ENSRNOT00000086617_AABR07071739.1	noncoding	0.989317	positive
LOC103692167	coding	ENSRNOT00000086617_AABR07071739.1	noncoding	0.99878	positive
LOC691485	coding	ENSRNOT00000086617_AABR07071739.1	noncoding	0.986788	positive
Map3k7cl	coding	ENSRNOT00000086617_AABR07071739.1	noncoding	0.991072	positive
Mboat7	coding	ENSRNOT00000086617_AABR07071739.1	noncoding	0.99878	positive
P2rx2	coding	ENSRNOT00000086617_AABR07071739.1	noncoding	0.985474	positive
RGD1563378	coding	ENSRNOT00000086617_AABR07071739.1	noncoding	0.991033	positive
Rsad2	coding	ENSRNOT00000086617_AABR07071739.1	noncoding	0.993852	positive
Slco2a1	coding	ENSRNOT00000086617_AABR07071739.1	noncoding	0.990318	positive
Unc13c	coding	ENSRNOT00000086617_AABR07071739.1	noncoding	0.98763	positive
AABR07027811.2	coding	ENSRNOT00000086877_AABR07031247.1	noncoding	0.984159	positive
AABR07028352.1	coding	ENSRNOT00000086877_AABR07031247.1	noncoding	0.987571	positive
AABR07048463.1	coding	ENSRNOT00000086877_AABR07031247.1	noncoding	0.99275	positive
AC130391.3	coding	ENSRNOT00000086877_AABR07031247.1	noncoding	0.994146	positive
Bco2	coding	ENSRNOT00000086877_AABR07031247.1	noncoding	0.985895	positive
Ccl20	coding	ENSRNOT00000086877_AABR07031247.1	noncoding	0.983587	positive
Cdca3	coding	ENSRNOT00000086877_AABR07031247.1	noncoding	0.984734	positive
Cdca7	coding	ENSRNOT00000086877_AABR07031247.1	noncoding	0.987627	positive
Ckap2	coding	ENSRNOT00000086877_AABR07031247.1	noncoding	0.997543	positive
Cxcl13	coding	ENSRNOT00000086877_AABR07031247.1	noncoding	0.993062	positive
Cxcl6	coding	ENSRNOT00000086877_AABR07031247.1	noncoding	0.983677	positive
Cyp4f39	coding	ENSRNOT00000086877_AABR07031247.1	noncoding	0.987235	positive
Dapk1	coding	ENSRNOT00000086877_AABR07031247.1	noncoding	0.984273	positive
Dctpp1	coding	ENSRNOT00000086877_AABR07031247.1	noncoding	0.986579	positive
Dlx4	coding	ENSRNOT00000086877_AABR07031247.1	noncoding	0.992967	positive
Dtx4	coding	ENSRNOT00000086877_AABR07031247.1	noncoding	0.992023	positive
Ecel1	coding	ENSRNOT00000086877_AABR07031247.1	noncoding	0.98665	positive
Enpp3	coding	ENSRNOT00000086877_AABR07031247.1	noncoding	0.987538	positive
Epha3	coding	ENSRNOT00000086877_AABR07031247.1	noncoding	0.998439	positive
Exosc2	coding	ENSRNOT00000086877_AABR07031247.1	noncoding	0.987883	positive
Gcsh	coding	ENSRNOT00000086877_AABR07031247.1	noncoding	0.989248	positive
Gpr39	coding	ENSRNOT00000086877_AABR07031247.1	noncoding	0.986705	positive
Hist1h1e	coding	ENSRNOT00000086877_AABR07031247.1	noncoding	0.982496	positive
Hist2h2ac	coding	ENSRNOT00000086877_AABR07031247.1	noncoding	0.983221	positive
Impa2	coding	ENSRNOT00000086877_AABR07031247.1	noncoding	0.992725	positive
Klhl32	coding	ENSRNOT00000086877_AABR07031247.1	noncoding	0.992048	positive
Knstrn	coding	ENSRNOT00000086877_AABR07031247.1	noncoding	0.99832	positive
Lgmn	coding	ENSRNOT00000086877_AABR07031247.1	noncoding	0.990543	positive
Lin7a	coding	ENSRNOT00000086877_AABR07031247.1	noncoding	0.990157	positive
LOC100359539	coding	ENSRNOT00000086877_AABR07031247.1	noncoding	0.98359	positive
Mei1	coding	ENSRNOT00000086877_AABR07031247.1	noncoding	0.983597	positive
Npw	coding	ENSRNOT00000086877_AABR07031247.1	noncoding	0.994584	positive
Pdcd11	coding	ENSRNOT00000086877_AABR07031247.1	noncoding	0.987384	positive
Pde4b	coding	ENSRNOT00000086877_AABR07031247.1	noncoding	0.985657	positive
Pmf1	coding	ENSRNOT00000086877_AABR07031247.1	noncoding	0.994802	positive
Ppil1	coding	ENSRNOT00000086877_AABR07031247.1	noncoding	0.987079	positive
Prrt3	coding	ENSRNOT00000086877_AABR07031247.1	noncoding	0.987724	positive
Ptgir	coding	ENSRNOT00000086877_AABR07031247.1	noncoding	0.985101	positive
Pttg1	coding	ENSRNOT00000086877_AABR07031247.1	noncoding	0.98362	positive
Recql4	coding	ENSRNOT00000086877_AABR07031247.1	noncoding	0.98442	positive
RGD1304963	coding	ENSRNOT00000086877_AABR07031247.1	noncoding	0.987423	positive
Rnf125	coding	ENSRNOT00000086877_AABR07031247.1	noncoding	0.984533	positive
Rprm	coding	ENSRNOT00000086877_AABR07031247.1	noncoding	0.987418	positive
Ruvbl2	coding	ENSRNOT00000086877_AABR07031247.1	noncoding	0.989128	positive
Rxra	coding	ENSRNOT00000086877_AABR07031247.1	noncoding	0.983789	positive
Scmh1	coding	ENSRNOT00000086877_AABR07031247.1	noncoding	-0.983615	negative
Sf3b3	coding	ENSRNOT00000086877_AABR07031247.1	noncoding	0.991584	positive
Slc25a5	coding	ENSRNOT00000086877_AABR07031247.1	noncoding	0.982358	positive
Slc6a8	coding	ENSRNOT00000086877_AABR07031247.1	noncoding	-0.983335	negative
Togaram2	coding	ENSRNOT00000086877_AABR07031247.1	noncoding	0.997882	positive
Vegfd	coding	ENSRNOT00000086877_AABR07031247.1	noncoding	0.989136	positive
Zfhx4	coding	ENSRNOT00000086877_AABR07031247.1	noncoding	0.986246	positive
Adss	coding	ENSRNOT00000086980_AABR07049085.1	noncoding	0.986166	positive
Bst2	coding	ENSRNOT00000086980_AABR07049085.1	noncoding	-0.99067	negative
Cxxc4	coding	ENSRNOT00000086980_AABR07049085.1	noncoding	-0.988626	negative
Micall2	coding	ENSRNOT00000086980_AABR07049085.1	noncoding	0.989292	positive
Pitx1	coding	ENSRNOT00000086980_AABR07049085.1	noncoding	0.987584	positive
Prdm10	coding	ENSRNOT00000086980_AABR07049085.1	noncoding	-0.982852	negative
Pwp2	coding	ENSRNOT00000086980_AABR07049085.1	noncoding	0.98579	positive
Sec61b	coding	ENSRNOT00000086980_AABR07049085.1	noncoding	0.988458	positive
Smagp	coding	ENSRNOT00000086980_AABR07049085.1	noncoding	0.985999	positive
Zfp267	coding	ENSRNOT00000086980_AABR07049085.1	noncoding	-0.994874	negative
Abhd17a	coding	ENSRNOT00000087490_AABR07032520.4	noncoding	-0.990606	negative
Adrb2	coding	ENSRNOT00000087490_AABR07032520.4	noncoding	0.989141	positive
Arntl2	coding	ENSRNOT00000087490_AABR07032520.4	noncoding	-0.991222	negative
Col4a3	coding	ENSRNOT00000087490_AABR07032520.4	noncoding	0.983099	positive
Gabre	coding	ENSRNOT00000087490_AABR07032520.4	noncoding	-0.989628	negative
H2afj	coding	ENSRNOT00000087490_AABR07032520.4	noncoding	-0.983581	negative
Hebp2	coding	ENSRNOT00000087490_AABR07032520.4	noncoding	-0.993462	negative
Hivep3	coding	ENSRNOT00000087490_AABR07032520.4	noncoding	0.986749	positive
Il18r1	coding	ENSRNOT00000087490_AABR07032520.4	noncoding	-0.982592	negative
Mab21l2	coding	ENSRNOT00000087490_AABR07032520.4	noncoding	-0.988264	negative
Mrpl2	coding	ENSRNOT00000087490_AABR07032520.4	noncoding	-0.9899	negative
Pgam5	coding	ENSRNOT00000087490_AABR07032520.4	noncoding	-0.989923	negative
Rarres2	coding	ENSRNOT00000087490_AABR07032520.4	noncoding	0.982346	positive
Serpinf1	coding	ENSRNOT00000087490_AABR07032520.4	noncoding	-0.997094	negative
Tdh	coding	ENSRNOT00000087490_AABR07032520.4	noncoding	0.987685	positive
Ubac2	coding	ENSRNOT00000087490_AABR07032520.4	noncoding	-0.984896	negative
Zfp428	coding	ENSRNOT00000087490_AABR07032520.4	noncoding	-0.989972	negative
Hdac9	coding	ENSRNOT00000087589_LOC100910750	noncoding	0.993833	positive
Scn9a	coding	ENSRNOT00000087589_LOC100910750	noncoding	0.983228	positive
Slc6a14	coding	ENSRNOT00000087589_LOC100910750	noncoding	0.99128	positive
Tmem204	coding	ENSRNOT00000087589_LOC100910750	noncoding	0.982104	positive
Fcrla	coding	ENSRNOT00000087638_Mdc1	noncoding	0.998737	positive
Gjb2	coding	ENSRNOT00000087638_Mdc1	noncoding	0.985855	positive
LOC100910207	coding	ENSRNOT00000087638_Mdc1	noncoding	0.998737	positive
LOC103690164	coding	ENSRNOT00000087638_Mdc1	noncoding	0.998737	positive
Tesc	coding	ENSRNOT00000087638_Mdc1	noncoding	0.995849	positive
Tmem200c	coding	ENSRNOT00000087638_Mdc1	noncoding	0.984359	positive
AABR07020815.1	coding	ENSRNOT00000087729_AABR07015846.1	noncoding	0.987893	positive
AABR07048474.1	coding	ENSRNOT00000087729_AABR07015846.1	noncoding	0.984263	positive
Abca13	coding	ENSRNOT00000087729_AABR07015846.1	noncoding	0.995072	positive
Bco1	coding	ENSRNOT00000087729_AABR07015846.1	noncoding	0.986282	positive
Bub1	coding	ENSRNOT00000087729_AABR07015846.1	noncoding	0.983812	positive
C4b	coding	ENSRNOT00000087729_AABR07015846.1	noncoding	0.987114	positive
Cenph	coding	ENSRNOT00000087729_AABR07015846.1	noncoding	0.988558	positive
Cxcl9	coding	ENSRNOT00000087729_AABR07015846.1	noncoding	0.993271	positive
Depdc1	coding	ENSRNOT00000087729_AABR07015846.1	noncoding	0.984509	positive
Dlx3	coding	ENSRNOT00000087729_AABR07015846.1	noncoding	0.989289	positive
Esco2	coding	ENSRNOT00000087729_AABR07015846.1	noncoding	0.987971	positive
Hist1h2ao	coding	ENSRNOT00000087729_AABR07015846.1	noncoding	0.986439	positive
Hist1h2bk	coding	ENSRNOT00000087729_AABR07015846.1	noncoding	0.984921	positive
Kif20b	coding	ENSRNOT00000087729_AABR07015846.1	noncoding	0.986791	positive
Kntc1	coding	ENSRNOT00000087729_AABR07015846.1	noncoding	0.984142	positive
LOC100365043	coding	ENSRNOT00000087729_AABR07015846.1	noncoding	0.982668	positive
LOC100912537	coding	ENSRNOT00000087729_AABR07015846.1	noncoding	1	positive
LOC684762	coding	ENSRNOT00000087729_AABR07015846.1	noncoding	0.983055	positive
Lpo	coding	ENSRNOT00000087729_AABR07015846.1	noncoding	0.986065	positive
Melk	coding	ENSRNOT00000087729_AABR07015846.1	noncoding	0.982155	positive
Mrap	coding	ENSRNOT00000087729_AABR07015846.1	noncoding	0.986488	positive
Mst1	coding	ENSRNOT00000087729_AABR07015846.1	noncoding	0.982397	positive
Ncapg	coding	ENSRNOT00000087729_AABR07015846.1	noncoding	0.983671	positive
Pgf	coding	ENSRNOT00000087729_AABR07015846.1	noncoding	0.98487	positive
Prr11	coding	ENSRNOT00000087729_AABR07015846.1	noncoding	0.99052	positive
Shcbp1	coding	ENSRNOT00000087729_AABR07015846.1	noncoding	0.985239	positive
Ticrr	coding	ENSRNOT00000087729_AABR07015846.1	noncoding	0.993271	positive
Trim10	coding	ENSRNOT00000087729_AABR07015846.1	noncoding	0.984628	positive
Wisp2	coding	ENSRNOT00000087729_AABR07015846.1	noncoding	0.983072	positive
Ace2	coding	ENSRNOT00000087909_AABR07044362.4	noncoding	0.98219	positive
St6gal1	coding	ENSRNOT00000087909_AABR07044362.4	noncoding	0.988521	positive
AABR07043115.1	coding	ENSRNOT00000088402_AABR07051515.2	noncoding	-0.99045	negative
Armcx1	coding	ENSRNOT00000088402_AABR07051515.2	noncoding	-0.983227	negative
Brwd1	coding	ENSRNOT00000088402_AABR07051515.2	noncoding	-0.98851	negative
Ccdc15	coding	ENSRNOT00000088402_AABR07051515.2	noncoding	-0.989552	negative
Cfb	coding	ENSRNOT00000088402_AABR07051515.2	noncoding	-0.987301	negative
Eif3b	coding	ENSRNOT00000088402_AABR07051515.2	noncoding	0.982148	positive
LOC100911949	coding	ENSRNOT00000088402_AABR07051515.2	noncoding	-0.990762	negative
Lrp10	coding	ENSRNOT00000088402_AABR07051515.2	noncoding	0.995778	positive
Pappa1	coding	ENSRNOT00000088402_AABR07051515.2	noncoding	0.988325	positive
Pih1d1	coding	ENSRNOT00000088402_AABR07051515.2	noncoding	0.984155	positive
Pin1	coding	ENSRNOT00000088402_AABR07051515.2	noncoding	0.982285	positive
Terf1	coding	ENSRNOT00000088402_AABR07051515.2	noncoding	-0.995133	negative
Trim69	coding	ENSRNOT00000088402_AABR07051515.2	noncoding	-0.988311	negative
AABR07021704.1	coding	ENSRNOT00000088572_AABR07065531.5	noncoding	0.998135	positive
Als2cl	coding	ENSRNOT00000088572_AABR07065531.5	noncoding	0.983314	positive
Begain	coding	ENSRNOT00000088572_AABR07065531.5	noncoding	0.9967	positive
Cdkn2b	coding	ENSRNOT00000088572_AABR07065531.5	noncoding	0.985816	positive
Dab2	coding	ENSRNOT00000088572_AABR07065531.5	noncoding	0.987772	positive
Ehhadh	coding	ENSRNOT00000088572_AABR07065531.5	noncoding	0.98763	positive
Fmo6	coding	ENSRNOT00000088572_AABR07065531.5	noncoding	0.987027	positive
Hoxc4	coding	ENSRNOT00000088572_AABR07065531.5	noncoding	0.991187	positive
Igf2	coding	ENSRNOT00000088572_AABR07065531.5	noncoding	0.985311	positive
Kcnip2	coding	ENSRNOT00000088572_AABR07065531.5	noncoding	0.99124	positive
Kcnt1	coding	ENSRNOT00000088572_AABR07065531.5	noncoding	0.982255	positive
LOC102553785	coding	ENSRNOT00000088572_AABR07065531.5	noncoding	0.991266	positive
LOC691485	coding	ENSRNOT00000088572_AABR07065531.5	noncoding	0.99009	positive
Map7d3	coding	ENSRNOT00000088572_AABR07065531.5	noncoding	0.990012	positive
Myh7b	coding	ENSRNOT00000088572_AABR07065531.5	noncoding	0.992404	positive
Npr3	coding	ENSRNOT00000088572_AABR07065531.5	noncoding	0.990222	positive
P2rx2	coding	ENSRNOT00000088572_AABR07065531.5	noncoding	0.991484	positive
Papss2	coding	ENSRNOT00000088572_AABR07065531.5	noncoding	0.995496	positive
Pgrmc2	coding	ENSRNOT00000088572_AABR07065531.5	noncoding	0.98253	positive
Phactr3	coding	ENSRNOT00000088572_AABR07065531.5	noncoding	0.989474	positive
Ppp1r1a	coding	ENSRNOT00000088572_AABR07065531.5	noncoding	0.993348	positive
Synpo2	coding	ENSRNOT00000088572_AABR07065531.5	noncoding	0.988258	positive
Trpm5	coding	ENSRNOT00000088572_AABR07065531.5	noncoding	0.983644	positive
Txn1	coding	ENSRNOT00000088572_AABR07065531.5	noncoding	0.982313	positive
Zdhhc15	coding	ENSRNOT00000088572_AABR07065531.5	noncoding	0.992411	positive
Ano6	coding	ENSRNOT00000088970_LOC102553088	noncoding	0.992782	positive
Cdca7	coding	ENSRNOT00000088970_LOC102553088	noncoding	0.985017	positive
Cnn1	coding	ENSRNOT00000088970_LOC102553088	noncoding	0.982662	positive
Dctpp1	coding	ENSRNOT00000088970_LOC102553088	noncoding	0.987581	positive
Ecel1	coding	ENSRNOT00000088970_LOC102553088	noncoding	0.984771	positive
Gcsh	coding	ENSRNOT00000088970_LOC102553088	noncoding	0.989937	positive
Kcnf1	coding	ENSRNOT00000088970_LOC102553088	noncoding	0.995022	positive
Klhl32	coding	ENSRNOT00000088970_LOC102553088	noncoding	0.986267	positive
Mmd	coding	ENSRNOT00000088970_LOC102553088	noncoding	0.996837	positive
Mrto4	coding	ENSRNOT00000088970_LOC102553088	noncoding	0.984878	positive
Rbp2	coding	ENSRNOT00000088970_LOC102553088	noncoding	0.985371	positive
Sf3b3	coding	ENSRNOT00000088970_LOC102553088	noncoding	0.983493	positive
Sybu	coding	ENSRNOT00000088970_LOC102553088	noncoding	0.986043	positive
Zfpm2	coding	ENSRNOT00000088970_LOC102553088	noncoding	0.985276	positive
AABR07021704.1	coding	ENSRNOT00000089021_LOC102550012	noncoding	0.985401	positive
Adra2b	coding	ENSRNOT00000089021_LOC102550012	noncoding	0.982785	positive
Ak7	coding	ENSRNOT00000089021_LOC102550012	noncoding	0.992703	positive
Als2cl	coding	ENSRNOT00000089021_LOC102550012	noncoding	0.984663	positive
Begain	coding	ENSRNOT00000089021_LOC102550012	noncoding	0.982663	positive
Ehhadh	coding	ENSRNOT00000089021_LOC102550012	noncoding	0.985895	positive
Hoxc4	coding	ENSRNOT00000089021_LOC102550012	noncoding	0.993253	positive
Igf2	coding	ENSRNOT00000089021_LOC102550012	noncoding	0.985421	positive
Kcnip2	coding	ENSRNOT00000089021_LOC102550012	noncoding	0.982598	positive
Kcnt1	coding	ENSRNOT00000089021_LOC102550012	noncoding	0.988922	positive
LOC102553785	coding	ENSRNOT00000089021_LOC102550012	noncoding	0.995678	positive
LOC691485	coding	ENSRNOT00000089021_LOC102550012	noncoding	0.993557	positive
Map3k7cl	coding	ENSRNOT00000089021_LOC102550012	noncoding	0.990001	positive
Map7d3	coding	ENSRNOT00000089021_LOC102550012	noncoding	0.987521	positive
Myh7b	coding	ENSRNOT00000089021_LOC102550012	noncoding	0.987958	positive
Npr3	coding	ENSRNOT00000089021_LOC102550012	noncoding	0.986914	positive
P2rx2	coding	ENSRNOT00000089021_LOC102550012	noncoding	0.992784	positive
Papss2	coding	ENSRNOT00000089021_LOC102550012	noncoding	0.995872	positive
Phactr3	coding	ENSRNOT00000089021_LOC102550012	noncoding	0.99602	positive
Ppp1r1a	coding	ENSRNOT00000089021_LOC102550012	noncoding	0.988489	positive
Ptpru	coding	ENSRNOT00000089021_LOC102550012	noncoding	0.993479	positive
RGD1305184	coding	ENSRNOT00000089021_LOC102550012	noncoding	0.983793	positive
Slco2a1	coding	ENSRNOT00000089021_LOC102550012	noncoding	0.98499	positive
Synpo2	coding	ENSRNOT00000089021_LOC102550012	noncoding	0.983796	positive
Tcea3	coding	ENSRNOT00000089021_LOC102550012	noncoding	0.991799	positive
Tgfb2	coding	ENSRNOT00000089021_LOC102550012	noncoding	0.986269	positive
Tmem178b	coding	ENSRNOT00000089021_LOC102550012	noncoding	0.988987	positive
Tmem252	coding	ENSRNOT00000089021_LOC102550012	noncoding	0.9829	positive
Trpm5	coding	ENSRNOT00000089021_LOC102550012	noncoding	0.991323	positive
Zdhhc15	coding	ENSRNOT00000089021_LOC102550012	noncoding	0.992625	positive
AABR07021804.1	coding	ENSRNOT00000089245_AABR07049695.2	noncoding	-0.990946	negative
AABR07026536.1	coding	ENSRNOT00000089245_AABR07049695.2	noncoding	0.985929	positive
AABR07030603.2	coding	ENSRNOT00000089245_AABR07049695.2	noncoding	0.990363	positive
AABR07053650.1	coding	ENSRNOT00000089245_AABR07049695.2	noncoding	-0.992502	negative
Apex1	coding	ENSRNOT00000089245_AABR07049695.2	noncoding	-0.988345	negative
Arap1	coding	ENSRNOT00000089245_AABR07049695.2	noncoding	0.982629	positive
Cchcr1	coding	ENSRNOT00000089245_AABR07049695.2	noncoding	-0.993745	negative
Cdon	coding	ENSRNOT00000089245_AABR07049695.2	noncoding	-0.992114	negative
Ckap4	coding	ENSRNOT00000089245_AABR07049695.2	noncoding	-0.985329	negative
Cks1b	coding	ENSRNOT00000089245_AABR07049695.2	noncoding	-0.984388	negative
Crybg3	coding	ENSRNOT00000089245_AABR07049695.2	noncoding	0.986045	positive
Eif5a	coding	ENSRNOT00000089245_AABR07049695.2	noncoding	-0.987162	negative
Eps15	coding	ENSRNOT00000089245_AABR07049695.2	noncoding	0.995774	positive
Fbl	coding	ENSRNOT00000089245_AABR07049695.2	noncoding	-0.984167	negative
Fndc3b	coding	ENSRNOT00000089245_AABR07049695.2	noncoding	-0.984402	negative
Hnrnpm	coding	ENSRNOT00000089245_AABR07049695.2	noncoding	-0.993673	negative
Iqsec1	coding	ENSRNOT00000089245_AABR07049695.2	noncoding	0.994448	positive
Kcnma1	coding	ENSRNOT00000089245_AABR07049695.2	noncoding	-0.987315	negative
Lrrc71	coding	ENSRNOT00000089245_AABR07049695.2	noncoding	0.988138	positive
Mmrn2	coding	ENSRNOT00000089245_AABR07049695.2	noncoding	-0.984093	negative
Mrpl50	coding	ENSRNOT00000089245_AABR07049695.2	noncoding	-0.986107	negative
Mypn	coding	ENSRNOT00000089245_AABR07049695.2	noncoding	-0.986027	negative
Nudcd2	coding	ENSRNOT00000089245_AABR07049695.2	noncoding	-0.983059	negative
Pam	coding	ENSRNOT00000089245_AABR07049695.2	noncoding	0.983464	positive
Pdgfrb	coding	ENSRNOT00000089245_AABR07049695.2	noncoding	-0.985606	negative
Ptdss2	coding	ENSRNOT00000089245_AABR07049695.2	noncoding	0.990348	positive
Rbfox1	coding	ENSRNOT00000089245_AABR07049695.2	noncoding	-0.990177	negative
RGD1309534	coding	ENSRNOT00000089245_AABR07049695.2	noncoding	0.991049	positive
Sbno2	coding	ENSRNOT00000089245_AABR07049695.2	noncoding	-0.983877	negative
Sgk3	coding	ENSRNOT00000089245_AABR07049695.2	noncoding	0.996737	positive
Slc16a14	coding	ENSRNOT00000089245_AABR07049695.2	noncoding	-0.983789	negative
Slc39a14	coding	ENSRNOT00000089245_AABR07049695.2	noncoding	-0.988272	negative
Slc8b1	coding	ENSRNOT00000089245_AABR07049695.2	noncoding	0.982697	positive
Smim12	coding	ENSRNOT00000089245_AABR07049695.2	noncoding	0.98442	positive
Snu13	coding	ENSRNOT00000089245_AABR07049695.2	noncoding	-0.994882	negative
Stxbp3	coding	ENSRNOT00000089245_AABR07049695.2	noncoding	0.98549	positive
Svil	coding	ENSRNOT00000089245_AABR07049695.2	noncoding	-0.98372	negative
Tipin	coding	ENSRNOT00000089245_AABR07049695.2	noncoding	-0.985773	negative
Tomm6	coding	ENSRNOT00000089245_AABR07049695.2	noncoding	-0.985111	negative
Tpbg	coding	ENSRNOT00000089245_AABR07049695.2	noncoding	-0.987696	negative
Trim47	coding	ENSRNOT00000089245_AABR07049695.2	noncoding	-0.98261	negative
Tuba8	coding	ENSRNOT00000089245_AABR07049695.2	noncoding	-0.986113	negative
Tubg1	coding	ENSRNOT00000089245_AABR07049695.2	noncoding	-0.995318	negative
Zfp593	coding	ENSRNOT00000089245_AABR07049695.2	noncoding	-0.989866	negative
A1bg	coding	ENSRNOT00000089373_AABR07061328.1	noncoding	0.983168	positive
AABR07055776.1	coding	ENSRNOT00000089373_AABR07061328.1	noncoding	0.989144	positive
Acsl4	coding	ENSRNOT00000089373_AABR07061328.1	noncoding	0.984513	positive
Atad3a	coding	ENSRNOT00000089373_AABR07061328.1	noncoding	0.992201	positive
Cebpa	coding	ENSRNOT00000089373_AABR07061328.1	noncoding	0.991519	positive
Cmya5	coding	ENSRNOT00000089373_AABR07061328.1	noncoding	0.988395	positive
Hp	coding	ENSRNOT00000089373_AABR07061328.1	noncoding	0.992562	positive
Kdm4c	coding	ENSRNOT00000089373_AABR07061328.1	noncoding	-0.990222	negative
Mtfr2	coding	ENSRNOT00000089373_AABR07061328.1	noncoding	0.989699	positive
P3h1	coding	ENSRNOT00000089373_AABR07061328.1	noncoding	0.984181	positive
Six1	coding	ENSRNOT00000089373_AABR07061328.1	noncoding	0.984188	positive
Six4	coding	ENSRNOT00000089373_AABR07061328.1	noncoding	0.984582	positive
Slc7a6	coding	ENSRNOT00000089373_AABR07061328.1	noncoding	0.996247	positive
Syde1	coding	ENSRNOT00000089373_AABR07061328.1	noncoding	0.985604	positive
Syne3	coding	ENSRNOT00000089373_AABR07061328.1	noncoding	-0.984843	negative
Tbc1d19	coding	ENSRNOT00000089373_AABR07061328.1	noncoding	-0.983526	negative
Trim68	coding	ENSRNOT00000089373_AABR07061328.1	noncoding	-0.985893	negative
Tubg2	coding	ENSRNOT00000089373_AABR07061328.1	noncoding	0.991209	positive
Ube2g2	coding	ENSRNOT00000089373_AABR07061328.1	noncoding	0.998354	positive
Was	coding	ENSRNOT00000089373_AABR07061328.1	noncoding	-0.994055	negative
AABR07044711.1	coding	ENSRNOT00000089744_Eif4e	noncoding	-0.991425	negative
Dgat1	coding	ENSRNOT00000089744_Eif4e	noncoding	-0.994094	negative
Fmo5	coding	ENSRNOT00000089744_Eif4e	noncoding	-0.989896	negative
Myo9a	coding	ENSRNOT00000089744_Eif4e	noncoding	0.999064	positive
Prpsap1	coding	ENSRNOT00000089744_Eif4e	noncoding	-0.982915	negative
AC114389.1	coding	ENSRNOT00000089905_AABR07064873.1	noncoding	-0.982253	negative
Bax	coding	ENSRNOT00000089905_AABR07064873.1	noncoding	-0.988893	negative
Col8a2	coding	ENSRNOT00000089905_AABR07064873.1	noncoding	0.988653	positive
Dnah11	coding	ENSRNOT00000089905_AABR07064873.1	noncoding	0.987117	positive
Exosc5	coding	ENSRNOT00000089905_AABR07064873.1	noncoding	-0.987293	negative
Fam177a1	coding	ENSRNOT00000089905_AABR07064873.1	noncoding	0.982175	positive
Fbxl4	coding	ENSRNOT00000089905_AABR07064873.1	noncoding	0.988331	positive
Hnrnpa1	coding	ENSRNOT00000089905_AABR07064873.1	noncoding	-0.993621	negative
Igf2r	coding	ENSRNOT00000089905_AABR07064873.1	noncoding	-0.983665	negative
Lamb2	coding	ENSRNOT00000089905_AABR07064873.1	noncoding	0.986244	positive
Mfsd4b	coding	ENSRNOT00000089905_AABR07064873.1	noncoding	-0.985419	negative
Nrxn2	coding	ENSRNOT00000089905_AABR07064873.1	noncoding	0.986676	positive
Rb1	coding	ENSRNOT00000089905_AABR07064873.1	noncoding	0.983036	positive
Rgs10	coding	ENSRNOT00000089905_AABR07064873.1	noncoding	-0.985052	negative
Rpn2	coding	ENSRNOT00000089905_AABR07064873.1	noncoding	-0.983314	negative
Sall1	coding	ENSRNOT00000089905_AABR07064873.1	noncoding	0.990085	positive
Selenoh	coding	ENSRNOT00000089905_AABR07064873.1	noncoding	-0.991811	negative
Smn1	coding	ENSRNOT00000089905_AABR07064873.1	noncoding	-0.992399	negative
Adra1b	coding	ENSRNOT00000090095_AABR07065531.5	noncoding	0.996963	positive
Adra2b	coding	ENSRNOT00000090095_AABR07065531.5	noncoding	0.992207	positive
Ak7	coding	ENSRNOT00000090095_AABR07065531.5	noncoding	0.985256	positive
Als2cl	coding	ENSRNOT00000090095_AABR07065531.5	noncoding	0.983051	positive
Ap3b2	coding	ENSRNOT00000090095_AABR07065531.5	noncoding	0.984892	positive
Cfap100	coding	ENSRNOT00000090095_AABR07065531.5	noncoding	0.982394	positive
Clec12b	coding	ENSRNOT00000090095_AABR07065531.5	noncoding	0.992059	positive
Dnah9	coding	ENSRNOT00000090095_AABR07065531.5	noncoding	0.991555	positive
Flrt1	coding	ENSRNOT00000090095_AABR07065531.5	noncoding	0.997721	positive
Fmo2	coding	ENSRNOT00000090095_AABR07065531.5	noncoding	0.987054	positive
Hmgcs2	coding	ENSRNOT00000090095_AABR07065531.5	noncoding	0.985377	positive
Igf2	coding	ENSRNOT00000090095_AABR07065531.5	noncoding	0.988047	positive
Kcnip2	coding	ENSRNOT00000090095_AABR07065531.5	noncoding	0.984075	positive
Kcnt1	coding	ENSRNOT00000090095_AABR07065531.5	noncoding	0.99288	positive
LOC102553785	coding	ENSRNOT00000090095_AABR07065531.5	noncoding	0.98887	positive
LOC103692167	coding	ENSRNOT00000090095_AABR07065531.5	noncoding	0.993205	positive
LOC691485	coding	ENSRNOT00000090095_AABR07065531.5	noncoding	0.998199	positive
Map3k7cl	coding	ENSRNOT00000090095_AABR07065531.5	noncoding	0.993886	positive
Mboat7	coding	ENSRNOT00000090095_AABR07065531.5	noncoding	0.993205	positive
Myh7b	coding	ENSRNOT00000090095_AABR07065531.5	noncoding	0.991446	positive
P2rx2	coding	ENSRNOT00000090095_AABR07065531.5	noncoding	0.99783	positive
Papss2	coding	ENSRNOT00000090095_AABR07065531.5	noncoding	0.989599	positive
Phactr3	coding	ENSRNOT00000090095_AABR07065531.5	noncoding	0.987103	positive
Rsad2	coding	ENSRNOT00000090095_AABR07065531.5	noncoding	0.988065	positive
Slco2a1	coding	ENSRNOT00000090095_AABR07065531.5	noncoding	0.989075	positive
Tmem178b	coding	ENSRNOT00000090095_AABR07065531.5	noncoding	0.985476	positive
Clca2	coding	ENSRNOT00000090171_AABR07036331.2	noncoding	-0.985373	negative
Fam111a	coding	ENSRNOT00000090171_AABR07036331.2	noncoding	-0.993688	negative
Lca5l	coding	ENSRNOT00000090171_AABR07036331.2	noncoding	-0.983603	negative
Mettl11b	coding	ENSRNOT00000090171_AABR07036331.2	noncoding	-0.985889	negative
Ptprv	coding	ENSRNOT00000090171_AABR07036331.2	noncoding	-0.991453	negative
Slc38a4	coding	ENSRNOT00000090171_AABR07036331.2	noncoding	-0.983458	negative
AABR07027870.1	coding	ENSRNOT00000090380_LOC102549506	noncoding	0.985279	positive
Arhgef10	coding	ENSRNOT00000090380_LOC102549506	noncoding	0.987569	positive
Enho	coding	ENSRNOT00000090380_LOC102549506	noncoding	0.985761	positive
Fhl3	coding	ENSRNOT00000090380_LOC102549506	noncoding	-0.995173	negative
LOC102556347	coding	ENSRNOT00000090380_LOC102549506	noncoding	-0.989486	negative
[truncated: 1,028 more rows]

## Sheet: LncRNA-mRNA network_degree
Gene_Symbol	Degree	Gene_Feature	Biotype
1700066B19Rik	1	down	coding
A1bg	1	up	coding
AABR07001902.1	2	up	coding
AABR07006458.1	1	down	coding
AABR07006860.1	2	down	coding
AABR07013202.1	1	down	coding
AABR07015057.1	2	up	coding
AABR07015881.1	1	down	coding
AABR07016578.1	3	down	coding
AABR07018078.1	2	down	coding
AABR07018857.1	2	down	coding
AABR07020815.1	2	up	coding
AABR07021704.1	6	down	coding
AABR07021804.1	5	up	coding
AABR07026536.1	6	down	coding
AABR07027809.1	1	up	coding
AABR07027811.2	1	up	coding
AABR07027870.1	1	down	coding
AABR07028352.1	2	up	coding
AABR07030494.1	4	down	coding
AABR07030603.2	3	down	coding
AABR07033887.1	5	down	coding
AABR07034445.1	1	up	coding
AABR07043115.1	1	down	coding
AABR07044711.1	2	up	coding
AABR07044900.1	1	down	coding
AABR07048463.1	2	up	coding
AABR07048474.1	2	up	coding
AABR07049085.1	2	up	coding
AABR07052894.1	1	down	coding
AABR07053650.1	4	up	coding
AABR07054286.1	1	down	coding
AABR07055776.1	1	up	coding
AABR07057495.1	3	down	coding
AABR07059663.1	4	down	coding
AABR07060833.1	1	down	coding
AABR07062583.1	3	down	coding
AABR07064000.1	1	down	coding
AABR07066144.1	1	down	coding
AABR07068851.1	2	down	coding
AABR07069466.1	1	down	coding
AABR07071842.1	1	down	coding
Aadat	3	up	coding
Abat	1	down	coding
Abca13	2	up	coding
Abca8a	2	down	coding
Abcc1	1	up	coding
Abhd17a	2	up	coding
Abhd6	1	up	coding
Abracl	2	up	coding
AC099384.2	1	down	coding
AC103221.1	2	up	coding
AC109942.1	1	down	coding
AC111885.1	2	down	coding
AC114389.1	3	up	coding
AC128059.4	1	up	coding
AC130391.3	2	up	coding
Acaa2	1	down	coding
Acadsb	1	down	coding
Acbd4	1	down	coding
Accs	1	up	coding
Ace	1	up	coding
Ace2	2	down	coding
Acer3	1	down	coding
Ache	1	down	coding
Ackr3	1	down	coding
Acot3	1	down	coding
Acot5	1	up	coding
Acox1	3	down	coding
Acsf2	2	down	coding
Acsl4	2	up	coding
Acsl6	2	down	coding
Acvr2b	1	down	coding
Adam12	1	up	coding
Adam19	2	up	coding
Adam32	4	down	coding
Adamts8	2	up	coding
Adamtsl2	3	down	coding
Adamtsl3	5	down	coding
Add3	1	down	coding
Adgrb2	1	down	coding
Adgrb3	2	down	coding
Adipoq	1	up	coding
Adk	1	up	coding
Adm	2	down	coding
Adra1a	1	down	coding
Adra1b	9	down	coding
Adra2b	10	down	coding
Adrb2	2	down	coding
Adss	5	up	coding
Aen	2	up	coding
Agap2	2	down	coding
Agbl3	1	down	coding
Agmo	3	down	coding
Ago3	2	down	coding
Aifm2	3	down	coding
Ak3	3	down	coding
Ak7	7	down	coding
Ak8	7	down	coding
Akr1c13	2	down	coding
Akr1c19	1	down	coding
Akt1s1	1	up	coding
Aldh16a1	4	up	coding
Aldh1l2	1	up	coding
Als2cl	12	down	coding
Angpt4	1	up	coding
Ankef1	1	up	coding
Ankmy1	3	down	coding
Ankrd13b	2	up	coding
Ankrd33b	7	down	coding
Ankrd44	1	down	coding
Ankrd50	1	down	coding
Ankrd55	1	down	coding
Anks1a	2	down	coding
Ano6	2	up	coding
Antxr1	1	up	coding
Anxa3	2	down	coding
Aox4	7	down	coding
Ap3b2	8	down	coding
Apba2	3	down	coding
Apbb1ip	2	up	coding
Apeh	1	up	coding
Apex1	3	up	coding
Apol3	1	down	coding
Appl1	3	down	coding
Aqp7	1	up	coding
Ar	2	up	coding
Arap1	8	down	coding
Areg	2	down	coding
Arhgap12	1	down	coding
Arhgap32	3	down	coding
Arhgap45	3	down	coding
Arhgap5	1	down	coding
Arhgef10	2	down	coding
Arhgef28	1	down	coding
Arl15	2	up	coding
Armc8	1	down	coding
Armc9	1	up	coding
Armcx1	1	down	coding
Arntl2	2	up	coding
Asb6	2	up	coding
Ascc3	1	down	coding
Asf1b	1	up	coding
Asgr1	1	down	coding
Asic4	1	up	coding
Asl	1	up	coding
Asmt	1	up	coding
Asnsd1	2	up	coding
Aspa	3	down	coding
Atad3a	1	up	coding
Atg2a	2	up	coding
Atg5	1	down	coding
Atl1	1	down	coding
Atp11c	1	down	coding
Atp6v1e1	1	up	coding
Atp8b5p	2	down	coding
Atxn7l2	1	up	coding
Aunip	1	up	coding
Aurka	1	up	coding
Aurkb	1	up	coding
B4galnt4	1	up	coding
B4galt1	1	up	coding
B4galt6	1	down	coding
Bach2	2	down	coding
Bag2	1	up	coding
Bard1	1	up	coding
Bax	3	up	coding
Bbof1	4	down	coding
Bbs4	1	down	coding
Bbs5	3	down	coding
Bcam	1	down	coding
Bcap29	2	down	coding
Bcat1	2	up	coding
Bcl11a	1	up	coding
Bco1	2	up	coding
Bco2	1	up	coding
Bdkrb2	1	up	coding
Begain	4	down	coding
Bend5	2	down	coding
Best1	1	down	coding
Bgn	1	up	coding
Bid	2	up	coding
Blmh	1	up	coding
Bmp6	3	down	coding
Bnc2	1	down	coding
Bop1	2	up	coding
Brwd1	2	down	coding
Bsn	1	up	coding
Bst2	1	down	coding
Btbd11	2	down	coding
Btbd9	1	up	coding
Btg1	1	up	coding
Btg2	1	up	coding
Btn2a2	1	up	coding
Bub1	2	up	coding
Bub1b	1	up	coding
C4b	2	up	coding
Cables1	1	up	coding
Cachd1	3	up	coding
Cacna1c	1	up	coding
Cadm1	1	down	coding
Calml4	1	down	coding
Camkk1	5	down	coding
Car12	1	up	coding
Car13	2	down	coding
Card14	1	up	coding
Casc1	1	down	coding
Casp3	2	up	coding
Casp4	1	down	coding
Casq2	2	down	coding
Catsperg	3	down	coding
Catsperz	1	up	coding
Cav2	1	down	coding
Cbfa2t3	2	down	coding
Cbln1	1	up	coding
Cbx7	2	down	coding
Ccdc146	1	up	coding
Ccdc15	2	down	coding
Ccdc160	1	down	coding
Ccdc163	1	up	coding
Ccdc3	3	down	coding
Ccdc39	1	down	coding
Ccdc50	2	up	coding
Cchcr1	7	up	coding
Ccl2	1	up	coding
Ccl20	2	up	coding
Ccl6	2	down	coding
Ccl7	2	up	coding
Ccni	1	up	coding
Ccno	2	down	coding
Cct7	1	up	coding
Cd300a	1	down	coding
Cd34	1	up	coding
Cdc14a	2	down	coding
Cdc25c	1	up	coding
Cdca3	2	up	coding
Cdca7	3	up	coding
Cdh11	1	down	coding
Cdh19	2	down	coding
Cdk4	3	up	coding
Cdkl5	2	down	coding
Cdkn1c	2	down	coding
Cdkn2aip	5	down	coding
Cdkn2b	4	down	coding
Cdon	6	up	coding
Cds2	1	down	coding
Cebpa	1	up	coding
Cebpd	1	up	coding
Celsr1	1	down	coding
Cenph	2	up	coding
Cenpn	1	up	coding
Cers4	1	down	coding
Cfap100	7	down	coding
Cfap52	1	down	coding
Cfb	2	down	coding
Cfd	1	up	coding
Cfh	1	down	coding
Cfp	1	down	coding
Cgnl1	1	down	coding
Ch25h	2	down	coding
Chac1	1	down	coding
Chek2	1	up	coding
Chst10	1	down	coding
Chst11	4	up	coding
Chst15	2	down	coding
Chst7	1	down	coding
Cidea	1	up	coding
Ckap2	2	up	coding
Ckap2l	1	up	coding
Ckap4	1	up	coding
Cks1b	3	up	coding
Clca2	2	up	coding
Clca4l	1	up	coding
Clcn2	1	down	coding
Clcn6	1	down	coding
Cldn1	4	down	coding
Cldn10	1	down	coding
Cldn15	3	up	coding
Cldn22	3	down	coding
Cldn24	3	down	coding
Cldn9	3	up	coding
Clec12a	1	down	coding
Clec12b	9	down	coding
Clec2d	2	up	coding
Clic4	1	down	coding
Clip4	1	up	coding
Clmp	2	up	coding
Cltb	5	down	coding
Cmklr1	1	up	coding
Cmya5	1	up	coding
Cnksr1	1	up	coding
Cnksr2	1	down	coding
Cnn1	2	up	coding
Cnnm1	1	up	coding
Cnpy4	2	up	coding
Cntn2	3	down	coding
Cntn6	2	up	coding
Cobl	3	down	coding
Col13a1	2	down	coding
Col17a1	2	up	coding
Col18a1	1	up	coding
Col4a3	3	down	coding
Col4a4	1	down	coding
Col6a5	4	down	coding
Col6a6	1	down	coding
Col8a2	2	down	coding
Coro2a	2	down	coding
Cox7b	1	up	coding
Cpeb2	1	down	coding
Cpne3	2	down	coding
Cpz	3	down	coding
Crb2	1	down	coding
Creb3l1	3	down	coding
Crebl2	1	down	coding
Crp	1	down	coding
Crybg3	2	down	coding
Csrp2	1	down	coding
Ctbp2	1	down	coding
Cth	2	down	coding
Cthrc1	1	up	coding
Ctrc	3	down	coding
Ctsc	1	up	coding
Cttnbp2	1	down	coding
Ctu2	2	up	coding
Cxadr	2	down	coding
Cxcl1	4	up	coding
Cxcl13	2	up	coding
Cxcl3	1	up	coding
Cxcl6	1	up	coding
Cxcl9	2	up	coding
Cxxc4	3	down	coding
Cyb561d1	1	down	coding
Cyc1	3	up	coding
Cyp11a1	1	up	coding
Cyp26b1	2	up	coding
Cyp4b1	1	up	coding
Cyp4f39	2	up	coding
Dab2	3	down	coding
Dact1	2	down	coding
Dap3	1	up	coding
Dapk1	1	up	coding
Daxx	1	up	coding
Dazap1	1	up	coding
Dcaf12l1	1	down	coding
Dctpp1	3	up	coding
Ddx21	3	up	coding
Ddx27	2	up	coding
Ddx39a	1	up	coding
Ddx46	3	up	coding
Ddx58	1	down	coding
Dennd4a	1	down	coding
Depdc1	1	up	coding
Depdc1b	1	up	coding
Dffa	1	up	coding
Dgat1	1	up	coding
Dgat2	2	up	coding
Dgkb	2	down	coding
Dgkh	1	down	coding
Dicer1	1	down	coding
Disp1	3	down	coding
Dkkl1	1	up	coding
Dlg1	1	down	coding
Dlg2	2	up	coding
Dlg3	3	down	coding
Dlgap5	1	up	coding
Dlx3	2	up	coding
Dlx4	2	up	coding
Dmp1	1	up	coding
Dmxl2	2	down	coding
Dnah11	5	down	coding
Dnah9	8	down	coding
Dnajb2	1	down	coding
Dnajc22	3	up	coding
Dnajc6	1	down	coding
Dner	1	up	coding
Dock9	2	down	coding
Dpep2	1	up	coding
Dph1	1	up	coding
Dph3	3	up	coding
Dpp9	2	up	coding
Dpt	1	up	coding
Dpyd	2	down	coding
Dqx1	2	down	coding
Drgx	3	up	coding
Dtx4	2	up	coding
Dusp1	1	up	coding
Dusp6	3	up	coding
E2f4	3	up	coding
Ebf2	1	down	coding
Ebf3	1	up	coding
Ecel1	3	up	coding
Efcab6	2	down	coding
Efnb1	3	down	coding
Efnb2	2	down	coding
Egflam	1	down	coding
Ehd3	2	down	coding
Ehhadh	8	down	coding
Ehmt2	2	up	coding
Eif2b2	5	up	coding
Eif3b	2	up	coding
Eif4a1	3	up	coding
Eif5a	3	up	coding
Eif5a2	2	down	coding
Elp6	5	up	coding
Emc8	2	up	coding
Emc9	1	down	coding
Emilin2	1	up	coding
Enc1	2	up	coding
Endou	1	down	coding
Enho	1	down	coding
Eno1	2	up	coding
Enpp3	2	up	coding
ENSRNOT00000002030_Gtf2ird2	13	up	noncoding
ENSRNOT00000007070_AABR07064873.1	8	down	noncoding
ENSRNOT00000022622_AC116220.1	6	down	noncoding
ENSRNOT00000026719_AABR07068316.1	40	up	noncoding
ENSRNOT00000047544_RGD1565989	26	down	noncoding
ENSRNOT00000050454_Slc25a52	2	down	noncoding
ENSRNOT00000057718_AABR07039210.1	41	down	noncoding
ENSRNOT00000063861_Arhgef9	26	up	noncoding
ENSRNOT00000063902_Mettl13	10	up	noncoding
ENSRNOT00000074230_AABR07035839.1	8	up	noncoding
ENSRNOT00000075870_LOC103689943	6	down	noncoding
ENSRNOT00000075976_Astn1	19	down	noncoding
ENSRNOT00000076019_Sema4d	31	down	noncoding
ENSRNOT00000076067_AABR07021503.1	16	down	noncoding
ENSRNOT00000076190_Arhgef9	3	down	noncoding
ENSRNOT00000076489_Becn1	7	down	noncoding
ENSRNOT00000076494_AABR07040953.1	19	down	noncoding
ENSRNOT00000076503_Dlg3	40	down	noncoding
ENSRNOT00000076504_Bves	23	down	noncoding
ENSRNOT00000076524_AABR07039153.2	21	down	noncoding
ENSRNOT00000076600_AABR07045350.1	32	up	noncoding
ENSRNOT00000076692_Actr1b	3	up	noncoding
ENSRNOT00000076801_AC134204.1	3	up	noncoding
ENSRNOT00000076825_AABR07049060.1	4	down	noncoding
ENSRNOT00000076843_AABR07039316.1	5	down	noncoding
ENSRNOT00000076904_AABR07040887.1	39	down	noncoding
ENSRNOT00000076939_Mettl13	7	up	noncoding
ENSRNOT00000076958_AABR07035839.1	14	up	noncoding
ENSRNOT00000077066_Plekha6	17	down	noncoding
ENSRNOT00000077132_LOC103690137	7	down	noncoding
ENSRNOT00000077309_AABR07010620.1	20	down	noncoding
ENSRNOT00000077319_AABR07071383.1	59	up	noncoding
ENSRNOT00000077508_AABR07037489.1	45	up	noncoding
ENSRNOT00000077735_AABR07049695.3	5	down	noncoding
ENSRNOT00000077906_AABR07004241.2	34	down	noncoding
ENSRNOT00000077924_AABR07068316.1	41	up	noncoding
ENSRNOT00000078019_AABR07001634.1	20	down	noncoding
ENSRNOT00000078201_AABR07071199.2	17	down	noncoding
ENSRNOT00000078243_AABR07044388.2	3	up	noncoding
ENSRNOT00000078319_AABR07027137.1	9	up	noncoding
ENSRNOT00000078898_LOC108348568	9	down	noncoding
ENSRNOT00000078974_AABR07030657.1	17	down	noncoding
ENSRNOT00000079208_AABR07051308.1	5	down	noncoding
ENSRNOT00000079434_AABR07005794.1	6	up	noncoding
ENSRNOT00000079448_AABR07064873.1	17	down	noncoding
ENSRNOT00000079642_AABR07003040.1	23	down	noncoding
ENSRNOT00000079720_AABR07042454.2	29	up	noncoding
ENSRNOT00000079809_AABR07047256.1	15	up	noncoding
ENSRNOT00000079876_AABR07061448.2	41	down	noncoding
ENSRNOT00000079885_AABR07064099.1	78	up	noncoding
ENSRNOT00000080198_Rmrp	14	up	noncoding
ENSRNOT00000080652_AABR07021972.1	22	down	noncoding
ENSRNOT00000080869_AABR07058804.1	20	down	noncoding
ENSRNOT00000080918_LOC102546889	1	down	noncoding
ENSRNOT00000080979_AC125248.1	18	up	noncoding
ENSRNOT00000081162_Psmb9	13	down	noncoding
ENSRNOT00000081306_AABR07053850.1	9	down	noncoding
ENSRNOT00000081463_AABR07035008.1	18	up	noncoding
ENSRNOT00000081969_AABR07014158.1	12	up	noncoding
ENSRNOT00000082202_AABR07014275.1	27	down	noncoding
ENSRNOT00000082276_AABR07001591.1	35	down	noncoding
ENSRNOT00000082351_AABR07057997.1	6	up	noncoding
ENSRNOT00000082425_RGD1302996	38	down	noncoding
ENSRNOT00000082428_AABR07012728.2	8	up	noncoding
ENSRNOT00000082523_Flot1	5	down	noncoding
ENSRNOT00000082683_AABR07041096.1	2	down	noncoding
ENSRNOT00000082984_AABR07054488.1	5	down	noncoding
ENSRNOT00000083160_AABR07049085.1	23	up	noncoding
ENSRNOT00000083246_LOC108348049	32	down	noncoding
ENSRNOT00000083718_AABR07051308.1	34	up	noncoding
ENSRNOT00000084059_AABR07002898.1	13	down	noncoding
ENSRNOT00000084136_LOC103689920	38	down	noncoding
ENSRNOT00000084183_AABR07019137.1	6	down	noncoding
ENSRNOT00000084678_Arhgef9	2	down	noncoding
ENSRNOT00000084723_RGD1302996	21	down	noncoding
ENSRNOT00000084787_AABR07064873.1	23	down	noncoding
ENSRNOT00000084817_AABR07006889.1	2	down	noncoding
ENSRNOT00000085145_RF00009	31	up	noncoding
ENSRNOT00000085232_AABR07015015.1	4	up	noncoding
ENSRNOT00000085329_AABR07058729.1	5	up	noncoding
ENSRNOT00000085407_AABR07004232.2	32	down	noncoding
ENSRNOT00000085679_AABR07042514.3	19	down	noncoding
ENSRNOT00000085782_LOC102547039	51	up	noncoding
ENSRNOT00000086135_AABR07066529.3	11	up	noncoding
ENSRNOT00000086178_AC108574.1	6	down	noncoding
ENSRNOT00000086188_LOC102554813	10	down	noncoding
ENSRNOT00000086490_AABR07021762.1	20	down	noncoding
ENSRNOT00000086546_AABR07004085.1	25	down	noncoding
ENSRNOT00000086617_AABR07071739.1	23	down	noncoding
ENSRNOT00000086877_AABR07031247.1	52	up	noncoding
ENSRNOT00000086980_AABR07049085.1	10	up	noncoding
ENSRNOT00000087490_AABR07032520.4	17	down	noncoding
ENSRNOT00000087589_LOC100910750	4	down	noncoding
ENSRNOT00000087638_Mdc1	6	down	noncoding
ENSRNOT00000087729_AABR07015846.1	29	up	noncoding
ENSRNOT00000087909_AABR07044362.4	2	down	noncoding
ENSRNOT00000088402_AABR07051515.2	13	up	noncoding
ENSRNOT00000088572_AABR07065531.5	25	down	noncoding
ENSRNOT00000088970_LOC102553088	14	up	noncoding
ENSRNOT00000089021_LOC102550012	30	down	noncoding
ENSRNOT00000089245_AABR07049695.2	44	down	noncoding
ENSRNOT00000089373_AABR07061328.1	20	up	noncoding
ENSRNOT00000089744_Eif4e	5	down	noncoding
ENSRNOT00000089905_AABR07064873.1	18	down	noncoding
ENSRNOT00000090095_AABR07065531.5	26	down	noncoding
ENSRNOT00000090171_AABR07036331.2	6	down	noncoding
ENSRNOT00000090380_LOC102549506	12	down	noncoding
ENSRNOT00000090488_AABR07030791.1	9	down	noncoding
ENSRNOT00000090534_AABR07063724.1	20	down	noncoding
ENSRNOT00000090638_AABR07001382.1	26	down	noncoding
ENSRNOT00000090860_AABR07057997.1	28	up	noncoding
ENSRNOT00000091294_AABR07057997.1	16	up	noncoding
ENSRNOT00000091360_AABR07026114.1	3	down	noncoding
ENSRNOT00000091362_Tap1	4	down	noncoding
ENSRNOT00000091435_AABR07042668.1	26	down	noncoding
ENSRNOT00000091745_AABR07057247.1	17	up	noncoding
ENSRNOT00000091881_AABR07068161.1	17	down	noncoding
ENSRNOT00000092011_AABR07053710.2	10	down	noncoding
ENSRNOT00000092096_AC127756.1	16	down	noncoding
ENSRNOT00000092100_AABR07064873.1	19	down	noncoding
ENSRNOT00000092234_Rgl2	39	down	noncoding
ENSRNOT00000092268_Rpl3	3	up	noncoding
ENSRNOT00000092302_Atf4	22	up	noncoding
ENSRNOT00000092424_Syngap1	6	down	noncoding
ENSRNOT00000092428_Mapt	10	down	noncoding
ENSRNOT00000092483_Mapt	35	down	noncoding
ENSRNOT00000092486_Cuta	20	up	noncoding
ENSRNOT00000092494_AC141220.3	21	down	noncoding
ENSRNOT00000092515_AABR07064878.1	1	down	noncoding
ENSRNOT00000092536_AABR07030527.2	42	down	noncoding
ENSRNOT00000092550_Glmp	4	down	noncoding
ENSRNOT00000092570_Brf2	23	down	noncoding
ENSRNOT00000092658_Rhbg	4	up	noncoding
ENSRNOT00000092667_Phf1	6	up	noncoding
ENSRNOT00000092803_Lrrc71	10	down	noncoding
ENSRNOT00000092858_AABR07068887.2	49	down	noncoding
ENSRNOT00000092880_Pear1	9	down	noncoding
ENSRNOT00000092887_Camta1	9	down	noncoding
ENSRNOT00000092896_AABR07058158.1	36	up	noncoding
ENSRNOT00000092921_Lrrc71	57	down	noncoding
ENSRNOT00000093044_Kifc2	47	down	noncoding
ENSRNOT00000093092_Camta1	16	down	noncoding
ENSRNOT00000093100_Per3	29	down	noncoding
ENSRNOT00000093120_Aox3	43	up	noncoding
ENSRNOT00000093133_Tax1bp3	9	down	noncoding
ENSRNOT00000093155_Fam172a	14	down	noncoding
ENSRNOT00000093166_AABR07044635.2	21	down	noncoding
ENSRNOT00000093171_Lepr	35	down	noncoding
ENSRNOT00000093177_AABR07068161.1	21	down	noncoding
ENSRNOT00000093211_Wdr18	16	down	noncoding
ENSRNOT00000093278_Sfswap	3	down	noncoding
ENSRNOT00000093393_AABR07019209.1	9	down	noncoding
ENSRNOT00000093471_RGD1304622	9	down	noncoding
ENSRNOT00000093477_Otud6b	16	up	noncoding
ENSRNOT00000093485_Sh3d19	7	down	noncoding
ENSRNOT00000093568_Fbxl3	5	down	noncoding
ENSRNOT00000093574_Lepr	39	down	noncoding
ENSRNOT00000093578_Pclo	7	down	noncoding
ENSRNOT00000093643_LOC103691699	7	down	noncoding
ENSRNOT00000093648_Lepr	25	down	noncoding
ENSRNOT00000093692_Exosc2	26	up	noncoding
Entpd4	1	down	coding
Epas1	1	down	coding
Epha3	2	up	coding
Epha7	1	down	coding
Eps15	2	down	coding
Ercc8	1	down	coding
Erfe	2	down	coding
Erh	5	up	coding
Ero1b	2	down	coding
Erp29	4	up	coding
Esco2	2	up	coding
Esm1	1	up	coding
Esyt3	2	up	coding
Ets1	1	down	coding
Eva1c	2	down	coding
Exosc2	3	up	coding
Exosc5	4	up	coding
Exph5	4	down	coding
Ext1	3	up	coding
F11r	3	down	coding
Fads3	3	down	coding
Fam111a	1	up	coding
Fam131b	1	up	coding
Fam13a	1	up	coding
Fam13b	1	up	coding
Fam160a2	3	down	coding
Fam170b	2	up	coding
Fam172a	1	down	coding
Fam177a1	3	down	coding
Fam189a2	2	down	coding
Fam210b	1	down	coding
Fam219a	2	down	coding
Fam227a	1	down	coding
Fam227b	2	down	coding
Fam46a	1	up	coding
Fam46b	1	down	coding
Fam49b	2	up	coding
Fam72a	1	up	coding
Fam83h	3	down	coding
Fancd2	1	up	coding
Fanci	1	up	coding
Fat4	2	down	coding
Fbl	3	up	coding
Fbln1	3	down	coding
Fbxl4	3	down	coding
Fbxo3	3	down	coding
Fbxo31	2	up	coding
Fbxo4	1	down	coding
Fchsd1	1	up	coding
Fchsd2	1	down	coding
Fcrla	2	down	coding
Fgd5	2	down	coding
Fgf11	2	down	coding
Fgf14	2	down	coding
Fgf7	2	up	coding
Fgfr2	4	down	coding
Fgfr3	2	down	coding
Fhl3	1	up	coding
Filip1l	1	down	coding
Fkbp10	1	up	coding
Flrt1	10	down	coding
Fmo1	3	down	coding
Fmo2	9	down	coding
Fmo3	1	down	coding
Fmo4	1	down	coding
Fmo5	1	up	coding
Fmo6	10	down	coding
Fmr1	1	down	coding
Fn3k	1	down	coding
Fndc3b	6	up	coding
Fosb	3	up	coding
Foxk1	1	up	coding
Foxm1	1	up	coding
Foxo6	1	down	coding
Fpgs	1	up	coding
Frem2	1	down	coding
Frmd4b	1	down	coding
Fsd1l	1	down	coding
Fth1	2	down	coding
Ftsj3	2	up	coding
Fuca2	1	down	coding
Fxyd1	2	down	coding
Fxyd6	2	down	coding
Gabre	1	up	coding
Galnt10	2	up	coding
Galnt13	4	down	coding
Galnt5	1	down	coding
Gas1	2	up	coding
Gatd1	3	up	coding
Gba2	1	down	coding
Gclm	2	down	coding
Gcnt3	2	up	coding
Gcsh	3	up	coding
Gdap1	2	down	coding
Gdf1	3	up	coding
Gdf10	2	up	coding
Gem	3	up	coding
Gen1	1	up	coding
Gfra2	3	down	coding
Gip	1	up	coding
Gjb2	2	down	coding
Gjb5	2	down	coding
Gkap1	5	down	coding
Gkn2	3	down	coding
Gldn	1	up	coding
Gli2	2	down	coding
Glis2	3	down	coding
Glis3	1	up	coding
Glra1	2	up	coding
Glrx5	1	up	coding
Gng8	2	up	coding
Gnrh1	2	down	coding
Golga7b	1	down	coding
Got2	4	up	coding
Gpc6	1	up	coding
Gpnmb	1	down	coding
Gpr155	1	down	coding
Gpr157	2	down	coding
Gpr182	1	down	coding
Gpr39	2	up	coding
Gpr68	1	up	coding
Gprc5c	1	down	coding
Gpx3	2	up	coding
Gramd1b	1	down	coding
Gramd4	1	up	coding
Grem1	2	up	coding
Grem2	1	up	coding
Gria3	1	up	coding
Gria4	1	down	coding
Grik5	4	down	coding
Grip1	2	up	coding
Gsdma	2	up	coding
Gspt1	4	up	coding
Gss	1	up	coding
Gsta4	1	down	coding
Gstm1	1	down	coding
Gstm2	2	down	coding
Gtf2a1l	2	down	coding
Gtf2h4	1	up	coding
Gtse1	1	up	coding
Gucd1	1	up	coding
Gucy1a2	1	down	coding
Gucy1a3	1	down	coding
Gucy2g	2	up	coding
Gvin1	1	down	coding
Gys2	1	up	coding
Gzmm	1	down	coding
H2afj	1	up	coding
Hars2	1	down	coding
Has1	1	up	coding
Haus7	1	up	coding
Hcn2	3	down	coding
Hcn4	1	down	coding
Hdac9	1	down	coding
Hdgf	1	up	coding
Hebp2	2	up	coding
Hepacam	1	down	coding
Heph	1	down	coding
Herc6	2	down	coding
Hgh1	2	up	coding
Hhat	2	up	coding
Hhipl1	1	up	coding
Hic1	2	up	coding
Hilpda	1	up	coding
Hint1	3	up	coding
Hist1h1d	1	up	coding
Hist1h1e	1	up	coding
Hist1h2ac	1	up	coding
Hist1h2ah	1	up	coding
Hist1h2ai	1	up	coding
Hist1h2ail1	1	up	coding
Hist1h2ao	2	up	coding
Hist1h2bd	1	up	coding
Hist1h2bk	2	up	coding
Hist1h2bo	1	up	coding
Hist1h3a	1	up	coding
Hist1h3b	2	up	coding
Hist2h2aa3	1	up	coding
Hist2h2ac	1	up	coding
Hist2h3c2	1	up	coding
Hist2h4	1	up	coding
Hivep3	1	down	coding
Hlf	5	down	coding
Hmga1	1	up	coding
Hmgcr	1	down	coding
Hmgcs2	8	down	coding
Hnrnpa1	3	up	coding
Hnrnpm	6	up	coding
Hormad1	2	down	coding
Hoxc4	7	down	coding
Hp	2	up	coding
Hprt1	1	down	coding
Hs3st3b1	6	down	coding
Hs6st1	1	down	coding
Hsd11b1	4	up	coding
Hsd17b3	2	down	coding
Hsdl2	1	down	coding
Hspa12a	2	down	coding
Htr2a	2	up	coding
Htr2b	2	up	coding
Hydin	6	down	coding
Icam2	1	down	coding
Ifih1	1	down	coding
Igdcc3	3	down	coding
Igf2	11	down	coding
Igf2r	3	up	coding
Igfbp3	1	down	coding
Igfbp6	2	down	coding
Igsf23	2	up	coding
Igtp	2	down	coding
Ikzf2	3	down	coding
Il17b	1	up	coding
Il17rd	5	down	coding
Il18r1	1	up	coding
Il18rap	2	up	coding
Il1r2	1	down	coding
Il1rn	5	up	coding
Il34	3	down	coding
Il4r	4	up	coding
Il7	2	down	coding
Ildr2	1	down	coding
Ilf3	4	up	coding
Imp4	1	up	coding
Impa2	1	up	coding
Inmt	1	down	coding
Inpp1	1	down	coding
Ints3	1	up	coding
Ints6l	2	down	coding
Iqsec1	7	down	coding
Irgm	1	down	coding
Irs3	2	down	coding
Irx2	2	up	coding
Isca2	1	down	coding
Isl1	1	up	coding
Itga5	2	up	coding
Itga9	2	down	coding
Itgb1	1	down	coding
Itgbl1	3	down	coding
Itm2b	2	down	coding
Itpa	2	up	coding
Jagn1	2	up	coding
Jakmip3	1	down	coding
Jaml	3	up	coding
Jph1	2	down	coding
Junb	3	up	coding
Kalrn	1	down	coding
Kbtbd6	2	down	coding
Kcna2	1	down	coding
Kcnf1	2	up	coding
Kcng1	1	down	coding
Kcnip2	6	down	coding
Kcnj13	1	down	coding
Kcnma1	5	up	coding
Kcnmb4	1	down	coding
Kcnt1	13	down	coding
Kdm4c	2	down	coding
Khdrbs1	5	up	coding
Khdrbs3	2	down	coding
Kif20b	2	up	coding
Kif26a	3	down	coding
Kif2c	1	up	coding
Kifc1	1	up	coding
Kiss1	1	down	coding
Klf16	3	up	coding
Klf3	1	down	coding
Klf5	1	down	coding
Klf7	1	down	coding
Klf9	1	down	coding
Klhdc3	2	up	coding
Klhl23	2	down	coding
Klhl32	3	up	coding
Klhl4	4	down	coding
Klhl5	2	up	coding
Kmo	2	down	coding
Knstrn	3	up	coding
Kntc1	2	up	coding
Krt12	2	down	coding
Lad1	1	down	coding
Lamb2	4	down	coding
Laptm5	1	down	coding
Larp1	1	up	coding
Lca5l	2	up	coding
Lcn2	1	up	coding
Ldhb	2	down	coding
Lefty2	2	up	coding
Lepr	3	down	coding
Lgals12	1	up	coding
Lgmn	1	up	coding
Lhfpl1	4	down	coding
Lilrb3a	1	down	coding
Lin37	2	up	coding
Lin7a	4	up	coding
Lipa	2	down	coding
Llgl2	1	down	coding
Lnx1	1	up	coding
Lnx2	2	up	coding
LOC100359539	2	up	coding
LOC100360750	1	up	coding
LOC100364435	1	down	coding
LOC100365043	2	up	coding
LOC100910200	2	up	coding
LOC100910207	2	down	coding
LOC100910506	2	down	coding
LOC100910934	2	down	coding
LOC100910979	1	down	coding
LOC100911109	1	up	coding
LOC100911486	1	down	coding
LOC100911515	1	up	coding
LOC100911949	2	down	coding
LOC100912068	3	up	coding
LOC100912218	1	down	coding
LOC100912399	2	up	coding
LOC100912450	1	down	coding
LOC100912489	1	up	coding
LOC100912537	2	up	coding
LOC102549173	1	up	coding
LOC102551435	1	up	coding
LOC102553138	1	up	coding
LOC102553715	3	up	coding
LOC102553785	11	down	coding
LOC102555083	2	down	coding
LOC102555239	1	down	coding
LOC102556347	1	up	coding
LOC103689977	3	up	coding
LOC103689999	2	down	coding
LOC103690033	3	up	coding
LOC103690116	3	down	coding
LOC103690164	2	down	coding
LOC103690190	1	up	coding
LOC103692167	8	down	coding
LOC103695118	5	up	coding
LOC108348048	1	up	coding
LOC108348050	1	down	coding
LOC108348078	1	down	coding
LOC108348079	1	up	coding
LOC108348096	1	down	coding
LOC108348137	1	down	coding
LOC108348150	1	down	coding
LOC257650	2	down	coding
LOC290595	2	up	coding
LOC498368	4	down	coding
LOC499643	2	down	coding
LOC500124	1	down	coding
LOC500473	5	up	coding
LOC681355	1	down	coding
LOC684762	2	up	coding
LOC685699	3	down	coding
LOC689959	1	up	coding
LOC691485	13	down	coding
Lpar1	4	down	coding
Lpo	2	up	coding
Lrch1	1	down	coding
Lrp10	2	up	coding
Lrp4	2	down	coding
Lrpap1	1	down	coding
Lrrc71	6	down	coding
Lrrc8d	1	down	coding
Lsm2	1	up	coding
Lst1	2	down	coding
Ltbr	5	up	coding
Ltv1	2	down	coding
Lurap1	1	down	coding
Lypd8	1	up	coding
Lypla2	4	up	coding
Mab21l1	5	up	coding
Mab21l2	1	up	coding
Mal2	1	up	coding
Map1s	3	up	coding
Map3k7cl	10	down	coding
Map6d1	1	up	coding
Map7d3	8	down	coding
Map9	1	down	coding
Mapk4	2	down	coding
Mapk8ip2	2	down	coding
Mat1a	1	down	coding
Matn2	1	down	coding
Maz	1	up	coding
Mbd3	3	up	coding
Mboat7	8	down	coding
Mcat	1	up	coding
Mcoln3	2	down	coding
Mdk	2	down	coding
Megf11	1	up	coding
Mei1	1	up	coding
Melk	2	up	coding
Meox1	1	up	coding
Mettl11b	1	up	coding
Mettl17	1	up	coding
Mettl18	2	up	coding
Mfsd4b	3	up	coding
Mfsd8	1	down	coding
Mgat4a	1	down	coding
MGC105567	2	down	coding
MGC108823	3	down	coding
Mgll	1	up	coding
Mgst3	1	down	coding
Mical3	1	down	coding
Micalcl	1	down	coding
Micall2	1	up	coding
Mid1	1	down	coding
Mindy2	2	down	coding
Mlh3	3	down	coding
Mlip	1	down	coding
Mmd	2	up	coding
Mmd2	1	up	coding
Mmp10	2	up	coding
Mmp13	2	up	coding
Mmp14	1	up	coding
Mmp24	1	down	coding
Mmp3	2	up	coding
Mmrn2	4	up	coding
Mog	2	down	coding
Moxd1	1	down	coding
Mpnd	2	up	coding
Mpzl2	2	up	coding
Mpzl3	1	up	coding
Mrap	2	up	coding
Mrc2	1	up	coding
Mroh7	2	down	coding
Mrpl2	2	up	coding
Mrpl21	1	up	coding
Mrpl50	5	up	coding
Mrps11	1	up	coding
Mrps12	1	up	coding
Mrps24	1	up	coding
Mrto4	1	up	coding
Mrvi1	1	down	coding
Mst1	2	up	coding
Mta1	1	up	coding
Mterf2	2	down	coding
Mtfr2	1	up	coding
Mtmr9	1	down	coding
Mtus2	1	down	coding
Mup4	3	down	coding
Myh7b	11	down	coding
Myl12b	1	down	coding
Myl4	2	up	coding
Myo15a	3	down	coding
Myo1d	2	up	coding
Myo9a	1	down	coding
Mypn	7	up	coding
Mysm1	1	down	coding
Naa25	1	up	coding
Naa38	1	up	coding
Naalad2	1	down	coding
Nab1	4	down	coding
Nalcn	1	down	coding
Nap1l3	1	down	coding
Nat8b	1	down	coding
Nat8f3	1	down	coding
Nbeal1	1	down	coding
Nbl1	1	down	coding
Ncapg	2	up	coding
Ncln	2	up	coding
Ncoa1	1	down	coding
Ncoa3	2	down	coding
Ncoa5	1	up	coding
Ncoa7	1	up	coding
Ndrg2	2	down	coding
Necab1	1	down	coding
Nefm	1	up	coding
Nenf	3	down	coding
Nepro	1	up	coding
Neu2	1	down	coding
NEWGENE_1308171	3	down	coding
Nfib	1	up	coding
Nfkbil1	1	up	coding
Nfkbiz	2	up	coding
Nip7	2	up	coding
Nipsnap3b	1	up	coding
Nkain1	5	up	coding
Nol12	1	up	coding
Nomo1	2	up	coding
Nop2	1	up	coding
Notch3	1	up	coding
Nox1	2	up	coding
Npff	1	down	coding
Nphp4	3	up	coding
Npr1	3	up	coding
Npr3	4	down	coding
Nptx2	1	up	coding
Npw	2	up	coding
Npy	1	up	coding
Nr2f2	1	down	coding
Nr3c2	2	down	coding
Nrbp2	4	down	coding
Nrp2	1	down	coding
Nrxn1	2	down	coding
Nrxn2	3	down	coding
Nt5c1a	1	down	coding
Nt5c3b	2	up	coding
Ntmt1	1	up	coding
Nub1	1	down	coding
Nudcd2	4	up	coding
Nudt4	1	down	coding
Nudt9	1	up	coding
Nup43	1	up	coding
Nxn	1	up	coding
Nxnl1	1	down	coding
Nyx	1	up	coding
Oaz1	3	up	coding
Ocln	2	down	coding
Ogfrl1	1	up	coding
Oip5	1	up	coding
Oit3	1	up	coding
Olfml1	1	down	coding
Olfml3	1	up	coding
Olr1404	4	down	coding
Omd	4	down	coding
Optn	1	down	coding
Osbpl6	1	up	coding
Osgin1	1	down	coding
Otud6b	2	up	coding
Otulin	2	up	coding
P2rx2	13	down	coding
P2ry14	2	down	coding
P3h1	1	up	coding
Pa2g4	3	up	coding
Pabpc4l	1	down	coding
Pag1	1	down	coding
Pak1ip1	1	up	coding
Pam	6	down	coding
Panx2	1	down	coding
Pappa1	2	up	coding
Papss2	11	down	coding
Pard3b	1	down	coding
Parm1	1	down	coding
Parp9	1	down	coding
Pars2	1	down	coding
Pbld1	1	down	coding
Pbxip1	1	down	coding
Pcdh19	1	down	coding
Pcdh20	2	down	coding
Pcdh9	1	down	coding
Pcdhb8	4	down	coding
Pcdhb9	1	down	coding
Pced1b	1	down	coding
Pcgf5	1	down	coding
Pclaf	1	up	coding
Pdap1	2	up	coding
Pdcd11	1	up	coding
Pdcd4	2	up	coding
Pde4b	1	up	coding
Pde5a	1	down	coding
Pde7b	1	up	coding
Pdgfrb	1	up	coding
Pdzd7	3	up	coding
Pear1	2	down	coding
Peg12	4	up	coding
Pelp1	3	up	coding
Penk	2	up	coding
Pgam1	1	up	coding
Pgam5	2	up	coding
Pgf	2	up	coding
Pgk1	1	up	coding
Pgm5	4	down	coding
Pgr	1	up	coding
Pgrmc2	5	down	coding
Pgs1	2	up	coding
Phactr3	6	down	coding
Phkb	2	down	coding
Phlda1	1	down	coding
Phldb2	1	down	coding
Pi4ka	2	down	coding
Pigg	3	up	coding
Pign	1	up	coding
Pih1d1	2	up	coding
Pik3r1	1	down	coding
Pin1	1	up	coding
Pitx1	1	up	coding
Pja2	3	down	coding
Pkdcc	1	down	coding
Pkig	1	up	coding
Pknox2	1	down	coding
Pkp4	1	down	coding
Pla2g4a	2	up	coding
Plagl1	1	down	coding
Plbd1	1	down	coding
Plcd3	1	down	coding
Plcxd3	1	down	coding
Plekha2	1	down	coding
Plekhh1	1	down	coding
Plekho2	1	up	coding
Plekhs1	3	up	coding
Plin4	1	up	coding
Plk1	1	up	coding
Plod2	1	up	coding
Plod3	1	up	coding
Pls3	1	up	coding
Plscr1	1	down	coding
Plscr4	1	up	coding
Plxdc2	2	down	coding
Plxna2	1	down	coding
Plxnb1	2	down	coding
Pmf1	2	up	coding
Pmp22	2	down	coding
Pnma2	3	down	coding
Pnpla3	1	up	coding
Pnpo	2	down	coding
Poc1b	4	up	coding
Poldip2	1	up	coding
Poln	3	down	coding
Polr2e	1	up	coding
Pon2	2	down	coding
Pop1	4	up	coding
Pop7	2	up	coding
Por	4	down	coding
Ppil1	6	up	coding
Ppm1h	1	up	coding
Ppp1r12b	2	down	coding
Ppp1r13b	2	down	coding
Ppp1r1a	7	down	coding
Ppp1r3b	2	down	coding
Prdm1	2	down	coding
Prdm10	2	down	coding
Prdm11	1	down	coding
Prdx2	1	up	coding
Prdx5	4	up	coding
Prelp	1	down	coding
Prex2	1	down	coding
Prg4	1	up	coding
Prkd1	1	down	coding
Prl6a1	6	up	coding
Prmt5	1	up	coding
Prmt8	1	up	coding
Proser2	1	down	coding
Prpsap1	2	up	coding
Prr11	2	up	coding
Prrg2	1	down	coding
Prrt2	5	down	coding
Prrt3	1	up	coding
Prrx1	1	up	coding
Prrx2	1	up	coding
Prss22	1	up	coding
Prss36	1	up	coding
Prtg	1	up	coding
Psmc5	3	up	coding
Ptafr	1	up	coding
Ptbp1	1	up	coding
Ptchd4	1	down	coding
Ptdss2	3	down	coding
Ptger1	1	down	coding
Ptgir	2	up	coding
Pth1r	2	up	coding
Ptn	4	down	coding
Ptp4a1	1	up	coding
Ptpn13	2	down	coding
Ptpn21	1	down	coding
Ptpre	1	down	coding
Ptprn	3	up	coding
Ptpru	1	down	coding
Ptprv	1	up	coding
Ptrhd1	1	up	coding
Pttg1	1	up	coding
Pus1	2	up	coding
Pvalb	1	up	coding
Pwp2	3	up	coding
Pxdc1	1	down	coding
Pycr2	2	up	coding
Pygo1	1	down	coding
Rab11fip1	2	down	coding
Rab11fip3	3	down	coding
Rab11fip4	2	down	coding
Rab13	2	up	coding
Rab27a	2	down	coding
Rab38	3	up	coding
Rab6b	2	down	coding
Rabac1	2	down	coding
Rac3	1	up	coding
Ralgapa1	1	down	coding
Ramp1	2	down	coding
Ramp2	2	down	coding
Rap2a	2	down	coding
Rapgef3	1	down	coding
Rapgef4	1	down	coding
Rapsn	3	down	coding
Rarres2	1	down	coding
Rasa2	1	down	coding
Rasd1	6	up	coding
Rasl11b	1	up	coding
Rb1	2	down	coding
Rbfox1	4	up	coding
Rbm47	2	down	coding
Rbp1	3	down	coding
Rbp2	1	up	coding
Rbp4	1	up	coding
Rbpjl	1	up	coding
Rcc2	1	up	coding
Rcn2	2	up	coding
Recql4	2	up	coding
Reep4	3	up	coding
Rell1	6	down	coding
Rem2	3	up	coding
Reps2	1	down	coding
Rere	2	up	coding
Retn	1	up	coding
RGD1304810	2	down	coding
RGD1304963	2	up	coding
RGD1305184	4	down	coding
RGD1305645	2	up	coding
RGD1305938	4	down	coding
RGD1307752	1	up	coding
RGD1308117	1	down	coding
RGD1308430	1	up	coding
RGD1308750	1	up	coding
RGD1309362	1	down	coding
RGD1309534	1	down	coding
RGD1310819	3	up	coding
RGD1560212	1	up	coding
RGD1561662	1	down	coding
RGD1562114	1	up	coding
RGD1562229	2	up	coding
RGD1562608	1	down	coding
RGD1563378	6	down	coding
RGD1565685	2	down	coding
Rgs10	2	up	coding
Rgs16	1	down	coding
Rgs20	2	down	coding
Rhbdd2	2	down	coding
Rhbdl1	1	down	coding
Rhbg	2	up	coding
Rhob	2	up	coding
Rhoh	2	down	coding
Rhou	1	down	coding
Riok2	1	up	coding
Rmdn1	4	down	coding
Rnf125	1	up	coding
rnf141	1	down	coding
Rnf144b	3	down	coding
Rnf149	2	up	coding
Rnf150	1	down	coding
Rnf152	1	down	coding
Rnf19b	5	up	coding
Rnf207	1	up	coding
Rnf39	2	down	coding
Rnf4	1	down	coding
Ror2	1	up	coding
Rpl30	1	down	coding
Rpn2	2	up	coding
Rprm	5	up	coding
Rprml	1	up	coding
Rras2	1	down	coding
Rrm2b	1	down	coding
Rrp12	2	up	coding
Rrp8	2	up	coding
Rsad2	8	down	coding
Rsph10b	1	down	coding
RT1-S3	1	down	coding
Rtl4	4	down	coding
Rubcn	2	down	coding
Rufy3	1	down	coding
Rundc3b	1	down	coding
Ruvbl2	6	up	coding
Rwdd2a	3	up	coding
Rxra	2	up	coding
S100g	1	up	coding
S1pr2	2	up	coding
Sall1	3	down	coding
Samd9	4	down	coding
Sbds	1	down	coding
Sbf2	2	down	coding
Sbno2	6	up	coding
Sc5d	2	down	coding
Scara3	3	down	coding
Scarf1	2	down	coding
Scg2	1	up	coding
Scg3	1	down	coding
Scmh1	6	down	coding
Scn3b	1	down	coding
Scn4a	2	up	coding
Scn8a	1	down	coding
Scn9a	1	down	coding
Scp2	2	down	coding
Sdc1	1	up	coding
Sec61b	1	up	coding
Selenoh	4	up	coding
Sema4b	1	down	coding
2019-09-11	4	down	coding
2019-09-05	1	up	coding
Serpinb1a	1	down	coding
Serpinb8	1	down	coding
Serpinb9	1	down	coding
Serpine1	2	up	coding
Serpinf1	2	up	coding
Set	1	up	coding
Sf3b3	3	up	coding
Sf3b5	1	up	coding
Sfxn1	1	up	coding
Sgce	2	down	coding
Sgcg	1	up	coding
Sgk3	3	down	coding
Sgms2	1	down	coding
Sh2b2	2	up	coding
Sh3d19	2	down	coding
Shcbp1	2	up	coding
Shisa3	1	down	coding
Siah3	2	up	coding
Siglec1	2	down	coding
Sim2	2	up	coding
Six1	1	up	coding
Six4	2	up	coding
Ska1	1	up	coding
Slc12a2	1	down	coding
Slc13a4	2	down	coding
Slc16a11	1	down	coding
Slc16a14	5	up	coding
Slc16a5	3	up	coding
Slc16a6	1	down	coding
Slc1a4	1	down	coding
Slc24a3	4	down	coding
Slc25a12	2	down	coding
Slc25a21	2	up	coding
Slc25a34	3	down	coding
Slc25a37	1	up	coding
Slc25a42	1	down	coding
Slc25a5	2	up	coding
Slc27a6	1	up	coding
Slc35g1	1	up	coding
Slc35g2	2	down	coding
Slc38a4	1	up	coding
Slc38a9	2	down	coding
Slc39a14	6	up	coding
Slc39a6	1	up	coding
Slc48a1	2	down	coding
Slc6a14	1	down	coding
Slc6a8	2	down	coding
Slc7a6	1	up	coding
Slc7a9	1	down	coding
Slc8a2	1	down	coding
Slc8b1	5	down	coding
Slc9a3r1	3	down	coding
Slco1a2	1	down	coding
Slco2a1	10	down	coding
Slfn4	1	up	coding
Slit1	5	down	coding
Slitrk2	2	down	coding
Slitrk5	1	down	coding
Smagp	3	up	coding
Smg6	2	up	coding
Smg9	2	up	coding
Smim12	1	down	coding
Smn1	3	up	coding
Smpd5	1	up	coding
Smpdl3b	3	up	coding
Sms	1	up	coding
Smtn	1	up	coding
Snai1	1	up	coding
Snrnp40	1	up	coding
Snrpb	2	up	coding
Snrpc	1	up	coding
Snrpd2l	1	up	coding
Snu13	4	up	coding
Snx1	1	up	coding
Snx9	2	up	coding
Socs3	2	up	coding
Sorbs1	2	down	coding
Sorbs2	1	down	coding
Sorbs3	1	down	coding
Sox12	3	up	coding
Sox5	2	down	coding
Sp100	1	up	coding
Sp2	2	down	coding
Spag5	1	up	coding
Sparcl1	1	down	coding
Spats2l	2	down	coding
Spem1	6	down	coding
Spert	1	down	coding
Spock2	1	up	coding
Spon2	1	down	coding
Spred1	2	up	coding
Spred3	1	up	coding
Sptbn1	1	down	coding
Sptlc2	2	down	coding
Srgap1	2	down	coding
Srpx2	1	up	coding
Srsf2	1	up	coding
Ssc5d	1	up	coding
Sspn	2	down	coding
Sssca1	2	up	coding
Sstr4	1	up	coding
St3gal5	1	down	coding
St6gal1	2	down	coding
St6galnac2	1	down	coding
St8sia4	1	up	coding
Stap2	1	up	coding
Stard8	1	down	coding
Stard9	1	up	coding
Stat5b	2	down	coding
Stbd1	2	down	coding
Stc1	1	up	coding
Steap1	1	up	coding
Steap2	1	up	coding
Steap3	2	up	coding
Stim1	1	down	coding
Stk38	1	up	coding
Stk38l	2	up	coding
Stk39	2	down	coding
Stom	1	down	coding
Stx7	2	down	coding
Stx8	2	down	coding
Stxbp3	4	down	coding
Suds3	1	up	coding
Sult1d1	2	down	coding
Susd1	5	down	coding
Sv2a	1	up	coding
Svil	3	up	coding
Sybu	1	up	coding
Syce1	1	down	coding
Syde1	1	up	coding
Syde2	2	down	coding
Sympk	3	up	coding
Sync	1	down	coding
Syne3	1	down	coding
Synpo2	7	down	coding
Syt12	1	down	coding
Tacc2	1	down	coding
Taf4b	2	up	coding
Taf9b	1	down	coding
Tango6	2	up	coding
Taok1	1	down	coding
Tarbp1	2	up	coding
Tas2r137	1	down	coding
Tbc1d19	1	down	coding
Tbc1d4	3	down	coding
Tbck	1	down	coding
Tc2n	2	down	coding
Tcea3	2	down	coding
Tcf3	1	up	coding
Tdh	2	down	coding
Tdrd1	3	up	coding
Tec	2	down	coding
Tenm2	1	down	coding
Tenm3	2	down	coding
Terf1	2	down	coding
Tesc	2	down	coding
Tet2	4	down	coding
Tfcp2l1	2	down	coding
Tfdp1	2	up	coding
Tgfb2	4	down	coding
Tgif1	1	up	coding
Thbs1	1	up	coding
Thbs4	1	down	coding
Thoc3	1	up	coding
Thrsp	1	up	coding
Ticrr	2	up	coding
Timm8a1	1	up	coding
Timp4	2	down	coding
Tinagl1	3	down	coding
Tipin	1	up	coding
Tipinl1	2	up	coding
Tjp1	1	down	coding
Tle1	1	down	coding
Tle4	2	down	coding
Tlr1	4	down	coding
Tlr6	1	down	coding
Tlr8	1	up	coding
Tmem106a	1	down	coding
Tmem108	1	up	coding
Tmem132c	2	down	coding
Tmem140	1	down	coding
Tmem145	1	down	coding
Tmem161b	1	down	coding
Tmem167a	3	up	coding
Tmem171	1	down	coding
Tmem173	2	down	coding
Tmem176a	2	down	coding
Tmem178b	11	down	coding
Tmem199	3	up	coding
Tmem200c	2	down	coding
Tmem204	1	down	coding
Tmem243	1	down	coding
Tmem252	1	down	coding
Tmem44	1	up	coding
Tmem45al	2	down	coding
Tmem56	2	down	coding
Tmem64	1	down	coding
Tmod2	1	down	coding
Tnfrsf21	2	down	coding
Tnfrsf26	1	up	coding
Tnfsf10	3	down	coding
Tnfsf13	3	down	coding
Tnks2	2	up	coding
Tnn	1	up	coding
Tns1	1	down	coding
Togaram2	2	up	coding
Tomm20	2	up	coding
Tomm40	2	up	coding
Tomm6	2	up	coding
Top2a	1	up	coding
Tox	1	down	coding
Tox2	1	down	coding
Tp53bp2	2	down	coding
Tpbg	5	up	coding
Tpd52l2	2	up	coding
Trib1	1	up	coding
Trim10	2	up	coding
Trim16	2	down	coding
Trim17	1	up	coding
Trim21	3	down	coding
Trim28	2	up	coding
Trim47	3	up	coding
Trim52	2	down	coding
Trim68	2	down	coding
Trim69	2	down	coding
Triqk	1	down	coding
Trmt6	2	up	coding
Troap	1	up	coding
Trpc5	5	down	coding
Trpm4	1	up	coding
Trpm5	6	down	coding
Tsc22d1	1	down	coding
Tsen54	1	up	coding
Tsga10	1	down	coding
Tsga10ip	4	down	coding
Tshz3	1	up	coding
Tspan13	1	down	coding
Tspan5	1	down	coding
Tspan6	1	up	coding
Tstd3	1	up	coding
Ttc39c	3	up	coding
Ttk	1	up	coding
Tuba8	3	up	coding
Tubb3	3	up	coding
Tubg1	2	up	coding
Tubg2	1	up	coding
Txn1	5	down	coding
Ubac2	1	up	coding
Ube2c	1	up	coding
Ube2g2	1	up	coding
Ube3d	3	up	coding
Ubtd1	6	up	coding
Unc13c	8	down	coding
Uox	2	up	coding
Upp1	1	up	coding
Uqcrq	1	up	coding
Ush2a	2	down	coding
Usp2	1	down	coding
Usp53	1	down	coding
Utp14a	1	up	coding
Utp18	1	up	coding
Utp6	1	up	coding
Utrn	4	down	coding
Uxs1	1	up	coding
Vash2	2	up	coding
Vasp	1	up	coding
Vcan	1	up	coding
Vegfc	1	up	coding
Vegfd	1	up	coding
Vgf	1	up	coding
Vil1	2	down	coding
Vit	1	down	coding
Vom2r18	2	up	coding
Vsig8	2	down	coding
Vwa8	2	down	coding
Vwce	1	down	coding
Was	1	down	coding
Wasl	2	down	coding
Wdr12	3	up	coding
Wdr4	1	up	coding
Wdr92	4	up	coding
Wdsub1	1	down	coding
Wee1	2	down	coding
Wfdc6a	2	up	coding
Wfs1	1	down	coding
Wisp2	2	up	coding
Wnk1	1	down	coding
Wnk4	2	down	coding
Wnt2b	1	down	coding
Wnt5a	2	up	coding
Wwc2	1	down	coding
Xaf1	1	down	coding
Xylt1	6	up	coding
Ybx1	2	up	coding
Yeats4	1	up	coding
Zbtb7c	1	down	coding
Zc2hc1a	1	down	coding
Zdhhc15	9	down	coding
Zdhhc16	1	up	coding
Zfhx4	2	up	coding
Zfp161	1	down	coding
Zfp267	2	down	coding
Zfp420	1	down	coding
Zfp423	2	down	coding
Zfp428	1	up	coding
Zfp438	2	down	coding
Zfp445	2	down	coding
Zfp563	1	down	coding
Zfp593	3	up	coding
Zfp597	3	down	coding
Zfp598	2	up	coding
Zfp606	1	down	coding
Zfp612	1	down	coding
Zfp667	2	down	coding
Zfp771	1	up	coding
Zfp788	3	down	coding
Zfp831	5	down	coding
Zfp839	1	down	coding
Zfpm2	2	up	coding
Zim1	1	up	coding
