# Supplementary material for: The Construction and Analysis of lncRNA–miRNA–mRNA Competing Endogenous RNA Network of Schwann Cells in Diabetic Peripheral Neuropathy
Source: Front Bioeng Biotechnol. 2020 May 25;8:490. doi: 10.3389/fbioe.2020.00490 (PMC7261901; doi:10.3389/fbioe.2020.00490)
Supplement: Supplementary file 8 [file Table_8.XLSX]

## Sheet: miRanda_targetgene
miRNA	diffState	Gene	score	energy	percent	miRTarBaseID	validateExperiments	referencePMID
rno-miR-128-3p	up	Arl10	155	-13.87	72.22%
rno-miR-128-3p	up	Capn5	152	-14.1	76.47%
rno-miR-128-3p	up	Col4a6	151	-14.55	72.22%
rno-miR-128-3p	up	Cyp4f5	151	-14.6	72.22%
rno-miR-128-3p	up	Dgke	151	-13.95	77.78%
rno-miR-128-3p	up	Eqtn	151	-12.36	72.22%
rno-miR-128-3p	up	Fam98b	151	-14.88	72.22%
rno-miR-128-3p	up	Fgd3	151	-14.13	85.71%
rno-miR-128-3p	up	Gcc1	151	-13.43	85.71%
rno-miR-128-3p	up	Il1a	153	-13.43	77.78%
rno-miR-128-3p	up	Kcnj16	151	-13.74	72.22%
rno-miR-128-3p	up	Kndc1	153	-14	75.00%
rno-miR-128-3p	up	LOC100912471	151	-14.6	72.22%
rno-miR-128-3p	up	LOC103689925	151	-13.62	72.22%
rno-miR-128-3p	up	LOC103692128	151	-13.62	72.22%
rno-miR-128-3p	up	LOC691320	151	-14.6	72.22%
rno-miR-128-3p	up	Loh12cr1	153	-14.63	81.25%
rno-miR-128-3p	up	Lsg1	152	-14.72	80.00%
rno-miR-128-3p	up	Med11	154	-14.75	71.43%
rno-miR-128-3p	up	Mfsd4	152	-13.56	77.78%
rno-miR-128-3p	up	Nrip1	151	-14.6	78.57%
rno-miR-128-3p	up	Pdk1	151	-14.2	78.57%
rno-miR-128-3p	up	Prkd1	151	-14.69	77.78%
rno-miR-128-3p	up	Rpl7l1	151	-12.28	72.22%
rno-miR-128-3p	up	Rps6ka5	157	-14.54	81.25%
rno-miR-128-3p	up	Rps6ka5	157	-14.54	81.25%
rno-miR-128-3p	up	Sh2d1b2	151	-14.71	78.57%
rno-miR-128-3p	up	Sh2d7	152	-14.54	90.91%
rno-miR-128-3p	up	Slc12a6	152	-13.44	76.47%
rno-miR-128-3p	up	Stk11	155	-13.38	77.78%
rno-miR-128-3p	up	Stx3	153	-14.96	75.00%
rno-miR-128-3p	up	Stx3	153	-14.96	75.00%
rno-miR-128-3p	up	Stx3	153	-14.96	75.00%
rno-miR-128-3p	up	Tmem143	155	-14.67	85.71%
rno-miR-128-3p	up	Tmem143	155	-14.67	85.71%
rno-miR-128-3p	up	Tmem143	155	-14.67	85.71%
rno-miR-128-3p	up	Tmx1	154	-14.54	84.62%
rno-miR-128-3p	up	Tnrc6c	154	-14.67	73.68%
rno-miR-128-3p	up	Tpsb2	155	-12.79	72.22%
rno-miR-128-3p	up	Tubb4b	153	-14.28	75.00%
rno-miR-128-3p	up	Vps4b	151	-13.98	81.25%
rno-miR-128-3p	up	Wdr27	151	-14.4	81.25%
rno-miR-128-3p	up	Wdr27	151	-14.4	81.25%
rno-miR-128-3p	up	Zbtb20	151	-14.02	78.57%
rno-miR-129-2-3p	up	Art4	151	-11.66	72.22%
rno-miR-129-2-3p	up	Asxl2	152	-14.89	76.47%
rno-miR-129-2-3p	up	Coq10b	152	-14.88	90.91%
rno-miR-129-2-3p	up	Cryab	151	-14.86	70.00%
rno-miR-129-2-3p	up	Cyp1a1	156	-14.13	77.78%
rno-miR-129-2-3p	up	Emp1	151	-13.86	70.00%
rno-miR-129-2-3p	up	Fam206a	154	-14.81	71.43%
rno-miR-129-2-3p	up	Hectd3	151	-13.1	78.57%
rno-miR-129-2-3p	up	Hsf5	155	-13.93	72.22%
rno-miR-129-2-3p	up	Ica1l	154	-14.69	84.62%
rno-miR-129-2-3p	up	Klhl9	152	-13.78	76.47%
rno-miR-129-2-3p	up	Klrg2	152	-14.11	68.42%
rno-miR-129-2-3p	up	LOC100362644	157	-14.96	77.78%
rno-miR-129-2-3p	up	LOC100913005	151	-13.87	78.57%
rno-miR-129-2-3p	up	LOC102552551	155	-14.6	72.22%
rno-miR-129-2-3p	up	LOC102554315	161	-13.84	81.25%
rno-miR-129-2-3p	up	LOC103690060	152	-14.1	68.42%
rno-miR-129-2-3p	up	LOC691813	156	-13.74	80.00%
rno-miR-129-2-3p	up	March7	151	-12.67	72.22%
rno-miR-129-2-3p	up	Mllt6	155	-14.73	72.22%
rno-miR-129-2-3p	up	Myo10	151	-14.14	71.43%
rno-miR-129-2-3p	up	Plaur	151	-12.12	78.57%
rno-miR-129-2-3p	up	Plxnc1	151	-12.94	78.57%
rno-miR-129-2-3p	up	Polr3b	152	-14.85	90.91%
rno-miR-129-2-3p	up	Pom121	153	-14.93	75.00%
rno-miR-129-2-3p	up	Ptprt	158	-12.79	76.47%
rno-miR-129-2-3p	up	RGD1563753	153	-14.71	73.68%
rno-miR-129-2-3p	up	Rnf168	152	-13.04	68.42%
rno-miR-129-2-3p	up	S1pr5	154	-12.94	84.62%
rno-miR-129-2-3p	up	Satb1	155	-12.47	81.25%
rno-miR-129-2-3p	up	Slc16a14	151	-12.81	78.57%
rno-miR-129-2-3p	up	Slc26a2	156	-13.09	73.68%
rno-miR-129-2-3p	up	Smug1	156	-14.24	80.00%
rno-miR-129-2-3p	up	Sox2	151	-14.42	83.33%
rno-miR-129-2-3p	up	Syn2	151	-14	78.57%
rno-miR-129-2-3p	up	Tlcd2	151	-13.76	71.43%
rno-miR-129-2-3p	up	Tmprss15	153	-13.1	75.00%
rno-miR-129-2-3p	up	Xkr6	154	-14.36	72.73%
rno-miR-129-2-3p	up	Zadh2	152	-12.75	68.42%
rno-miR-129-2-3p	up	Zfp523	160	-14.78	73.68%
rno-miR-129-5p	up	Aadat	159	-14.1	83.33%
rno-miR-129-5p	up	Abcd2	152	-14.58	80.00%
rno-miR-129-5p	up	Abhd3	152	-14.47	81.82%
rno-miR-129-5p	up	Acbd6	153	-12.89	91.67%
rno-miR-129-5p	up	Acer2	151	-11.35	72.22%
rno-miR-129-5p	up	Acsl4	160	-14.34	88.89%
rno-miR-129-5p	up	Adhfe1	154	-10.41	88.24%
rno-miR-129-5p	up	Agbl1	154	-12.38	76.47%
rno-miR-129-5p	up	Aida	152	-11.93	86.67%
rno-miR-129-5p	up	Als2cl	154	-13.13	78.95%
rno-miR-129-5p	up	Ammecr1l	152	-11.45	77.78%
rno-miR-129-5p	up	Ammecr1l	152	-11.45	77.78%
rno-miR-129-5p	up	Angpt1	151	-11.64	87.50%
rno-miR-129-5p	up	Angpt2	155	-10.73	85.71%
rno-miR-129-5p	up	Anxa3	156	-10.1	82.35%
rno-miR-129-5p	up	Arid1b	156	-13.91	83.33%
rno-miR-129-5p	up	Arpp21	155	-11.98	77.78%
rno-miR-129-5p	up	Arsg	151	-14.22	100.00%
rno-miR-129-5p	up	Aurka	151	-11.91	83.33%
rno-miR-129-5p	up	B3galt1	153	-10.3	83.33%
rno-miR-129-5p	up	Bcl6	155	-13.33	72.22%
rno-miR-129-5p	up	Brwd3	151	-11.43	81.25%
rno-miR-129-5p	up	Btbd10	157	-14.58	78.95%
rno-miR-129-5p	up	Btg4	152	-14.26	80.00%
rno-miR-129-5p	up	Ca10	151	-10.37	77.78%
rno-miR-129-5p	up	Cacng2	154	-13.32	86.67%
rno-miR-129-5p	up	Cacybp	151	-12.27	85.71%
rno-miR-129-5p	up	Capza3	152	-14.25	80.00%
rno-miR-129-5p	up	Car12	151	-12.91	85.71%
rno-miR-129-5p	up	Cbll1	157	-13.37	83.33%
rno-miR-129-5p	up	Ccdc132	167	-14.42	88.89%
rno-miR-129-5p	up	Ccdc43	154	-14.29	84.21%
rno-miR-129-5p	up	Ccdc6	154	-14.94	93.33%
rno-miR-129-5p	up	Ccnjl	152	-13.3	86.67%
rno-miR-129-5p	up	Celf2	156	-12.55	86.67%
rno-miR-129-5p	up	Clock	154	-14.17	75.00%
rno-miR-129-5p	up	Cops7b	154	-10.33	78.95%
rno-miR-129-5p	up	Corin	156	-14.63	88.24%
rno-miR-129-5p	up	Corin	154	-12.01	88.24%
rno-miR-129-5p	up	Dcstamp	151	-13.07	83.33%
rno-miR-129-5p	up	Dcun1d1	155	-11.43	77.78%
rno-miR-129-5p	up	Ddx19a	158	-13.86	80.00%
rno-miR-129-5p	up	Diaph1	151	-14.01	77.78%
rno-miR-129-5p	up	Dpyd	152	-10.45	78.95%
rno-miR-129-5p	up	Dusp18	153	-13.84	81.25%
rno-miR-129-5p	up	Dusp18	153	-13.84	81.25%
rno-miR-129-5p	up	Dusp3	159	-13.79	77.78%
rno-miR-129-5p	up	Dusp3	159	-13.79	77.78%
rno-miR-129-5p	up	Elavl3	158	-12.35	75.00%
rno-miR-129-5p	up	Elk4	152	-11.81	83.33%
rno-miR-129-5p	up	Elovl4	153	-10.19	87.50%
rno-miR-129-5p	up	Epha8	153	-14.29	78.95%
rno-miR-129-5p	up	Ermp1	151	-14.17	83.33%
rno-miR-129-5p	up	Esr1	155	-11.07	88.89%
rno-miR-129-5p	up	Esrra	151	-12.32	77.78%
rno-miR-129-5p	up	Fam159b	153	-11.05	91.67%
rno-miR-129-5p	up	Fam178a	156	-12.18	84.21%
rno-miR-129-5p	up	Fam208a	151	-12.31	83.33%
rno-miR-129-5p	up	Fam32a	151	-10.4	77.78%
rno-miR-129-5p	up	Faxc	159	-10.67	83.33%
rno-miR-129-5p	up	Fbrsl1	152	-12.18	100.00%
rno-miR-129-5p	up	Fcar	155	-14.4	92.86%
rno-miR-129-5p	up	Fcrl2	155	-12.94	83.33%
rno-miR-129-5p	up	Fign	152	-11.86	86.67%
rno-miR-129-5p	up	Foxp1	153	-11.08	87.50%
rno-miR-129-5p	up	Foxp2	154	-13.26	76.19%
rno-miR-129-5p	up	Fsd1l	151	-11.04	77.78%
rno-miR-129-5p	up	Fyn	155	-14.36	100.00%
rno-miR-129-5p	up	Gabpa	154	-14.8	87.50%
rno-miR-129-5p	up	Gas2l2	158	-13.93	78.95%
rno-miR-129-5p	up	Gna12	151	-12.41	100.00%
rno-miR-129-5p	up	Got2	162	-13.29	89.47%
rno-miR-129-5p	up	Gpatch8	153	-13.09	92.86%
rno-miR-129-5p	up	Gtpbp4	154	-11.92	87.50%
rno-miR-129-5p	up	Hecw1	152	-12.94	85.71%
rno-miR-129-5p	up	Hecw2	152	-13.28	86.67%
rno-miR-129-5p	up	Hmgb2	151	-10	87.50%
rno-miR-129-5p	up	Hmgb2l1	151	-10	87.50%
rno-miR-129-5p	up	Hormad2	153	-13.23	83.33%
rno-miR-129-5p	up	Hrh4	154	-14.48	78.95%
rno-miR-129-5p	up	Hsd3b7	152	-11.79	82.35%
rno-miR-129-5p	up	Hspb7	156	-14.92	83.33%
rno-miR-129-5p	up	Idh3a	156	-11.86	83.33%
rno-miR-129-5p	up	Ifi44	158	-13.99	85.00%
rno-miR-129-5p	up	Ifi44	158	-13.99	85.00%
rno-miR-129-5p	up	Igsf9	153	-10.08	91.67%
rno-miR-129-5p	up	Ireb2	153	-14.14	77.78%
rno-miR-129-5p	up	Ireb2	153	-13.68	77.78%
rno-miR-129-5p	up	Kcnd1	156	-12.77	86.67%
rno-miR-129-5p	up	Kctd4	151	-10.05	77.78%
rno-miR-129-5p	up	Kif23	151	-12.07	87.50%
rno-miR-129-5p	up	Klf8	160	-13.91	86.67%
rno-miR-129-5p	up	Klhl32	151	-11.02	83.33%
rno-miR-129-5p	up	Lats1	152	-11.46	77.78%
rno-miR-129-5p	up	Lep	154	-14.39	86.67%
rno-miR-129-5p	up	Lins	151	-10.34	72.22%
rno-miR-129-5p	up	LOC100359922	152	-10.16	80.00%
rno-miR-129-5p	up	LOC100911993	152	-11.22	80.00%
rno-miR-129-5p	up	LOC102550530	156	-12.77	93.33%
rno-miR-129-5p	up	LOC102554047	154	-12.14	82.35%
rno-miR-129-5p	up	LOC102554047	153	-13.9	77.78%
rno-miR-129-5p	up	LOC102555183	154	-11.89	77.27%
rno-miR-129-5p	up	LOC103689966	156	-12.77	93.33%
rno-miR-129-5p	up	LOC103690018	151	-13.34	77.78%
rno-miR-129-5p	up	LOC103690038	153	-13.52	80.00%
rno-miR-129-5p	up	LOC103690502	153	-14.17	83.33%
rno-miR-129-5p	up	LOC103691079	151	-14.09	77.78%
rno-miR-129-5p	up	LOC103691079	151	-14.09	77.78%
rno-miR-129-5p	up	LOC103692712	151	-14.35	77.78%
rno-miR-129-5p	up	LOC103693084	153	-12.96	77.78%
rno-miR-129-5p	up	LOC103693267	151	-13.43	100.00%
rno-miR-129-5p	up	LOC103693904	152	-14.6	86.67%
rno-miR-129-5p	up	LOC303448	155	-14.34	88.24%
rno-miR-129-5p	up	LOC498063	153	-12.51	81.25%
rno-miR-129-5p	up	LOC685081	151	-12.23	81.25%
rno-miR-129-5p	up	LOC689226	153	-11.37	75.00%
rno-miR-129-5p	up	LOC690155	157	-12.29	83.33%
rno-miR-129-5p	up	Lpgat1	151	-12.59	72.22%
rno-miR-129-5p	up	Lrig2	159	-14.19	83.33%
rno-miR-129-5p	up	Lrrc18	152	-13	83.33%
rno-miR-129-5p	up	Mapk1	158	-14.48	76.19%
rno-miR-129-5p	up	March5	151	-12.03	77.78%
rno-miR-129-5p	up	Marcksl1	156	-12.77	93.33%
rno-miR-129-5p	up	Mau2	154	-12.8	76.47%
rno-miR-129-5p	up	Mau2	154	-12.8	76.47%
rno-miR-129-5p	up	Mbd3l1	154	-13	85.00%
rno-miR-129-5p	up	Med26	155	-14.12	83.33%
rno-miR-129-5p	up	Meis2	154	-11.76	73.68%
rno-miR-129-5p	up	Meis2	154	-11.76	73.68%
rno-miR-129-5p	up	Mpp6	159	-12.76	77.78%
rno-miR-129-5p	up	Mrps35	155	-10.56	77.78%
rno-miR-129-5p	up	Mxra8	154	-11.11	78.95%
rno-miR-129-5p	up	Mxra8	154	-11.11	78.95%
rno-miR-129-5p	up	Mylk3	154	-13.26	84.21%
rno-miR-129-5p	up	Nav2	156	-14.9	86.67%
rno-miR-129-5p	up	Nbeal1	153	-11.52	91.67%
rno-miR-129-5p	up	Nrip3	159	-11.87	83.33%
rno-miR-129-5p	up	Nudt11	153	-11.24	91.67%
rno-miR-129-5p	up	Nuggc	151	-11.22	76.47%
rno-miR-129-5p	up	Odf2l	155	-12.3	87.50%
rno-miR-129-5p	up	Ogfod2	153	-11.62	81.25%
rno-miR-129-5p	up	Papd5	154	-12.67	80.00%
rno-miR-129-5p	up	Pax6	153	-11.39	88.89%
rno-miR-129-5p	up	Pcdh7	151	-12.11	82.35%
rno-miR-129-5p	up	Pcsk6	162	-14.99	84.21%
rno-miR-129-5p	up	Pdc	151	-10.47	100.00%
rno-miR-129-5p	up	Pdcd6	158	-14.01	82.35%
rno-miR-129-5p	up	Pdcl	157	-12.29	83.33%
rno-miR-129-5p	up	Pdpk1	159	-13.81	83.33%
rno-miR-129-5p	up	Phf12	152	-10.55	86.67%
rno-miR-129-5p	up	Plcb4	155	-13.67	83.33%
rno-miR-129-5p	up	Plcb4	155	-13.67	83.33%
rno-miR-129-5p	up	Plce1	153	-14.58	77.78%
rno-miR-129-5p	up	Plekha1	155	-14.21	88.89%
rno-miR-129-5p	up	Plekha1	155	-14.21	88.89%
rno-miR-129-5p	up	Plekha1	155	-14.21	88.89%
rno-miR-129-5p	up	Ppp2r5c	153	-12.33	77.27%
rno-miR-129-5p	up	Ppp3ca	154	-10.23	84.62%
rno-miR-129-5p	up	Pramel3	151	-10.47	92.86%
rno-miR-129-5p	up	Prex2	158	-12.75	88.24%
rno-miR-129-5p	up	Prkaa2	155	-12.88	92.86%
rno-miR-129-5p	up	Prr16	154	-14.62	76.47%
rno-miR-129-5p	up	Ptn	153	-12.01	80.00%
rno-miR-129-5p	up	Ptpn14	155	-12.06	77.78%
rno-miR-129-5p	up	Ptprb	152	-13.97	83.33%
rno-miR-129-5p	up	Ptprk	154	-11.52	76.47%
rno-miR-129-5p	up	Rab5al1	156	-11.84	86.67%
rno-miR-129-5p	up	Rbfox3	153	-11.92	83.33%
rno-miR-129-5p	up	Rbm4b	151	-10.17	78.57%
rno-miR-129-5p	up	Rbms3	155	-12.98	100.00%
rno-miR-129-5p	up	Rbpms	154	-14.55	81.25%
rno-miR-129-5p	up	RGD1305235	153	-11.83	91.67%
rno-miR-129-5p	up	RGD1310016	151	-10.77	85.71%
rno-miR-129-5p	up	RGD1559962	151	-10	87.50%
rno-miR-129-5p	up	RGD1560429	153	-12.66	83.33%
rno-miR-129-5p	up	RGD1560883	154	-12.98	82.35%
rno-miR-129-5p	up	RGD1563888	154	-14.15	93.33%
rno-miR-129-5p	up	Rhbdl2	155	-14.37	83.33%
rno-miR-129-5p	up	Rp2	160	-13.59	83.33%
rno-miR-129-5p	up	Rp2	160	-13.59	83.33%
rno-miR-129-5p	up	Rpl13	152	-10.16	80.00%
rno-miR-129-5p	up	Rqcd1	154	-13.59	73.68%
rno-miR-129-5p	up	Rspo2	153	-10.4	91.67%
rno-miR-129-5p	up	Sall3	160	-13.93	93.33%
rno-miR-129-5p	up	Serpini1	159	-10.52	77.78%
rno-miR-129-5p	up	Sh2d1a	153	-12.58	80.00%
rno-miR-129-5p	up	Siah1	157	-13.52	83.33%
rno-miR-129-5p	up	Slc35e2b	152	-12.17	82.35%
rno-miR-129-5p	up	Snapc5	151	-11.01	100.00%
rno-miR-129-5p	up	Snph	151	-13.26	100.00%
rno-miR-129-5p	up	Spag9	151	-14.72	77.78%
rno-miR-129-5p	up	Spata2L	151	-13.12	77.78%
rno-miR-129-5p	up	Spn	158	-13.6	84.21%
rno-miR-129-5p	up	Srrm2	159	-13.42	83.33%
rno-miR-129-5p	up	Srsf3	151	-14.87	83.33%
rno-miR-129-5p	up	Stox2	151	-14.91	82.35%
rno-miR-129-5p	up	Sult1a1	162	-11.48	84.21%
rno-miR-129-5p	up	Sult2a1	152	-10.08	90.91%
rno-miR-129-5p	up	Tbck	156	-11.95	86.67%
rno-miR-129-5p	up	Tex26	154	-13.13	86.67%
rno-miR-129-5p	up	Tmcc1	152	-12.46	92.31%
rno-miR-129-5p	up	Tmem240	152	-11.52	76.47%
rno-miR-129-5p	up	Tp73	152	-13.77	82.35%
rno-miR-129-5p	up	Ttc13	152	-10.14	80.00%
rno-miR-129-5p	up	Ubash3b	151	-12.56	93.75%
rno-miR-129-5p	up	Ube2j2	154	-12.82	84.62%
rno-miR-129-5p	up	Ube4a	154	-14.58	73.68%
rno-miR-129-5p	up	Ublcp1	151	-11.93	87.50%
rno-miR-129-5p	up	Unc5d	151	-10.36	77.78%
rno-miR-129-5p	up	Unc79	154	-12.2	71.43%
rno-miR-129-5p	up	Unc79	151	-12.66	83.33%
rno-miR-129-5p	up	Uox	155	-14.76	87.50%
rno-miR-129-5p	up	Usp48	152	-11.22	80.00%
rno-miR-129-5p	up	Wbscr22	158	-10.88	82.35%
rno-miR-129-5p	up	Wdr33	152	-14.86	76.47%
rno-miR-129-5p	up	Wdr33	152	-14.86	76.47%
rno-miR-129-5p	up	Wnt9b	151	-13.86	85.71%
rno-miR-129-5p	up	Xpr1	158	-14.05	88.24%
rno-miR-129-5p	up	Yeats2	156	-14.09	86.67%
rno-miR-129-5p	up	Yes1	151	-14.08	85.71%
rno-miR-129-5p	up	Zbtb10	157	-13.58	83.33%
rno-miR-129-5p	up	Zbtb4	153	-11.43	91.67%
rno-miR-129-5p	up	Zfp112	155	-14.74	87.50%
rno-miR-129-5p	up	Zfp185	154	-14.3	82.35%
rno-miR-129-5p	up	Zfp236	154	-12.82	84.62%
rno-miR-129-5p	up	Zfp281	155	-11.52	83.33%
rno-miR-129-5p	up	Zfp74	153	-13.52	80.00%
rno-miR-129-5p	up	Zfp9	155	-14.09	88.24%
rno-miR-129-5p	up	Zmym3	155	-12.43	77.78%
rno-miR-129-5p	up	Zmynd11	153	-14.14	77.78%
rno-miR-132-3p	up	Apip	152	-14.44	73.68%
rno-miR-132-3p	up	Apol11a	151	-12.26	70.00%
rno-miR-132-3p	up	Arfrp1	151	-13.03	77.78%
rno-miR-132-3p	up	Arfrp1	151	-13.03	77.78%
rno-miR-132-3p	up	Aurka	153	-14.23	75.00%
rno-miR-132-3p	up	Azin1	160	-13.65	84.21%
rno-miR-132-3p	up	Bnc1	151	-13.27	75.00%
rno-miR-132-3p	up	Bpifb3	153	-14.19	83.33%
rno-miR-132-3p	up	Brca1	151	-14.56	77.78%
rno-miR-132-3p	up	Cdc40	158	-14.37	84.21%
rno-miR-132-3p	up	Cdc40	158	-14.37	84.21%
rno-miR-132-3p	up	Cdca4	151	-13.92	83.33%
rno-miR-132-3p	up	Clasp2	152	-13.44	82.35%
rno-miR-132-3p	up	Cnr1	153	-13.06	91.67%
rno-miR-132-3p	up	Crebrf	151	-13.16	77.78%
rno-miR-132-3p	up	Dclk1	157	-14.96	91.67%
rno-miR-132-3p	up	Donson	154	-13.73	73.68%
rno-miR-132-3p	up	Ehhadh	151	-10.24	72.22%
rno-miR-132-3p	up	Epb4.1	152	-13.35	73.68%
rno-miR-132-3p	up	Frs2	152	-14.36	90.91%
rno-miR-132-3p	up	Ghr	152	-14.04	80.00%
rno-miR-132-3p	up	Gpcpd1	155	-12.52	75.00%
rno-miR-132-3p	up	Gpr115	154	-14.92	78.95%
rno-miR-132-3p	up	Gramd2	151	-14.38	91.67%
rno-miR-132-3p	up	Hmgxb4	154	-13.94	78.95%
rno-miR-132-3p	up	Hn1	151	-13.13	77.78%
rno-miR-132-3p	up	Hnf4g	152	-14.97	90.91%
rno-miR-132-3p	up	Hsdl2	152	-11.88	90.91%
rno-miR-132-3p	up	Ifit3	154	-14.54	84.62%
rno-miR-132-3p	up	Ildr1	154	-14	76.19%
rno-miR-132-3p	up	Ildr1	154	-14	76.19%
rno-miR-132-3p	up	Inadl	153	-11.44	75.00%
rno-miR-132-3p	up	Ing4	153	-13.81	83.33%
rno-miR-132-3p	up	Isoc1	151	-12.58	72.22%
rno-miR-132-3p	up	Kdm5a	151	-12.64	72.22%
rno-miR-132-3p	up	Kras	151	-12.52	75.00%
rno-miR-132-3p	up	Lin52	152	-13.5	68.42%
rno-miR-132-3p	up	LOC100365921	152	-12.18	77.78%
rno-miR-132-3p	up	LOC102551296	152	-12.14	73.68%
rno-miR-132-3p	up	LOC102551403	153	-14.52	77.78%
rno-miR-132-3p	up	LOC102552996	160	-13.09	78.95%
rno-miR-132-3p	up	LOC102554220	156	-13.84	77.78%
rno-miR-132-3p	up	LOC103690138	151	-13.27	75.00%
rno-miR-132-3p	up	LOC103692314	153	-13.74	75.00%
rno-miR-132-3p	up	LOC360479	155	-14.4	78.95%
rno-miR-132-3p	up	LOC678766	154	-13.79	76.47%
rno-miR-132-3p	up	LOC685909	152	-14.91	78.95%
rno-miR-132-3p	up	LOC689959	151	-14.95	75.00%
rno-miR-132-3p	up	Ly49si2	155	-14.47	85.71%
rno-miR-132-3p	up	Ly49si3	155	-14.47	85.71%
rno-miR-132-3p	up	Med7	156	-14.31	73.68%
rno-miR-132-3p	up	Mga	154	-14.33	78.95%
rno-miR-132-3p	up	Mier1	156	-14.71	83.33%
rno-miR-132-3p	up	Mlh3	151	-13.47	81.25%
rno-miR-132-3p	up	Mmgt1	153	-13.64	91.67%
rno-miR-132-3p	up	Muc13	155	-12.24	80.00%
rno-miR-132-3p	up	Napg	157	-14.77	91.67%
rno-miR-132-3p	up	Ndufa10	155	-13.74	75.00%
rno-miR-132-3p	up	Nr4a2	156	-12.93	73.68%
rno-miR-132-3p	up	Pank3	156	-11.29	78.95%
rno-miR-132-3p	up	Pcdh9	151	-13.74	80.00%
rno-miR-132-3p	up	Pfas	152	-11.6	82.35%
rno-miR-132-3p	up	Pfkfb3	151	-13.13	81.25%
rno-miR-132-3p	up	Pfkfb3	151	-13.13	81.25%
rno-miR-132-3p	up	Phtf1	152	-12.89	73.68%
rno-miR-132-3p	up	Pkib	153	-13.23	77.78%
rno-miR-132-3p	up	Plcxd2	152	-12.45	82.35%
rno-miR-132-3p	up	Plekhb1	154	-13.85	78.95%
rno-miR-132-3p	up	Plin1	152	-12.69	73.68%
rno-miR-132-3p	up	Polh	152	-14.03	68.42%
rno-miR-132-3p	up	Pou6f1	151	-14.35	72.22%
rno-miR-132-3p	up	Ptbp2	151	-12.1	75.00%
rno-miR-132-3p	up	Rasl2-9	151	-13.44	72.22%
rno-miR-132-3p	up	RGD1307554	158	-14.18	84.21%
rno-miR-132-3p	up	RGD1307554	158	-14.18	84.21%
rno-miR-132-3p	up	RGD1309104	155	-14.61	72.73%
rno-miR-132-3p	up	RGD1310951	153	-13.97	91.67%
rno-miR-132-3p	up	RGD1559662	160	-12.19	78.95%
rno-miR-132-3p	up	RGD1562726	152	-14.66	76.47%
rno-miR-132-3p	up	RGD1564788	153	-14.01	75.00%
rno-miR-132-3p	up	Rgs20	154	-13.06	78.95%
rno-miR-132-3p	up	Rgs22	164	-14.85	78.95%
rno-miR-132-3p	up	Rictor	156	-13.29	80.00%
rno-miR-132-3p	up	Rnf170	155	-14.54	75.00%
rno-miR-132-3p	up	Rnf39	151	-12.68	70.00%
rno-miR-132-3p	up	Rsf1	154	-12.29	76.19%
rno-miR-132-3p	up	Rspo2	154	-12.32	84.21%
rno-miR-132-3p	up	Rtel1	160	-14.58	78.95%
rno-miR-132-3p	up	Rtel1	160	-14.58	78.95%
rno-miR-132-3p	up	Sall3	154	-14.67	78.95%
rno-miR-132-3p	up	Scaper	152	-14.13	73.68%
rno-miR-132-3p	up	Sec24a	155	-12.4	80.00%
rno-miR-132-3p	up	Setd5	153	-14.79	77.78%
rno-miR-132-3p	up	Sgcz	152	-12.96	68.42%
rno-miR-132-3p	up	Sgk3	156	-13.09	80.00%
rno-miR-132-3p	up	Sirt1	152	-13.01	90.91%
rno-miR-132-3p	up	Slc2a6	153	-13.18	77.78%
rno-miR-132-3p	up	Slc8a1	152	-13.87	68.42%
rno-miR-132-3p	up	Slc9a9	151	-14.47	78.95%
rno-miR-132-3p	up	Spry1	155	-14.51	77.78%
rno-miR-132-3p	up	St18	156	-12.65	78.95%
rno-miR-132-3p	up	St5	151	-14.76	76.19%
rno-miR-132-3p	up	Styxl1	151	-11.93	76.47%
rno-miR-132-3p	up	Them6	152	-13.56	77.78%
rno-miR-132-3p	up	Tmeff1	156	-10.78	73.68%
rno-miR-132-3p	up	Tnks	152	-13.79	90.91%
rno-miR-132-3p	up	Tnrc6b	153	-12.33	91.67%
rno-miR-132-3p	up	Trmt11	154	-14.75	76.19%
rno-miR-132-3p	up	Tspyl5	151	-14.8	77.78%
rno-miR-132-3p	up	Twist1	154	-11.56	78.95%
rno-miR-132-3p	up	Ubxn2b	151	-11.64	72.22%
rno-miR-132-3p	up	Vopp1	153	-14.95	91.67%
rno-miR-132-3p	up	Vps37b	154	-13.43	82.35%
rno-miR-132-3p	up	Zcchc14	155	-13.64	82.35%
rno-miR-132-3p	up	Zcchc14	155	-13.64	82.35%
rno-miR-132-3p	up	Zdhhc23	152	-14.52	76.47%
rno-miR-132-3p	up	Zfp217	152	-13.84	90.91%
rno-miR-132-3p	up	Zfyve1	154	-14.94	84.62%
rno-miR-132-3p	up	Zswim6	151	-14.24	80.00%
rno-miR-146b-5p	up	Adar	154	-14.97	66.67%
rno-miR-146b-5p	up	Aff2	151	-12.43	70.83%
rno-miR-146b-5p	up	Als2	161	-14.73	77.27%
rno-miR-146b-5p	up	Angpt1	154	-14.17	71.43%
rno-miR-146b-5p	up	Atrn	152	-14.88	71.43%
rno-miR-146b-5p	up	Atxn10	151	-14.49	100.00%
rno-miR-146b-5p	up	Bcl2l1	154	-14.22	76.19%
rno-miR-146b-5p	up	Brwd3	153	-14.06	91.67%
rno-miR-146b-5p	up	Cask	160	-14.85	76.19%
rno-miR-146b-5p	up	Cd69	151	-14.8	83.33%
rno-miR-146b-5p	up	Cd80	151	-14.87	100.00%
rno-miR-146b-5p	up	Cd84	152	-14.07	84.21%
rno-miR-146b-5p	up	Cds1	152	-12.74	73.68%
rno-miR-146b-5p	up	Cecr2	151	-14.89	82.35%
rno-miR-146b-5p	up	Cfi	161	-14.28	83.33%
rno-miR-146b-5p	up	Chic1	153	-14.83	75.00%
rno-miR-146b-5p	up	Cldn22	152	-13.48	69.57%
rno-miR-146b-5p	up	Clspn	154	-14	76.19%
rno-miR-146b-5p	up	Clspn	154	-14	76.19%
rno-miR-146b-5p	up	Clspn	154	-14	76.19%
rno-miR-146b-5p	up	Clvs1	154	-12.7	80.95%
rno-miR-146b-5p	up	Cpt1a	156	-14.68	84.21%
rno-miR-146b-5p	up	Dctn3	155	-13.75	77.78%
rno-miR-146b-5p	up	Ddx19a	154	-14.92	84.62%
rno-miR-146b-5p	up	Dgkg	153	-12.74	81.25%
rno-miR-146b-5p	up	Dusp18	152	-11.53	85.71%
rno-miR-146b-5p	up	Dusp18	152	-11.53	85.71%
rno-miR-146b-5p	up	Dusp22	155	-14.86	75.00%
rno-miR-146b-5p	up	Dusp22	155	-14.86	75.00%
rno-miR-146b-5p	up	Ebf1	152	-14.77	88.89%
rno-miR-146b-5p	up	Efna5	156	-12.89	82.35%
rno-miR-146b-5p	up	Eif1a	152	-14.49	69.57%
rno-miR-146b-5p	up	Esrp1	151	-14.92	76.47%
rno-miR-146b-5p	up	Esrp1	151	-14.92	76.47%
rno-miR-146b-5p	up	Esrp1	151	-14.92	76.47%
rno-miR-146b-5p	up	Esrp1	151	-14.92	76.47%
rno-miR-146b-5p	up	Esyt2	151	-13.68	100.00%
rno-miR-146b-5p	up	Etv5	151	-13.39	77.27%
rno-miR-146b-5p	up	Fam163a	151	-11.84	77.78%
rno-miR-146b-5p	up	Fam204a	154	-14.35	73.68%
rno-miR-146b-5p	up	Fam210a	153	-14.24	75.00%
rno-miR-146b-5p	up	Fam228b	155	-12.87	88.89%
rno-miR-146b-5p	up	Faxc	151	-13.95	76.19%
rno-miR-146b-5p	up	Fbxo48	153	-12.94	68.18%
rno-miR-146b-5p	up	Frmd3	151	-14.36	70.00%
rno-miR-146b-5p	up	Fzd1	154	-10.92	76.47%
rno-miR-146b-5p	up	Hecw1	152	-13.2	70.83%
rno-miR-146b-5p	up	Hey2	155	-10.25	71.43%
rno-miR-146b-5p	up	Ifne	153	-14.52	69.57%
rno-miR-146b-5p	up	Igf2	153	-14.19	85.71%
rno-miR-146b-5p	up	Igf2	153	-14.19	85.71%
rno-miR-146b-5p	up	Inip	153	-11.76	76.19%
rno-miR-146b-5p	up	Inip	152	-13.9	75.00%
rno-miR-146b-5p	up	Itm2b	162	-14.08	80.95%
rno-miR-146b-5p	up	Jam2	151	-13.64	68.18%
rno-miR-146b-5p	up	Jazf1	152	-14.27	72.00%
rno-miR-146b-5p	up	Kcnma1	151	-14.63	85.00%
rno-miR-146b-5p	up	Kctd5	152	-12.4	71.43%
rno-miR-146b-5p	up	Klhl25	155	-13.46	72.73%
rno-miR-146b-5p	up	Klhl31	155	-13.98	71.43%
rno-miR-146b-5p	up	Ky	155	-13.32	78.26%
rno-miR-146b-5p	up	Larp4b	151	-13.31	80.00%
rno-miR-146b-5p	up	Lmtk2	151	-14.55	72.73%
rno-miR-146b-5p	up	LOC100909476	153	-14.89	85.71%
rno-miR-146b-5p	up	LOC100910506	160	-14.85	76.19%
rno-miR-146b-5p	up	LOC100912611	154	-14	76.19%
rno-miR-146b-5p	up	LOC100912611	154	-14	76.19%
rno-miR-146b-5p	up	LOC100912611	154	-14	76.19%
rno-miR-146b-5p	up	LOC102552474	157	-14.58	75.00%
rno-miR-146b-5p	up	LOC102552911	158	-14.74	88.24%
rno-miR-146b-5p	up	LOC103690154	153	-14.32	75.00%
rno-miR-146b-5p	up	LOC103691079	157	-14.99	77.27%
rno-miR-146b-5p	up	LOC103691079	157	-14.99	77.27%
rno-miR-146b-5p	up	LOC103693841	154	-14.06	66.67%
rno-miR-146b-5p	up	LOC296235	157	-14.22	70.00%
rno-miR-146b-5p	up	LOC680415	152	-14.53	82.35%
rno-miR-146b-5p	up	LOC683897	151	-11.3	75.00%
rno-miR-146b-5p	up	Loxl3	152	-13.96	68.42%
rno-miR-146b-5p	up	Lphn3	151	-12.49	100.00%
rno-miR-146b-5p	up	Lypd1	151	-14.23	72.00%
rno-miR-146b-5p	up	Mbnl3	160	-13.68	80.95%
rno-miR-146b-5p	up	Mbnl3	160	-13.68	80.95%
rno-miR-146b-5p	up	Mcm9	152	-12.38	68.42%
rno-miR-146b-5p	up	Mctp1	156	-14.36	73.68%
rno-miR-146b-5p	up	Mecp2	159	-13.56	75.00%
rno-miR-146b-5p	up	Mmp16	151	-12.89	70.37%
rno-miR-146b-5p	up	Mri1	153	-14.54	70.00%
rno-miR-146b-5p	up	Nfx1	151	-14.19	72.22%
rno-miR-146b-5p	up	Nhlh2	153	-10.66	77.78%
rno-miR-146b-5p	up	Nrg1	160	-14.53	82.35%
rno-miR-146b-5p	up	Nrg1	160	-14.53	82.35%
rno-miR-146b-5p	up	Nsun7	157	-14.86	75.00%
rno-miR-146b-5p	up	Nsun7	157	-14.86	75.00%
rno-miR-146b-5p	up	Ntf4	151	-14.32	72.73%
rno-miR-146b-5p	up	Nucks1	151	-12.98	91.67%
rno-miR-146b-5p	up	Ovol1	151	-14.02	72.22%
rno-miR-146b-5p	up	Pan3	155	-14.34	72.73%
rno-miR-146b-5p	up	Pan3	155	-14.34	72.73%
rno-miR-146b-5p	up	Pcdhb11	153	-13.58	81.82%
rno-miR-146b-5p	up	Pdyn	152	-12.79	75.00%
rno-miR-146b-5p	up	Pklr	153	-12.43	91.67%
rno-miR-146b-5p	up	Pknox1	157	-13.89	91.67%
rno-miR-146b-5p	up	Plek	159	-14.86	76.19%
rno-miR-146b-5p	up	Popdc2	156	-14.76	82.35%
rno-miR-146b-5p	up	Prrg1	151	-13.32	91.67%
rno-miR-146b-5p	up	Pum2	156	-14.77	85.71%
rno-miR-146b-5p	up	Recql5	159	-14.7	80.00%
rno-miR-146b-5p	up	Rnf125	157	-14.49	91.67%
rno-miR-146b-5p	up	Rps6ka3	162	-11.34	76.19%
rno-miR-146b-5p	up	Rps6ka3	151	-12.73	71.43%
rno-miR-146b-5p	up	Rspo2	156	-14.33	76.19%
rno-miR-146b-5p	up	Samd5	153	-14.96	80.95%
rno-miR-146b-5p	up	Saraf	154	-14.53	66.67%
rno-miR-146b-5p	up	Slc16a10	152	-10.61	76.47%
rno-miR-146b-5p	up	Slc38a4	153	-12.93	72.73%
rno-miR-146b-5p	up	Slc38a5	152	-14.47	73.68%
rno-miR-146b-5p	up	Sptbn1	152	-11.6	77.78%
rno-miR-146b-5p	up	Stk31	153	-13.39	72.73%
rno-miR-146b-5p	up	Supt3h	153	-12.57	80.00%
rno-miR-146b-5p	up	Supt3h	153	-12.57	80.00%
rno-miR-146b-5p	up	Tbp	152	-12.35	77.78%
rno-miR-146b-5p	up	Tbp	152	-12.35	77.78%
rno-miR-146b-5p	up	Tgs1	154	-14.26	84.62%
rno-miR-146b-5p	up	Tmem218	156	-14.76	71.43%
rno-miR-146b-5p	up	Tmem45a	152	-14.54	80.00%
rno-miR-146b-5p	up	Tmem45al	152	-14.54	80.00%
rno-miR-146b-5p	up	Tmtc1	152	-14.48	68.00%
rno-miR-146b-5p	up	Tnrc6b	154	-14.86	73.91%
rno-miR-146b-5p	up	Vps52	154	-12	76.19%
rno-miR-146b-5p	up	Wdr86	152	-12.12	71.43%
rno-miR-146b-5p	up	Zbtb41	151	-12.44	80.00%
rno-miR-146b-5p	up	Zfand5	154	-13.73	85.00%
rno-miR-146b-5p	up	Zmym4	157	-13.22	72.73%
rno-miR-150-5p	down	Cbwd1	153	-14.93	78.95%
rno-miR-150-5p	down	Esco2	153	-14.59	75.00%
rno-miR-150-5p	down	Hspa9	156	-14.38	86.67%
rno-miR-150-5p	down	Kcnk13	152	-14.54	68.42%
rno-miR-150-5p	down	LOC100912578	156	-14.38	86.67%
rno-miR-150-5p	down	LOC102556504	151	-14.64	70.00%
rno-miR-150-5p	down	Lyrm1	152	-14.13	73.68%
rno-miR-150-5p	down	Nfx1	155	-14.99	81.25%
rno-miR-150-5p	down	Pbld1	151	-14.38	78.57%
rno-miR-150-5p	down	RGD1304929	155	-13.39	72.22%
rno-miR-150-5p	down	Rprd1a	151	-14.97	78.57%
rno-miR-150-5p	down	Rprd1a	151	-14.97	78.57%
rno-miR-150-5p	down	Scrn1	151	-12.48	72.22%
rno-miR-150-5p	down	Sun3	154	-13.89	84.62%
rno-miR-150-5p	down	Sv2a	156	-13.7	73.68%
rno-miR-150-5p	down	Tsc22d3	151	-14.99	78.57%
rno-miR-152-5p	up	Abcc10	152	-14.77	68.42%
rno-miR-152-5p	up	Adap1	154	-14.1	76.47%
rno-miR-152-5p	up	Appbp2	152	-12.88	71.43%
rno-miR-152-5p	up	Arid2	154	-13.32	86.67%
rno-miR-152-5p	up	Arrb1	152	-13.77	90.91%
rno-miR-152-5p	up	Atf7	155	-13.88	75.00%
rno-miR-152-5p	up	Atg14	154	-13.47	73.68%
rno-miR-152-5p	up	Atp8a1	165	-14.55	75.00%
rno-miR-152-5p	up	Atp8b2	157	-13.82	81.25%
rno-miR-152-5p	up	Avpi1	153	-12.67	75.00%
rno-miR-152-5p	up	Boc	154	-13.27	84.62%
rno-miR-152-5p	up	C8a	152	-13.38	90.91%
rno-miR-152-5p	up	Cabp1	153	-13.93	85.71%
rno-miR-152-5p	up	Cabyr	151	-14.92	81.25%
rno-miR-152-5p	up	Cacna1d	154	-14.53	92.31%
rno-miR-152-5p	up	Ccdc172	152	-14.15	77.78%
rno-miR-152-5p	up	Cdyl	152	-13.67	80.95%
rno-miR-152-5p	up	Cept1	153	-14.6	85.71%
rno-miR-152-5p	up	Cnga3	151	-13.31	70.00%
rno-miR-152-5p	up	Creb5	155	-14.99	81.25%
rno-miR-152-5p	up	Ctnnbip1	151	-13.54	72.73%
rno-miR-152-5p	up	Dnmt3a	151	-13.72	81.25%
rno-miR-152-5p	up	Dph3	152	-12.41	90.91%
rno-miR-152-5p	up	Dpysl5	152	-14.85	90.91%
rno-miR-152-5p	up	Efna5	152	-14.83	71.43%
rno-miR-152-5p	up	Fcer1g	151	-12.62	70.00%
rno-miR-152-5p	up	Foxc1	153	-13.75	81.25%
rno-miR-152-5p	up	Foxn3	152	-12.78	68.42%
rno-miR-152-5p	up	Gstcd	153	-13.77	77.78%
rno-miR-152-5p	up	Gstcd	153	-13.77	77.78%
rno-miR-152-5p	up	Hn1l	159	-14.13	75.00%
rno-miR-152-5p	up	Il23a	155	-13.84	81.25%
rno-miR-152-5p	up	Irs2	151	-14.94	75.00%
rno-miR-152-5p	up	Itgav	155	-13.09	75.00%
rno-miR-152-5p	up	Jag1	151	-13.11	78.57%
rno-miR-152-5p	up	Kctd21	153	-13.99	85.71%
rno-miR-152-5p	up	Kctd21	152	-12.31	80.00%
rno-miR-152-5p	up	Kctd9	153	-13.63	70.00%
rno-miR-152-5p	up	Klf12	163	-13.65	77.78%
rno-miR-152-5p	up	Lbh	157	-13.88	70.00%
rno-miR-152-5p	up	Lmntd1	155	-13.09	75.00%
rno-miR-152-5p	up	LOC100361056	154	-13.86	84.62%
rno-miR-152-5p	up	LOC100910046	151	-14.49	81.25%
rno-miR-152-5p	up	LOC100911610	152	-14.85	90.91%
rno-miR-152-5p	up	LOC102556234	153	-13.77	77.78%
rno-miR-152-5p	up	LOC103689978	153	-13.52	75.00%
rno-miR-152-5p	up	LOC103690794	154	-13.71	73.68%
rno-miR-152-5p	up	LOC103692570	152	-14.85	90.91%
rno-miR-152-5p	up	LOC500877	155	-11.56	85.71%
rno-miR-152-5p	up	LOC684792	154	-13.72	73.68%
rno-miR-152-5p	up	LOC691722	152	-13.56	85.71%
rno-miR-152-5p	up	Lrp6	157	-13.72	75.00%
rno-miR-152-5p	up	Lsmem1	151	-14.92	91.67%
rno-miR-152-5p	up	Mak16	154	-14.48	84.62%
rno-miR-152-5p	up	Mbnl3	156	-14.29	82.35%
rno-miR-152-5p	up	Mbnl3	156	-14.29	82.35%
rno-miR-152-5p	up	Mpzl1	151	-14.47	75.00%
rno-miR-152-5p	up	Mpzl1	151	-14.47	75.00%
rno-miR-152-5p	up	N4bp1	153	-13.96	73.68%
rno-miR-152-5p	up	Nobox	153	-12.25	75.00%
rno-miR-152-5p	up	Osbp2	158	-14.01	78.95%
rno-miR-152-5p	up	Otop2	154	-14.91	73.68%
rno-miR-152-5p	up	Pars2	151	-13.52	75.00%
rno-miR-152-5p	up	Pla2g2d	151	-10.6	78.57%
rno-miR-152-5p	up	Ppp1r3g	155	-13.79	85.71%
rno-miR-152-5p	up	Prdm16	153	-11.92	75.00%
rno-miR-152-5p	up	Prkcg	153	-13.82	75.00%
rno-miR-152-5p	up	Prox1	152	-12.13	76.47%
rno-miR-152-5p	up	Psd3	155	-11.92	85.71%
rno-miR-152-5p	up	Ptchd4	153	-14.3	75.00%
rno-miR-152-5p	up	Ptprn2	151	-13.51	72.73%
rno-miR-152-5p	up	Rab9b	153	-14.38	70.00%
rno-miR-152-5p	up	Rc3h2	153	-12.68	75.00%
rno-miR-152-5p	up	RGD1560927	151	-11.44	70.00%
rno-miR-152-5p	up	RGD1562641	153	-13.62	85.71%
rno-miR-152-5p	up	RGD1564247	153	-13.52	75.00%
rno-miR-152-5p	up	Rnf121	152	-13.09	100.00%
rno-miR-152-5p	up	Rpa2	151	-14.48	72.22%
rno-miR-152-5p	up	Rprd1b	152	-14.14	73.68%
rno-miR-152-5p	up	S100pbp	152	-13.4	82.35%
rno-miR-152-5p	up	Sdr16c5	151	-14.7	78.57%
rno-miR-152-5p	up	Seli	157	-13.32	81.25%
rno-miR-152-5p	up	Senp5	153	-13.52	75.00%
rno-miR-152-5p	up	Sept6	154	-12.61	73.68%
rno-miR-152-5p	up	Sept9	155	-14.27	85.71%
rno-miR-152-5p	up	Sfmbt2	152	-14.41	73.68%
rno-miR-152-5p	up	Sgcz	153	-13.93	81.25%
rno-miR-152-5p	up	Slc38a2	163	-14.15	80.00%
rno-miR-152-5p	up	Slc44a1	151	-12.09	81.25%
rno-miR-152-5p	up	Spns3	151	-11.33	78.57%
rno-miR-152-5p	up	Sptssa	152	-14.48	80.00%
rno-miR-152-5p	up	Srl	151	-13.36	78.57%
rno-miR-152-5p	up	Srp9	152	-13.27	68.42%
rno-miR-152-5p	up	St6galnac4	152	-14.07	90.91%
rno-miR-152-5p	up	Sult2a1	152	-14.87	90.91%
rno-miR-152-5p	up	Syncrip	157	-13	81.25%
rno-miR-152-5p	up	Tas2r137	155	-13.45	81.25%
rno-miR-152-5p	up	Tbc1d22a	152	-13.59	92.31%
rno-miR-152-5p	up	Tef	155	-14.18	85.71%
rno-miR-152-5p	up	Tenm4	151	-14.53	91.67%
rno-miR-152-5p	up	Tmem102	155	-14.96	72.22%
rno-miR-152-5p	up	Tmem218	152	-13.62	76.47%
rno-miR-152-5p	up	Tmem60	154	-13.86	84.62%
rno-miR-152-5p	up	Tmem63c	152	-14.11	76.47%
rno-miR-152-5p	up	Tmem74	156	-14.52	80.00%
rno-miR-152-5p	up	Tspan3	152	-13.77	90.91%
rno-miR-152-5p	up	Txnl4b	154	-14.66	73.68%
rno-miR-152-5p	up	Usp26	152	-11.94	90.91%
rno-miR-152-5p	up	Utrn	151	-10.46	78.57%
rno-miR-152-5p	up	Wasf1	157	-14	75.00%
rno-miR-152-5p	up	Wdr88	153	-14.85	91.67%
rno-miR-152-5p	up	Wnk1	152	-13.26	90.91%
rno-miR-152-5p	up	Wnt5a	153	-12.19	70.00%
rno-miR-152-5p	up	Yeats2	157	-13.92	81.25%
rno-miR-152-5p	up	Zfp397	152	-14.35	71.43%
rno-miR-152-5p	up	Zkscan1	157	-14.67	70.00%
rno-miR-152-5p	up	Zyg11b	151	-13.16	81.25%
rno-miR-154-5p	down	Adh7	156	-11.9	82.35%
rno-miR-154-5p	down	Adipor1	161	-12.83	81.25%
rno-miR-154-5p	down	Arel1	151	-14.87	87.50%
rno-miR-154-5p	down	Asun	156	-13.77	73.68%
rno-miR-154-5p	down	Atp2b3	153	-14.12	75.00%
rno-miR-154-5p	down	Atp2b3	153	-14.12	75.00%
rno-miR-154-5p	down	Atxn7l4	153	-14.55	77.78%
rno-miR-154-5p	down	C8a	151	-12.88	72.22%
rno-miR-154-5p	down	Ccrl2	152	-11.45	73.68%
rno-miR-154-5p	down	Cd38	156	-13.16	86.67%
rno-miR-154-5p	down	Cd93	155	-12.84	71.43%
rno-miR-154-5p	down	Cdca4	157	-14.25	81.25%
rno-miR-154-5p	down	Cdh9	152	-14.01	73.68%
rno-miR-154-5p	down	Cdv3	151	-10.73	77.78%
rno-miR-154-5p	down	Cdv3	151	-10.73	77.78%
rno-miR-154-5p	down	Chrm2	156	-12.8	80.00%
rno-miR-154-5p	down	Cln8	156	-13.61	78.95%
rno-miR-154-5p	down	Cnnm1	155	-11.89	75.00%
rno-miR-154-5p	down	Cnot4	156	-13.93	78.95%
rno-miR-154-5p	down	Cnot4	151	-14.97	71.43%
rno-miR-154-5p	down	Cxadr	152	-10.02	86.67%
rno-miR-154-5p	down	Cxcl12	151	-12.39	82.35%
rno-miR-154-5p	down	Dctn6	151	-14.99	70.00%
rno-miR-154-5p	down	Dennd6b	151	-12.58	81.25%
rno-miR-154-5p	down	Dlgap1	152	-11.34	80.00%
rno-miR-154-5p	down	Dnah5	153	-10.75	81.25%
rno-miR-154-5p	down	Dock1	151	-13.24	75.00%
rno-miR-154-5p	down	Eif1a	163	-13.41	83.33%
rno-miR-154-5p	down	Fam46a	160	-14.54	78.95%
rno-miR-154-5p	down	Gabrb2	157	-12.31	77.78%
rno-miR-154-5p	down	Gpr174	159	-14.16	77.78%
rno-miR-154-5p	down	Gpr176	160	-14.71	86.67%
rno-miR-154-5p	down	Hnrnpu	156	-14.68	86.67%
rno-miR-154-5p	down	Inpp4b	157	-12.51	81.25%
rno-miR-154-5p	down	Kif5c	151	-13.41	75.00%
rno-miR-154-5p	down	Klhl20	156	-14.73	80.00%
rno-miR-154-5p	down	Klhl20	156	-14.73	80.00%
rno-miR-154-5p	down	Klhl31	151	-10.7	76.47%
rno-miR-154-5p	down	Lacc1	152	-12.8	68.42%
rno-miR-154-5p	down	Lix1l	152	-11.34	78.95%
rno-miR-154-5p	down	Lmod2	153	-10.62	81.25%
rno-miR-154-5p	down	LOC100302372	152	-10.23	80.00%
rno-miR-154-5p	down	LOC100361584	151	-12.37	71.43%
rno-miR-154-5p	down	LOC100362909	151	-12.91	72.22%
rno-miR-154-5p	down	LOC100366044	152	-13.93	80.00%
rno-miR-154-5p	down	LOC100909434	156	-12.27	78.95%
rno-miR-154-5p	down	LOC100909784	153	-10.62	81.25%
rno-miR-154-5p	down	LOC100910755	151	-13.51	76.47%
rno-miR-154-5p	down	LOC102550816	154	-14.85	73.68%
rno-miR-154-5p	down	LOC103690016	153	-13.39	76.19%
rno-miR-154-5p	down	LOC103694079	151	-12.43	81.25%
rno-miR-154-5p	down	LOC103694558	151	-12.62	72.73%
rno-miR-154-5p	down	LOC103694558	151	-12.62	72.73%
rno-miR-154-5p	down	LOC500066	156	-13.21	80.00%
rno-miR-154-5p	down	LOC679894	160	-13.35	78.95%
rno-miR-154-5p	down	LOC679894	160	-13.35	78.95%
rno-miR-154-5p	down	LOC679894	160	-13.35	78.95%
rno-miR-154-5p	down	LOC679894	160	-13.35	78.95%
rno-miR-154-5p	down	LOC679894	160	-13.35	78.95%
rno-miR-154-5p	down	LOC679894	160	-13.35	78.95%
rno-miR-154-5p	down	LOC679894	160	-13.35	78.95%
rno-miR-154-5p	down	LOC679894	160	-13.35	78.95%
rno-miR-154-5p	down	LOC679894	160	-13.35	78.95%
rno-miR-154-5p	down	LOC687808	153	-12.72	87.50%
rno-miR-154-5p	down	Lsm12	153	-14.85	76.19%
rno-miR-154-5p	down	Manea	153	-13.1	78.95%
rno-miR-154-5p	down	March7	156	-13.42	78.95%
rno-miR-154-5p	down	March7	156	-13.42	78.95%
rno-miR-154-5p	down	Mbtps1	159	-14.15	92.86%
rno-miR-154-5p	down	Msl2	164	-14.62	78.95%
rno-miR-154-5p	down	Msmb	156	-10.03	73.68%
rno-miR-154-5p	down	Naaladl2	153	-11.94	78.95%
rno-miR-154-5p	down	Nfkbid	156	-13.99	80.00%
rno-miR-154-5p	down	Nrip3	152	-12.17	73.68%
rno-miR-154-5p	down	Nrk	154	-12.3	77.27%
rno-miR-154-5p	down	Osbpl8	156	-12.12	86.67%
rno-miR-154-5p	down	Pbk	154	-12.14	80.00%
rno-miR-154-5p	down	Pik3cg	151	-13.19	81.25%
rno-miR-154-5p	down	Plekhm1	151	-14.1	81.25%
rno-miR-154-5p	down	Plxdc1	152	-12.04	73.68%
rno-miR-154-5p	down	Polr3f	158	-14.23	78.95%
rno-miR-154-5p	down	Ppih	151	-11.79	81.25%
rno-miR-154-5p	down	Ppih	151	-11.79	81.25%
rno-miR-154-5p	down	Ppp1cc	152	-12.96	78.95%
rno-miR-154-5p	down	Psip1	156	-12.97	80.00%
rno-miR-154-5p	down	Ptgr2	156	-12.67	78.95%
rno-miR-154-5p	down	Pura	156	-14.13	73.68%
rno-miR-154-5p	down	Rab5b	157	-11.28	78.95%
rno-miR-154-5p	down	Rabep1	156	-14.21	73.68%
rno-miR-154-5p	down	Rd3	154	-12.69	86.67%
rno-miR-154-5p	down	Rft1	153	-13.23	78.95%
rno-miR-154-5p	down	RGD1304595	151	-14.38	77.78%
rno-miR-154-5p	down	RGD1562726	155	-12.97	83.33%
rno-miR-154-5p	down	RGD1564382	159	-14.1	75.00%
rno-miR-154-5p	down	RGD1566226	151	-10.72	75.00%
rno-miR-154-5p	down	RGD1566226	151	-10.72	75.00%
rno-miR-154-5p	down	Rnf114	157	-14.5	91.67%
rno-miR-154-5p	down	Rnf185	151	-13.74	77.78%
rno-miR-154-5p	down	Rsbn1	156	-14.5	78.95%
rno-miR-154-5p	down	Rsbn1	156	-14.5	78.95%
rno-miR-154-5p	down	Rufy2	151	-13.51	76.47%
rno-miR-154-5p	down	Rwdd2b	152	-14.21	77.78%
rno-miR-154-5p	down	Sarnp	153	-13.67	81.25%
rno-miR-154-5p	down	Sbk1	153	-13.39	76.19%
rno-miR-154-5p	down	Sept8	152	-12.38	78.95%
rno-miR-154-5p	down	Sept8	152	-12.38	78.95%
rno-miR-154-5p	down	Slc39a1	155	-13.8	77.78%
rno-miR-154-5p	down	Slmo1	151	-14.05	91.67%
rno-miR-154-5p	down	Slmo1	151	-14.05	91.67%
rno-miR-154-5p	down	Slmo1	151	-14.05	91.67%
rno-miR-154-5p	down	Slmo1	151	-14.05	91.67%
rno-miR-154-5p	down	Sned1	152	-12.67	80.00%
rno-miR-154-5p	down	Sos2	160	-13.36	78.95%
rno-miR-154-5p	down	Sp4	153	-11.97	73.68%
rno-miR-154-5p	down	Sphkap	151	-12.82	76.47%
rno-miR-154-5p	down	Spry3	159	-14.62	75.00%
rno-miR-154-5p	down	St3gal2	152	-14.11	73.68%
rno-miR-154-5p	down	Tab2	152	-12.89	78.95%
rno-miR-154-5p	down	Tbx18	151	-10.38	78.57%
rno-miR-154-5p	down	Tead4	160	-14.34	78.95%
rno-miR-154-5p	down	Terf2ip	152	-12.11	88.24%
rno-miR-154-5p	down	Tet3	152	-13.53	80.00%
rno-miR-154-5p	down	Tlr10	159	-12.5	80.00%
rno-miR-154-5p	down	Tlr2	153	-12.07	81.25%
rno-miR-154-5p	down	Tmem229a	154	-12.95	73.68%
rno-miR-154-5p	down	Tmem238	157	-13.72	91.67%
rno-miR-154-5p	down	Tmem68	151	-13.67	75.00%
rno-miR-154-5p	down	Trem3	151	-12.41	75.00%
rno-miR-154-5p	down	Trim34	154	-13.38	92.31%
rno-miR-154-5p	down	Tspan2	152	-12.57	82.35%
rno-miR-154-5p	down	Ubox5	151	-12.94	72.22%
rno-miR-154-5p	down	Vma21	151	-12.43	81.25%
rno-miR-154-5p	down	Vps35	151	-10.44	76.19%
rno-miR-154-5p	down	Wbp4	151	-14.24	76.47%
rno-miR-154-5p	down	Xrn1	151	-14.94	82.35%
rno-miR-154-5p	down	Zbtb25	156	-13.72	73.68%
rno-miR-154-5p	down	Zeb2	156	-12.89	73.68%
rno-miR-154-5p	down	Zfp763	152	-12.51	76.47%
rno-miR-154-5p	down	Zfyve20	152	-10.72	68.42%
rno-miR-154-5p	down	Zmat3	152	-10.79	80.00%
rno-miR-155-3p	up	Adamts4	152	-12.72	82.35%
rno-miR-155-3p	up	Bzw1	151	-13.94	81.25%
rno-miR-155-3p	up	Cd8a	154	-14.44	78.95%
rno-miR-155-3p	up	Cggbp1	151	-13.79	83.33%
rno-miR-155-3p	up	Cttnbp2nl	151	-14.71	83.33%
rno-miR-155-3p	up	Dapp1	153	-13.88	91.67%
rno-miR-155-3p	up	Dusp6	151	-13.21	85.71%
rno-miR-155-3p	up	Edem1	151	-13.96	81.25%
rno-miR-155-3p	up	Fbn1	155	-13.5	72.22%
rno-miR-155-3p	up	Fem1a	152	-14.39	76.47%
rno-miR-155-3p	up	Gabrg2	151	-14.08	77.78%
rno-miR-155-3p	up	Glyatl1	155	-12.52	72.22%
rno-miR-155-3p	up	Gpc3	156	-14.1	88.24%
rno-miR-155-3p	up	Gpr56	154	-13.69	80.00%
rno-miR-155-3p	up	Gpx2	153	-12.68	91.67%
rno-miR-155-3p	up	Gsk3b	163	-14.06	83.33%
rno-miR-155-3p	up	Klhdc8a	155	-13.83	83.33%
rno-miR-155-3p	up	Lacc1	152	-12.76	90.91%
rno-miR-155-3p	up	Ldlrad4	156	-14.99	82.35%
rno-miR-155-3p	up	LOC102552055	152	-14.91	90.91%
rno-miR-155-3p	up	LOC102555038	154	-14.51	78.95%
rno-miR-155-3p	up	LOC102555635	155	-13.28	82.35%
rno-miR-155-3p	up	LOC103690198	154	-13.85	92.31%
rno-miR-155-3p	up	LOC103690502	155	-14.88	82.35%
rno-miR-155-3p	up	LOC103690779	151	-14.71	77.78%
rno-miR-155-3p	up	LOC103691394	159	-13.04	77.78%
rno-miR-155-3p	up	LOC498369	157	-14.62	77.78%
rno-miR-155-3p	up	LOC691519	152	-14.37	76.47%
rno-miR-155-3p	up	LOC691554	157	-14.24	83.33%
rno-miR-155-3p	up	Mapk1	152	-14.46	90.91%
rno-miR-155-3p	up	Med20	155	-14.67	81.25%
rno-miR-155-3p	up	Med20	155	-14.67	81.25%
rno-miR-155-3p	up	Mpdu1	151	-14.15	77.78%
rno-miR-155-3p	up	Msantd3	151	-14.23	81.25%
rno-miR-155-3p	up	Mtf1	160	-12.75	82.35%
rno-miR-155-3p	up	Myof	153	-13.58	83.33%
rno-miR-155-3p	up	Nbr1	153	-14.52	77.78%
rno-miR-155-3p	up	Nbr1	153	-14.52	77.78%
rno-miR-155-3p	up	Ntrk3	154	-13.94	78.95%
rno-miR-155-3p	up	Padi2	162	-14.94	78.95%
rno-miR-155-3p	up	Pank1	152	-14.37	78.95%
rno-miR-155-3p	up	Pappa	153	-14.83	85.71%
rno-miR-155-3p	up	Parp12	155	-12.92	72.22%
rno-miR-155-3p	up	Pdyn	151	-13.36	81.25%
rno-miR-155-3p	up	Ptn	158	-13.97	78.95%
rno-miR-155-3p	up	Rai2	157	-14.83	77.27%
rno-miR-155-3p	up	Rbm46	153	-13.99	73.68%
rno-miR-155-3p	up	RGD1559622	157	-13.48	83.33%
rno-miR-155-3p	up	RGD1560289	153	-13.3	83.33%
rno-miR-155-3p	up	rnf141	151	-12.55	80.00%
rno-miR-155-3p	up	Rnf185	151	-12.37	77.78%
rno-miR-155-3p	up	Rps6kb1	156	-14.48	88.24%
rno-miR-155-3p	up	Shmt1	155	-14.35	81.25%
rno-miR-155-3p	up	Slc38a9	153	-14.36	83.33%
rno-miR-155-3p	up	Slc8a1	158	-12.75	76.47%
rno-miR-155-3p	up	Smc5	151	-14.6	91.67%
rno-miR-155-3p	up	Spata16	159	-13.5	77.78%
rno-miR-155-3p	up	Srsf3	155	-12.71	85.71%
rno-miR-155-3p	up	Tmem165	151	-11.43	87.50%
rno-miR-155-3p	up	Tmem33	156	-13.32	86.67%
rno-miR-155-3p	up	Tmem33	156	-13.32	86.67%
rno-miR-155-3p	up	Tmem63c	156	-14.59	77.78%
rno-miR-155-3p	up	Tnfrsf10b	153	-13.52	77.78%
rno-miR-155-3p	up	Tnrc6b	155	-13.86	82.35%
rno-miR-155-3p	up	Tnrc6b	152	-13.28	86.67%
rno-miR-155-3p	up	Tppp	154	-12.69	76.47%
rno-miR-155-3p	up	Ttc33	154	-14.62	75.00%
rno-miR-155-3p	up	Ugt2b37	155	-11.77	77.78%
rno-miR-155-3p	up	Unc5d	158	-14.5	82.35%
rno-miR-155-3p	up	Usp13	153	-13.74	80.00%
rno-miR-155-3p	up	Zdhhc20	157	-14.85	77.78%
rno-miR-155-3p	up	Zdhhc20	157	-14.85	77.78%
rno-miR-155-3p	up	Zdhhc20	157	-14.85	77.78%
rno-miR-155-3p	up	Zfp266	153	-14.93	77.78%
rno-miR-155-3p	up	Zfp329	151	-14.49	83.33%
rno-miR-155-3p	up	Zfp536	155	-14.6	87.50%
rno-miR-155-3p	up	Zfp780b	158	-12.83	76.47%
rno-miR-155-3p	up	Zmat3	152	-13.36	88.24%
rno-miR-155-3p	up	Zmynd11	153	-14.81	77.78%
rno-miR-155-5p	up	Aars2	155	-14.86	82.35%
rno-miR-155-5p	up	Actbl2	153	-14.01	77.78%
rno-miR-155-5p	up	Adamts6	157	-11.58	83.33%
rno-miR-155-5p	up	Ahsa2	155	-14.03	77.78%
rno-miR-155-5p	up	aicda	155	-13.27	75.00%
rno-miR-155-5p	up	Akap17b	159	-14.22	87.50%
rno-miR-155-5p	up	Alg11	155	-10.12	77.78%
rno-miR-155-5p	up	Alyref	157	-10.88	83.33%
rno-miR-155-5p	up	Arel1	153	-14.9	75.00%
rno-miR-155-5p	up	Arl2bp	151	-11.26	75.00%
rno-miR-155-5p	up	Arl5b	157	-12.18	78.95%
rno-miR-155-5p	up	Arl6ip6	155	-14.44	80.00%
rno-miR-155-5p	up	Aspa	154	-14.08	86.67%
rno-miR-155-5p	up	Atg14	154	-12.08	82.35%
rno-miR-155-5p	up	Atp2b3	156	-14.16	85.00%
rno-miR-155-5p	up	Atp2b3	156	-14.16	85.00%
rno-miR-155-5p	up	Atp2b3	156	-14.16	85.00%
rno-miR-155-5p	up	Atxn1l	157	-14.87	78.95%
rno-miR-155-5p	up	Atxn7l3b	152	-14.32	73.68%
rno-miR-155-5p	up	B4galt6	157	-12.61	80.00%
rno-miR-155-5p	up	Bcap29	152	-12.24	84.21%
rno-miR-155-5p	up	Bcl11a	157	-12.94	83.33%
rno-miR-155-5p	up	Boc	153	-12.25	75.00%
rno-miR-155-5p	up	Bpifa6	154	-13.26	82.35%
rno-miR-155-5p	up	Bpifb2	152	-13.49	73.68%
rno-miR-155-5p	up	Brap	160	-11.3	76.19%
rno-miR-155-5p	up	Bsdc1	154	-13.85	84.21%
rno-miR-155-5p	up	Cacna2d1	154	-11.57	84.62%
rno-miR-155-5p	up	Cacna2d1	151	-14.63	80.00%
rno-miR-155-5p	up	Capza1	152	-10.89	80.00%
rno-miR-155-5p	up	Cbl	154	-14.77	80.00%
rno-miR-155-5p	up	Ccng2	152	-14.79	85.71%
rno-miR-155-5p	up	Cd226	156	-13.77	72.73%
rno-miR-155-5p	up	Cd47	157	-13.88	80.00%
rno-miR-155-5p	up	Cd47	157	-13.88	80.00%
rno-miR-155-5p	up	Cd47	157	-13.88	80.00%
rno-miR-155-5p	up	Cdk19	151	-10.67	78.57%
rno-miR-155-5p	up	Cdkn2b	153	-13.92	81.25%
rno-miR-155-5p	up	Cdx1	161	-12.78	81.25%
rno-miR-155-5p	up	Cebpg	162	-12.24	89.47%
rno-miR-155-5p	up	Cenpo	151	-14.56	90.00%
rno-miR-155-5p	up	Cfh	151	-11.97	88.89%
rno-miR-155-5p	up	Cidec	152	-14.78	72.73%
rno-miR-155-5p	up	Clcf1	151	-10.74	85.71%
rno-miR-155-5p	up	Clcn6	151	-14.86	76.19%
rno-miR-155-5p	up	Clic5	161	-11.41	83.33%
rno-miR-155-5p	up	Cnot4	166	-12.4	84.21%
rno-miR-155-5p	up	Cnpy1	157	-12.22	77.78%
rno-miR-155-5p	up	Coro6	154	-13.96	92.31%
rno-miR-155-5p	up	Cpm	157	-11.58	80.00%
rno-miR-155-5p	up	Crebrf	169	-14.82	87.50%
rno-miR-155-5p	up	Creg1	155	-11.08	80.00%
rno-miR-155-5p	up	Crisp4	156	-13.73	81.82%
rno-miR-155-5p	up	Cthrc1	158	-10.7	80.95%
rno-miR-155-5p	up	Ctla4	156	-11.52	82.35%
rno-miR-155-5p	up	Cyb5d1	151	-12.54	78.57%
rno-miR-155-5p	up	Cyp26b1	153	-14.33	78.95%
rno-miR-155-5p	up	Cyp4v3	156	-12.62	78.26%
rno-miR-155-5p	up	Cysltr1	156	-10.41	78.95%
rno-miR-155-5p	up	Dcun1d3	152	-10.65	80.95%
rno-miR-155-5p	up	Ddx19b	157	-12.91	81.25%
rno-miR-155-5p	up	Dek	160	-12.87	82.35%
rno-miR-155-5p	up	Dennd2c	159	-12.97	85.00%
rno-miR-155-5p	up	Det1	165	-14.03	83.33%
rno-miR-155-5p	up	Dffa	151	-11.52	91.67%
rno-miR-155-5p	up	Dffa	151	-11.52	91.67%
rno-miR-155-5p	up	Dgkh	158	-14.43	86.67%
rno-miR-155-5p	up	Dgkh	158	-14.43	86.67%
rno-miR-155-5p	up	Dhx40	152	-13.34	76.19%
rno-miR-155-5p	up	Dnah5	153	-14.85	93.75%
rno-miR-155-5p	up	Dnhd1-ps1	160	-11.02	86.67%
rno-miR-155-5p	up	Eefsec	151	-11.29	83.33%
rno-miR-155-5p	up	Emc6	159	-12.41	80.00%
rno-miR-155-5p	up	Erlin2	152	-11.92	78.95%
rno-miR-155-5p	up	Fam135a	157	-12.76	100.00%
rno-miR-155-5p	up	Fam46c	154	-12.8	80.95%
rno-miR-155-5p	up	Fam91a1	155	-14.54	75.00%
rno-miR-155-5p	up	Far1	153	-12.55	85.71%
rno-miR-155-5p	up	Fbxl2	151	-12.77	76.47%
rno-miR-155-5p	up	Fktn	152	-10.14	80.95%
rno-miR-155-5p	up	Foxr2	153	-11.84	87.50%
rno-miR-155-5p	up	Gan	153	-10.81	75.00%
rno-miR-155-5p	up	Gcc2	163	-14.61	83.33%
rno-miR-155-5p	up	Gcsam	153	-14.1	80.00%
rno-miR-155-5p	up	Gpm6b	155	-13.03	85.00%
rno-miR-155-5p	up	Gpr75	151	-14.91	85.00%
rno-miR-155-5p	up	Gramd1b	156	-11.06	78.95%
rno-miR-155-5p	up	Grip1	157	-12.77	81.25%
rno-miR-155-5p	up	Grpel1	157	-11.7	87.50%
rno-miR-155-5p	up	Guf1	153	-12.39	81.25%
rno-miR-155-5p	up	Has2	151	-13.64	85.00%
rno-miR-155-5p	up	Hbp1	158	-14.78	75.00%
rno-miR-155-5p	up	Hbp1	158	-14.78	75.00%
rno-miR-155-5p	up	Hivep2	161	-13.67	87.50%
rno-miR-155-5p	up	Hivep2	151	-10.1	82.35%
rno-miR-155-5p	up	Hnrnpa3	158	-12.93	92.31%
rno-miR-155-5p	up	Hrh4	159	-14.35	77.78%
rno-miR-155-5p	up	Hrk	153	-13.2	70.00%
rno-miR-155-5p	up	Hsf5	151	-11.98	83.33%
rno-miR-155-5p	up	Hyal4	163	-13.98	94.44%
rno-miR-155-5p	up	Ift57	160	-11.81	82.35%
rno-miR-155-5p	up	Igf1	154	-12.73	78.95%
rno-miR-155-5p	up	Igf1	154	-12.73	78.95%
rno-miR-155-5p	up	Ikbke	165	-14.32	83.33%
rno-miR-155-5p	up	Il12rb2	154	-14.2	80.00%
rno-miR-155-5p	up	Il36a	159	-12.24	87.50%
rno-miR-155-5p	up	Impad1	161	-13.14	88.89%
rno-miR-155-5p	up	Impad1	161	-13.14	88.89%
rno-miR-155-5p	up	Inhba	153	-13.84	80.00%
rno-miR-155-5p	up	Inip	151	-10.41	87.50%
rno-miR-155-5p	up	Ipmk	153	-11.04	80.00%
rno-miR-155-5p	up	Ipp	162	-13.61	84.21%
rno-miR-155-5p	up	Isoc1	151	-13.12	75.00%
rno-miR-155-5p	up	Jade1	162	-12.73	82.35%
rno-miR-155-5p	up	Jakmip3	152	-14.01	77.78%
rno-miR-155-5p	up	Jarid2	151	-12.49	80.00%
rno-miR-155-5p	up	Kcnd3	155	-11.32	87.50%
rno-miR-155-5p	up	Kcnd3	155	-11.32	87.50%
rno-miR-155-5p	up	Kcnj2	157	-12.02	83.33%
rno-miR-155-5p	up	Klhl15	158	-10.14	78.95%
rno-miR-155-5p	up	Ky	152	-13.37	83.33%
rno-miR-155-5p	up	Lca5	153	-14.01	85.00%
rno-miR-155-5p	up	Leprel2	153	-13.58	94.12%
rno-miR-155-5p	up	LOC100360821	151	-12.5	75.00%
rno-miR-155-5p	up	LOC100362606	156	-14.55	80.95%
rno-miR-155-5p	up	LOC100909688	152	-14.85	76.19%
rno-miR-155-5p	up	LOC100909913	159	-14.17	81.82%
rno-miR-155-5p	up	LOC100910839	151	-14.25	80.00%
rno-miR-155-5p	up	LOC100910990	151	-12.57	76.19%
rno-miR-155-5p	up	LOC100911168	158	-10.14	78.95%
rno-miR-155-5p	up	LOC100911776	153	-12.71	81.25%
rno-miR-155-5p	up	LOC100911874	162	-12.89	82.35%
rno-miR-155-5p	up	LOC100912350	154	-10.42	84.62%
rno-miR-155-5p	up	LOC102547039	152	-14.39	68.42%
rno-miR-155-5p	up	LOC102547059	155	-13.11	80.00%
rno-miR-155-5p	up	LOC102547160	152	-12.96	78.95%
rno-miR-155-5p	up	LOC102547504	154	-14.53	76.19%
rno-miR-155-5p	up	LOC102549291	155	-13.24	88.89%
rno-miR-155-5p	up	LOC102549548	156	-13.29	77.27%
rno-miR-155-5p	up	LOC102552911	157	-14.52	81.82%
rno-miR-155-5p	up	LOC102554977	151	-12.65	88.89%
rno-miR-155-5p	up	LOC102555578	155	-13.24	88.89%
rno-miR-155-5p	up	LOC102555902	157	-12.26	80.00%
rno-miR-155-5p	up	LOC102556485	156	-13.11	81.82%
rno-miR-155-5p	up	LOC103689927	158	-13.42	78.95%
rno-miR-155-5p	up	LOC103691558	157	-11.53	81.25%
rno-miR-155-5p	up	LOC103692147	160	-13.93	88.24%
rno-miR-155-5p	up	LOC103692225	152	-12.73	73.68%
rno-miR-155-5p	up	LOC103692579	151	-14.82	78.26%
rno-miR-155-5p	up	LOC103694424	155	-12.08	83.33%
rno-miR-155-5p	up	LOC292543	154	-10.28	84.21%
rno-miR-155-5p	up	LOC312273	154	-12.43	84.62%
rno-miR-155-5p	up	LOC361346	157	-14.28	85.00%
rno-miR-155-5p	up	LOC363337	151	-10.14	78.57%
rno-miR-155-5p	up	LOC682206	154	-13.31	75.00%
rno-miR-155-5p	up	LOC682914	151	-10.47	80.00%
rno-miR-155-5p	up	LOC688018	151	-11.62	100.00%
rno-miR-155-5p	up	LOC691277	154	-11.98	84.21%
rno-miR-155-5p	up	Lox	158	-10.53	82.35%
rno-miR-155-5p	up	Lox	152	-14.62	73.91%
rno-miR-155-5p	up	Lpar4	154	-11.53	78.95%
rno-miR-155-5p	up	Lrp1b	159	-11.86	80.95%
rno-miR-155-5p	up	Lrrc9	154	-12.62	85.71%
rno-miR-155-5p	up	Lrrcc1	158	-11.57	84.21%
rno-miR-155-5p	up	Lrrtm2	159	-14.34	85.00%
rno-miR-155-5p	up	Lsamp	158	-14.16	87.50%
rno-miR-155-5p	up	Lyrm5	155	-12.57	71.43%
rno-miR-155-5p	up	Magea10	155	-10.77	80.00%
rno-miR-155-5p	up	Map2	160	-10.92	82.35%
rno-miR-155-5p	up	March6	152	-13.39	80.95%
rno-miR-155-5p	up	Marcks	152	-11.86	73.91%
rno-miR-155-5p	up	Mbtd1	153	-11.75	91.67%
rno-miR-155-5p	up	Mcm8	155	-11.77	81.25%
rno-miR-155-5p	up	Med13l	153	-13.66	78.95%
rno-miR-155-5p	up	Mep1a	156	-13.3	82.35%
rno-miR-155-5p	up	Mettl23	160	-13.13	77.27%
rno-miR-155-5p	up	Mocos	154	-13.52	78.95%
rno-miR-155-5p	up	Morf4l1	159	-14.52	83.33%
rno-miR-155-5p	up	Mphosph9	157	-10.99	83.33%
rno-miR-155-5p	up	Mpped1	151	-13.8	80.95%
rno-miR-155-5p	up	Mrpl1	152	-13.89	77.78%
rno-miR-155-5p	up	Ms4a1	169	-14.82	85.00%
rno-miR-155-5p	up	Msi2	155	-14.88	75.00%
rno-miR-155-5p	up	Mtus1	155	-13.17	85.00%
rno-miR-155-5p	up	Myo1d	151	-13.18	75.00%
rno-miR-155-5p	up	Myocd	154	-10.65	73.68%
rno-miR-155-5p	up	Ndfip1	156	-12.89	77.27%
rno-miR-155-5p	up	Ndfip1	156	-12.89	77.27%
rno-miR-155-5p	up	Ndn	161	-12.28	83.33%
rno-miR-155-5p	up	Ndp	159	-14.17	81.82%
rno-miR-155-5p	up	Ndst4	152	-10.55	76.19%
rno-miR-155-5p	up	Nek7	152	-11.6	81.82%
rno-miR-155-5p	up	Nfe2l2	154	-13.59	83.33%
rno-miR-155-5p	up	Nfx1	152	-12.53	73.68%
rno-miR-155-5p	up	Nmnat3	153	-10.58	77.78%
rno-miR-155-5p	up	Nmnat3	153	-10.58	77.78%
rno-miR-155-5p	up	Notch2	157	-10.76	75.00%
rno-miR-155-5p	up	Nova1	154	-10.41	77.27%
rno-miR-155-5p	up	Nr1d2	161	-14.21	90.00%
rno-miR-155-5p	up	Nrip1	155	-11.71	83.33%
rno-miR-155-5p	up	Ogn	157	-13.56	81.25%
rno-miR-155-5p	up	Orai2	151	-14.63	75.00%
rno-miR-155-5p	up	Pak1	151	-12.23	80.00%
rno-miR-155-5p	up	Pank1	151	-12.31	75.00%
rno-miR-155-5p	up	Parp12	155	-14.5	85.71%
rno-miR-155-5p	up	Pcbp2	155	-13.82	75.00%
rno-miR-155-5p	up	Pcdh9	155	-12.46	80.00%
rno-miR-155-5p	up	Pcmt1	155	-13.69	75.00%
rno-miR-155-5p	up	Pde11a	151	-12.47	80.95%
rno-miR-155-5p	up	Pde6d	151	-11.75	76.19%
rno-miR-155-5p	up	Pde6h	166	-13.32	82.35%
rno-miR-155-5p	up	Picalm	156	-12.55	82.35%
rno-miR-155-5p	up	Picalm	156	-12.55	82.35%
rno-miR-155-5p	up	Pigw	164	-11.46	94.12%
rno-miR-155-5p	up	Pik3c2a	155	-12.32	92.86%
rno-miR-155-5p	up	Plek	151	-14.99	83.33%
rno-miR-155-5p	up	Polr3g	155	-13.92	75.00%
rno-miR-155-5p	up	Pou6f1	159	-13.92	88.89%
rno-miR-155-5p	up	Ppig	153	-11.39	81.25%
rno-miR-155-5p	up	Prkaa2	157	-11.34	81.25%
rno-miR-155-5p	up	Prkar2a	156	-11.28	92.31%
rno-miR-155-5p	up	Prox1	166	-12.78	94.12%
rno-miR-155-5p	up	Psd3	157	-14.95	81.25%
rno-miR-155-5p	up	Psmg2	152	-13.03	73.68%
rno-miR-155-5p	up	Ptgfr	152	-13.46	73.91%
rno-miR-155-5p	up	Ptpn2	151	-12.71	88.89%
rno-miR-155-5p	up	Purg	162	-13.53	82.35%
rno-miR-155-5p	up	Rab30	158	-12.33	84.21%
rno-miR-155-5p	up	Rab40b	155	-11.14	84.21%
rno-miR-155-5p	up	Rag1	151	-11.45	73.91%
rno-miR-155-5p	up	Raph1	161	-11.85	81.25%
rno-miR-155-5p	up	Rbm26	153	-10.28	77.78%
rno-miR-155-5p	up	Rc3h2	154	-14.13	75.00%
rno-miR-155-5p	up	Rcn2	168	-12.8	88.24%
rno-miR-155-5p	up	Rell1	151	-12.95	90.00%
rno-miR-155-5p	up	Reps2	153	-12.11	78.95%
rno-miR-155-5p	up	Reps2	151	-13.02	76.00%
rno-miR-155-5p	up	Rfpl4a	155	-10.94	85.71%
rno-miR-155-5p	up	RGD1307443	159	-13.09	87.50%
rno-miR-155-5p	up	RGD1309995	156	-13.07	84.21%
rno-miR-155-5p	up	RGD1310257	151	-10.01	77.78%
rno-miR-155-5p	up	RGD1310951	151	-12.58	81.25%
rno-miR-155-5p	up	RGD1560883	155	-13.08	81.25%
rno-miR-155-5p	up	RGD1562550	152	-13.97	75.00%
rno-miR-155-5p	up	RGD1562726	161	-11.98	81.25%
rno-miR-155-5p	up	RGD1563159	151	-11.98	82.35%
rno-miR-155-5p	up	RGD1564053	161	-13.87	88.89%
rno-miR-155-5p	up	RGD1565498	151	-11.75	88.89%
rno-miR-155-5p	up	RGD1565498	151	-11.75	88.89%
rno-miR-155-5p	up	RGD1565512	158	-13.6	86.67%
rno-miR-155-5p	up	RGD1565533	152	-14.56	72.73%
rno-miR-155-5p	up	Rgp1	154	-14.77	88.24%
rno-miR-155-5p	up	Ric8b	155	-12.49	87.50%
rno-miR-155-5p	up	Ric8b	155	-12.49	87.50%
rno-miR-155-5p	up	Rmnd5b	158	-13.42	78.95%
rno-miR-155-5p	up	Rnf168	154	-11.6	78.95%
rno-miR-155-5p	up	Rps6ka5	152	-13.24	77.27%
rno-miR-155-5p	up	Rps6ka5	151	-13.5	75.00%
rno-miR-155-5p	up	Rps6ka5	152	-13.24	77.27%
rno-miR-155-5p	up	Rps6ka5	151	-13.5	75.00%
rno-miR-155-5p	up	Rsf1	165	-13.95	80.00%
rno-miR-155-5p	up	S1pr1	151	-14.7	77.27%
rno-miR-155-5p	up	Satb1	158	-12.17	86.67%
rno-miR-155-5p	up	Scn9a	157	-13.63	81.25%
rno-miR-155-5p	up	Selt	158	-13.71	82.35%
rno-miR-155-5p	up	Sf3a1	152	-11.28	78.95%
rno-miR-155-5p	up	Ski	153	-13.02	75.00%
rno-miR-155-5p	up	Skil	152	-14.54	90.91%
rno-miR-155-5p	up	Slbp	152	-11.28	90.91%
rno-miR-155-5p	up	Slc25a44	160	-14.26	82.35%
rno-miR-155-5p	up	Slc26a4	152	-13.02	75.00%
rno-miR-155-5p	up	Slc39a10	151	-11.49	84.21%
rno-miR-155-5p	up	Slc39a12	163	-14.99	80.00%
rno-miR-155-5p	up	Slc40a1	162	-12.89	82.35%
rno-miR-155-5p	up	Slc5a7	164	-11.29	88.24%
rno-miR-155-5p	up	Slc7a11	153	-12.71	71.43%
rno-miR-155-5p	up	Slc8a1	152	-10.72	100.00%
rno-miR-155-5p	up	Slco1a2	155	-10.27	77.78%
rno-miR-155-5p	up	Slco1a5	156	-10.68	86.67%
rno-miR-155-5p	up	Slco1c1	152	-14.95	73.68%
rno-miR-155-5p	up	Slfn3	154	-12.71	75.00%
rno-miR-155-5p	up	Slitrk5	153	-13.72	88.24%
rno-miR-155-5p	up	Smarcad1	155	-12.87	80.00%
rno-miR-155-5p	up	Smim14	154	-12.86	84.62%
rno-miR-155-5p	up	Smug1	157	-10.23	80.00%
rno-miR-155-5p	up	Snapin	155	-11.08	82.35%
rno-miR-155-5p	up	Snx19	152	-14.38	84.21%
rno-miR-155-5p	up	Socs4	160	-11.99	80.95%
rno-miR-155-5p	up	Socs5	162	-10.25	82.35%
rno-miR-155-5p	up	Sort1	152	-11.97	73.91%
rno-miR-155-5p	up	Sp3	152	-11.5	72.73%
rno-miR-155-5p	up	Sptlc2	159	-14.4	94.44%
rno-miR-155-5p	up	Srsf10	153	-14.79	87.50%
rno-miR-155-5p	up	Srsf6	152	-13.53	76.19%
rno-miR-155-5p	up	Stag1	152	-13.76	85.71%
rno-miR-155-5p	up	Stk38	151	-11.41	76.19%
rno-miR-155-5p	up	Ston2	152	-12.4	73.68%
rno-miR-155-5p	up	Sypl1	153	-12.67	81.25%
rno-miR-155-5p	up	Szt2	154	-13.89	81.25%
rno-miR-155-5p	up	Tab2	153	-14.74	80.00%
rno-miR-155-5p	up	Tbx20	152	-13.74	71.43%
rno-miR-155-5p	up	Tceb1	157	-13.37	75.00%
rno-miR-155-5p	up	Tchh	154	-13.52	89.47%
rno-miR-155-5p	up	tGap1	151	-14.83	88.89%
rno-miR-155-5p	up	Thoc2	160	-12.12	84.21%
rno-miR-155-5p	up	Tirap	151	-13.67	85.00%
rno-miR-155-5p	up	Tlr12	151	-11.13	72.22%
rno-miR-155-5p	up	Tmem33	158	-13.26	92.31%
rno-miR-155-5p	up	Tmem45b	153	-12.11	80.00%
rno-miR-155-5p	up	Tmprss11g	163	-13.82	85.00%
rno-miR-155-5p	up	Tmtc3	153	-10.71	83.33%
rno-miR-155-5p	up	Tomm20	155	-11.68	80.00%
rno-miR-155-5p	up	Trim32	153	-14.53	80.00%
rno-miR-155-5p	up	Trip12	156	-10.07	78.95%
rno-miR-155-5p	up	Triqk	159	-12.26	80.00%
rno-miR-155-5p	up	Trpt1	152	-10.68	77.78%
rno-miR-155-5p	up	Ttc7a	161	-10.78	81.25%
rno-miR-155-5p	up	Ttll4	151	-12.93	77.78%
rno-miR-155-5p	up	Tyrp1	161	-13.32	88.89%
rno-miR-155-5p	up	U2surp	165	-14.42	93.75%
rno-miR-155-5p	up	Uap1	153	-13.85	80.00%
rno-miR-155-5p	up	Ufm1	154	-12.08	92.31%
rno-miR-155-5p	up	Unc13c	155	-13.21	87.50%
rno-miR-155-5p	up	Unkl	153	-13.8	77.78%
rno-miR-155-5p	up	Uqcrfs1	151	-12.41	82.35%
rno-miR-155-5p	up	Usp45	161	-13.49	85.00%
rno-miR-155-5p	up	Usp9x	151	-11.29	72.22%
rno-miR-155-5p	up	Wdr45b	153	-14.75	80.95%
rno-miR-155-5p	up	Wee1	161	-14.16	83.33%
rno-miR-155-5p	up	Wfdc21	154	-12.26	80.00%
rno-miR-155-5p	up	Wnk3	154	-14.17	79.17%
rno-miR-155-5p	up	Xrcc4	153	-11.9	76.19%
rno-miR-155-5p	up	Yipf6	154	-11.25	87.50%
rno-miR-155-5p	up	Zbtb1	164	-13.47	88.24%
rno-miR-155-5p	up	Zfp143	158	-12.07	84.21%
rno-miR-155-5p	up	Zfp329	152	-12.38	73.68%
rno-miR-155-5p	up	Zfp37	161	-13.89	83.33%
rno-miR-155-5p	up	Zfp46	155	-10.5	81.25%
rno-miR-155-5p	up	Zfp518b	157	-11.8	80.00%
rno-miR-155-5p	up	Zfp618	158	-14.91	80.00%
rno-miR-155-5p	up	Zfp652	154	-13.2	77.27%
rno-miR-155-5p	up	Zfp69	154	-10.2	92.31%
rno-miR-155-5p	up	Zfp846	153	-12.09	75.00%
rno-miR-155-5p	up	Zfp952	158	-14.93	76.19%
rno-miR-155-5p	up	Zic3	162	-13.35	80.00%
rno-miR-155-5p	up	Zkscan3	154	-11.19	76.47%
rno-miR-155-5p	up	Zxdb	152	-14.96	76.19%
rno-miR-195-3p	up	Abcg3	155	-14.88	75.00%
rno-miR-195-3p	up	Abcg3l3	152	-14.08	71.43%
rno-miR-195-3p	up	Adamtsl3	152	-14.54	73.68%
rno-miR-195-3p	up	Aggf1	152	-14.33	77.27%
rno-miR-195-3p	up	Ahnak2	158	-14.28	76.19%
rno-miR-195-3p	up	Angptl3	157	-14.05	84.21%
rno-miR-195-3p	up	Ankrd44	152	-13.41	78.95%
rno-miR-195-3p	up	Arg2	155	-13.21	85.00%
rno-miR-195-3p	up	Arhgap20	159	-14	85.00%
rno-miR-195-3p	up	Arhgap23	155	-10.1	85.71%
rno-miR-195-3p	up	Asph	160	-14.02	78.95%
rno-miR-195-3p	up	Asxl1	153	-14.39	85.71%
rno-miR-195-3p	up	Atad2	152	-10.03	78.95%
rno-miR-195-3p	up	Atad5	154	-14.89	78.26%
rno-miR-195-3p	up	Atp7a	157	-13.62	92.86%
rno-miR-195-3p	up	B3galt1	151	-11.73	75.00%
rno-miR-195-3p	up	B4galt2	153	-10.1	91.67%
rno-miR-195-3p	up	Batf	155	-12.74	80.00%
rno-miR-195-3p	up	Bsph2	161	-11.22	75.00%
rno-miR-195-3p	up	Bves	157	-14.22	90.00%
rno-miR-195-3p	up	Camk1d	151	-12.46	70.00%
rno-miR-195-3p	up	Card6	153	-12.82	100.00%
rno-miR-195-3p	up	Cbx6	153	-12.72	77.78%
rno-miR-195-3p	up	Ccdc186	155	-10.9	80.00%
rno-miR-195-3p	up	Ccdc50	151	-10.45	78.57%
rno-miR-195-3p	up	Ccdc6	157	-13.27	88.89%
rno-miR-195-3p	up	Ccdc88a	151	-11.09	77.78%
rno-miR-195-3p	up	Cd226	156	-14.87	88.24%
rno-miR-195-3p	up	Cdh8	156	-12.54	76.19%
rno-miR-195-3p	up	Cenpc	153	-12.7	75.00%
rno-miR-195-3p	up	Chst10	151	-11.19	72.73%
rno-miR-195-3p	up	Clec7a	160	-11.6	76.19%
rno-miR-195-3p	up	Clic5	157	-11.03	81.25%
rno-miR-195-3p	up	Clock	157	-13.36	92.86%
rno-miR-195-3p	up	Cnot6l	162	-12.31	84.21%
rno-miR-195-3p	up	Cnr1	158	-11.57	84.21%
rno-miR-195-3p	up	Cntn4	157	-14.06	83.33%
rno-miR-195-3p	up	Cpne3	151	-13.75	80.00%
rno-miR-195-3p	up	Cpsf6	154	-13.96	80.00%
rno-miR-195-3p	up	Cpsf6	154	-13.96	80.00%
rno-miR-195-3p	up	Cpsf6	154	-13.96	80.00%
rno-miR-195-3p	up	Crot	155	-10.21	80.00%
rno-miR-195-3p	up	Csmd1	157	-10.19	78.95%
rno-miR-195-3p	up	Ctag2	152	-13.56	78.95%
rno-miR-195-3p	up	Cul4a	156	-13.75	88.24%
rno-miR-195-3p	up	Cxxc4	152	-12.7	73.68%
rno-miR-195-3p	up	Cyp4f18	157	-12.95	75.00%
rno-miR-195-3p	up	Ddx59	158	-12.64	78.95%
rno-miR-195-3p	up	Dgki	153	-14.99	78.95%
rno-miR-195-3p	up	Dlg4	164	-14.64	80.95%
rno-miR-195-3p	up	Dmtf1	153	-13.27	81.25%
rno-miR-195-3p	up	Dnajb14	156	-14.52	78.95%
rno-miR-195-3p	up	Dpysl2	155	-12.25	75.00%
rno-miR-195-3p	up	Efcab1	155	-11.75	81.25%
rno-miR-195-3p	up	Efcab3	152	-14.09	84.21%
rno-miR-195-3p	up	Egfem1	166	-13.45	82.35%
rno-miR-195-3p	up	Errfi1	151	-10.2	77.78%
rno-miR-195-3p	up	Eya1	151	-13.42	80.00%
rno-miR-195-3p	up	Fam172a	155	-14.03	75.00%
rno-miR-195-3p	up	Fam188b	155	-12.46	83.33%
rno-miR-195-3p	up	Fam206a	159	-14.72	83.33%
rno-miR-195-3p	up	Fam26e	155	-10.58	80.00%
rno-miR-195-3p	up	Fbxl2	151	-12.89	70.00%
rno-miR-195-3p	up	Fignl2	153	-13.94	83.33%
rno-miR-195-3p	up	Fshr	156	-13.28	73.68%
rno-miR-195-3p	up	Fundc1	152	-12	76.47%
rno-miR-195-3p	up	Gabpb1	156	-14.43	71.43%
rno-miR-195-3p	up	Gabpb1	156	-14.43	71.43%
rno-miR-195-3p	up	Gabra2	156	-14.54	76.19%
rno-miR-195-3p	up	Gabra5	156	-12.75	86.67%
rno-miR-195-3p	up	Gadd45a	157	-11.35	81.25%
rno-miR-195-3p	up	Gdpd2	152	-11.33	82.35%
rno-miR-195-3p	up	Glod4	154	-10.2	84.21%
rno-miR-195-3p	up	Gnao1	152	-14.67	90.91%
rno-miR-195-3p	up	Gosr1	163	-14.97	80.95%
rno-miR-195-3p	up	Gpr17	158	-10.91	88.24%
rno-miR-195-3p	up	Gpr182	161	-14.7	75.00%
rno-miR-195-3p	up	Gpr182	161	-14.7	75.00%
rno-miR-195-3p	up	Gpr64	153	-10.63	81.25%
rno-miR-195-3p	up	Gpx2	154	-13.93	78.95%
rno-miR-195-3p	up	Gtf3c3	154	-14.39	92.31%
rno-miR-195-3p	up	Hand2	151	-11.78	80.95%
rno-miR-195-3p	up	Hdx	151	-13.58	76.19%
rno-miR-195-3p	up	Hecw1	155	-14.78	80.00%
rno-miR-195-3p	up	Hipk2	151	-14.47	75.00%
rno-miR-195-3p	up	Hist1h4b	158	-10.74	78.95%
rno-miR-195-3p	up	Hnrnpdl	151	-14.09	85.00%
rno-miR-195-3p	up	Hnrnpdl	151	-14.09	85.00%
rno-miR-195-3p	up	Hnrnpdl	151	-14.09	85.00%
rno-miR-195-3p	up	Hnrnpf	151	-11.99	88.24%
rno-miR-195-3p	up	Hoxa10	155	-11.36	80.00%
rno-miR-195-3p	up	Hpcal4	159	-11.25	77.78%
rno-miR-195-3p	up	Hspa5	155	-11.25	73.91%
rno-miR-195-3p	up	Ica1l	159	-12.24	82.35%
rno-miR-195-3p	up	Icmt	155	-13.35	82.35%
rno-miR-195-3p	up	Igsf3	159	-11.46	75.00%
rno-miR-195-3p	up	Ipmk	156	-12.16	78.95%
rno-miR-195-3p	up	Kcnh7	151	-13.3	76.19%
rno-miR-195-3p	up	Klhl22	152	-10.36	90.91%
rno-miR-195-3p	up	Klhl22	152	-10.36	90.91%
rno-miR-195-3p	up	Klhl24	152	-12.57	78.95%
rno-miR-195-3p	up	Klri2	151	-14.69	85.71%
rno-miR-195-3p	up	Letm1	152	-12.67	88.89%
rno-miR-195-3p	up	LOC100359752	155	-13.41	85.71%
rno-miR-195-3p	up	LOC100360330	155	-13.84	92.86%
rno-miR-195-3p	up	LOC100909493	158	-14.27	80.00%
rno-miR-195-3p	up	LOC100909612	159	-11.9	75.00%
rno-miR-195-3p	up	LOC100909655	154	-12.68	86.67%
rno-miR-195-3p	up	LOC100909709	151	-13.39	84.21%
rno-miR-195-3p	up	LOC100909947	156	-13.69	77.27%
rno-miR-195-3p	up	LOC100910102	154	-11.51	78.95%
rno-miR-195-3p	up	LOC100910732	152	-10.35	80.00%
rno-miR-195-3p	up	LOC100912608	155	-11.36	80.00%
rno-miR-195-3p	up	LOC102546572	152	-14.58	78.95%
rno-miR-195-3p	up	LOC102547047	157	-12.19	80.00%
rno-miR-195-3p	up	LOC102549500	154	-14.99	84.21%
rno-miR-195-3p	up	LOC102549888	157	-12.91	88.89%
rno-miR-195-3p	up	LOC102549888	156	-13.48	73.68%
rno-miR-195-3p	up	LOC102551140	158	-13.3	82.35%
rno-miR-195-3p	up	LOC102551847	151	-11.78	85.00%
rno-miR-195-3p	up	LOC102552527	155	-12	85.71%
rno-miR-195-3p	up	LOC102553683	154	-13.74	78.95%
rno-miR-195-3p	up	LOC102554041	154	-10.16	84.62%
rno-miR-195-3p	up	LOC102555469	153	-13.94	83.33%
rno-miR-195-3p	up	LOC103690122	151	-11.69	69.57%
rno-miR-195-3p	up	LOC103690399	157	-14.38	88.89%
rno-miR-195-3p	up	LOC103690838	159	-13.76	80.00%
rno-miR-195-3p	up	LOC103693015	157	-12.71	80.00%
rno-miR-195-3p	up	LOC103693015	157	-12.71	80.00%
rno-miR-195-3p	up	LOC103694424	154	-10.27	82.35%
rno-miR-195-3p	up	LOC619574	151	-10.88	78.57%
rno-miR-195-3p	up	LOC678756	161	-14.28	80.00%
rno-miR-195-3p	up	LOC679873	152	-13.88	80.95%
rno-miR-195-3p	up	LOC681224	153	-13.27	81.25%
rno-miR-195-3p	up	Loh12cr1	153	-14.35	70.00%
rno-miR-195-3p	up	Lpp	158	-11.14	84.21%
rno-miR-195-3p	up	Lppr5	151	-10.9	76.19%
rno-miR-195-3p	up	Lrch3	154	-14.82	80.95%
rno-miR-195-3p	up	Lypla1	152	-10.7	82.35%
rno-miR-195-3p	up	Mab21l3	154	-10.15	78.95%
rno-miR-195-3p	up	Macrod2	153	-11.37	83.33%
rno-miR-195-3p	up	Magea8	153	-10.38	75.00%
rno-miR-195-3p	up	Man1a1	158	-12.47	82.35%
rno-miR-195-3p	up	Maob	154	-12.1	76.47%
rno-miR-195-3p	up	Mbip	153	-13.35	80.00%
rno-miR-195-3p	up	Mctp2	151	-12.45	85.71%
rno-miR-195-3p	up	Mcts2	151	-11.37	75.00%
rno-miR-195-3p	up	Med13l	153	-12.61	77.78%
rno-miR-195-3p	up	Mms19l	153	-11.19	76.19%
rno-miR-195-3p	up	Mpped2	155	-14.74	82.35%
rno-miR-195-3p	up	Mrps15	151	-12.99	87.50%
rno-miR-195-3p	up	Ms4a12	153	-12.27	92.86%
rno-miR-195-3p	up	Mylk	157	-14.02	84.21%
rno-miR-195-3p	up	Naaladl2	156	-10.94	82.35%
rno-miR-195-3p	up	Napepld	156	-13.95	86.67%
rno-miR-195-3p	up	Nbeal1	153	-14.69	83.33%
rno-miR-195-3p	up	Nbeal1	151	-11.48	72.73%
rno-miR-195-3p	up	Nek9	160	-14.3	93.33%
rno-miR-195-3p	up	Nek9	160	-14.3	93.33%
rno-miR-195-3p	up	Nipal3	154	-11.74	76.47%
rno-miR-195-3p	up	Nr4a2	153	-11.31	75.00%
rno-miR-195-3p	up	Nr5a2	156	-11.63	78.95%
rno-miR-195-3p	up	Nrg1	154	-10.9	82.35%
rno-miR-195-3p	up	Nup43	159	-14.69	88.24%
rno-miR-195-3p	up	Nxf1	151	-10.68	76.19%
rno-miR-195-3p	up	Nyap2	152	-11.48	100.00%
rno-miR-195-3p	up	Ocrl	153	-14.68	83.33%
rno-miR-195-3p	up	Olfm3	151	-12.14	87.50%
rno-miR-195-3p	up	Olr1366	152	-14.13	69.57%
rno-miR-195-3p	up	Olr1366	152	-14.13	69.57%
rno-miR-195-3p	up	Oprk1	152	-10.03	88.24%
rno-miR-195-3p	up	Oxct1	164	-11.74	78.95%
rno-miR-195-3p	up	Papd7	151	-12.18	78.95%
rno-miR-195-3p	up	Pde4d	152	-12.93	78.95%
rno-miR-195-3p	up	Pds5a	154	-12.27	84.21%
rno-miR-195-3p	up	Pdzrn3	156	-11.9	73.68%
rno-miR-195-3p	up	Phf14	154	-14.87	78.95%
rno-miR-195-3p	up	Phf14	152	-12.25	73.68%
rno-miR-195-3p	up	Phip	153	-12.07	75.00%
rno-miR-195-3p	up	Pitpnm3	152	-14.88	73.68%
rno-miR-195-3p	up	Pkd2	152	-13.14	73.91%
rno-miR-195-3p	up	Pkd2l2	158	-12.04	77.27%
rno-miR-195-3p	up	Pkia	153	-12.74	91.67%
rno-miR-195-3p	up	Pkib	151	-14.4	70.00%
rno-miR-195-3p	up	Plag1	154	-11.14	85.00%
rno-miR-195-3p	up	Plaur	154	-11.5	88.24%
rno-miR-195-3p	up	Ppfibp1	155	-14.11	81.25%
rno-miR-195-3p	up	Ppfibp1	155	-14.11	81.25%
rno-miR-195-3p	up	Prkrir	160	-13.6	78.95%
rno-miR-195-3p	up	Prox1	153	-14.78	77.78%
rno-miR-195-3p	up	Prr15	151	-11.77	75.00%
rno-miR-195-3p	up	Prr5l	155	-12.76	87.50%
rno-miR-195-3p	up	Psd3	155	-14.07	80.00%
rno-miR-195-3p	up	Ptplad2	151	-10.68	82.35%
rno-miR-195-3p	up	Pum2	155	-14.54	75.00%
rno-miR-195-3p	up	Purg	154	-10.25	84.21%
rno-miR-195-3p	up	Rab1a	151	-12.31	84.21%
rno-miR-195-3p	up	Rabep1	153	-11.33	77.78%
rno-miR-195-3p	up	Rabl3	156	-12.73	77.27%
rno-miR-195-3p	up	Rbks	154	-13.24	82.35%
rno-miR-195-3p	up	Rbm46	154	-14.15	78.95%
rno-miR-195-3p	up	Reps2	160	-13.46	73.68%
rno-miR-195-3p	up	RGD1304694	151	-11.59	76.19%
rno-miR-195-3p	up	RGD1305704	159	-13.67	80.00%
rno-miR-195-3p	up	RGD1306941	151	-14.04	72.22%
rno-miR-195-3p	up	RGD1307830	168	-14.72	80.95%
rno-miR-195-3p	up	RGD1309748	155	-14.56	71.43%
rno-miR-195-3p	up	RGD1310553	164	-13.44	89.47%
rno-miR-195-3p	up	RGD1559459	152	-14.68	83.33%
rno-miR-195-3p	up	RGD1559679	151	-11.91	91.67%
rno-miR-195-3p	up	RGD1560175	161	-12.62	75.00%
rno-miR-195-3p	up	RGD1560248	160	-11.44	84.21%
rno-miR-195-3p	up	RGD1560248	160	-11.44	84.21%
rno-miR-195-3p	up	RGD1560883	152	-11.25	88.24%
rno-miR-195-3p	up	RGD1562136	151	-10.68	72.22%
rno-miR-195-3p	up	RGD1562963	154	-10.05	84.21%
rno-miR-195-3p	up	RGD1563556	158	-13.06	78.95%
rno-miR-195-3p	up	RGD1563556	158	-13.06	78.95%
rno-miR-195-3p	up	RGD1563578	153	-13.29	75.00%
rno-miR-195-3p	up	RGD1563815	156	-11.06	73.68%
rno-miR-195-3p	up	RragB	154	-12.68	86.67%
rno-miR-195-3p	up	Runx1	154	-13.4	76.47%
rno-miR-195-3p	up	Sdccag8	161	-10.45	75.00%
rno-miR-195-3p	up	Sdhaf2	156	-11.79	73.68%
rno-miR-195-3p	up	Sec24a	152	-11.61	90.91%
rno-miR-195-3p	up	Sema5a	155	-13.81	80.00%
rno-miR-195-3p	up	Sf3b1	156	-13.23	80.00%
rno-miR-195-3p	up	Sfmbt2	152	-13.77	90.91%
rno-miR-195-3p	up	Sh3rf1	158	-14.47	84.21%
rno-miR-195-3p	up	Shisa7	151	-12.68	78.57%
rno-miR-195-3p	up	Slc25a20	151	-11.23	71.43%
rno-miR-195-3p	up	Slc25a36	152	-10.92	73.68%
rno-miR-195-3p	up	Slc25a36l1	152	-10.92	73.68%
rno-miR-195-3p	up	Slc35f6	156	-12.15	76.19%
rno-miR-195-3p	up	Slc38a2	158	-14.91	82.35%
rno-miR-195-3p	up	Slc45a2	156	-11.94	73.68%
rno-miR-195-3p	up	Slc8a1	151	-10.51	75.00%
rno-miR-195-3p	up	Slco1b2	155	-13.71	82.35%
rno-miR-195-3p	up	Slco5a1	154	-14.72	77.27%
rno-miR-195-3p	up	Smad5	155	-11.7	92.86%
rno-miR-195-3p	up	Smarcad1	158	-13.01	82.35%
rno-miR-195-3p	up	Snx27	151	-12.65	85.71%
rno-miR-195-3p	up	Snx27	151	-12.65	85.71%
rno-miR-195-3p	up	Snx6	155	-13.46	75.00%
rno-miR-195-3p	up	Sorbs2	152	-14.63	78.95%
rno-miR-195-3p	up	Sp3	152	-11.03	78.95%
rno-miR-195-3p	up	Sp8	158	-12.96	92.31%
rno-miR-195-3p	up	Spdye4	152	-14.86	88.89%
rno-miR-195-3p	up	Specc1l	154	-13.78	82.35%
rno-miR-195-3p	up	Srgap2	156	-12.52	82.35%
rno-miR-195-3p	up	St6galnac3	158	-11.5	92.31%
rno-miR-195-3p	up	Sv2b	154	-12.54	84.62%
rno-miR-195-3p	up	Syt4	153	-14.86	70.00%
rno-miR-195-3p	up	Tbck	158	-12.14	88.24%
rno-miR-195-3p	up	Tbx18	159	-14.36	80.00%
rno-miR-195-3p	up	Tbx18	151	-11.92	81.25%
rno-miR-195-3p	up	Tfap2b	159	-14.73	85.71%
rno-miR-195-3p	up	Tmem144	154	-12.94	84.21%
rno-miR-195-3p	up	Tmem178b	153	-14.65	75.00%
rno-miR-195-3p	up	Tmem245	161	-12.24	85.00%
rno-miR-195-3p	up	Tmlhe	154	-12.38	73.68%
rno-miR-195-3p	up	Top1mt	152	-10.82	82.35%
rno-miR-195-3p	up	Traf3	151	-10.23	75.00%
rno-miR-195-3p	up	Trappc11	151	-12.57	78.26%
rno-miR-195-3p	up	Trappc11	151	-12.57	78.26%
rno-miR-195-3p	up	Tspan12	151	-11.76	75.00%
rno-miR-195-3p	up	Uba6	154	-11.51	82.35%
rno-miR-195-3p	up	Ulk1	151	-10.74	72.22%
rno-miR-195-3p	up	Vom2r45	153	-14.65	85.00%
rno-miR-195-3p	up	Wbp4	153	-12.96	81.25%
rno-miR-195-3p	up	Wnt9b	155	-11.06	80.00%
rno-miR-195-3p	up	Zcchc8	159	-14.53	88.89%
rno-miR-195-3p	up	Zcchc8	152	-13.35	84.21%
rno-miR-195-3p	up	Zdbf2	158	-14.36	89.47%
rno-miR-195-3p	up	Zfp157	155	-10.68	75.00%
rno-miR-195-3p	up	Zfp192	153	-10.76	73.68%
rno-miR-195-3p	up	Zfp207	153	-10.45	81.25%
rno-miR-195-3p	up	Zfp397	151	-10.17	81.25%
rno-miR-195-3p	up	Zfp449	153	-10.57	77.78%
rno-miR-195-3p	up	Zfp62	160	-11.64	73.68%
rno-miR-195-3p	up	Zfp746	155	-13.39	85.71%
rno-miR-195-3p	up	Zfx	154	-11.46	86.67%
rno-miR-195-3p	up	Zfx	154	-11.46	86.67%
rno-miR-195-3p	up	Znf750	151	-14.89	84.21%
rno-miR-195-3p	up	Zswim6	152	-13.46	85.00%
rno-miR-199a-5p	up	Acot8	153	-14.56	75.00%
rno-miR-199a-5p	up	Adrbk2	152	-12.92	80.00%
rno-miR-199a-5p	up	Aldh5a1	153	-12.94	75.00%
rno-miR-199a-5p	up	Appbp2	152	-14.81	76.19%
rno-miR-199a-5p	up	Artn	153	-13.95	91.67%
rno-miR-199a-5p	up	Artn	153	-13.95	91.67%
rno-miR-199a-5p	up	Asb1	152	-14.42	71.43%
rno-miR-199a-5p	up	Atp1b3	156	-13.79	86.67%
rno-miR-199a-5p	up	C5	151	-12.92	81.25%
rno-miR-199a-5p	up	Cacna1e	155	-13.35	75.00%
rno-miR-199a-5p	up	Calcr	160	-12.71	86.67%
rno-miR-199a-5p	up	Ccng2	151	-14.24	85.00%
rno-miR-199a-5p	up	Cmtm6	151	-13	78.57%
rno-miR-199a-5p	up	Col6a2	151	-12.71	81.25%
rno-miR-199a-5p	up	Ctgf	151	-14.96	70.00%
rno-miR-199a-5p	up	Dnah7	152	-14.26	90.91%
rno-miR-199a-5p	up	Dpp4	156	-13.09	80.00%
rno-miR-199a-5p	up	Dtx3l	153	-14.05	73.68%
rno-miR-199a-5p	up	Fam178a	152	-14.39	92.31%
rno-miR-199a-5p	up	Fam178a	152	-14.39	92.31%
rno-miR-199a-5p	up	Fam20b	152	-14.58	72.73%
rno-miR-199a-5p	up	Fam65c	151	-13.99	75.00%
rno-miR-199a-5p	up	Fancc	158	-14.74	78.95%
rno-miR-199a-5p	up	Fcer1a	160	-13.61	72.73%
rno-miR-199a-5p	up	Gabrb3	155	-13.77	75.00%
rno-miR-199a-5p	up	Gan	152	-14.16	75.00%
rno-miR-199a-5p	up	Gid8	153	-13.81	91.67%
rno-miR-199a-5p	up	Gmeb1	155	-14.42	77.27%
rno-miR-199a-5p	up	Gmfb	152	-12.6	80.00%
rno-miR-199a-5p	up	Gpr137b	152	-14.31	90.91%
rno-miR-199a-5p	up	Gpr174	151	-13.72	91.67%
rno-miR-199a-5p	up	Hapln1	153	-12.71	75.00%
rno-miR-199a-5p	up	Hpgd	152	-13.16	80.00%
rno-miR-199a-5p	up	Irf4	151	-13.27	80.00%
rno-miR-199a-5p	up	Kcnq3	157	-14.54	91.67%
rno-miR-199a-5p	up	Lipa	151	-14.63	71.43%
rno-miR-199a-5p	up	Lmln	151	-13.44	72.73%
rno-miR-199a-5p	up	LOC100910646	154	-14.51	73.68%
rno-miR-199a-5p	up	LOC100911101	158	-14.74	78.95%
rno-miR-199a-5p	up	LOC102555624	160	-14.04	76.19%
rno-miR-199a-5p	up	LOC102555635	151	-13.89	78.57%
rno-miR-199a-5p	up	LOC103690111	153	-13.64	85.71%
rno-miR-199a-5p	up	Lrrc10	158	-14.74	78.95%
rno-miR-199a-5p	up	Matn2	151	-14.63	69.57%
rno-miR-199a-5p	up	Mau2	152	-13.82	80.00%
rno-miR-199a-5p	up	Mc4r	154	-14.16	86.67%
rno-miR-199a-5p	up	Mdfic	159	-14.34	77.78%
rno-miR-199a-5p	up	MGC114492	152	-14.67	71.43%
rno-miR-199a-5p	up	Mpp5	153	-14.51	85.71%
rno-miR-199a-5p	up	Nanos1	151	-13.92	70.00%
rno-miR-199a-5p	up	Ndnf	158	-12.55	76.19%
rno-miR-199a-5p	up	Nfe2l3	152	-13.76	77.27%
rno-miR-199a-5p	up	Nsf	152	-12.72	80.00%
rno-miR-199a-5p	up	Pax3	154	-14.39	86.67%
rno-miR-199a-5p	up	Pih1d2	157	-14.84	75.00%
rno-miR-199a-5p	up	Plekha5	152	-14.69	90.91%
rno-miR-199a-5p	up	Pp2d1	152	-14.26	90.91%
rno-miR-199a-5p	up	Ppp1r3f	158	-14.88	80.00%
rno-miR-199a-5p	up	Ppp1r9a	152	-13.75	71.43%
rno-miR-199a-5p	up	Rab9b	152	-14.71	68.18%
rno-miR-199a-5p	up	Rabgef1	155	-13.97	77.78%
rno-miR-199a-5p	up	Ranbp10	151	-13.05	78.57%
rno-miR-199a-5p	up	Rftn1	152	-14.89	80.95%
rno-miR-199a-5p	up	Rfx3	151	-14.25	70.00%
rno-miR-199a-5p	up	RGD1562218	151	-13.98	75.00%
rno-miR-199a-5p	up	Rgn	153	-14.17	70.00%
rno-miR-199a-5p	up	Rgs17	157	-13.84	70.00%
rno-miR-199a-5p	up	Rlim	154	-14.51	73.68%
rno-miR-199a-5p	up	Rspo2	151	-12.16	68.00%
rno-miR-199a-5p	up	Scamp1	152	-13.05	71.43%
rno-miR-199a-5p	up	Serac1	151	-14.17	81.25%
rno-miR-199a-5p	up	Sertm1	155	-13.4	81.25%
rno-miR-199a-5p	up	Sftpb	154	-14.35	73.68%
rno-miR-199a-5p	up	Slc35a3	153	-12.71	91.67%
rno-miR-199a-5p	up	Slc37a3	156	-14.04	73.68%
rno-miR-199a-5p	up	Slc7a1	152	-14.53	80.00%
rno-miR-199a-5p	up	Slc7a1	152	-14.53	80.00%
rno-miR-199a-5p	up	Speg	153	-14.96	78.95%
rno-miR-199a-5p	up	Sun1	152	-12.71	68.42%
rno-miR-199a-5p	up	Sync	151	-13.4	70.00%
rno-miR-199a-5p	up	Taf1d	151	-13.68	81.25%
rno-miR-199a-5p	up	Tef	156	-14.31	80.00%
rno-miR-199a-5p	up	Tnn	152	-13.05	80.00%
rno-miR-199a-5p	up	Tspan5	153	-14.84	75.00%
rno-miR-199a-5p	up	Ttll7	153	-12.55	91.67%
rno-miR-199a-5p	up	Ubxn2a	153	-13.43	70.00%
rno-miR-199a-5p	up	Ubxn2a	153	-13.43	70.00%
rno-miR-199a-5p	up	Vamp4	154	-14.58	76.19%
rno-miR-199a-5p	up	Wdr44	152	-14.39	92.31%
rno-miR-199a-5p	up	Wdr76	160	-14.49	76.19%
rno-miR-199a-5p	up	Wnt7a	157	-14.33	91.67%
rno-miR-199a-5p	up	Zbtb39	151	-14.16	73.91%
rno-miR-203a-3p	down	Abca6	155	-14.61	100.00%
rno-miR-203a-3p	down	Abce1	151	-14.19	100.00%
rno-miR-203a-3p	down	Acbd6	152	-10.53	80.00%
rno-miR-203a-3p	down	Acbd6	152	-10.53	80.00%
rno-miR-203a-3p	down	Adal	154	-11.88	82.35%
rno-miR-203a-3p	down	Adam23	155	-14.89	92.86%
rno-miR-203a-3p	down	Adam23	151	-12.36	85.71%
rno-miR-203a-3p	down	Adam23	155	-14.89	92.86%
rno-miR-203a-3p	down	Adam23	151	-12.36	85.71%
rno-miR-203a-3p	down	Adam30	159	-12.05	85.71%
rno-miR-203a-3p	down	Adamts15	154	-11.72	77.27%
rno-miR-203a-3p	down	Adamts6	155	-10.82	100.00%
rno-miR-203a-3p	down	Adk	153	-13.16	73.68%
rno-miR-203a-3p	down	Adss	152	-14.89	83.33%
rno-miR-203a-3p	down	Afap1l2	159	-14.32	80.00%
rno-miR-203a-3p	down	Ago3	151	-11.15	100.00%
rno-miR-203a-3p	down	Agpat3	154	-13.02	87.50%
rno-miR-203a-3p	down	Agpat9	152	-11.46	75.00%
rno-miR-203a-3p	down	Ak4	153	-12.4	78.95%
rno-miR-203a-3p	down	Akap10	151	-10.95	100.00%
rno-miR-203a-3p	down	Akirin1	154	-13.26	77.27%
rno-miR-203a-3p	down	Amot	152	-12.95	73.68%
rno-miR-203a-3p	down	Ankle2	151	-13.97	82.35%
rno-miR-203a-3p	down	Ankrd34b	159	-10.22	92.86%
rno-miR-203a-3p	down	Antxr2	151	-12.05	100.00%
rno-miR-203a-3p	down	Apc	156	-11.76	100.00%
rno-miR-203a-3p	down	Appbp2	164	-14.34	86.67%
rno-miR-203a-3p	down	Appl1	153	-13.98	88.89%
rno-miR-203a-3p	down	Arhgap28	159	-14.29	92.86%
rno-miR-203a-3p	down	Arhgef3	154	-12.84	87.50%
rno-miR-203a-3p	down	Arl10	151	-13.36	100.00%
rno-miR-203a-3p	down	Arl13b	152	-13.49	92.31%
rno-miR-203a-3p	down	Arl5b	152	-10.65	90.91%
rno-miR-203a-3p	down	Arl8b	156	-10.84	78.95%
rno-miR-203a-3p	down	Arnt2	154	-10.61	76.47%
rno-miR-203a-3p	down	Arpp19	155	-14.82	85.71%
rno-miR-203a-3p	down	Arrdc2	151	-13.06	71.43%
rno-miR-203a-3p	down	Atf7ip	151	-14.56	71.43%
rno-miR-203a-3p	down	Atf7ip	151	-10.06	69.57%
rno-miR-203a-3p	down	Atg14	157	-13.63	91.67%
rno-miR-203a-3p	down	Atp1b4	152	-13.09	90.91%
rno-miR-203a-3p	down	Atp5g3	154	-11.36	86.67%
rno-miR-203a-3p	down	Atp8a1	156	-12.88	92.31%
rno-miR-203a-3p	down	Atxn3	151	-14.22	92.86%
rno-miR-203a-3p	down	Atxn3	152	-14.48	77.27%
rno-miR-203a-3p	down	Aurkb	155	-13.3	100.00%
rno-miR-203a-3p	down	Avl9	158	-14.24	100.00%
rno-miR-203a-3p	down	Avl9	152	-11.74	78.95%
rno-miR-203a-3p	down	Avl9	158	-14.24	100.00%
rno-miR-203a-3p	down	Avl9	152	-11.74	78.95%
rno-miR-203a-3p	down	Baz1a	152	-14.62	84.21%
rno-miR-203a-3p	down	Bcl2l11	154	-12.45	78.95%
rno-miR-203a-3p	down	Bcorl1	151	-10.34	100.00%
rno-miR-203a-3p	down	Bhlhe23	152	-11.1	86.67%
rno-miR-203a-3p	down	Bmp5	151	-12.85	80.00%
rno-miR-203a-3p	down	Bmper	163	-13.18	92.86%
rno-miR-203a-3p	down	Bmpr2	154	-11.32	77.27%
rno-miR-203a-3p	down	Boll	151	-13.23	76.47%
rno-miR-203a-3p	down	Bpifb4	155	-13.63	100.00%
rno-miR-203a-3p	down	Bptf	151	-12.09	81.25%
rno-miR-203a-3p	down	Brwd3	159	-11.07	92.86%
rno-miR-203a-3p	down	Bsph1	158	-10.65	78.95%
rno-miR-203a-3p	down	C1qtnf3	154	-12.51	92.31%
rno-miR-203a-3p	down	C1qtnf3	151	-12.64	83.33%
rno-miR-203a-3p	down	Cables1	154	-14.21	72.73%
rno-miR-203a-3p	down	Cabp5	151	-11.33	71.43%
rno-miR-203a-3p	down	Cacna1d	159	-13.25	76.19%
rno-miR-203a-3p	down	Cacna2d1	156	-14.69	82.35%
rno-miR-203a-3p	down	Cacnb4	154	-11.54	81.25%
rno-miR-203a-3p	down	Calm2	152	-10.73	80.00%
rno-miR-203a-3p	down	Camta1	152	-11.3	90.91%
rno-miR-203a-3p	down	Camta1	152	-12.77	92.31%
rno-miR-203a-3p	down	Capn6	152	-13.39	68.42%
rno-miR-203a-3p	down	Car5b	155	-10.92	100.00%
rno-miR-203a-3p	down	Casc1	151	-10.88	85.71%
rno-miR-203a-3p	down	Cbfa2t3	155	-14.31	100.00%
rno-miR-203a-3p	down	Ccdc172	151	-13.52	76.19%
rno-miR-203a-3p	down	Ccdc67	155	-11.29	77.78%
rno-miR-203a-3p	down	Ccnc	155	-10.2	100.00%
rno-miR-203a-3p	down	Ccrn4l	153	-13.38	77.27%
rno-miR-203a-3p	down	Ccser2	151	-13.82	92.86%
rno-miR-203a-3p	down	Cd163	153	-14.91	88.89%
rno-miR-203a-3p	down	Cd200r1	158	-12.88	86.67%
rno-miR-203a-3p	down	Cd200r1	158	-12.88	86.67%
rno-miR-203a-3p	down	Cd59	153	-12.56	73.68%
rno-miR-203a-3p	down	Cdh6	159	-14.96	72.73%
rno-miR-203a-3p	down	Cdk14	157	-12.71	91.67%
rno-miR-203a-3p	down	Cdkl3	157	-14.11	80.95%
rno-miR-203a-3p	down	Cdkn2aip	155	-13.18	100.00%
rno-miR-203a-3p	down	Cenpc	163	-14.49	92.86%
rno-miR-203a-3p	down	Cenpe	152	-10.65	90.91%
rno-miR-203a-3p	down	Cep44	161	-14.15	84.21%
rno-miR-203a-3p	down	Chd2	154	-13.92	92.31%
rno-miR-203a-3p	down	Chrna5	155	-12.49	100.00%
rno-miR-203a-3p	down	Clec10a	151	-13.28	70.00%
rno-miR-203a-3p	down	Cml1	159	-14.34	82.35%
rno-miR-203a-3p	down	Cnnm2	154	-13.9	78.95%
rno-miR-203a-3p	down	Cnr1	153	-14.44	81.25%
rno-miR-203a-3p	down	Cnst	152	-12.13	84.21%
rno-miR-203a-3p	down	Cntn2	153	-14.76	81.25%
rno-miR-203a-3p	down	Cntn5	154	-13.66	86.67%
rno-miR-203a-3p	down	Col11a1	152	-10.49	73.68%
rno-miR-203a-3p	down	Col18a1	162	-14.93	84.21%
rno-miR-203a-3p	down	Col22a1	163	-14.04	80.00%
rno-miR-203a-3p	down	Col4a3	151	-11.15	100.00%
rno-miR-203a-3p	down	Col4a5	151	-13.08	100.00%
rno-miR-203a-3p	down	Col6a2	156	-13.22	84.21%
rno-miR-203a-3p	down	Cox5b	159	-14.28	82.35%
rno-miR-203a-3p	down	Cpeb4	159	-11.69	92.86%
rno-miR-203a-3p	down	Cpsf6	152	-11	100.00%
rno-miR-203a-3p	down	Crb2	155	-11.38	100.00%
rno-miR-203a-3p	down	Creb1	151	-14.41	100.00%
rno-miR-203a-3p	down	Creb1	151	-10.25	80.00%
rno-miR-203a-3p	down	Crebzf	154	-14.11	92.31%
rno-miR-203a-3p	down	Crk	154	-12.7	78.95%
rno-miR-203a-3p	down	Csn2	151	-10.66	85.71%
rno-miR-203a-3p	down	Csrnp2	158	-12.64	87.50%
rno-miR-203a-3p	down	Cthrc1	151	-14.53	76.19%
rno-miR-203a-3p	down	Ctnnal1	153	-11.93	86.67%
rno-miR-203a-3p	down	Ctr9	163	-14.48	77.78%
rno-miR-203a-3p	down	Cul1	157	-13.85	81.25%
rno-miR-203a-3p	down	Cxxc1	153	-14.43	78.95%
rno-miR-203a-3p	down	Cxxc4	151	-10.33	100.00%
rno-miR-203a-3p	down	Cytip	163	-14.55	85.00%
rno-miR-203a-3p	down	Dab2ip	158	-14.83	82.35%
rno-miR-203a-3p	down	Dab2ip	158	-14.83	82.35%
rno-miR-203a-3p	down	Dazl	151	-14.94	100.00%
rno-miR-203a-3p	down	Dcaf10	153	-10.28	75.00%
rno-miR-203a-3p	down	Dcaf6	151	-13.6	87.50%
rno-miR-203a-3p	down	Dcdc2	157	-11.15	77.78%
rno-miR-203a-3p	down	Dclk1	152	-10.88	80.00%
rno-miR-203a-3p	down	Dcp2	152	-11.93	82.35%
rno-miR-203a-3p	down	Ddi2	151	-11.18	100.00%
rno-miR-203a-3p	down	Ddi2	151	-11.18	100.00%
rno-miR-203a-3p	down	Ddx21	155	-13.64	100.00%
rno-miR-203a-3p	down	Ddx3	154	-14.74	70.83%
rno-miR-203a-3p	down	Dennd4c	151	-11.47	76.47%
rno-miR-203a-3p	down	Dennd6b	157	-13.39	77.78%
rno-miR-203a-3p	down	Deptor	154	-10.56	92.31%
rno-miR-203a-3p	down	Dgkh	154	-13.47	78.95%
rno-miR-203a-3p	down	Dgkh	151	-11.56	100.00%
rno-miR-203a-3p	down	Dgkh	155	-14.32	85.71%
rno-miR-203a-3p	down	Dgkh	155	-14.32	85.71%
rno-miR-203a-3p	down	Dgkh	154	-13.47	78.95%
rno-miR-203a-3p	down	Dgkh	151	-11.56	100.00%
rno-miR-203a-3p	down	Dgkh	155	-12.99	85.71%
rno-miR-203a-3p	down	Dgkh	155	-12.99	85.71%
rno-miR-203a-3p	down	Dgkz	154	-11.41	76.47%
rno-miR-203a-3p	down	Dicer1	152	-11.33	82.35%
rno-miR-203a-3p	down	Dis3	154	-11.07	87.50%
rno-miR-203a-3p	down	Dnajc19	151	-10.8	66.67%
rno-miR-203a-3p	down	Dnajc25	156	-11.09	100.00%
rno-miR-203a-3p	down	Dnajc27	151	-14.48	87.50%
rno-miR-203a-3p	down	Dnhd1-ps1	162	-13.28	88.24%
rno-miR-203a-3p	down	Dnhd1-ps1	162	-13.9	88.24%
rno-miR-203a-3p	down	Dnm1l	152	-12.21	85.71%
rno-miR-203a-3p	down	Dpy19l3	155	-10.91	85.71%
rno-miR-203a-3p	down	Dr1	155	-14.2	92.86%
rno-miR-203a-3p	down	Dsg2	155	-14.15	92.86%
rno-miR-203a-3p	down	E2f2	158	-14.94	88.24%
rno-miR-203a-3p	down	Ebf2	155	-13.03	76.19%
rno-miR-203a-3p	down	Ecel1	154	-14.27	82.35%
rno-miR-203a-3p	down	Eid2b	154	-13.55	92.31%
rno-miR-203a-3p	down	Elmod2	151	-10.47	75.00%
rno-miR-203a-3p	down	Epb4.1	162	-13.11	78.95%
rno-miR-203a-3p	down	Eqtn	162	-12.94	82.35%
rno-miR-203a-3p	down	Ercc2	154	-14.36	77.27%
rno-miR-203a-3p	down	Erf	151	-10.91	71.43%
rno-miR-203a-3p	down	Esr1	153	-13.33	73.68%
rno-miR-203a-3p	down	Etaa1	151	-12.41	76.19%
rno-miR-203a-3p	down	Etv1	155	-13.74	71.43%
rno-miR-203a-3p	down	Fam102b	155	-13.57	77.27%
rno-miR-203a-3p	down	Fam118a	157	-14.91	83.33%
rno-miR-203a-3p	down	Fam134b	162	-14.66	92.31%
rno-miR-203a-3p	down	Fam208a	155	-13.7	100.00%
rno-miR-203a-3p	down	Fam210b	155	-10.86	75.00%
rno-miR-203a-3p	down	Fam63b	154	-10.6	81.25%
rno-miR-203a-3p	down	Fam73a	154	-13.63	86.67%
rno-miR-203a-3p	down	Fam76b	158	-13.64	76.47%
rno-miR-203a-3p	down	Fam76b	158	-13.64	76.47%
rno-miR-203a-3p	down	Fam84a	154	-13.6	78.95%
rno-miR-203a-3p	down	Fbxl3	152	-14.52	84.21%
rno-miR-203a-3p	down	Fer	151	-12.91	100.00%
rno-miR-203a-3p	down	Fkbp1b	163	-14.75	87.50%
rno-miR-203a-3p	down	Fnbp1	154	-13.05	82.35%
rno-miR-203a-3p	down	Foxp2	158	-12.29	84.21%
rno-miR-203a-3p	down	Fstl1	158	-12.96	78.95%
rno-miR-203a-3p	down	Fyttd1	155	-11.71	92.86%
rno-miR-203a-3p	down	Fzd4	153	-12.9	81.25%
rno-miR-203a-3p	down	Gab2	155	-10.82	92.86%
rno-miR-203a-3p	down	Gabbr2	151	-11.46	78.57%
rno-miR-203a-3p	down	Gabra1	153	-13.95	77.78%
rno-miR-203a-3p	down	Gatc	151	-11.15	78.57%
rno-miR-203a-3p	down	Gdnf	159	-13.24	80.00%
rno-miR-203a-3p	down	Gid4	152	-12.59	80.00%
rno-miR-203a-3p	down	Giot1	154	-11.8	75.00%
rno-miR-203a-3p	down	Gja3	151	-12.37	100.00%
rno-miR-203a-3p	down	Gls	159	-11.88	85.71%
rno-miR-203a-3p	down	Gls	159	-11.88	85.71%
rno-miR-203a-3p	down	Gna12	153	-14.04	83.33%
rno-miR-203a-3p	down	Gnai3	159	-14	100.00%
rno-miR-203a-3p	down	Gnao1	152	-12.58	80.00%
rno-miR-203a-3p	down	Gnaz	155	-14.02	75.00%
rno-miR-203a-3p	down	Gnb5	155	-13.35	87.50%
rno-miR-203a-3p	down	Gosr1	155	-14.59	85.71%
rno-miR-203a-3p	down	Gpr15	152	-14.74	82.35%
rno-miR-203a-3p	down	Gpr64	152	-11.5	80.00%
rno-miR-203a-3p	down	Gpr85	159	-12.29	92.86%
rno-miR-203a-3p	down	Gpr97	152	-10.04	68.42%
rno-miR-203a-3p	down	Gpx5	152	-10.34	73.68%
rno-miR-203a-3p	down	Gramd3	156	-13.88	76.19%
rno-miR-203a-3p	down	Grb10	152	-12.14	73.68%
rno-miR-203a-3p	down	Grem2	155	-13.11	100.00%
rno-miR-203a-3p	down	Gria3	161	-14.39	83.33%
rno-miR-203a-3p	down	Grip1	151	-13.62	85.00%
rno-miR-203a-3p	down	Grk5	151	-12.82	88.89%
rno-miR-203a-3p	down	Gsap	154	-14.43	73.68%
rno-miR-203a-3p	down	Gtf2e1	156	-14.96	73.68%
rno-miR-203a-3p	down	Guf1	155	-13.65	100.00%
rno-miR-203a-3p	down	Has3	151	-14.32	92.86%
rno-miR-203a-3p	down	Hbegf	153	-12.53	77.78%
rno-miR-203a-3p	down	Heatr5a	152	-13.33	73.68%
rno-miR-203a-3p	down	Helb	160	-12.77	78.95%
rno-miR-203a-3p	down	Herpud2	156	-13.72	86.67%
rno-miR-203a-3p	down	Hhat	152	-14.11	78.95%
rno-miR-203a-3p	down	Hipk3	152	-11.83	84.21%
rno-miR-203a-3p	down	Hnrnpl	154	-13.38	93.33%
rno-miR-203a-3p	down	Hnrnpu	156	-13.16	73.68%
rno-miR-203a-3p	down	Hsd3b5	152	-12.65	68.42%
rno-miR-203a-3p	down	Hspa4l	160	-14.41	89.47%
rno-miR-203a-3p	down	Ick	156	-14.29	92.31%
rno-miR-203a-3p	down	Ick	151	-14.41	72.22%
rno-miR-203a-3p	down	Id2	154	-11.82	76.47%
rno-miR-203a-3p	down	Ifi44l	154	-13.24	78.95%
rno-miR-203a-3p	down	Igf1	154	-10.66	76.19%
rno-miR-203a-3p	down	Igf1	154	-10.66	76.19%
rno-miR-203a-3p	down	Igsf11	156	-12.42	86.67%
rno-miR-203a-3p	down	Ikzf5	154	-11.5	93.33%
rno-miR-203a-3p	down	Il24	151	-11.48	72.22%
rno-miR-203a-3p	down	Impact	157	-14.96	92.86%
rno-miR-203a-3p	down	Impad1	156	-14.87	100.00%
rno-miR-203a-3p	down	Impad1	156	-14.87	100.00%
rno-miR-203a-3p	down	Inip	152	-14.74	73.68%
rno-miR-203a-3p	down	Ino80d	155	-11.68	100.00%
rno-miR-203a-3p	down	Irx4	154	-12.4	73.68%
rno-miR-203a-3p	down	Itga8	153	-14.6	87.50%
rno-miR-203a-3p	down	Itgav	151	-12.15	78.95%
rno-miR-203a-3p	down	Kcnd3	154	-13.32	76.47%
rno-miR-203a-3p	down	Kcnd3	154	-13.32	76.47%
rno-miR-203a-3p	down	Kcnv1	158	-11.42	80.95%
rno-miR-203a-3p	down	Kctd12	152	-14.09	82.35%
rno-miR-203a-3p	down	Klb	159	-13.19	77.27%
rno-miR-203a-3p	down	Klhl15	153	-12.84	91.67%
rno-miR-203a-3p	down	Klrb1c	154	-11.83	76.47%
rno-miR-203a-3p	down	Kmt2c	151	-14.43	100.00%
rno-miR-203a-3p	down	Lamp2	153	-14.99	100.00%
rno-miR-203a-3p	down	Lasp1	153	-13.05	86.67%
rno-miR-203a-3p	down	Lcorl	157	-12.15	83.33%
rno-miR-203a-3p	down	Lcp2	151	-14.17	100.00%
rno-miR-203a-3p	down	Lipa	153	-11.15	91.67%
rno-miR-203a-3p	down	LOC100125362	151	-12.79	70.00%
rno-miR-203a-3p	down	LOC100359586	151	-12.4	73.91%
rno-miR-203a-3p	down	LOC100359656	154	-11.98	86.67%
rno-miR-203a-3p	down	LOC100362176	160	-12.88	73.68%
rno-miR-203a-3p	down	LOC100362710	154	-13.68	86.67%
rno-miR-203a-3p	down	LOC100363228	158	-12.16	82.35%
rno-miR-203a-3p	down	LOC100363472	154	-11.98	78.95%
rno-miR-203a-3p	down	LOC100363500	151	-14.41	100.00%
rno-miR-203a-3p	down	LOC100363535	151	-14.94	88.24%
rno-miR-203a-3p	down	LOC100364240	151	-11.93	85.71%
rno-miR-203a-3p	down	LOC100909622	155	-14.27	85.00%
rno-miR-203a-3p	down	LOC100909824	152	-12.99	73.68%
rno-miR-203a-3p	down	LOC100909830	152	-11.93	82.35%
rno-miR-203a-3p	down	LOC100909836	151	-11.15	78.57%
rno-miR-203a-3p	down	LOC100910207	155	-14.2	92.86%
rno-miR-203a-3p	down	LOC100910506	152	-14.35	82.35%
rno-miR-203a-3p	down	LOC100910823	151	-12.66	100.00%
rno-miR-203a-3p	down	LOC100910984	153	-12.63	73.68%
rno-miR-203a-3p	down	LOC100911168	153	-12.84	91.67%
rno-miR-203a-3p	down	LOC100911312	154	-13.78	88.24%
rno-miR-203a-3p	down	LOC100911373	151	-13.23	76.47%
rno-miR-203a-3p	down	LOC100911379	158	-12.16	82.35%
rno-miR-203a-3p	down	LOC100911510	160	-13.13	89.47%
rno-miR-203a-3p	down	LOC100911572	151	-11.15	100.00%
rno-miR-203a-3p	down	LOC100911769	151	-12.69	100.00%
rno-miR-203a-3p	down	LOC100912042	160	-11.97	86.67%
rno-miR-203a-3p	down	LOC100912459	153	-12.71	77.78%
rno-miR-203a-3p	down	LOC102547036	162	-12.98	92.31%
rno-miR-203a-3p	down	LOC102549542	152	-14.97	88.24%
rno-miR-203a-3p	down	LOC102550026	155	-13.84	82.35%
rno-miR-203a-3p	down	LOC102551340	157	-12.42	81.25%
rno-miR-203a-3p	down	LOC102552182	152	-13.86	80.00%
rno-miR-203a-3p	down	LOC102553088	154	-14.32	78.95%
rno-miR-203a-3p	down	LOC102553278	158	-13.44	78.95%
rno-miR-203a-3p	down	LOC102553656	152	-10.75	90.91%
rno-miR-203a-3p	down	LOC102554034	151	-10.47	75.00%
rno-miR-203a-3p	down	LOC102554663	153	-10.93	77.78%
rno-miR-203a-3p	down	LOC102555083	157	-14.57	76.19%
rno-miR-203a-3p	down	LOC102555814	153	-12.98	81.25%
rno-miR-203a-3p	down	LOC103689968	162	-14.66	92.31%
rno-miR-203a-3p	down	LOC103690064	152	-11.93	82.35%
rno-miR-203a-3p	down	LOC103690129	152	-14.17	83.33%
rno-miR-203a-3p	down	LOC103690156	155	-11.49	100.00%
rno-miR-203a-3p	down	LOC103690486	153	-13.54	73.68%
rno-miR-203a-3p	down	LOC103690937	151	-10.57	78.57%
rno-miR-203a-3p	down	LOC103691558	158	-13.91	100.00%
rno-miR-203a-3p	down	LOC103691627	155	-14.3	85.71%
rno-miR-203a-3p	down	LOC103692111	160	-12.34	82.35%
rno-miR-203a-3p	down	LOC103692307	155	-11.98	85.71%
rno-miR-203a-3p	down	LOC103692995	151	-13.95	82.35%
rno-miR-203a-3p	down	LOC103693129	151	-14.15	91.67%
rno-miR-203a-3p	down	LOC103694509	151	-13.77	100.00%
rno-miR-203a-3p	down	LOC301165	151	-12.4	73.91%
rno-miR-203a-3p	down	LOC498711	155	-13.69	100.00%
rno-miR-203a-3p	down	LOC499407	151	-13.51	92.86%
rno-miR-203a-3p	down	LOC679863	151	-11.06	100.00%
rno-miR-203a-3p	down	LOC679894	151	-14.35	82.35%
rno-miR-203a-3p	down	LOC679894	151	-14.35	82.35%
rno-miR-203a-3p	down	LOC679894	151	-14.35	82.35%
rno-miR-203a-3p	down	LOC679894	151	-14.35	82.35%
rno-miR-203a-3p	down	LOC679894	151	-14.35	82.35%
rno-miR-203a-3p	down	LOC679894	151	-14.35	82.35%
rno-miR-203a-3p	down	LOC679894	151	-14.35	82.35%
rno-miR-203a-3p	down	LOC679894	151	-14.35	82.35%
rno-miR-203a-3p	down	LOC679894	151	-14.35	82.35%
rno-miR-203a-3p	down	LOC684327	152	-13.9	78.95%
rno-miR-203a-3p	down	LOC685025	155	-13.64	100.00%
rno-miR-203a-3p	down	LOC686967	151	-11.34	100.00%
rno-miR-203a-3p	down	LOC690085	152	-13.33	78.95%
rno-miR-203a-3p	down	LOC690784	151	-13.97	77.78%
rno-miR-203a-3p	down	LOC691931	152	-12.86	84.21%
rno-miR-203a-3p	down	LOC691952	154	-11.92	92.31%
rno-miR-203a-3p	down	Lox	153	-13.64	75.00%
rno-miR-203a-3p	down	Lphn3	151	-10.94	71.43%
rno-miR-203a-3p	down	Lphn3	151	-10.94	71.43%
rno-miR-203a-3p	down	Lpp	152	-12.49	90.91%
rno-miR-203a-3p	down	Lpp	151	-12.08	78.57%
rno-miR-203a-3p	down	Lppr4	159	-14.69	92.86%
rno-miR-203a-3p	down	Lrp2bp	153	-12.37	91.67%
rno-miR-203a-3p	down	Lrp6	155	-13.57	100.00%
rno-miR-203a-3p	down	Lrrc55	151	-12.49	100.00%
rno-miR-203a-3p	down	Lrrcc1	163	-13.76	92.86%
rno-miR-203a-3p	down	Lrrtm2	155	-11.42	100.00%
rno-miR-203a-3p	down	Ly49si1	151	-13.17	100.00%
rno-miR-203a-3p	down	Ly49si2	151	-13.17	100.00%
rno-miR-203a-3p	down	Ly49si3	151	-13.17	100.00%
rno-miR-203a-3p	down	Lypla1	155	-10.66	75.00%
rno-miR-203a-3p	down	Lyrm5	151	-12.43	100.00%
rno-miR-203a-3p	down	Mab21l3	152	-14.1	78.95%
rno-miR-203a-3p	down	Maf	160	-11.03	86.67%
rno-miR-203a-3p	down	Mapk1ip1l	158	-14.37	78.95%
rno-miR-203a-3p	down	Mapk9	157	-11.03	83.33%
rno-miR-203a-3p	down	Mapk9	157	-11.03	83.33%
rno-miR-203a-3p	down	March8	151	-13.78	72.22%
rno-miR-203a-3p	down	Marveld2	158	-13.31	92.31%
rno-miR-203a-3p	down	Mast4	156	-13.33	73.68%
rno-miR-203a-3p	down	Mast4	156	-13.33	73.68%
[truncated: 3,267 more rows]

## Sheet: intersection_gene
miRNA	diffState	Gene	miRTarBaseID	validateExperiments	referencePMID
rno-miR-128-3p	up	Arl10			NA
rno-miR-128-3p	up	Capn5
rno-miR-128-3p	up	Col4a6
rno-miR-128-3p	up	Cyp4f5
rno-miR-128-3p	up	Dgke
rno-miR-128-3p	up	Eqtn
rno-miR-128-3p	up	Fam98b
rno-miR-128-3p	up	Fgd3
rno-miR-128-3p	up	Gcc1
rno-miR-128-3p	up	Il1a
rno-miR-128-3p	up	Kcnj16
rno-miR-128-3p	up	Kndc1
rno-miR-128-3p	up	LOC100912471
rno-miR-128-3p	up	LOC103689925
rno-miR-128-3p	up	LOC103692128
rno-miR-128-3p	up	LOC691320
rno-miR-128-3p	up	Loh12cr1
rno-miR-128-3p	up	Lsg1
rno-miR-128-3p	up	Med11
rno-miR-128-3p	up	Mfsd4
rno-miR-128-3p	up	Nrip1
rno-miR-128-3p	up	Pdk1
rno-miR-128-3p	up	Prkd1
rno-miR-128-3p	up	Rpl7l1
rno-miR-128-3p	up	Rps6ka5
rno-miR-128-3p	up	Sh2d1b2
rno-miR-128-3p	up	Sh2d7
rno-miR-128-3p	up	Slc12a6
rno-miR-128-3p	up	Stk11
rno-miR-128-3p	up	Stx3
rno-miR-128-3p	up	Tmem143
rno-miR-128-3p	up	Tmx1
rno-miR-128-3p	up	Tnrc6c
rno-miR-128-3p	up	Tpsb2
rno-miR-128-3p	up	Tubb4b
rno-miR-128-3p	up	Vps4b
rno-miR-128-3p	up	Wdr27
rno-miR-128-3p	up	Zbtb20
rno-miR-129-2-3p	up	Art4
rno-miR-129-2-3p	up	Asxl2
rno-miR-129-2-3p	up	Coq10b
rno-miR-129-2-3p	up	Cryab
rno-miR-129-2-3p	up	Cyp1a1
rno-miR-129-2-3p	up	Emp1
rno-miR-129-2-3p	up	Fam206a
rno-miR-129-2-3p	up	Hectd3
rno-miR-129-2-3p	up	Hsf5
rno-miR-129-2-3p	up	Ica1l
rno-miR-129-2-3p	up	Klhl9
rno-miR-129-2-3p	up	Klrg2
rno-miR-129-2-3p	up	LOC100362644
rno-miR-129-2-3p	up	LOC100913005
rno-miR-129-2-3p	up	LOC102552551
rno-miR-129-2-3p	up	LOC102554315
rno-miR-129-2-3p	up	LOC103690060
rno-miR-129-2-3p	up	LOC691813
rno-miR-129-2-3p	up	March7
rno-miR-129-2-3p	up	Mllt6
rno-miR-129-2-3p	up	Myo10
rno-miR-129-2-3p	up	Plaur
rno-miR-129-2-3p	up	Plxnc1
rno-miR-129-2-3p	up	Polr3b
rno-miR-129-2-3p	up	Pom121
rno-miR-129-2-3p	up	Ptprt
rno-miR-129-2-3p	up	RGD1563753
rno-miR-129-2-3p	up	Rnf168
rno-miR-129-2-3p	up	S1pr5
rno-miR-129-2-3p	up	Satb1
rno-miR-129-2-3p	up	Slc16a14
rno-miR-129-2-3p	up	Slc26a2
rno-miR-129-2-3p	up	Smug1
rno-miR-129-2-3p	up	Sox2
rno-miR-129-2-3p	up	Syn2
rno-miR-129-2-3p	up	Tlcd2
rno-miR-129-2-3p	up	Tmprss15
rno-miR-129-2-3p	up	Xkr6
rno-miR-129-2-3p	up	Zadh2
rno-miR-129-2-3p	up	Zfp523
rno-miR-129-5p	up	Aadat
rno-miR-129-5p	up	Abcd2
rno-miR-129-5p	up	Abhd3
rno-miR-129-5p	up	Acbd6
rno-miR-129-5p	up	Acer2
rno-miR-129-5p	up	Acsl4
rno-miR-129-5p	up	Adhfe1
rno-miR-129-5p	up	Agbl1
rno-miR-129-5p	up	Aida
rno-miR-129-5p	up	Als2cl
rno-miR-129-5p	up	Ammecr1l
rno-miR-129-5p	up	Angpt1
rno-miR-129-5p	up	Angpt2
rno-miR-129-5p	up	Anxa3
rno-miR-129-5p	up	Arid1b
rno-miR-129-5p	up	Arpp21
rno-miR-129-5p	up	Arsg
rno-miR-129-5p	up	Aurka
rno-miR-129-5p	up	B3galt1
rno-miR-129-5p	up	Bcl6
rno-miR-129-5p	up	Brwd3
rno-miR-129-5p	up	Btbd10
rno-miR-129-5p	up	Btg4
rno-miR-129-5p	up	Ca10
rno-miR-129-5p	up	Cacng2
rno-miR-129-5p	up	Cacybp
rno-miR-129-5p	up	Capza3
rno-miR-129-5p	up	Car12
rno-miR-129-5p	up	Cbll1
rno-miR-129-5p	up	Ccdc132
rno-miR-129-5p	up	Ccdc43
rno-miR-129-5p	up	Ccdc6
rno-miR-129-5p	up	Ccnjl
rno-miR-129-5p	up	Celf2
rno-miR-129-5p	up	Clock
rno-miR-129-5p	up	Cops7b
rno-miR-129-5p	up	Corin
rno-miR-129-5p	up	Dcstamp
rno-miR-129-5p	up	Dcun1d1
rno-miR-129-5p	up	Ddx19a
rno-miR-129-5p	up	Diaph1
rno-miR-129-5p	up	Dpyd
rno-miR-129-5p	up	Dusp18
rno-miR-129-5p	up	Dusp3
rno-miR-129-5p	up	Elavl3
rno-miR-129-5p	up	Elk4
rno-miR-129-5p	up	Elovl4
rno-miR-129-5p	up	Epha8
rno-miR-129-5p	up	Ermp1
rno-miR-129-5p	up	Esr1
rno-miR-129-5p	up	Esrra
rno-miR-129-5p	up	Fam159b
rno-miR-129-5p	up	Fam178a
rno-miR-129-5p	up	Fam208a
rno-miR-129-5p	up	Fam32a
rno-miR-129-5p	up	Faxc
rno-miR-129-5p	up	Fbrsl1
rno-miR-129-5p	up	Fcar
rno-miR-129-5p	up	Fcrl2
rno-miR-129-5p	up	Fign
rno-miR-129-5p	up	Foxp1
rno-miR-129-5p	up	Foxp2
rno-miR-129-5p	up	Fsd1l
rno-miR-129-5p	up	Fyn
rno-miR-129-5p	up	Gabpa
rno-miR-129-5p	up	Gas2l2
rno-miR-129-5p	up	Gna12
rno-miR-129-5p	up	Got2
rno-miR-129-5p	up	Gpatch8
rno-miR-129-5p	up	Gtpbp4
rno-miR-129-5p	up	Hecw1
rno-miR-129-5p	up	Hecw2
rno-miR-129-5p	up	Hmgb2
rno-miR-129-5p	up	Hmgb2l1
rno-miR-129-5p	up	Hormad2
rno-miR-129-5p	up	Hrh4
rno-miR-129-5p	up	Hsd3b7
rno-miR-129-5p	up	Hspb7
rno-miR-129-5p	up	Idh3a
rno-miR-129-5p	up	Ifi44
rno-miR-129-5p	up	Igsf9
rno-miR-129-5p	up	Ireb2
rno-miR-129-5p	up	Kcnd1
rno-miR-129-5p	up	Kctd4
rno-miR-129-5p	up	Kif23
rno-miR-129-5p	up	Klf8
rno-miR-129-5p	up	Klhl32
rno-miR-129-5p	up	Lats1
rno-miR-129-5p	up	Lep
rno-miR-129-5p	up	Lins
rno-miR-129-5p	up	LOC100359922
rno-miR-129-5p	up	LOC100911993
rno-miR-129-5p	up	LOC102550530
rno-miR-129-5p	up	LOC102554047
rno-miR-129-5p	up	LOC102555183
rno-miR-129-5p	up	LOC103689966
rno-miR-129-5p	up	LOC103690018
rno-miR-129-5p	up	LOC103690038
rno-miR-129-5p	up	LOC103690502
rno-miR-129-5p	up	LOC103691079
rno-miR-129-5p	up	LOC103692712
rno-miR-129-5p	up	LOC103693084
rno-miR-129-5p	up	LOC103693267
rno-miR-129-5p	up	LOC103693904
rno-miR-129-5p	up	LOC303448
rno-miR-129-5p	up	LOC498063
rno-miR-129-5p	up	LOC685081
rno-miR-129-5p	up	LOC689226
rno-miR-129-5p	up	LOC690155
rno-miR-129-5p	up	Lpgat1
rno-miR-129-5p	up	Lrig2
rno-miR-129-5p	up	Lrrc18
rno-miR-129-5p	up	Mapk1
rno-miR-129-5p	up	March5
rno-miR-129-5p	up	Marcksl1
rno-miR-129-5p	up	Mau2
rno-miR-129-5p	up	Mbd3l1
rno-miR-129-5p	up	Med26
rno-miR-129-5p	up	Meis2
rno-miR-129-5p	up	Mpp6
rno-miR-129-5p	up	Mrps35
rno-miR-129-5p	up	Mxra8
rno-miR-129-5p	up	Mylk3
rno-miR-129-5p	up	Nav2
rno-miR-129-5p	up	Nbeal1
rno-miR-129-5p	up	Nrip3
rno-miR-129-5p	up	Nudt11
rno-miR-129-5p	up	Nuggc
rno-miR-129-5p	up	Odf2l
rno-miR-129-5p	up	Ogfod2
rno-miR-129-5p	up	Papd5
rno-miR-129-5p	up	Pax6
rno-miR-129-5p	up	Pcdh7
rno-miR-129-5p	up	Pcsk6
rno-miR-129-5p	up	Pdc
rno-miR-129-5p	up	Pdcd6
rno-miR-129-5p	up	Pdcl
rno-miR-129-5p	up	Pdpk1
rno-miR-129-5p	up	Phf12
rno-miR-129-5p	up	Plcb4
rno-miR-129-5p	up	Plce1
rno-miR-129-5p	up	Plekha1
rno-miR-129-5p	up	Ppp2r5c
rno-miR-129-5p	up	Ppp3ca
rno-miR-129-5p	up	Pramel3
rno-miR-129-5p	up	Prex2
rno-miR-129-5p	up	Prkaa2
rno-miR-129-5p	up	Prr16
rno-miR-129-5p	up	Ptn
rno-miR-129-5p	up	Ptpn14
rno-miR-129-5p	up	Ptprb
rno-miR-129-5p	up	Ptprk
rno-miR-129-5p	up	Rab5al1
rno-miR-129-5p	up	Rbfox3
rno-miR-129-5p	up	Rbm4b
rno-miR-129-5p	up	Rbms3
rno-miR-129-5p	up	Rbpms
rno-miR-129-5p	up	RGD1305235
rno-miR-129-5p	up	RGD1310016
rno-miR-129-5p	up	RGD1559962
rno-miR-129-5p	up	RGD1560429
rno-miR-129-5p	up	RGD1560883
rno-miR-129-5p	up	RGD1563888
rno-miR-129-5p	up	Rhbdl2
rno-miR-129-5p	up	Rp2
rno-miR-129-5p	up	Rpl13
rno-miR-129-5p	up	Rqcd1
rno-miR-129-5p	up	Rspo2
rno-miR-129-5p	up	Sall3
rno-miR-129-5p	up	Serpini1
rno-miR-129-5p	up	Sh2d1a
rno-miR-129-5p	up	Siah1
rno-miR-129-5p	up	Slc35e2b
rno-miR-129-5p	up	Snapc5
rno-miR-129-5p	up	Snph
rno-miR-129-5p	up	Spag9
rno-miR-129-5p	up	Spata2L
rno-miR-129-5p	up	Spn
rno-miR-129-5p	up	Srrm2
rno-miR-129-5p	up	Srsf3
rno-miR-129-5p	up	Stox2
rno-miR-129-5p	up	Sult1a1
rno-miR-129-5p	up	Sult2a1
rno-miR-129-5p	up	Tbck
rno-miR-129-5p	up	Tex26
rno-miR-129-5p	up	Tmcc1
rno-miR-129-5p	up	Tmem240
rno-miR-129-5p	up	Tp73
rno-miR-129-5p	up	Ttc13
rno-miR-129-5p	up	Ubash3b
rno-miR-129-5p	up	Ube2j2
rno-miR-129-5p	up	Ube4a
rno-miR-129-5p	up	Ublcp1
rno-miR-129-5p	up	Unc5d
rno-miR-129-5p	up	Unc79
rno-miR-129-5p	up	Uox
rno-miR-129-5p	up	Usp48
rno-miR-129-5p	up	Wbscr22
rno-miR-129-5p	up	Wdr33
rno-miR-129-5p	up	Wnt9b
rno-miR-129-5p	up	Xpr1
rno-miR-129-5p	up	Yeats2
rno-miR-129-5p	up	Yes1
rno-miR-129-5p	up	Zbtb10
rno-miR-129-5p	up	Zbtb4
rno-miR-129-5p	up	Zfp112
rno-miR-129-5p	up	Zfp185
rno-miR-129-5p	up	Zfp236
rno-miR-129-5p	up	Zfp281
rno-miR-129-5p	up	Zfp74
rno-miR-129-5p	up	Zfp9
rno-miR-129-5p	up	Zmym3
rno-miR-129-5p	up	Zmynd11
rno-miR-132-3p	up	Apip
rno-miR-132-3p	up	Apol11a
rno-miR-132-3p	up	Arfrp1
rno-miR-132-3p	up	Aurka
rno-miR-132-3p	up	Azin1
rno-miR-132-3p	up	Bnc1
rno-miR-132-3p	up	Bpifb3
rno-miR-132-3p	up	Brca1
rno-miR-132-3p	up	Cdc40
rno-miR-132-3p	up	Cdca4
rno-miR-132-3p	up	Clasp2
rno-miR-132-3p	up	Cnr1
rno-miR-132-3p	up	Crebrf
rno-miR-132-3p	up	Dclk1
rno-miR-132-3p	up	Donson
rno-miR-132-3p	up	Ehhadh
rno-miR-132-3p	up	Epb4.1
rno-miR-132-3p	up	Frs2
rno-miR-132-3p	up	Ghr
rno-miR-132-3p	up	Gpcpd1
rno-miR-132-3p	up	Gpr115
rno-miR-132-3p	up	Gramd2
rno-miR-132-3p	up	Hmgxb4
rno-miR-132-3p	up	Hn1
rno-miR-132-3p	up	Hnf4g
rno-miR-132-3p	up	Hsdl2
rno-miR-132-3p	up	Ifit3
rno-miR-132-3p	up	Ildr1
rno-miR-132-3p	up	Inadl
rno-miR-132-3p	up	Ing4
rno-miR-132-3p	up	Isoc1
rno-miR-132-3p	up	Kdm5a
rno-miR-132-3p	up	Kras
rno-miR-132-3p	up	Lin52
rno-miR-132-3p	up	LOC100365921
rno-miR-132-3p	up	LOC102551296
rno-miR-132-3p	up	LOC102551403
rno-miR-132-3p	up	LOC102552996
rno-miR-132-3p	up	LOC102554220
rno-miR-132-3p	up	LOC103690138
rno-miR-132-3p	up	LOC103692314
rno-miR-132-3p	up	LOC360479
rno-miR-132-3p	up	LOC678766
rno-miR-132-3p	up	LOC685909
rno-miR-132-3p	up	LOC689959
rno-miR-132-3p	up	Ly49si2
rno-miR-132-3p	up	Ly49si3
rno-miR-132-3p	up	Med7
rno-miR-132-3p	up	Mga
rno-miR-132-3p	up	Mier1
rno-miR-132-3p	up	Mlh3
rno-miR-132-3p	up	Mmgt1
rno-miR-132-3p	up	Muc13
rno-miR-132-3p	up	Napg
rno-miR-132-3p	up	Ndufa10
rno-miR-132-3p	up	Nr4a2
rno-miR-132-3p	up	Pank3
rno-miR-132-3p	up	Pcdh9
rno-miR-132-3p	up	Pfas
rno-miR-132-3p	up	Pfkfb3
rno-miR-132-3p	up	Phtf1
rno-miR-132-3p	up	Pkib
rno-miR-132-3p	up	Plcxd2
rno-miR-132-3p	up	Plekhb1
rno-miR-132-3p	up	Plin1
rno-miR-132-3p	up	Polh
rno-miR-132-3p	up	Pou6f1
rno-miR-132-3p	up	Ptbp2
rno-miR-132-3p	up	Rasl2-9
rno-miR-132-3p	up	RGD1307554
rno-miR-132-3p	up	RGD1309104
rno-miR-132-3p	up	RGD1310951
rno-miR-132-3p	up	RGD1559662
rno-miR-132-3p	up	RGD1562726
rno-miR-132-3p	up	RGD1564788
rno-miR-132-3p	up	Rgs20
rno-miR-132-3p	up	Rgs22
rno-miR-132-3p	up	Rictor
rno-miR-132-3p	up	Rnf170
rno-miR-132-3p	up	Rnf39
rno-miR-132-3p	up	Rsf1
rno-miR-132-3p	up	Rspo2
rno-miR-132-3p	up	Rtel1
rno-miR-132-3p	up	Sall3
rno-miR-132-3p	up	Scaper
rno-miR-132-3p	up	Sec24a
rno-miR-132-3p	up	Setd5
rno-miR-132-3p	up	Sgcz
rno-miR-132-3p	up	Sgk3
rno-miR-132-3p	up	Sirt1
rno-miR-132-3p	up	Slc2a6
rno-miR-132-3p	up	Slc8a1
rno-miR-132-3p	up	Slc9a9
rno-miR-132-3p	up	Spry1
rno-miR-132-3p	up	St18
rno-miR-132-3p	up	St5
rno-miR-132-3p	up	Styxl1
rno-miR-132-3p	up	Them6
rno-miR-132-3p	up	Tmeff1
rno-miR-132-3p	up	Tnks
rno-miR-132-3p	up	Tnrc6b
rno-miR-132-3p	up	Trmt11
rno-miR-132-3p	up	Tspyl5
rno-miR-132-3p	up	Twist1
rno-miR-132-3p	up	Ubxn2b
rno-miR-132-3p	up	Vopp1
rno-miR-132-3p	up	Vps37b
rno-miR-132-3p	up	Zcchc14
rno-miR-132-3p	up	Zdhhc23
rno-miR-132-3p	up	Zfp217
rno-miR-132-3p	up	Zfyve1
rno-miR-132-3p	up	Zswim6
rno-miR-146b-5p	up	Adar
rno-miR-146b-5p	up	Aff2
rno-miR-146b-5p	up	Als2
rno-miR-146b-5p	up	Angpt1
rno-miR-146b-5p	up	Atrn
rno-miR-146b-5p	up	Atxn10
rno-miR-146b-5p	up	Bcl2l1
rno-miR-146b-5p	up	Brwd3
rno-miR-146b-5p	up	Cask
rno-miR-146b-5p	up	Cd69
rno-miR-146b-5p	up	Cd80
rno-miR-146b-5p	up	Cd84
rno-miR-146b-5p	up	Cds1
rno-miR-146b-5p	up	Cecr2
rno-miR-146b-5p	up	Cfi
rno-miR-146b-5p	up	Chic1
rno-miR-146b-5p	up	Cldn22
rno-miR-146b-5p	up	Clspn
rno-miR-146b-5p	up	Clvs1
rno-miR-146b-5p	up	Cpt1a
rno-miR-146b-5p	up	Dctn3
rno-miR-146b-5p	up	Ddx19a
rno-miR-146b-5p	up	Dgkg
rno-miR-146b-5p	up	Dusp18
rno-miR-146b-5p	up	Dusp22
rno-miR-146b-5p	up	Ebf1
rno-miR-146b-5p	up	Efna5
rno-miR-146b-5p	up	Eif1a
rno-miR-146b-5p	up	Esrp1
rno-miR-146b-5p	up	Esyt2
rno-miR-146b-5p	up	Etv5
rno-miR-146b-5p	up	Fam163a
rno-miR-146b-5p	up	Fam204a
rno-miR-146b-5p	up	Fam210a
rno-miR-146b-5p	up	Fam228b
rno-miR-146b-5p	up	Faxc
rno-miR-146b-5p	up	Fbxo48
rno-miR-146b-5p	up	Frmd3
rno-miR-146b-5p	up	Fzd1
rno-miR-146b-5p	up	Hecw1
rno-miR-146b-5p	up	Hey2
rno-miR-146b-5p	up	Ifne
rno-miR-146b-5p	up	Igf2
rno-miR-146b-5p	up	Inip
rno-miR-146b-5p	up	Itm2b
rno-miR-146b-5p	up	Jam2
rno-miR-146b-5p	up	Jazf1
rno-miR-146b-5p	up	Kcnma1
rno-miR-146b-5p	up	Kctd5
rno-miR-146b-5p	up	Klhl25
rno-miR-146b-5p	up	Klhl31
rno-miR-146b-5p	up	Ky
rno-miR-146b-5p	up	Larp4b
rno-miR-146b-5p	up	Lmtk2
rno-miR-146b-5p	up	LOC100909476
rno-miR-146b-5p	up	LOC100910506
rno-miR-146b-5p	up	LOC100912611
rno-miR-146b-5p	up	LOC102552474
rno-miR-146b-5p	up	LOC102552911
rno-miR-146b-5p	up	LOC103690154
rno-miR-146b-5p	up	LOC103691079
rno-miR-146b-5p	up	LOC103693841
rno-miR-146b-5p	up	LOC296235
rno-miR-146b-5p	up	LOC680415
rno-miR-146b-5p	up	LOC683897
rno-miR-146b-5p	up	Loxl3
rno-miR-146b-5p	up	Lphn3
rno-miR-146b-5p	up	Lypd1
rno-miR-146b-5p	up	Mbnl3
rno-miR-146b-5p	up	Mcm9
rno-miR-146b-5p	up	Mctp1
rno-miR-146b-5p	up	Mecp2
rno-miR-146b-5p	up	Mmp16
rno-miR-146b-5p	up	Mri1
rno-miR-146b-5p	up	Nfx1
rno-miR-146b-5p	up	Nhlh2
rno-miR-146b-5p	up	Nrg1
rno-miR-146b-5p	up	Nsun7
rno-miR-146b-5p	up	Ntf4
rno-miR-146b-5p	up	Nucks1
rno-miR-146b-5p	up	Ovol1
rno-miR-146b-5p	up	Pan3
rno-miR-146b-5p	up	Pcdhb11
rno-miR-146b-5p	up	Pdyn
rno-miR-146b-5p	up	Pklr
rno-miR-146b-5p	up	Pknox1
rno-miR-146b-5p	up	Plek
rno-miR-146b-5p	up	Popdc2
rno-miR-146b-5p	up	Prrg1
rno-miR-146b-5p	up	Pum2
rno-miR-146b-5p	up	Recql5
rno-miR-146b-5p	up	Rnf125
rno-miR-146b-5p	up	Rps6ka3
rno-miR-146b-5p	up	Rspo2
rno-miR-146b-5p	up	Samd5
rno-miR-146b-5p	up	Saraf
rno-miR-146b-5p	up	Slc16a10
rno-miR-146b-5p	up	Slc38a4
rno-miR-146b-5p	up	Slc38a5
rno-miR-146b-5p	up	Sptbn1
rno-miR-146b-5p	up	Stk31
rno-miR-146b-5p	up	Supt3h
rno-miR-146b-5p	up	Tbp
rno-miR-146b-5p	up	Tgs1
rno-miR-146b-5p	up	Tmem218
rno-miR-146b-5p	up	Tmem45a
rno-miR-146b-5p	up	Tmem45al
rno-miR-146b-5p	up	Tmtc1
rno-miR-146b-5p	up	Tnrc6b
rno-miR-146b-5p	up	Vps52
rno-miR-146b-5p	up	Wdr86
rno-miR-146b-5p	up	Zbtb41
rno-miR-146b-5p	up	Zfand5
rno-miR-146b-5p	up	Zmym4
rno-miR-150-5p	down	Cbwd1
rno-miR-150-5p	down	Esco2
rno-miR-150-5p	down	Hspa9
rno-miR-150-5p	down	Kcnk13
rno-miR-150-5p	down	LOC100912578
rno-miR-150-5p	down	LOC102556504
rno-miR-150-5p	down	Lyrm1
rno-miR-150-5p	down	Nfx1
rno-miR-150-5p	down	Pbld1
rno-miR-150-5p	down	RGD1304929
rno-miR-150-5p	down	Rprd1a
rno-miR-150-5p	down	Scrn1
rno-miR-150-5p	down	Sun3
rno-miR-150-5p	down	Sv2a
rno-miR-150-5p	down	Tsc22d3
rno-miR-152-5p	up	Abcc10
rno-miR-152-5p	up	Adap1
rno-miR-152-5p	up	Appbp2
rno-miR-152-5p	up	Arid2
rno-miR-152-5p	up	Arrb1
rno-miR-152-5p	up	Atf7
rno-miR-152-5p	up	Atg14
rno-miR-152-5p	up	Atp8a1
rno-miR-152-5p	up	Atp8b2
rno-miR-152-5p	up	Avpi1
rno-miR-152-5p	up	Boc
rno-miR-152-5p	up	C8a
rno-miR-152-5p	up	Cabp1
rno-miR-152-5p	up	Cabyr
rno-miR-152-5p	up	Cacna1d
rno-miR-152-5p	up	Ccdc172
rno-miR-152-5p	up	Cdyl
rno-miR-152-5p	up	Cept1
rno-miR-152-5p	up	Cnga3
rno-miR-152-5p	up	Creb5
rno-miR-152-5p	up	Ctnnbip1
rno-miR-152-5p	up	Dnmt3a
rno-miR-152-5p	up	Dph3
rno-miR-152-5p	up	Dpysl5
rno-miR-152-5p	up	Efna5
rno-miR-152-5p	up	Fcer1g
rno-miR-152-5p	up	Foxc1
rno-miR-152-5p	up	Foxn3
rno-miR-152-5p	up	Gstcd
rno-miR-152-5p	up	Hn1l
rno-miR-152-5p	up	Il23a
rno-miR-152-5p	up	Irs2
rno-miR-152-5p	up	Itgav
rno-miR-152-5p	up	Jag1
rno-miR-152-5p	up	Kctd21
rno-miR-152-5p	up	Kctd9
rno-miR-152-5p	up	Klf12
rno-miR-152-5p	up	Lbh
rno-miR-152-5p	up	Lmntd1
rno-miR-152-5p	up	LOC100361056
rno-miR-152-5p	up	LOC100910046
rno-miR-152-5p	up	LOC100911610
rno-miR-152-5p	up	LOC102556234
rno-miR-152-5p	up	LOC103689978
rno-miR-152-5p	up	LOC103690794
rno-miR-152-5p	up	LOC103692570
rno-miR-152-5p	up	LOC500877
rno-miR-152-5p	up	LOC684792
rno-miR-152-5p	up	LOC691722
rno-miR-152-5p	up	Lrp6
rno-miR-152-5p	up	Lsmem1
rno-miR-152-5p	up	Mak16
rno-miR-152-5p	up	Mbnl3
rno-miR-152-5p	up	Mpzl1
rno-miR-152-5p	up	N4bp1
rno-miR-152-5p	up	Nobox
rno-miR-152-5p	up	Osbp2
rno-miR-152-5p	up	Otop2
rno-miR-152-5p	up	Pars2
rno-miR-152-5p	up	Pla2g2d
rno-miR-152-5p	up	Ppp1r3g
rno-miR-152-5p	up	Prdm16
rno-miR-152-5p	up	Prkcg
rno-miR-152-5p	up	Prox1
rno-miR-152-5p	up	Psd3
rno-miR-152-5p	up	Ptchd4
rno-miR-152-5p	up	Ptprn2
rno-miR-152-5p	up	Rab9b
rno-miR-152-5p	up	Rc3h2
rno-miR-152-5p	up	RGD1560927
rno-miR-152-5p	up	RGD1562641
rno-miR-152-5p	up	RGD1564247
rno-miR-152-5p	up	Rnf121
rno-miR-152-5p	up	Rpa2
rno-miR-152-5p	up	Rprd1b
rno-miR-152-5p	up	S100pbp
rno-miR-152-5p	up	Sdr16c5
rno-miR-152-5p	up	Seli
rno-miR-152-5p	up	Senp5
rno-miR-152-5p	up	Sept6
rno-miR-152-5p	up	Sept9
rno-miR-152-5p	up	Sfmbt2
rno-miR-152-5p	up	Sgcz
rno-miR-152-5p	up	Slc38a2
rno-miR-152-5p	up	Slc44a1
rno-miR-152-5p	up	Spns3
rno-miR-152-5p	up	Sptssa
rno-miR-152-5p	up	Srl
rno-miR-152-5p	up	Srp9
rno-miR-152-5p	up	St6galnac4
rno-miR-152-5p	up	Sult2a1
rno-miR-152-5p	up	Syncrip
rno-miR-152-5p	up	Tas2r137
rno-miR-152-5p	up	Tbc1d22a
rno-miR-152-5p	up	Tef
rno-miR-152-5p	up	Tenm4
rno-miR-152-5p	up	Tmem102
rno-miR-152-5p	up	Tmem218
rno-miR-152-5p	up	Tmem60
rno-miR-152-5p	up	Tmem63c
rno-miR-152-5p	up	Tmem74
rno-miR-152-5p	up	Tspan3
rno-miR-152-5p	up	Txnl4b
rno-miR-152-5p	up	Usp26
rno-miR-152-5p	up	Utrn
rno-miR-152-5p	up	Wasf1
rno-miR-152-5p	up	Wdr88
rno-miR-152-5p	up	Wnk1
rno-miR-152-5p	up	Wnt5a
rno-miR-152-5p	up	Yeats2
rno-miR-152-5p	up	Zfp397
rno-miR-152-5p	up	Zkscan1
rno-miR-152-5p	up	Zyg11b
rno-miR-154-5p	down	Adh7
rno-miR-154-5p	down	Adipor1
rno-miR-154-5p	down	Arel1
rno-miR-154-5p	down	Asun
rno-miR-154-5p	down	Atp2b3
rno-miR-154-5p	down	Atxn7l4
rno-miR-154-5p	down	C8a
rno-miR-154-5p	down	Ccrl2
rno-miR-154-5p	down	Cd38
rno-miR-154-5p	down	Cd93
rno-miR-154-5p	down	Cdca4
rno-miR-154-5p	down	Cdh9
rno-miR-154-5p	down	Cdv3
rno-miR-154-5p	down	Chrm2
rno-miR-154-5p	down	Cln8
rno-miR-154-5p	down	Cnnm1
rno-miR-154-5p	down	Cnot4
rno-miR-154-5p	down	Cxadr
rno-miR-154-5p	down	Cxcl12
rno-miR-154-5p	down	Dctn6
rno-miR-154-5p	down	Dennd6b
rno-miR-154-5p	down	Dlgap1
rno-miR-154-5p	down	Dnah5
rno-miR-154-5p	down	Dock1
rno-miR-154-5p	down	Eif1a
rno-miR-154-5p	down	Fam46a
rno-miR-154-5p	down	Gabrb2
rno-miR-154-5p	down	Gpr174
rno-miR-154-5p	down	Gpr176
rno-miR-154-5p	down	Hnrnpu
rno-miR-154-5p	down	Inpp4b
rno-miR-154-5p	down	Kif5c
rno-miR-154-5p	down	Klhl20
rno-miR-154-5p	down	Klhl31
rno-miR-154-5p	down	Lacc1
rno-miR-154-5p	down	Lix1l
rno-miR-154-5p	down	Lmod2
rno-miR-154-5p	down	LOC100302372
rno-miR-154-5p	down	LOC100361584
rno-miR-154-5p	down	LOC100362909
rno-miR-154-5p	down	LOC100366044
rno-miR-154-5p	down	LOC100909434
rno-miR-154-5p	down	LOC100909784
rno-miR-154-5p	down	LOC100910755
rno-miR-154-5p	down	LOC102550816
rno-miR-154-5p	down	LOC103690016
rno-miR-154-5p	down	LOC103694079
rno-miR-154-5p	down	LOC103694558
rno-miR-154-5p	down	LOC500066
rno-miR-154-5p	down	LOC679894
rno-miR-154-5p	down	LOC687808
rno-miR-154-5p	down	Lsm12
rno-miR-154-5p	down	Manea
rno-miR-154-5p	down	March7
rno-miR-154-5p	down	Mbtps1
rno-miR-154-5p	down	Msl2
rno-miR-154-5p	down	Msmb
rno-miR-154-5p	down	Naaladl2
rno-miR-154-5p	down	Nfkbid
rno-miR-154-5p	down	Nrip3
rno-miR-154-5p	down	Nrk
rno-miR-154-5p	down	Osbpl8
rno-miR-154-5p	down	Pbk
rno-miR-154-5p	down	Pik3cg
rno-miR-154-5p	down	Plekhm1
rno-miR-154-5p	down	Plxdc1
rno-miR-154-5p	down	Polr3f
rno-miR-154-5p	down	Ppih
rno-miR-154-5p	down	Ppp1cc
rno-miR-154-5p	down	Psip1
rno-miR-154-5p	down	Ptgr2
rno-miR-154-5p	down	Pura
rno-miR-154-5p	down	Rab5b
rno-miR-154-5p	down	Rabep1
rno-miR-154-5p	down	Rd3
rno-miR-154-5p	down	Rft1
rno-miR-154-5p	down	RGD1304595
rno-miR-154-5p	down	RGD1562726
rno-miR-154-5p	down	RGD1564382
rno-miR-154-5p	down	RGD1566226
rno-miR-154-5p	down	Rnf114
rno-miR-154-5p	down	Rnf185
rno-miR-154-5p	down	Rsbn1
rno-miR-154-5p	down	Rufy2
rno-miR-154-5p	down	Rwdd2b
rno-miR-154-5p	down	Sarnp
rno-miR-154-5p	down	Sbk1
rno-miR-154-5p	down	Sept8
rno-miR-154-5p	down	Slc39a1
rno-miR-154-5p	down	Slmo1
rno-miR-154-5p	down	Sned1
rno-miR-154-5p	down	Sos2
rno-miR-154-5p	down	Sp4
rno-miR-154-5p	down	Sphkap
rno-miR-154-5p	down	Spry3
rno-miR-154-5p	down	St3gal2
rno-miR-154-5p	down	Tab2
rno-miR-154-5p	down	Tbx18
rno-miR-154-5p	down	Tead4
rno-miR-154-5p	down	Terf2ip
rno-miR-154-5p	down	Tet3
rno-miR-154-5p	down	Tlr10
rno-miR-154-5p	down	Tlr2
rno-miR-154-5p	down	Tmem229a
rno-miR-154-5p	down	Tmem238
rno-miR-154-5p	down	Tmem68
rno-miR-154-5p	down	Trem3
rno-miR-154-5p	down	Trim34
rno-miR-154-5p	down	Tspan2
rno-miR-154-5p	down	Ubox5
rno-miR-154-5p	down	Vma21
rno-miR-154-5p	down	Vps35
rno-miR-154-5p	down	Wbp4
rno-miR-154-5p	down	Xrn1
rno-miR-154-5p	down	Zbtb25
rno-miR-154-5p	down	Zeb2
rno-miR-154-5p	down	Zfp763
rno-miR-154-5p	down	Zfyve20
rno-miR-154-5p	down	Zmat3
rno-miR-155-3p	up	Adamts4
rno-miR-155-3p	up	Bzw1
rno-miR-155-3p	up	Cd8a
rno-miR-155-3p	up	Cggbp1
rno-miR-155-3p	up	Cttnbp2nl
rno-miR-155-3p	up	Dapp1
rno-miR-155-3p	up	Dusp6
rno-miR-155-3p	up	Edem1
rno-miR-155-3p	up	Fbn1
rno-miR-155-3p	up	Fem1a
rno-miR-155-3p	up	Gabrg2
rno-miR-155-3p	up	Glyatl1
rno-miR-155-3p	up	Gpc3
rno-miR-155-3p	up	Gpr56
rno-miR-155-3p	up	Gpx2
rno-miR-155-3p	up	Gsk3b
rno-miR-155-3p	up	Klhdc8a
rno-miR-155-3p	up	Lacc1
rno-miR-155-3p	up	Ldlrad4
rno-miR-155-3p	up	LOC102552055
rno-miR-155-3p	up	LOC102555038
rno-miR-155-3p	up	LOC102555635
rno-miR-155-3p	up	LOC103690198
rno-miR-155-3p	up	LOC103690502
rno-miR-155-3p	up	LOC103690779
rno-miR-155-3p	up	LOC103691394
rno-miR-155-3p	up	LOC498369
rno-miR-155-3p	up	LOC691519
rno-miR-155-3p	up	LOC691554
rno-miR-155-3p	up	Mapk1
rno-miR-155-3p	up	Med20
rno-miR-155-3p	up	Mpdu1
rno-miR-155-3p	up	Msantd3
rno-miR-155-3p	up	Mtf1
rno-miR-155-3p	up	Myof
rno-miR-155-3p	up	Nbr1
rno-miR-155-3p	up	Ntrk3
rno-miR-155-3p	up	Padi2
rno-miR-155-3p	up	Pank1
rno-miR-155-3p	up	Pappa
rno-miR-155-3p	up	Parp12
rno-miR-155-3p	up	Pdyn
rno-miR-155-3p	up	Ptn
rno-miR-155-3p	up	Rai2
rno-miR-155-3p	up	Rbm46
rno-miR-155-3p	up	RGD1559622
rno-miR-155-3p	up	RGD1560289
rno-miR-155-3p	up	rnf141
rno-miR-155-3p	up	Rnf185
rno-miR-155-3p	up	Rps6kb1
rno-miR-155-3p	up	Shmt1
rno-miR-155-3p	up	Slc38a9
rno-miR-155-3p	up	Slc8a1
rno-miR-155-3p	up	Smc5
rno-miR-155-3p	up	Spata16
rno-miR-155-3p	up	Srsf3
rno-miR-155-3p	up	Tmem165
rno-miR-155-3p	up	Tmem33
rno-miR-155-3p	up	Tmem63c
rno-miR-155-3p	up	Tnfrsf10b
rno-miR-155-3p	up	Tnrc6b
rno-miR-155-3p	up	Tppp
rno-miR-155-3p	up	Ttc33
rno-miR-155-3p	up	Ugt2b37
rno-miR-155-3p	up	Unc5d
rno-miR-155-3p	up	Usp13
rno-miR-155-3p	up	Zdhhc20
rno-miR-155-3p	up	Zfp266
rno-miR-155-3p	up	Zfp329
rno-miR-155-3p	up	Zfp536
rno-miR-155-3p	up	Zfp780b
rno-miR-155-3p	up	Zmat3
rno-miR-155-3p	up	Zmynd11
rno-miR-155-5p	up	Aars2
rno-miR-155-5p	up	Actbl2
rno-miR-155-5p	up	Adamts6
rno-miR-155-5p	up	Ahsa2
rno-miR-155-5p	up	aicda
rno-miR-155-5p	up	Akap17b
rno-miR-155-5p	up	Alg11
rno-miR-155-5p	up	Alyref
rno-miR-155-5p	up	Arel1
rno-miR-155-5p	up	Arl2bp
rno-miR-155-5p	up	Arl5b
rno-miR-155-5p	up	Arl6ip6
rno-miR-155-5p	up	Aspa
rno-miR-155-5p	up	Atg14
rno-miR-155-5p	up	Atp2b3
rno-miR-155-5p	up	Atxn1l
rno-miR-155-5p	up	Atxn7l3b
rno-miR-155-5p	up	B4galt6
rno-miR-155-5p	up	Bcap29
rno-miR-155-5p	up	Bcl11a
rno-miR-155-5p	up	Boc
rno-miR-155-5p	up	Bpifa6
rno-miR-155-5p	up	Bpifb2
rno-miR-155-5p	up	Brap
rno-miR-155-5p	up	Bsdc1
rno-miR-155-5p	up	Cacna2d1
rno-miR-155-5p	up	Capza1
rno-miR-155-5p	up	Cbl
rno-miR-155-5p	up	Ccng2
rno-miR-155-5p	up	Cd226
rno-miR-155-5p	up	Cd47
rno-miR-155-5p	up	Cdk19
rno-miR-155-5p	up	Cdkn2b
rno-miR-155-5p	up	Cdx1
rno-miR-155-5p	up	Cebpg
rno-miR-155-5p	up	Cenpo
rno-miR-155-5p	up	Cfh
rno-miR-155-5p	up	Cidec
rno-miR-155-5p	up	Clcf1
rno-miR-155-5p	up	Clcn6
rno-miR-155-5p	up	Clic5
rno-miR-155-5p	up	Cnot4
rno-miR-155-5p	up	Cnpy1
rno-miR-155-5p	up	Coro6
rno-miR-155-5p	up	Cpm
rno-miR-155-5p	up	Crebrf
rno-miR-155-5p	up	Creg1
rno-miR-155-5p	up	Crisp4
rno-miR-155-5p	up	Cthrc1
rno-miR-155-5p	up	Ctla4
rno-miR-155-5p	up	Cyb5d1
rno-miR-155-5p	up	Cyp26b1
rno-miR-155-5p	up	Cyp4v3
rno-miR-155-5p	up	Cysltr1
rno-miR-155-5p	up	Dcun1d3
rno-miR-155-5p	up	Ddx19b
rno-miR-155-5p	up	Dek
rno-miR-155-5p	up	Dennd2c
rno-miR-155-5p	up	Det1
rno-miR-155-5p	up	Dffa
rno-miR-155-5p	up	Dgkh
rno-miR-155-5p	up	Dhx40
rno-miR-155-5p	up	Dnah5
rno-miR-155-5p	up	Dnhd1-ps1
rno-miR-155-5p	up	Eefsec
rno-miR-155-5p	up	Emc6
rno-miR-155-5p	up	Erlin2
rno-miR-155-5p	up	Fam135a
rno-miR-155-5p	up	Fam46c
rno-miR-155-5p	up	Fam91a1
rno-miR-155-5p	up	Far1
rno-miR-155-5p	up	Fbxl2
rno-miR-155-5p	up	Fktn
rno-miR-155-5p	up	Foxr2
rno-miR-155-5p	up	Gan
rno-miR-155-5p	up	Gcc2
rno-miR-155-5p	up	Gcsam
rno-miR-155-5p	up	Gpm6b
rno-miR-155-5p	up	Gpr75
rno-miR-155-5p	up	Gramd1b
rno-miR-155-5p	up	Grip1
rno-miR-155-5p	up	Grpel1
rno-miR-155-5p	up	Guf1
rno-miR-155-5p	up	Has2
rno-miR-155-5p	up	Hbp1
rno-miR-155-5p	up	Hivep2
rno-miR-155-5p	up	Hnrnpa3
rno-miR-155-5p	up	Hrh4
rno-miR-155-5p	up	Hrk
rno-miR-155-5p	up	Hsf5
rno-miR-155-5p	up	Hyal4
rno-miR-155-5p	up	Ift57
rno-miR-155-5p	up	Igf1
rno-miR-155-5p	up	Ikbke
rno-miR-155-5p	up	Il12rb2
rno-miR-155-5p	up	Il36a
rno-miR-155-5p	up	Impad1
rno-miR-155-5p	up	Inhba
rno-miR-155-5p	up	Inip
rno-miR-155-5p	up	Ipmk
rno-miR-155-5p	up	Ipp
rno-miR-155-5p	up	Isoc1
rno-miR-155-5p	up	Jade1
rno-miR-155-5p	up	Jakmip3
rno-miR-155-5p	up	Jarid2
rno-miR-155-5p	up	Kcnd3
rno-miR-155-5p	up	Kcnj2
rno-miR-155-5p	up	Klhl15
rno-miR-155-5p	up	Ky
rno-miR-155-5p	up	Lca5
rno-miR-155-5p	up	Leprel2
rno-miR-155-5p	up	LOC100360821
rno-miR-155-5p	up	LOC100362606
rno-miR-155-5p	up	LOC100909688
rno-miR-155-5p	up	LOC100909913
rno-miR-155-5p	up	LOC100910839
rno-miR-155-5p	up	LOC100910990
rno-miR-155-5p	up	LOC100911168
rno-miR-155-5p	up	LOC100911776
rno-miR-155-5p	up	LOC100911874
rno-miR-155-5p	up	LOC100912350
rno-miR-155-5p	up	LOC102547039
rno-miR-155-5p	up	LOC102547059
rno-miR-155-5p	up	LOC102547160
rno-miR-155-5p	up	LOC102547504
rno-miR-155-5p	up	LOC102549291
rno-miR-155-5p	up	LOC102549548
rno-miR-155-5p	up	LOC102552911
rno-miR-155-5p	up	LOC102554977
rno-miR-155-5p	up	LOC102555578
rno-miR-155-5p	up	LOC102555902
rno-miR-155-5p	up	LOC102556485
rno-miR-155-5p	up	LOC103689927
rno-miR-155-5p	up	LOC103691558
rno-miR-155-5p	up	LOC103692147
rno-miR-155-5p	up	LOC103692225
rno-miR-155-5p	up	LOC103692579
rno-miR-155-5p	up	LOC103694424
rno-miR-155-5p	up	LOC292543
rno-miR-155-5p	up	LOC312273
rno-miR-155-5p	up	LOC361346
rno-miR-155-5p	up	LOC363337
rno-miR-155-5p	up	LOC682206
rno-miR-155-5p	up	LOC682914
rno-miR-155-5p	up	LOC688018
rno-miR-155-5p	up	LOC691277
rno-miR-155-5p	up	Lox
rno-miR-155-5p	up	Lpar4
rno-miR-155-5p	up	Lrp1b
rno-miR-155-5p	up	Lrrc9
rno-miR-155-5p	up	Lrrcc1
rno-miR-155-5p	up	Lrrtm2
rno-miR-155-5p	up	Lsamp
rno-miR-155-5p	up	Lyrm5
rno-miR-155-5p	up	Magea10
rno-miR-155-5p	up	Map2
rno-miR-155-5p	up	March6
rno-miR-155-5p	up	Marcks
rno-miR-155-5p	up	Mbtd1
rno-miR-155-5p	up	Mcm8
rno-miR-155-5p	up	Med13l
rno-miR-155-5p	up	Mep1a
rno-miR-155-5p	up	Mettl23
rno-miR-155-5p	up	Mocos
rno-miR-155-5p	up	Morf4l1
rno-miR-155-5p	up	Mphosph9
rno-miR-155-5p	up	Mpped1
rno-miR-155-5p	up	Mrpl1
rno-miR-155-5p	up	Ms4a1
rno-miR-155-5p	up	Msi2
rno-miR-155-5p	up	Mtus1
rno-miR-155-5p	up	Myo1d
rno-miR-155-5p	up	Myocd
rno-miR-155-5p	up	Ndfip1
rno-miR-155-5p	up	Ndn
rno-miR-155-5p	up	Ndp
rno-miR-155-5p	up	Ndst4
rno-miR-155-5p	up	Nek7
rno-miR-155-5p	up	Nfe2l2
rno-miR-155-5p	up	Nfx1
rno-miR-155-5p	up	Nmnat3
rno-miR-155-5p	up	Notch2
rno-miR-155-5p	up	Nova1
rno-miR-155-5p	up	Nr1d2
rno-miR-155-5p	up	Nrip1
rno-miR-155-5p	up	Ogn
rno-miR-155-5p	up	Orai2
rno-miR-155-5p	up	Pak1
rno-miR-155-5p	up	Pank1
rno-miR-155-5p	up	Parp12
rno-miR-155-5p	up	Pcbp2
rno-miR-155-5p	up	Pcdh9
rno-miR-155-5p	up	Pcmt1
rno-miR-155-5p	up	Pde11a
rno-miR-155-5p	up	Pde6d
rno-miR-155-5p	up	Pde6h
rno-miR-155-5p	up	Picalm
rno-miR-155-5p	up	Pigw
rno-miR-155-5p	up	Pik3c2a
rno-miR-155-5p	up	Plek
rno-miR-155-5p	up	Polr3g
rno-miR-155-5p	up	Pou6f1
rno-miR-155-5p	up	Ppig
rno-miR-155-5p	up	Prkaa2
rno-miR-155-5p	up	Prkar2a
rno-miR-155-5p	up	Prox1
rno-miR-155-5p	up	Psd3
rno-miR-155-5p	up	Psmg2
rno-miR-155-5p	up	Ptgfr
rno-miR-155-5p	up	Ptpn2
rno-miR-155-5p	up	Purg
rno-miR-155-5p	up	Rab30
rno-miR-155-5p	up	Rab40b
rno-miR-155-5p	up	Rag1
rno-miR-155-5p	up	Raph1
rno-miR-155-5p	up	Rbm26
rno-miR-155-5p	up	Rc3h2
rno-miR-155-5p	up	Rcn2
rno-miR-155-5p	up	Rell1
rno-miR-155-5p	up	Reps2
rno-miR-155-5p	up	Rfpl4a
rno-miR-155-5p	up	RGD1307443
rno-miR-155-5p	up	RGD1309995
rno-miR-155-5p	up	RGD1310257
rno-miR-155-5p	up	RGD1310951
rno-miR-155-5p	up	RGD1560883
rno-miR-155-5p	up	RGD1562550
rno-miR-155-5p	up	RGD1562726
rno-miR-155-5p	up	RGD1563159
rno-miR-155-5p	up	RGD1564053
rno-miR-155-5p	up	RGD1565498
rno-miR-155-5p	up	RGD1565512
rno-miR-155-5p	up	RGD1565533
rno-miR-155-5p	up	Rgp1
rno-miR-155-5p	up	Ric8b
rno-miR-155-5p	up	Rmnd5b
rno-miR-155-5p	up	Rnf168
rno-miR-155-5p	up	Rps6ka5
rno-miR-155-5p	up	Rsf1
rno-miR-155-5p	up	S1pr1
rno-miR-155-5p	up	Satb1
rno-miR-155-5p	up	Scn9a
rno-miR-155-5p	up	Selt
rno-miR-155-5p	up	Sf3a1
rno-miR-155-5p	up	Ski
rno-miR-155-5p	up	Skil
rno-miR-155-5p	up	Slbp
rno-miR-155-5p	up	Slc25a44
rno-miR-155-5p	up	Slc26a4
rno-miR-155-5p	up	Slc39a10
rno-miR-155-5p	up	Slc39a12
rno-miR-155-5p	up	Slc40a1
rno-miR-155-5p	up	Slc5a7
rno-miR-155-5p	up	Slc7a11
rno-miR-155-5p	up	Slc8a1
rno-miR-155-5p	up	Slco1a2
rno-miR-155-5p	up	Slco1a5
rno-miR-155-5p	up	Slco1c1
rno-miR-155-5p	up	Slfn3
rno-miR-155-5p	up	Slitrk5
rno-miR-155-5p	up	Smarcad1
rno-miR-155-5p	up	Smim14
rno-miR-155-5p	up	Smug1
rno-miR-155-5p	up	Snapin
rno-miR-155-5p	up	Snx19
rno-miR-155-5p	up	Socs4
rno-miR-155-5p	up	Socs5
rno-miR-155-5p	up	Sort1
rno-miR-155-5p	up	Sp3
rno-miR-155-5p	up	Sptlc2
rno-miR-155-5p	up	Srsf10
rno-miR-155-5p	up	Srsf6
rno-miR-155-5p	up	Stag1
rno-miR-155-5p	up	Stk38
rno-miR-155-5p	up	Ston2
rno-miR-155-5p	up	Sypl1
rno-miR-155-5p	up	Szt2
rno-miR-155-5p	up	Tab2
rno-miR-155-5p	up	Tbx20
rno-miR-155-5p	up	Tceb1
rno-miR-155-5p	up	Tchh
rno-miR-155-5p	up	tGap1
rno-miR-155-5p	up	Thoc2
rno-miR-155-5p	up	Tirap
rno-miR-155-5p	up	Tlr12
rno-miR-155-5p	up	Tmem33
rno-miR-155-5p	up	Tmem45b
rno-miR-155-5p	up	Tmprss11g
rno-miR-155-5p	up	Tmtc3
rno-miR-155-5p	up	Tomm20
rno-miR-155-5p	up	Trim32
rno-miR-155-5p	up	Trip12
rno-miR-155-5p	up	Triqk
rno-miR-155-5p	up	Trpt1
rno-miR-155-5p	up	Ttc7a
rno-miR-155-5p	up	Ttll4
rno-miR-155-5p	up	Tyrp1
rno-miR-155-5p	up	U2surp
rno-miR-155-5p	up	Uap1
rno-miR-155-5p	up	Ufm1
rno-miR-155-5p	up	Unc13c
rno-miR-155-5p	up	Unkl
rno-miR-155-5p	up	Uqcrfs1
rno-miR-155-5p	up	Usp45
rno-miR-155-5p	up	Usp9x
rno-miR-155-5p	up	Wdr45b
rno-miR-155-5p	up	Wee1
rno-miR-155-5p	up	Wfdc21
rno-miR-155-5p	up	Wnk3
rno-miR-155-5p	up	Xrcc4
rno-miR-155-5p	up	Yipf6
rno-miR-155-5p	up	Zbtb1
rno-miR-155-5p	up	Zfp143
rno-miR-155-5p	up	Zfp329
rno-miR-155-5p	up	Zfp37
rno-miR-155-5p	up	Zfp46
rno-miR-155-5p	up	Zfp518b
rno-miR-155-5p	up	Zfp618
rno-miR-155-5p	up	Zfp652
rno-miR-155-5p	up	Zfp69
rno-miR-155-5p	up	Zfp846
rno-miR-155-5p	up	Zfp952
rno-miR-155-5p	up	Zic3
rno-miR-155-5p	up	Zkscan3
rno-miR-155-5p	up	Zxdb
rno-miR-195-3p	up	Abcg3
rno-miR-195-3p	up	Abcg3l3
rno-miR-195-3p	up	Adamtsl3
rno-miR-195-3p	up	Aggf1
rno-miR-195-3p	up	Ahnak2
rno-miR-195-3p	up	Angptl3
rno-miR-195-3p	up	Ankrd44
rno-miR-195-3p	up	Arg2
rno-miR-195-3p	up	Arhgap20
rno-miR-195-3p	up	Arhgap23
rno-miR-195-3p	up	Asph
rno-miR-195-3p	up	Asxl1
rno-miR-195-3p	up	Atad2
rno-miR-195-3p	up	Atad5
rno-miR-195-3p	up	Atp7a
rno-miR-195-3p	up	B3galt1
rno-miR-195-3p	up	B4galt2
rno-miR-195-3p	up	Batf
rno-miR-195-3p	up	Bsph2
rno-miR-195-3p	up	Bves
rno-miR-195-3p	up	Camk1d
rno-miR-195-3p	up	Card6
rno-miR-195-3p	up	Cbx6
rno-miR-195-3p	up	Ccdc186
rno-miR-195-3p	up	Ccdc50
rno-miR-195-3p	up	Ccdc6
rno-miR-195-3p	up	Ccdc88a
rno-miR-195-3p	up	Cd226
rno-miR-195-3p	up	Cdh8
rno-miR-195-3p	up	Cenpc
rno-miR-195-3p	up	Chst10
rno-miR-195-3p	up	Clec7a
rno-miR-195-3p	up	Clic5
rno-miR-195-3p	up	Clock
rno-miR-195-3p	up	Cnot6l
rno-miR-195-3p	up	Cnr1
rno-miR-195-3p	up	Cntn4
rno-miR-195-3p	up	Cpne3
rno-miR-195-3p	up	Cpsf6
rno-miR-195-3p	up	Crot
rno-miR-195-3p	up	Csmd1
rno-miR-195-3p	up	Ctag2
rno-miR-195-3p	up	Cul4a
rno-miR-195-3p	up	Cxxc4
rno-miR-195-3p	up	Cyp4f18
rno-miR-195-3p	up	Ddx59
rno-miR-195-3p	up	Dgki
rno-miR-195-3p	up	Dlg4
rno-miR-195-3p	up	Dmtf1
rno-miR-195-3p	up	Dnajb14
rno-miR-195-3p	up	Dpysl2
rno-miR-195-3p	up	Efcab1
rno-miR-195-3p	up	Efcab3
rno-miR-195-3p	up	Egfem1
rno-miR-195-3p	up	Errfi1
rno-miR-195-3p	up	Eya1
rno-miR-195-3p	up	Fam172a
rno-miR-195-3p	up	Fam188b
rno-miR-195-3p	up	Fam206a
rno-miR-195-3p	up	Fam26e
rno-miR-195-3p	up	Fbxl2
rno-miR-195-3p	up	Fignl2
rno-miR-195-3p	up	Fshr
rno-miR-195-3p	up	Fundc1
rno-miR-195-3p	up	Gabpb1
rno-miR-195-3p	up	Gabra2
rno-miR-195-3p	up	Gabra5
rno-miR-195-3p	up	Gadd45a
rno-miR-195-3p	up	Gdpd2
rno-miR-195-3p	up	Glod4
rno-miR-195-3p	up	Gnao1
rno-miR-195-3p	up	Gosr1
rno-miR-195-3p	up	Gpr17
rno-miR-195-3p	up	Gpr182
rno-miR-195-3p	up	Gpr64
rno-miR-195-3p	up	Gpx2
rno-miR-195-3p	up	Gtf3c3
rno-miR-195-3p	up	Hand2
rno-miR-195-3p	up	Hdx
rno-miR-195-3p	up	Hecw1
rno-miR-195-3p	up	Hipk2
rno-miR-195-3p	up	Hist1h4b
rno-miR-195-3p	up	Hnrnpdl
rno-miR-195-3p	up	Hnrnpf
rno-miR-195-3p	up	Hoxa10
rno-miR-195-3p	up	Hpcal4
rno-miR-195-3p	up	Hspa5
rno-miR-195-3p	up	Ica1l
rno-miR-195-3p	up	Icmt
rno-miR-195-3p	up	Igsf3
rno-miR-195-3p	up	Ipmk
rno-miR-195-3p	up	Kcnh7
rno-miR-195-3p	up	Klhl22
rno-miR-195-3p	up	Klhl24
rno-miR-195-3p	up	Klri2
rno-miR-195-3p	up	Letm1
rno-miR-195-3p	up	LOC100359752
rno-miR-195-3p	up	LOC100360330
rno-miR-195-3p	up	LOC100909493
rno-miR-195-3p	up	LOC100909612
rno-miR-195-3p	up	LOC100909655
rno-miR-195-3p	up	LOC100909709
rno-miR-195-3p	up	LOC100909947
rno-miR-195-3p	up	LOC100910102
rno-miR-195-3p	up	LOC100910732
rno-miR-195-3p	up	LOC100912608
rno-miR-195-3p	up	LOC102546572
rno-miR-195-3p	up	LOC102547047
rno-miR-195-3p	up	LOC102549500
rno-miR-195-3p	up	LOC102549888
rno-miR-195-3p	up	LOC102551140
rno-miR-195-3p	up	LOC102551847
rno-miR-195-3p	up	LOC102552527
rno-miR-195-3p	up	LOC102553683
rno-miR-195-3p	up	LOC102554041
rno-miR-195-3p	up	LOC102555469
rno-miR-195-3p	up	LOC103690122
rno-miR-195-3p	up	LOC103690399
rno-miR-195-3p	up	LOC103690838
rno-miR-195-3p	up	LOC103693015
rno-miR-195-3p	up	LOC103694424
rno-miR-195-3p	up	LOC619574
rno-miR-195-3p	up	LOC678756
rno-miR-195-3p	up	LOC679873
rno-miR-195-3p	up	LOC681224
rno-miR-195-3p	up	Loh12cr1
rno-miR-195-3p	up	Lpp
rno-miR-195-3p	up	Lppr5
rno-miR-195-3p	up	Lrch3
rno-miR-195-3p	up	Lypla1
rno-miR-195-3p	up	Mab21l3
rno-miR-195-3p	up	Macrod2
rno-miR-195-3p	up	Magea8
rno-miR-195-3p	up	Man1a1
rno-miR-195-3p	up	Maob
rno-miR-195-3p	up	Mbip
rno-miR-195-3p	up	Mctp2
rno-miR-195-3p	up	Mcts2
rno-miR-195-3p	up	Med13l
rno-miR-195-3p	up	Mms19l
rno-miR-195-3p	up	Mpped2
rno-miR-195-3p	up	Mrps15
rno-miR-195-3p	up	Ms4a12
rno-miR-195-3p	up	Mylk
rno-miR-195-3p	up	Naaladl2
rno-miR-195-3p	up	Napepld
rno-miR-195-3p	up	Nbeal1
rno-miR-195-3p	up	Nek9
rno-miR-195-3p	up	Nipal3
rno-miR-195-3p	up	Nr4a2
rno-miR-195-3p	up	Nr5a2
rno-miR-195-3p	up	Nrg1
rno-miR-195-3p	up	Nup43
rno-miR-195-3p	up	Nxf1
rno-miR-195-3p	up	Nyap2
rno-miR-195-3p	up	Ocrl
rno-miR-195-3p	up	Olfm3
rno-miR-195-3p	up	Olr1366
rno-miR-195-3p	up	Oprk1
rno-miR-195-3p	up	Oxct1
rno-miR-195-3p	up	Papd7
rno-miR-195-3p	up	Pde4d
rno-miR-195-3p	up	Pds5a
rno-miR-195-3p	up	Pdzrn3
rno-miR-195-3p	up	Phf14
rno-miR-195-3p	up	Phip
rno-miR-195-3p	up	Pitpnm3
rno-miR-195-3p	up	Pkd2
rno-miR-195-3p	up	Pkd2l2
rno-miR-195-3p	up	Pkia
rno-miR-195-3p	up	Pkib
rno-miR-195-3p	up	Plag1
rno-miR-195-3p	up	Plaur
rno-miR-195-3p	up	Ppfibp1
rno-miR-195-3p	up	Prkrir
rno-miR-195-3p	up	Prox1
rno-miR-195-3p	up	Prr15
rno-miR-195-3p	up	Prr5l
rno-miR-195-3p	up	Psd3
rno-miR-195-3p	up	Ptplad2
rno-miR-195-3p	up	Pum2
rno-miR-195-3p	up	Purg
rno-miR-195-3p	up	Rab1a
rno-miR-195-3p	up	Rabep1
rno-miR-195-3p	up	Rabl3
rno-miR-195-3p	up	Rbks
rno-miR-195-3p	up	Rbm46
rno-miR-195-3p	up	Reps2
rno-miR-195-3p	up	RGD1304694
rno-miR-195-3p	up	RGD1305704
rno-miR-195-3p	up	RGD1306941
rno-miR-195-3p	up	RGD1307830
rno-miR-195-3p	up	RGD1309748
rno-miR-195-3p	up	RGD1310553
rno-miR-195-3p	up	RGD1559459
rno-miR-195-3p	up	RGD1559679
rno-miR-195-3p	up	RGD1560175
rno-miR-195-3p	up	RGD1560248
rno-miR-195-3p	up	RGD1560883
rno-miR-195-3p	up	RGD1562136
rno-miR-195-3p	up	RGD1562963
rno-miR-195-3p	up	RGD1563556
rno-miR-195-3p	up	RGD1563578
rno-miR-195-3p	up	RGD1563815
rno-miR-195-3p	up	RragB
rno-miR-195-3p	up	Runx1
rno-miR-195-3p	up	Sdccag8
rno-miR-195-3p	up	Sdhaf2
rno-miR-195-3p	up	Sec24a
rno-miR-195-3p	up	Sema5a
rno-miR-195-3p	up	Sf3b1
rno-miR-195-3p	up	Sfmbt2
rno-miR-195-3p	up	Sh3rf1
rno-miR-195-3p	up	Shisa7
rno-miR-195-3p	up	Slc25a20
rno-miR-195-3p	up	Slc25a36
rno-miR-195-3p	up	Slc25a36l1
rno-miR-195-3p	up	Slc35f6
rno-miR-195-3p	up	Slc38a2
rno-miR-195-3p	up	Slc45a2
rno-miR-195-3p	up	Slc8a1
rno-miR-195-3p	up	Slco1b2
rno-miR-195-3p	up	Slco5a1
rno-miR-195-3p	up	Smad5
rno-miR-195-3p	up	Smarcad1
rno-miR-195-3p	up	Snx27
rno-miR-195-3p	up	Snx6
rno-miR-195-3p	up	Sorbs2
rno-miR-195-3p	up	Sp3
rno-miR-195-3p	up	Sp8
rno-miR-195-3p	up	Spdye4
rno-miR-195-3p	up	Specc1l
rno-miR-195-3p	up	Srgap2
rno-miR-195-3p	up	St6galnac3
rno-miR-195-3p	up	Sv2b
rno-miR-195-3p	up	Syt4
rno-miR-195-3p	up	Tbck
rno-miR-195-3p	up	Tbx18
rno-miR-195-3p	up	Tfap2b
rno-miR-195-3p	up	Tmem144
rno-miR-195-3p	up	Tmem178b
rno-miR-195-3p	up	Tmem245
rno-miR-195-3p	up	Tmlhe
rno-miR-195-3p	up	Top1mt
rno-miR-195-3p	up	Traf3
rno-miR-195-3p	up	Trappc11
rno-miR-195-3p	up	Tspan12
rno-miR-195-3p	up	Uba6
rno-miR-195-3p	up	Ulk1
rno-miR-195-3p	up	Vom2r45
rno-miR-195-3p	up	Wbp4
rno-miR-195-3p	up	Wnt9b
rno-miR-195-3p	up	Zcchc8
rno-miR-195-3p	up	Zdbf2
rno-miR-195-3p	up	Zfp157
rno-miR-195-3p	up	Zfp192
rno-miR-195-3p	up	Zfp207
rno-miR-195-3p	up	Zfp397
rno-miR-195-3p	up	Zfp449
rno-miR-195-3p	up	Zfp62
rno-miR-195-3p	up	Zfp746
rno-miR-195-3p	up	Zfx
rno-miR-195-3p	up	Znf750
rno-miR-195-3p	up	Zswim6
rno-miR-199a-5p	up	Acot8
rno-miR-199a-5p	up	Adrbk2
rno-miR-199a-5p	up	Aldh5a1
rno-miR-199a-5p	up	Appbp2
rno-miR-199a-5p	up	Artn
rno-miR-199a-5p	up	Asb1
rno-miR-199a-5p	up	Atp1b3
rno-miR-199a-5p	up	C5
rno-miR-199a-5p	up	Cacna1e
rno-miR-199a-5p	up	Calcr
rno-miR-199a-5p	up	Ccng2
rno-miR-199a-5p	up	Cmtm6
rno-miR-199a-5p	up	Col6a2
rno-miR-199a-5p	up	Ctgf
rno-miR-199a-5p	up	Dnah7
rno-miR-199a-5p	up	Dpp4
rno-miR-199a-5p	up	Dtx3l
rno-miR-199a-5p	up	Fam178a
rno-miR-199a-5p	up	Fam20b
rno-miR-199a-5p	up	Fam65c
rno-miR-199a-5p	up	Fancc
rno-miR-199a-5p	up	Fcer1a
rno-miR-199a-5p	up	Gabrb3
rno-miR-199a-5p	up	Gan
rno-miR-199a-5p	up	Gid8
rno-miR-199a-5p	up	Gmeb1
rno-miR-199a-5p	up	Gmfb
rno-miR-199a-5p	up	Gpr137b
rno-miR-199a-5p	up	Gpr174
rno-miR-199a-5p	up	Hapln1
rno-miR-199a-5p	up	Hpgd
rno-miR-199a-5p	up	Irf4
rno-miR-199a-5p	up	Kcnq3
rno-miR-199a-5p	up	Lipa
rno-miR-199a-5p	up	Lmln
rno-miR-199a-5p	up	LOC100910646
rno-miR-199a-5p	up	LOC100911101
rno-miR-199a-5p	up	LOC102555624
rno-miR-199a-5p	up	LOC102555635
rno-miR-199a-5p	up	LOC103690111
rno-miR-199a-5p	up	Lrrc10
rno-miR-199a-5p	up	Matn2
rno-miR-199a-5p	up	Mau2
rno-miR-199a-5p	up	Mc4r
rno-miR-199a-5p	up	Mdfic
rno-miR-199a-5p	up	MGC114492
rno-miR-199a-5p	up	Mpp5
rno-miR-199a-5p	up	Nanos1
rno-miR-199a-5p	up	Ndnf
rno-miR-199a-5p	up	Nfe2l3
rno-miR-199a-5p	up	Nsf
rno-miR-199a-5p	up	Pax3
rno-miR-199a-5p	up	Pih1d2
rno-miR-199a-5p	up	Plekha5
rno-miR-199a-5p	up	Pp2d1
rno-miR-199a-5p	up	Ppp1r3f
rno-miR-199a-5p	up	Ppp1r9a
rno-miR-199a-5p	up	Rab9b
rno-miR-199a-5p	up	Rabgef1
rno-miR-199a-5p	up	Ranbp10
rno-miR-199a-5p	up	Rftn1
rno-miR-199a-5p	up	Rfx3
rno-miR-199a-5p	up	RGD1562218
rno-miR-199a-5p	up	Rgn
rno-miR-199a-5p	up	Rgs17
rno-miR-199a-5p	up	Rlim
rno-miR-199a-5p	up	Rspo2
rno-miR-199a-5p	up	Scamp1
rno-miR-199a-5p	up	Serac1
rno-miR-199a-5p	up	Sertm1
rno-miR-199a-5p	up	Sftpb
rno-miR-199a-5p	up	Slc35a3
rno-miR-199a-5p	up	Slc37a3
rno-miR-199a-5p	up	Slc7a1
rno-miR-199a-5p	up	Speg
rno-miR-199a-5p	up	Sun1
rno-miR-199a-5p	up	Sync
rno-miR-199a-5p	up	Taf1d
rno-miR-199a-5p	up	Tef
rno-miR-199a-5p	up	Tnn
rno-miR-199a-5p	up	Tspan5
rno-miR-199a-5p	up	Ttll7
rno-miR-199a-5p	up	Ubxn2a
rno-miR-199a-5p	up	Vamp4
rno-miR-199a-5p	up	Wdr44
rno-miR-199a-5p	up	Wdr76
rno-miR-199a-5p	up	Wnt7a
rno-miR-199a-5p	up	Zbtb39
rno-miR-203a-3p	down	Abca6
rno-miR-203a-3p	down	Abce1
rno-miR-203a-3p	down	Acbd6
rno-miR-203a-3p	down	Adal
rno-miR-203a-3p	down	Adam23
rno-miR-203a-3p	down	Adam30
rno-miR-203a-3p	down	Adamts15
rno-miR-203a-3p	down	Adamts6
rno-miR-203a-3p	down	Adk
rno-miR-203a-3p	down	Adss
rno-miR-203a-3p	down	Afap1l2
rno-miR-203a-3p	down	Ago3
rno-miR-203a-3p	down	Agpat3
rno-miR-203a-3p	down	Agpat9
rno-miR-203a-3p	down	Ak4
rno-miR-203a-3p	down	Akap10
rno-miR-203a-3p	down	Akirin1
rno-miR-203a-3p	down	Amot
rno-miR-203a-3p	down	Ankle2
rno-miR-203a-3p	down	Ankrd34b
rno-miR-203a-3p	down	Antxr2
rno-miR-203a-3p	down	Apc
rno-miR-203a-3p	down	Appbp2
rno-miR-203a-3p	down	Appl1
rno-miR-203a-3p	down	Arhgap28
rno-miR-203a-3p	down	Arhgef3
rno-miR-203a-3p	down	Arl10
rno-miR-203a-3p	down	Arl13b
rno-miR-203a-3p	down	Arl5b
rno-miR-203a-3p	down	Arl8b
rno-miR-203a-3p	down	Arnt2
rno-miR-203a-3p	down	Arpp19
rno-miR-203a-3p	down	Arrdc2
rno-miR-203a-3p	down	Atf7ip
rno-miR-203a-3p	down	Atg14
rno-miR-203a-3p	down	Atp1b4
rno-miR-203a-3p	down	Atp5g3
rno-miR-203a-3p	down	Atp8a1
rno-miR-203a-3p	down	Atxn3
rno-miR-203a-3p	down	Aurkb
rno-miR-203a-3p	down	Avl9
rno-miR-203a-3p	down	Baz1a
rno-miR-203a-3p	down	Bcl2l11
rno-miR-203a-3p	down	Bcorl1
rno-miR-203a-3p	down	Bhlhe23
rno-miR-203a-3p	down	Bmp5
rno-miR-203a-3p	down	Bmper
rno-miR-203a-3p	down	Bmpr2
rno-miR-203a-3p	down	Boll
rno-miR-203a-3p	down	Bpifb4
rno-miR-203a-3p	down	Bptf
rno-miR-203a-3p	down	Brwd3
rno-miR-203a-3p	down	Bsph1
rno-miR-203a-3p	down	C1qtnf3
rno-miR-203a-3p	down	Cables1
rno-miR-203a-3p	down	Cabp5
rno-miR-203a-3p	down	Cacna1d
rno-miR-203a-3p	down	Cacna2d1
rno-miR-203a-3p	down	Cacnb4
rno-miR-203a-3p	down	Calm2
rno-miR-203a-3p	down	Camta1
rno-miR-203a-3p	down	Capn6
rno-miR-203a-3p	down	Car5b
rno-miR-203a-3p	down	Casc1
rno-miR-203a-3p	down	Cbfa2t3
rno-miR-203a-3p	down	Ccdc172
rno-miR-203a-3p	down	Ccdc67
rno-miR-203a-3p	down	Ccnc
rno-miR-203a-3p	down	Ccrn4l
rno-miR-203a-3p	down	Ccser2
rno-miR-203a-3p	down	Cd163
rno-miR-203a-3p	down	Cd200r1
rno-miR-203a-3p	down	Cd59
rno-miR-203a-3p	down	Cdh6
rno-miR-203a-3p	down	Cdk14
rno-miR-203a-3p	down	Cdkl3
rno-miR-203a-3p	down	Cdkn2aip
rno-miR-203a-3p	down	Cenpc
rno-miR-203a-3p	down	Cenpe
rno-miR-203a-3p	down	Cep44
rno-miR-203a-3p	down	Chd2
rno-miR-203a-3p	down	Chrna5
rno-miR-203a-3p	down	Clec10a
rno-miR-203a-3p	down	Cml1
rno-miR-203a-3p	down	Cnnm2
rno-miR-203a-3p	down	Cnr1
rno-miR-203a-3p	down	Cnst
rno-miR-203a-3p	down	Cntn2
rno-miR-203a-3p	down	Cntn5
rno-miR-203a-3p	down	Col11a1
rno-miR-203a-3p	down	Col18a1
rno-miR-203a-3p	down	Col22a1
rno-miR-203a-3p	down	Col4a3
rno-miR-203a-3p	down	Col4a5
rno-miR-203a-3p	down	Col6a2
rno-miR-203a-3p	down	Cox5b
rno-miR-203a-3p	down	Cpeb4
rno-miR-203a-3p	down	Cpsf6
rno-miR-203a-3p	down	Crb2
rno-miR-203a-3p	down	Creb1
rno-miR-203a-3p	down	Crebzf
rno-miR-203a-3p	down	Crk
rno-miR-203a-3p	down	Csn2
rno-miR-203a-3p	down	Csrnp2
rno-miR-203a-3p	down	Cthrc1
rno-miR-203a-3p	down	Ctnnal1
rno-miR-203a-3p	down	Ctr9
rno-miR-203a-3p	down	Cul1
rno-miR-203a-3p	down	Cxxc1
rno-miR-203a-3p	down	Cxxc4
rno-miR-203a-3p	down	Cytip
rno-miR-203a-3p	down	Dab2ip
rno-miR-203a-3p	down	Dazl
rno-miR-203a-3p	down	Dcaf10
rno-miR-203a-3p	down	Dcaf6
rno-miR-203a-3p	down	Dcdc2
rno-miR-203a-3p	down	Dclk1
rno-miR-203a-3p	down	Dcp2
rno-miR-203a-3p	down	Ddi2
rno-miR-203a-3p	down	Ddx21
rno-miR-203a-3p	down	Ddx3
rno-miR-203a-3p	down	Dennd4c
rno-miR-203a-3p	down	Dennd6b
rno-miR-203a-3p	down	Deptor
rno-miR-203a-3p	down	Dgkh
rno-miR-203a-3p	down	Dgkz
rno-miR-203a-3p	down	Dicer1
rno-miR-203a-3p	down	Dis3
rno-miR-203a-3p	down	Dnajc19
rno-miR-203a-3p	down	Dnajc25
rno-miR-203a-3p	down	Dnajc27
rno-miR-203a-3p	down	Dnhd1-ps1
rno-miR-203a-3p	down	Dnm1l
rno-miR-203a-3p	down	Dpy19l3
rno-miR-203a-3p	down	Dr1
rno-miR-203a-3p	down	Dsg2
rno-miR-203a-3p	down	E2f2
rno-miR-203a-3p	down	Ebf2
rno-miR-203a-3p	down	Ecel1
rno-miR-203a-3p	down	Eid2b
rno-miR-203a-3p	down	Elmod2
rno-miR-203a-3p	down	Epb4.1
rno-miR-203a-3p	down	Eqtn
rno-miR-203a-3p	down	Ercc2
rno-miR-203a-3p	down	Erf
rno-miR-203a-3p	down	Esr1
rno-miR-203a-3p	down	Etaa1
rno-miR-203a-3p	down	Etv1
rno-miR-203a-3p	down	Fam102b
rno-miR-203a-3p	down	Fam118a
rno-miR-203a-3p	down	Fam134b
rno-miR-203a-3p	down	Fam208a
rno-miR-203a-3p	down	Fam210b
rno-miR-203a-3p	down	Fam63b
rno-miR-203a-3p	down	Fam73a
rno-miR-203a-3p	down	Fam76b
rno-miR-203a-3p	down	Fam84a
rno-miR-203a-3p	down	Fbxl3
rno-miR-203a-3p	down	Fer
rno-miR-203a-3p	down	Fkbp1b
rno-miR-203a-3p	down	Fnbp1
rno-miR-203a-3p	down	Foxp2
rno-miR-203a-3p	down	Fstl1
rno-miR-203a-3p	down	Fyttd1
rno-miR-203a-3p	down	Fzd4
rno-miR-203a-3p	down	Gab2
rno-miR-203a-3p	down	Gabbr2
rno-miR-203a-3p	down	Gabra1
rno-miR-203a-3p	down	Gatc
rno-miR-203a-3p	down	Gdnf
rno-miR-203a-3p	down	Gid4
rno-miR-203a-3p	down	Giot1
rno-miR-203a-3p	down	Gja3
rno-miR-203a-3p	down	Gls
rno-miR-203a-3p	down	Gna12
rno-miR-203a-3p	down	Gnai3
rno-miR-203a-3p	down	Gnao1
rno-miR-203a-3p	down	Gnaz
rno-miR-203a-3p	down	Gnb5
rno-miR-203a-3p	down	Gosr1
rno-miR-203a-3p	down	Gpr15
rno-miR-203a-3p	down	Gpr64
rno-miR-203a-3p	down	Gpr85
rno-miR-203a-3p	down	Gpr97
rno-miR-203a-3p	down	Gpx5
rno-miR-203a-3p	down	Gramd3
rno-miR-203a-3p	down	Grb10
rno-miR-203a-3p	down	Grem2
rno-miR-203a-3p	down	Gria3
rno-miR-203a-3p	down	Grip1
rno-miR-203a-3p	down	Grk5
rno-miR-203a-3p	down	Gsap
rno-miR-203a-3p	down	Gtf2e1
rno-miR-203a-3p	down	Guf1
rno-miR-203a-3p	down	Has3
rno-miR-203a-3p	down	Hbegf
rno-miR-203a-3p	down	Heatr5a
rno-miR-203a-3p	down	Helb
rno-miR-203a-3p	down	Herpud2
rno-miR-203a-3p	down	Hhat
rno-miR-203a-3p	down	Hipk3
rno-miR-203a-3p	down	Hnrnpl
rno-miR-203a-3p	down	Hnrnpu
rno-miR-203a-3p	down	Hsd3b5
rno-miR-203a-3p	down	Hspa4l
rno-miR-203a-3p	down	Ick
rno-miR-203a-3p	down	Id2
rno-miR-203a-3p	down	Ifi44l
rno-miR-203a-3p	down	Igf1
rno-miR-203a-3p	down	Igsf11
rno-miR-203a-3p	down	Ikzf5
rno-miR-203a-3p	down	Il24
rno-miR-203a-3p	down	Impact
rno-miR-203a-3p	down	Impad1
rno-miR-203a-3p	down	Inip
rno-miR-203a-3p	down	Ino80d
rno-miR-203a-3p	down	Irx4
rno-miR-203a-3p	down	Itga8
rno-miR-203a-3p	down	Itgav
rno-miR-203a-3p	down	Kcnd3
rno-miR-203a-3p	down	Kcnv1
rno-miR-203a-3p	down	Kctd12
rno-miR-203a-3p	down	Klb
rno-miR-203a-3p	down	Klhl15
rno-miR-203a-3p	down	Klrb1c
rno-miR-203a-3p	down	Kmt2c
rno-miR-203a-3p	down	Lamp2
rno-miR-203a-3p	down	Lasp1
rno-miR-203a-3p	down	Lcorl
rno-miR-203a-3p	down	Lcp2
rno-miR-203a-3p	down	Lipa
rno-miR-203a-3p	down	LOC100125362
rno-miR-203a-3p	down	LOC100359586
rno-miR-203a-3p	down	LOC100359656
rno-miR-203a-3p	down	LOC100362176
rno-miR-203a-3p	down	LOC100362710
rno-miR-203a-3p	down	LOC100363228
rno-miR-203a-3p	down	LOC100363472
rno-miR-203a-3p	down	LOC100363500
rno-miR-203a-3p	down	LOC100363535
rno-miR-203a-3p	down	LOC100364240
rno-miR-203a-3p	down	LOC100909622
rno-miR-203a-3p	down	LOC100909824
rno-miR-203a-3p	down	LOC100909830
rno-miR-203a-3p	down	LOC100909836
rno-miR-203a-3p	down	LOC100910207
rno-miR-203a-3p	down	LOC100910506
rno-miR-203a-3p	down	LOC100910823
rno-miR-203a-3p	down	LOC100910984
rno-miR-203a-3p	down	LOC100911168
rno-miR-203a-3p	down	LOC100911312
rno-miR-203a-3p	down	LOC100911373
rno-miR-203a-3p	down	LOC100911379
rno-miR-203a-3p	down	LOC100911510
rno-miR-203a-3p	down	LOC100911572
rno-miR-203a-3p	down	LOC100911769
rno-miR-203a-3p	down	LOC100912042
rno-miR-203a-3p	down	LOC100912459
rno-miR-203a-3p	down	LOC102547036
rno-miR-203a-3p	down	LOC102549542
rno-miR-203a-3p	down	LOC102550026
rno-miR-203a-3p	down	LOC102551340
rno-miR-203a-3p	down	LOC102552182
rno-miR-203a-3p	down	LOC102553088
rno-miR-203a-3p	down	LOC102553278
rno-miR-203a-3p	down	LOC102553656
rno-miR-203a-3p	down	LOC102554034
rno-miR-203a-3p	down	LOC102554663
rno-miR-203a-3p	down	LOC102555083
rno-miR-203a-3p	down	LOC102555814
rno-miR-203a-3p	down	LOC103689968
rno-miR-203a-3p	down	LOC103690064
rno-miR-203a-3p	down	LOC103690129
rno-miR-203a-3p	down	LOC103690156
rno-miR-203a-3p	down	LOC103690486
rno-miR-203a-3p	down	LOC103690937
rno-miR-203a-3p	down	LOC103691558
rno-miR-203a-3p	down	LOC103691627
rno-miR-203a-3p	down	LOC103692111
rno-miR-203a-3p	down	LOC103692307
rno-miR-203a-3p	down	LOC103692995
rno-miR-203a-3p	down	LOC103693129
rno-miR-203a-3p	down	LOC103694509
rno-miR-203a-3p	down	LOC301165
rno-miR-203a-3p	down	LOC498711
rno-miR-203a-3p	down	LOC499407
rno-miR-203a-3p	down	LOC679863
rno-miR-203a-3p	down	LOC679894
rno-miR-203a-3p	down	LOC684327
rno-miR-203a-3p	down	LOC685025
rno-miR-203a-3p	down	LOC686967
rno-miR-203a-3p	down	LOC690085
rno-miR-203a-3p	down	LOC690784
rno-miR-203a-3p	down	LOC691931
rno-miR-203a-3p	down	LOC691952
rno-miR-203a-3p	down	Lox
rno-miR-203a-3p	down	Lphn3
rno-miR-203a-3p	down	Lpp
rno-miR-203a-3p	down	Lppr4
rno-miR-203a-3p	down	Lrp2bp
rno-miR-203a-3p	down	Lrp6
rno-miR-203a-3p	down	Lrrc55
rno-miR-203a-3p	down	Lrrcc1
rno-miR-203a-3p	down	Lrrtm2
rno-miR-203a-3p	down	Ly49si1
rno-miR-203a-3p	down	Ly49si2
rno-miR-203a-3p	down	Ly49si3
rno-miR-203a-3p	down	Lypla1
rno-miR-203a-3p	down	Lyrm5
rno-miR-203a-3p	down	Mab21l3
rno-miR-203a-3p	down	Maf
rno-miR-203a-3p	down	Mapk1ip1l
rno-miR-203a-3p	down	Mapk9
rno-miR-203a-3p	down	March8
rno-miR-203a-3p	down	Marveld2
rno-miR-203a-3p	down	Mast4
rno-miR-203a-3p	down	Mbnl3
rno-miR-203a-3p	down	Mcf2
rno-miR-203a-3p	down	Mctp1
rno-miR-203a-3p	down	Mecp2
rno-miR-203a-3p	down	Med11
rno-miR-203a-3p	down	Mef2c
rno-miR-203a-3p	down	Megf11
rno-miR-203a-3p	down	Mep1b
rno-miR-203a-3p	down	Mfn1
rno-miR-203a-3p	down	Mipol1
rno-miR-203a-3p	down	Mme
rno-miR-203a-3p	down	Mob3b
rno-miR-203a-3p	down	Mpp2
rno-miR-203a-3p	down	Mrgprd
rno-miR-203a-3p	down	Msi2
rno-miR-203a-3p	down	Msr1
rno-miR-203a-3p	down	Mtfr1l
rno-miR-203a-3p	down	Mthfr
rno-miR-203a-3p	down	Mvb12b
rno-miR-203a-3p	down	Mx2
rno-miR-203a-3p	down	Myoz2
rno-miR-203a-3p	down	N4bp2
rno-miR-203a-3p	down	Naa50
rno-miR-203a-3p	down	Naip6
rno-miR-203a-3p	down	Nanp
rno-miR-203a-3p	down	Napepld
rno-miR-203a-3p	down	Ndst3
rno-miR-203a-3p	down	Necap1
rno-miR-203a-3p	down	Nfrkb
rno-miR-203a-3p	down	Nhlrc2
rno-miR-203a-3p	down	Nicn1
rno-miR-203a-3p	down	Nipa1
rno-miR-203a-3p	down	Nipal4
rno-miR-203a-3p	down	Nlk
rno-miR-203a-3p	down	Nln
rno-miR-203a-3p	down	Nova1
rno-miR-203a-3p	down	Npas4
rno-miR-203a-3p	down	Nr2c1
rno-miR-203a-3p	down	Nr4a3
rno-miR-203a-3p	down	Nrbf2
rno-miR-203a-3p	down	Nsun7
rno-miR-203a-3p	down	Nucks1
rno-miR-203a-3p	down	Nusap1
rno-miR-203a-3p	down	Olr1462
rno-miR-203a-3p	down	Oma1
rno-miR-203a-3p	down	Ophn1
rno-miR-203a-3p	down	Orc2
rno-miR-203a-3p	down	Osmr
rno-miR-203a-3p	down	Pafah1b2
rno-miR-203a-3p	down	Pamr1
rno-miR-203a-3p	down	Pank3
rno-miR-203a-3p	down	Pcdh7
rno-miR-203a-3p	down	Pcdh9
rno-miR-203a-3p	down	Pcdhga1
rno-miR-203a-3p	down	Pcdhga10
rno-miR-203a-3p	down	Pcdhga11
rno-miR-203a-3p	down	Pcdhga12
rno-miR-203a-3p	down	Pcdhga2
rno-miR-203a-3p	down	Pcdhga3
rno-miR-203a-3p	down	Pcdhga5
rno-miR-203a-3p	down	Pcdhga7
rno-miR-203a-3p	down	Pcdhga8
rno-miR-203a-3p	down	Pcdhga9
rno-miR-203a-3p	down	Pcdhgb7
rno-miR-203a-3p	down	Pcdhgb8
rno-miR-203a-3p	down	Pcdhgc3
rno-miR-203a-3p	down	Pdcl3
rno-miR-203a-3p	down	Pde4d
rno-miR-203a-3p	down	Pfas
rno-miR-203a-3p	down	Pfkfb2
rno-miR-203a-3p	down	Phactr2
rno-miR-203a-3p	down	Phc3
rno-miR-203a-3p	down	Phex
rno-miR-203a-3p	down	Phf12
rno-miR-203a-3p	down	Phf14
rno-miR-203a-3p	down	Phip
rno-miR-203a-3p	down	Phka1
rno-miR-203a-3p	down	Phldb1
rno-miR-203a-3p	down	Phtf2
rno-miR-203a-3p	down	Plce1
rno-miR-203a-3p	down	Plekha1
rno-miR-203a-3p	down	Plekha8
rno-miR-203a-3p	down	Plekhg3
rno-miR-203a-3p	down	Plekhm3
rno-miR-203a-3p	down	Plekhs1
rno-miR-203a-3p	down	Pln
rno-miR-203a-3p	down	Pole3
rno-miR-203a-3p	down	Pon1
rno-miR-203a-3p	down	Postn
rno-miR-203a-3p	down	Ppil4
rno-miR-203a-3p	down	Ppp1cc
rno-miR-203a-3p	down	Ppp1r12a
rno-miR-203a-3p	down	Ppp1r1c
rno-miR-203a-3p	down	Pqlc3
rno-miR-203a-3p	down	Prdm10
rno-miR-203a-3p	down	Prickle2
rno-miR-203a-3p	down	Prkaa2
rno-miR-203a-3p	down	Prkacb
rno-miR-203a-3p	down	Prkag2
rno-miR-203a-3p	down	Prkar2b
rno-miR-203a-3p	down	Prkcb
rno-miR-203a-3p	down	Pros1
rno-miR-203a-3p	down	Prpf3
rno-miR-203a-3p	down	Prps2
rno-miR-203a-3p	down	Ptpn3
rno-miR-203a-3p	down	Ptprk
rno-miR-203a-3p	down	Rab10
rno-miR-203a-3p	down	Rab23
rno-miR-203a-3p	down	Ranbp3l
rno-miR-203a-3p	down	Rbm44
rno-miR-203a-3p	down	Rbm47
rno-miR-203a-3p	down	Rbm4b
rno-miR-203a-3p	down	Rbm7
rno-miR-203a-3p	down	Rbpj
rno-miR-203a-3p	down	Rc3h1
rno-miR-203a-3p	down	Rdx
rno-miR-203a-3p	down	Ret
rno-miR-203a-3p	down	Rftn2
rno-miR-203a-3p	down	Rfx3
rno-miR-203a-3p	down	RGD1304978
rno-miR-203a-3p	down	RGD1305733
rno-miR-203a-3p	down	RGD1306072
rno-miR-203a-3p	down	RGD1309106
rno-miR-203a-3p	down	RGD1309903
rno-miR-203a-3p	down	RGD1310127
rno-miR-203a-3p	down	RGD1311575
rno-miR-203a-3p	down	RGD1311899
rno-miR-203a-3p	down	RGD1559731
rno-miR-203a-3p	down	RGD1559904
rno-miR-203a-3p	down	RGD1559979
rno-miR-203a-3p	down	RGD1560175
rno-miR-203a-3p	down	RGD1560263
rno-miR-203a-3p	down	RGD1560455
rno-miR-203a-3p	down	RGD1560884
rno-miR-203a-3p	down	RGD1560927
rno-miR-203a-3p	down	RGD1561672
rno-miR-203a-3p	down	RGD1561849
rno-miR-203a-3p	down	RGD1562914
rno-miR-203a-3p	down	RGD1564541
rno-miR-203a-3p	down	RGD1565033
rno-miR-203a-3p	down	Rgl1
rno-miR-203a-3p	down	Rgs17
rno-miR-203a-3p	down	Rictor
rno-miR-203a-3p	down	Rin2
rno-miR-203a-3p	down	Riok3
rno-miR-203a-3p	down	Rnase9
rno-miR-203a-3p	down	Rnf183
rno-miR-203a-3p	down	Rnf224
rno-miR-203a-3p	down	Rnf34
rno-miR-203a-3p	down	Rp2
rno-miR-203a-3p	down	Rundc3b
rno-miR-203a-3p	down	S1pr1
rno-miR-203a-3p	down	S1pr3
rno-miR-203a-3p	down	Sema6a
rno-miR-203a-3p	down	Sema6d
rno-miR-203a-3p	down	Senp1
rno-miR-203a-3p	down	Sepn1
rno-miR-203a-3p	down	Sept2
rno-miR-203a-3p	down	Sertad4
rno-miR-203a-3p	down	Sgip1
rno-miR-203a-3p	down	Sgol1
rno-miR-203a-3p	down	Sh3bgrl2
rno-miR-203a-3p	down	She
rno-miR-203a-3p	down	Shprh
rno-miR-203a-3p	down	Six4
rno-miR-203a-3p	down	Ska2
rno-miR-203a-3p	down	Skp2
rno-miR-203a-3p	down	Slc11a2
rno-miR-203a-3p	down	Slc12a2
[truncated: 2,817 more rows]

## Sheet: miRTarBase_downregulated
miRNA	geneSymbol	validateExperiments	mtiType	referencePMID
rno-miR-150-5p	Adora1	Microarray	Functional MTI (Weak)	18258830
rno-miR-450a-5p	Hnrnpk	Western blot	Functional MTI	18230805
rno-miR-322-5p	Fgf16	Microarray	Functional MTI (Weak)	18258830
rno-miR-322-5p	Ccnd1	Luciferase reporter assay	Functional MTI	23447642
rno-miR-322-5p	Calu	Luciferase reporter assay	Functional MTI	23447642
rno-miR-150-5p	Gpnmb	Luciferase reporter assay//Microarray//qRT-PCR//Western blot	Functional MTI	22911455
rno-miR-542-3p	Syk	Luciferase reporter assay//Microarray//qRT-PCR//Western blot	Functional MTI	26026397
rno-miR-150-5p	Vegfa	Luciferase reporter assay	Functional MTI	26922365
rno-miR-351-5p	Pten	Luciferase reporter assay//qRT-PCR//Western blot	Functional MTI	26541756
rno-miR-450a-5p	Wisp2	Luciferase reporter assay//qRT-PCR//Western blot	Functional MTI	28167681
rno-miR-676	Bcl2l2	Luciferase reporter assay//qRT-PCR//Western blot	Non-Functional MTI	25783478
rno-miR-503-5p	Runx2	Microarray//qRT-PCR//Western blot	Functional MTI	27862699
rno-miR-503-5p	Smurf1	Luciferase reporter assay//Western blot	Functional MTI	28341855

## Sheet: miRTarBase_upregulated
miRNA	geneSymbol	validateExperiments	mtiType	referencePMID
rno-miR-92a-3p	Vsnl1	Microarray	Functional MTI (Weak)	18258830
rno-miR-129-5p	Vim	Microarray	Functional MTI (Weak)	18258830
rno-miR-92a-3p	Vim	Microarray	Functional MTI (Weak)	18258830
rno-miR-298-5p	Stx1a	Microarray	Functional MTI (Weak)	18258830
rno-miR-7a-5p	Slc17a7	Microarray	Functional MTI (Weak)	18258830
rno-miR-214-3p	Scn3a	Microarray	Functional MTI (Weak)	18258830
rno-miR-132-3p	Mmp9	Microarray	Functional MTI (Weak)	18258830
rno-miR-214-3p	Gpd1	Microarray	Functional MTI (Weak)	18258830
rno-miR-214-3p	Fgfr1	Microarray	Functional MTI (Weak)	18258830
rno-miR-214-3p	Fgf16	Microarray	Functional MTI (Weak)	18258830
rno-miR-7a-5p	Dhcr24	Microarray	Functional MTI (Weak)	18258830
rno-miR-132-3p	Capn8	Microarray	Functional MTI (Weak)	18258830
rno-miR-7a-5p	Capn8	Microarray	Functional MTI (Weak)	18258830
rno-miR-99b-5p	Aqp4	Microarray	Functional MTI (Weak)	18258830
rno-miR-132-3p	Mecp2	Western blot	Functional MTI	17994015
rno-miR-92a-3p	Slc12a5	Luciferase reporter assay//Western blot	Functional MTI	20050974
rno-miR-132-3p	Arhgap32	GFP reporter assay//Immunocytochemistry//Luciferase reporter assay//Northern blot//qRT-PCR//Western blot	Functional MTI	16260724
rno-miR-128-3p	Snap25	Immunocytochemistry//Luciferase reporter assay//Microarray//qRT-PCR//Western blot	Functional MTI	18381601
rno-miR-146a-5p	Snap25	Western blot	Non-Functional MTI	18381601
rno-miR-132-3p	Pten	Immunoblot//Luciferase reporter assay//qRT-PCR	Functional MTI	22431733
rno-miR-132-3p	Rasa1	Immunoblot//Luciferase reporter assay//qRT-PCR	Functional MTI	22431733
rno-miR-212-3p	Rasa1	Immunoblot//Luciferase reporter assay//qRT-PCR	Functional MTI	22431733
rno-miR-199a-5p	Ube2g1	Luciferase reporter assay	Functional MTI	20965886
rno-miR-199a-5p	Ube2i	Luciferase reporter assay	Functional MTI	20965886
rno-miR-125a-3p	Scarb1	Luciferase reporter assay	Functional MTI	23045399
rno-miR-146a-5p	Smad4	qRT-PCR//Western blot	Functional MTI	22735812
rno-miR-146a-5p	Smad4	Immunocytochemistry//Immunohistochemistry//Luciferase reporter assay//Microarray//qRT-PCR//Western blot	Functional MTI	28205638
rno-miR-214-3p	Arl2	Reporter assay	Functional MTI	20007690
rno-miR-146a-5p	Klf4	Reporter assay;Western blot;Other	Functional MTI	21109779
rno-miR-132-3p	Grin2a	Western blot	Functional MTI	19958814
rno-miR-128-3p	Bmi1	Luciferase reporter assay//qRT-PCR	Functional MTI	22614013
rno-miR-212-3p	Cyp2e1	Luciferase reporter assay	Functional MTI	23920219
rno-miR-132-3p	Cyp2e1	Luciferase reporter assay	Functional MTI	23920219
rno-miR-132-3p	PTEN	Immunocytochemistry//Luciferase reporter assay//Western blot	Functional MTI	23585551
rno-miR-212-3p	Pten	Immunocytochemistry//Luciferase reporter assay//Western blot	Functional MTI	23585551
rno-miR-132-3p	Foxo3	Immunocytochemistry//Luciferase reporter assay//Western blot	Functional MTI	23585551
rno-miR-212-3p	Foxo3	Immunocytochemistry//Luciferase reporter assay//Western blot	Functional MTI	23585551
rno-miR-7a-5p	Parp1	Flow//Luciferase reporter assay//qRT-PCR//Western blot	Functional MTI	24594984
rno-miR-7b	Parp1	Flow//Luciferase reporter assay//qRT-PCR//Western blot	Functional MTI	24594984
rno-miR-146a-5p	Nfkb1	Flow//qRT-PCR//Western blot	Functional MTI	23784108
rno-miR-132-3p	Lrrfip1	Immunohistochemistry//Luciferase reporter assay//Microarray//qRT-PCR	Functional MTI	23880186
rno-miR-7a-5p	Scn2b	Immunofluorescence//In situ hybridization//Luciferase reporter assay//Microarray//qRT-PCR//Western blot	Functional MTI	23861446
rno-miR-146a-5p	Traf6	qRT-PCR//Western blot	Functional MTI	23848342
rno-miR-146a-5p	Traf6	Luciferase reporter assay	Functional MTI	27830143
rno-miR-146a-5p	Traf6	Luciferase reporter assay	Functional MTI	27889748
rno-miR-146a-5p	Irak1	qRT-PCR//Western blot	Functional MTI	23848342
rno-miR-146a-5p	Irak1	Luciferase reporter assay	Functional MTI	27830143
rno-miR-129-5p	Cdk6	qRT-PCR//Western blot	Functional MTI	26946427
rno-miR-199a-5p	Ikbkb	Luciferase reporter assay//qRT-PCR//Western blot	Functional MTI	27693495
rno-miR-155-5p	Agtr1b	qRT-PCR//Western blot	Functional MTI	27588076
rno-miR-199a-5p	Tlr4	qRT-PCR//Western blot	Functional MTI	26419931
rno-miR-135a-5p	Trpc1	Luciferase reporter assay//qRT-PCR//Western blot	Functional MTI	26916957
rno-miR-146a-5p	STAT1	qRT-PCR//Western blot	Functional MTI	27780686
rno-miR-135a-5p	Klf4	Luciferase reporter assay//Microarray//qRT-PCR	Functional MTI	26202084
rno-miR-146b-5p	Klf4	Luciferase reporter assay//qRT-PCR//Western blot	Functional MTI	27740527
rno-miR-27a-5p	Pparg	Luciferase reporter assay	Functional MTI	27184517
rno-miR-7a-5p	Sp1	Luciferase reporter assay	Functional MTI	27384152
rno-miR-7b	Sp1	Luciferase reporter assay	Functional MTI	27384152
rno-miR-132-3p	REM1	Luciferase reporter assay//qRT-PCR	Functional MTI	25925428
rno-miR-214-3p	REM1	Luciferase reporter assay//qRT-PCR	Functional MTI	25925428
rno-miR-29b-1-5p	Hmox1	Immunofluorescence//qRT-PCR//Western blot	Functional MTI	26738448
