# Supplementary material for: The Construction and Analysis of lncRNA–miRNA–mRNA Competing Endogenous RNA Network of Schwann Cells in Diabetic Peripheral Neuropathy
Source: Front Bioeng Biotechnol. 2020 May 25;8:490. doi: 10.3389/fbioe.2020.00490 (PMC7261901; doi:10.3389/fbioe.2020.00490)
Supplement: Supplementary file 9 [file Table_9.XLSX]

## Sheet: lnRNA-miR-mRNA network_relation
entry1	entry2	relation
Mboat7	AABR07010620.1	mRNA-lncRNA
Sptlc2	AABR07014275.1	mRNA-lncRNA
Khdrbs1	AABR07071383.1	mRNA-lncRNA
Hmgcs2	AABR07010620.1	mRNA-lncRNA
Map7d3	AABR07001591.1	mRNA-lncRNA
Tfcp2l1	AABR07014275.1	mRNA-lncRNA
Npr3	LOC102554813	mRNA-lncRNA
Zdhhc15	AABR07001591.1	mRNA-lncRNA
Iqsec1	AABR07049695.2	mRNA-lncRNA
Kcnt1	AABR07061448.2	mRNA-lncRNA
Scn8a	AABR07002898.1	mRNA-lncRNA
Flrt1	AABR07021762.1	mRNA-lncRNA
Stc1	AABR07057997.1	mRNA-lncRNA
Adra2b	AABR07071739.1	mRNA-lncRNA
Begain	AABR07001591.1	mRNA-lncRNA
LOC691485	LOC102550012	mRNA-lncRNA
Tnn	AC125248.1	mRNA-lncRNA
Synpo2	AABR07004232.2	mRNA-lncRNA
Sox5	LOC102549506	mRNA-lncRNA
Phldb2	AC108574.1	mRNA-lncRNA
Vcan	AABR07057997.1	mRNA-lncRNA
Mmp24	AABR07053850.1	mRNA-lncRNA
Adra2b	AABR07065531.5	mRNA-lncRNA
Slc16a14	AABR07071383.1	mRNA-lncRNA
Adra2b	AABR07010620.1	mRNA-lncRNA
Vsig8	AABR07041096.1	mRNA-lncRNA
Ltbr	AABR07071383.1	mRNA-lncRNA
Trpm5	AABR07001591.1	mRNA-lncRNA
Sgk3	LOC108348049	mRNA-lncRNA
Cebpa	AABR07061328.1	mRNA-lncRNA
Map3k7cl	AABR07071739.1	mRNA-lncRNA
Igf2	AABR07001591.1	mRNA-lncRNA
Map3k7cl	AABR07010620.1	mRNA-lncRNA
Tbc1d8	AC127084.5	mRNA-lncRNA
Gpx3	AABR07027137.1	mRNA-lncRNA
Tnfsf13	LOC108348049	mRNA-lncRNA
Tmem178b	LOC102550012	mRNA-lncRNA
Lrrc71	AABR07049695.2	mRNA-lncRNA
Fndc3b	AABR07071383.1	mRNA-lncRNA
Rab11fip1	LOC108348049	mRNA-lncRNA
Slco2a1	AABR07021762.1	mRNA-lncRNA
Slco2a1	AABR07010620.1	mRNA-lncRNA
Gria3	AABR07057997.1	mRNA-lncRNA
Als2cl	AABR07001591.1	mRNA-lncRNA
Tgfb2	AABR07001591.1	mRNA-lncRNA
Ppp1r1a	LOC102550012	mRNA-lncRNA
Tspan13	AABR07044635.2	mRNA-lncRNA
Myh7b	LOC102550012	mRNA-lncRNA
Bcam	AABR07044635.2	mRNA-lncRNA
Fgfr2	LOC108348049	mRNA-lncRNA
Nap1l3	LOC102549506	mRNA-lncRNA
Nxnl1	AABR07030791.1	mRNA-lncRNA
Shcbp1	AABR07064099.1	mRNA-lncRNA
Tdh	AABR07032520.4	mRNA-lncRNA
Ehd3	AABR07002898.1	mRNA-lncRNA
LOC691485	AABR07010620.1	mRNA-lncRNA
Adam32	AC108574.1	mRNA-lncRNA
Igf2	AABR07061448.2	mRNA-lncRNA
Ankrd50	AABR07053850.1	mRNA-lncRNA
Hmgcs2	AABR07061448.2	mRNA-lncRNA
Lypla2	LOC102547039	mRNA-lncRNA
Tmem108	AC125248.1	mRNA-lncRNA
P2rx2	AABR07071739.1	mRNA-lncRNA
Cdca7	LOC102553088	mRNA-lncRNA
Jam2	LOC103689920	mRNA-lncRNA
Rprm	AABR07071383.1	mRNA-lncRNA
Slco2a1	LOC102550012	mRNA-lncRNA
Shcbp1	AABR07015846.1	mRNA-lncRNA
Adra2b	AABR07061448.2	mRNA-lncRNA
Gria4	AABR07063724.1	mRNA-lncRNA
Iqsec1	LOC108348049	mRNA-lncRNA
Aifm2	AABR07014275.1	mRNA-lncRNA
Lrch1	AABR07044635.2	mRNA-lncRNA
Melk	AABR07064099.1	mRNA-lncRNA
Nfkbiz	AABR07071383.1	mRNA-lncRNA
P2rx2	AABR07001591.1	mRNA-lncRNA
P2rx2	AABR07010620.1	mRNA-lncRNA
Als2cl	LOC102550012	mRNA-lncRNA
Nab1	AABR07014275.1	mRNA-lncRNA
Ikzf2	AABR07001634.1	mRNA-lncRNA
Slc24a3	AABR07004232.2	mRNA-lncRNA
Plxna2	LOC108348568	mRNA-lncRNA
Il17rd	AABR07071739.1	mRNA-lncRNA
Inpp4b	LOC103689920	mRNA-lncRNA
Calml4	AABR07053850.1	mRNA-lncRNA
Zdhhc15	AABR07004232.2	mRNA-lncRNA
Cspg4	AABR07004228.1	mRNA-lncRNA
Slco2a1	AABR07061448.2	mRNA-lncRNA
Ruvbl2	AABR07071383.1	mRNA-lncRNA
Fam227b	AABR07001591.1	mRNA-lncRNA
Synpo2	LOC102550012	mRNA-lncRNA
Ncapg	AABR07015846.1	mRNA-lncRNA
Tdrd1	AABR07012728.2	mRNA-lncRNA
Cldn1	LOC108348049	mRNA-lncRNA
Adamtsl2	AABR07061448.2	mRNA-lncRNA
Mpzl2	AABR07059159.1	mRNA-lncRNA
Tmem178b	AABR07001591.1	mRNA-lncRNA
Pkp4	AABR07014275.1	mRNA-lncRNA
LOC691485	AABR07001591.1	mRNA-lncRNA
RT1-S3	LOC102549506	mRNA-lncRNA
Adra2b	LOC102550012	mRNA-lncRNA
Als2cl	AABR07004232.2	mRNA-lncRNA
Begain	LOC102550012	mRNA-lncRNA
Smpd3	AABR07053850.1	mRNA-lncRNA
Dusp6	AABR07057997.1	mRNA-lncRNA
Efnb3	LOC103689920	mRNA-lncRNA
Dnajc25	AABR07061328.1	mRNA-lncRNA
Plin4	AABR07061328.1	mRNA-lncRNA
Optn	AABR07004085.1	mRNA-lncRNA
Fam46c	AABR07053850.1	mRNA-lncRNA
Eif3b	AABR07051515.2	mRNA-lncRNA
Irx2	AABR07012728.2	mRNA-lncRNA
Glis2	AABR07014275.1	mRNA-lncRNA
Otulin	LOC102547039	mRNA-lncRNA
Slc16a14	AABR07012728.2	mRNA-lncRNA
Irs3	AABR07042514.3	mRNA-lncRNA
Megf11	AABR07015846.1	mRNA-lncRNA
Map9	AABR07053850.1	mRNA-lncRNA
Gramd4	AABR07057997.1	mRNA-lncRNA
Ppp1r3b	AABR07014275.1	mRNA-lncRNA
Zdhhc15	AABR07065531.5	mRNA-lncRNA
Syt12	AABR07063724.1	mRNA-lncRNA
Tmem178b	AABR07071739.1	mRNA-lncRNA
RGD1561662	LOC102549506	mRNA-lncRNA
Rnf14	AC127084.5	mRNA-lncRNA
Nova1	AABR07058729.1	mRNA-lncRNA
Dhrs3	AABR07053850.1	mRNA-lncRNA
Plvap	AC125248.1	mRNA-lncRNA
Ebf3	AABR07015846.1	mRNA-lncRNA
Pam	LOC108348049	mRNA-lncRNA
Clec12a	AABR07039316.1	mRNA-lncRNA
Bend5	LOC108348049	mRNA-lncRNA
Map3k7cl	AABR07001591.1	mRNA-lncRNA
Lurap1	AABR07001634.1	mRNA-lncRNA
Ska1	AABR07064099.1	mRNA-lncRNA
Als2cl	AABR07071739.1	mRNA-lncRNA
Klhl23	LOC102549506	mRNA-lncRNA
Flrt1	LOC102550012	mRNA-lncRNA
Tmem178b	AABR07021762.1	mRNA-lncRNA
Tmem178b	AABR07010620.1	mRNA-lncRNA
Il17rd	AABR07021762.1	mRNA-lncRNA
Il17rd	AABR07010620.1	mRNA-lncRNA
Pcdh19	AABR07001591.1	mRNA-lncRNA
Best1	AABR07001634.1	mRNA-lncRNA
Sbno2	AABR07012728.2	mRNA-lncRNA
Epha3	LOC102553088	mRNA-lncRNA
Ctxn1	AC125248.1	mRNA-lncRNA
Gpr155	AABR07044635.2	mRNA-lncRNA
Trpm3	AABR07032520.4	mRNA-lncRNA
LOC684773	AABR07015846.1	mRNA-lncRNA
Dpysl5	AC125248.1	mRNA-lncRNA
Sh3d19	AABR07004085.1	mRNA-lncRNA
Suds3	AABR07028998.1	mRNA-lncRNA
Adam19	AABR07071383.1	mRNA-lncRNA
Pgrmc2	AABR07004232.2	mRNA-lncRNA
Ap3b2	AABR07021762.1	mRNA-lncRNA
Zfp593	AABR07071383.1	mRNA-lncRNA
Chek2	AABR07071383.1	mRNA-lncRNA
Plxnb1	LOC108348049	mRNA-lncRNA
Rasl11b	AC125248.1	mRNA-lncRNA
Kdr	LOC108348568	mRNA-lncRNA
Lgals9	LOC102549506	mRNA-lncRNA
Adh7	AABR07058729.1	mRNA-lncRNA
Armc9	AABR07012728.2	mRNA-lncRNA
Asic1	AABR07002898.1	mRNA-lncRNA
Zfp593	AABR07012728.2	mRNA-lncRNA
Fam46a	AABR07012728.2	mRNA-lncRNA
Abhd6	AC125248.1	mRNA-lncRNA
Chst11	AABR07012728.2	mRNA-lncRNA
Pdcd11	AABR07071383.1	mRNA-lncRNA
Pdcd11	LOC102553088	mRNA-lncRNA
Tspan6	AABR07051515.2	mRNA-lncRNA
Ccl7	AABR07061328.1	mRNA-lncRNA
Exph5	AABR07001591.1	mRNA-lncRNA
Dapk2	LOC102549506	mRNA-lncRNA
RGD1309534	LOC108348049	mRNA-lncRNA
Kif14	AABR07015846.1	mRNA-lncRNA
Rnf152	LOC108348049	mRNA-lncRNA
Igf2	AABR07004232.2	mRNA-lncRNA
Ctsd	AABR07049695.2	mRNA-lncRNA
Nbl1	AABR07001634.1	mRNA-lncRNA
Hoxc8	AABR07041096.1	mRNA-lncRNA
Nxnl1	AABR07054488.1	mRNA-lncRNA
Otud6b	AABR07061328.1	mRNA-lncRNA
Asf1b	AABR07015846.1	mRNA-lncRNA
Cntn2	LOC108348568	mRNA-lncRNA
Pgam1	AABR07051515.2	mRNA-lncRNA
Dpt	AABR07015846.1	mRNA-lncRNA
Pgm5	LOC102550012	mRNA-lncRNA
Six4	AABR07012728.2	mRNA-lncRNA
Prkd1	AABR07001634.1	mRNA-lncRNA
Stx8	AABR07032520.4	mRNA-lncRNA
Kcna2	AABR07030791.1	mRNA-lncRNA
Snx1	AABR07014158.1	mRNA-lncRNA
Fbxo3	AC127756.1	mRNA-lncRNA
Arhgap19	AABR07015846.1	mRNA-lncRNA
Nalcn	AABR07063724.1	mRNA-lncRNA
Cbfa2t3	AABR07053710.2	mRNA-lncRNA
Fgfr2	AABR07049695.2	mRNA-lncRNA
Ptn	AABR07042514.3	mRNA-lncRNA
Ndrg2	AABR07001591.1	mRNA-lncRNA
Plk4	AABR07064099.1	mRNA-lncRNA
Gramd1b	AABR07044635.2	mRNA-lncRNA
Myo15a	AABR07071739.1	mRNA-lncRNA
RGD1308428	AABR07063724.1	mRNA-lncRNA
Trpm5	AABR07071739.1	mRNA-lncRNA
Mis18bp1	AABR07064099.1	mRNA-lncRNA
Wdr92	AABR07071383.1	mRNA-lncRNA
Itgb4	LOC108348049	mRNA-lncRNA
Glra1	AABR07051515.2	mRNA-lncRNA
Adarb2	AABR07001634.1	mRNA-lncRNA
Ppm1h	AABR07058729.1	mRNA-lncRNA
Cbfa2t3	LOC108348568	mRNA-lncRNA
Bcl11a	AABR07015846.1	mRNA-lncRNA
Emilin3	AABR07053850.1	mRNA-lncRNA
Lrp4	AABR07002898.1	mRNA-lncRNA
Gpr153	AABR07071383.1	mRNA-lncRNA
Ets1	AABR07019209.1	mRNA-lncRNA
Ogfrl1	LOC102553088	mRNA-lncRNA
Fam46a	AABR07071383.1	mRNA-lncRNA
Hspa12a	AABR07063724.1	mRNA-lncRNA
Prelp	AABR07001591.1	mRNA-lncRNA
Il17rd	LOC102550012	mRNA-lncRNA
Cdkl5	AABR07019209.1	mRNA-lncRNA
Nomo1	AABR07061328.1	mRNA-lncRNA
S100a16	LOC102549506	mRNA-lncRNA
Exph5	LOC102550012	mRNA-lncRNA
Ppp1r12b	LOC108348049	mRNA-lncRNA
RT1-T24-1	AABR07064099.1	mRNA-lncRNA
Ltbp2	AC125248.1	mRNA-lncRNA
Slc16a6	AABR07032520.4	mRNA-lncRNA
Elp6	AABR07071383.1	mRNA-lncRNA
Rgs16	AABR07063724.1	mRNA-lncRNA
Slc35d2	AABR07053850.1	mRNA-lncRNA
Ptpru	AABR07001591.1	mRNA-lncRNA
LOC102549842	AABR07032520.4	mRNA-lncRNA
Trpm5	AABR07010620.1	mRNA-lncRNA
Gpr153	AABR07012728.2	mRNA-lncRNA
Sh2d3c	AABR07001591.1	mRNA-lncRNA
Mboat7	LOC102550012	mRNA-lncRNA
Mastl	AABR07015846.1	mRNA-lncRNA
Npr1	AABR07012728.2	mRNA-lncRNA
Zfhx4	AABR07071383.1	mRNA-lncRNA
Akap12	LOC102549506	mRNA-lncRNA
Vsig8	LOC102550012	mRNA-lncRNA
Rcc1	LOC102547039	mRNA-lncRNA
Pcdh9	AABR07004085.1	mRNA-lncRNA
Npr3	AABR07042514.3	mRNA-lncRNA
Sp110	AABR07057997.1	mRNA-lncRNA
Kif11	AABR07015846.1	mRNA-lncRNA
Mmp10	AABR07071383.1	mRNA-lncRNA
Dock5	AABR07053850.1	mRNA-lncRNA
Imp4	AABR07057997.1	mRNA-lncRNA
Zdhhc15	AABR07071739.1	mRNA-lncRNA
Sall1	AC127084.5	mRNA-lncRNA
Rsad2	LOC102550012	mRNA-lncRNA
Gns	LOC103689920	mRNA-lncRNA
Dgat2	AABR07071383.1	mRNA-lncRNA
Eno1	AABR07057997.1	mRNA-lncRNA
Npr1	AABR07071383.1	mRNA-lncRNA
Grem2	AABR07059159.1	mRNA-lncRNA
Tpd52l2	LOC102547039	mRNA-lncRNA
Thoc3	AABR07051515.2	mRNA-lncRNA
Rin2	AABR07057997.1	mRNA-lncRNA
Calml4	AABR07002898.1	mRNA-lncRNA
Exph5	AABR07021762.1	mRNA-lncRNA
Parpbp	AABR07015846.1	mRNA-lncRNA
Mtmr7	AC125248.1	mRNA-lncRNA
Fer	AABR07053710.2	mRNA-lncRNA
Asic1	AABR07014275.1	mRNA-lncRNA
Dtx4	LOC102553088	mRNA-lncRNA
Gpr157	AC127756.1	mRNA-lncRNA
Myo15a	AABR07021762.1	mRNA-lncRNA
Myo15a	AABR07010620.1	mRNA-lncRNA
Scara3	AABR07004232.2	mRNA-lncRNA
Fnbp1	AABR07053850.1	mRNA-lncRNA
Fanci	AABR07015846.1	mRNA-lncRNA
Plcd3	LOC108348049	mRNA-lncRNA
Smoc2	AABR07027137.1	mRNA-lncRNA
Map7d3	AABR07010620.1	mRNA-lncRNA
Gpr137b	AABR07044635.2	mRNA-lncRNA
Dap3	AABR07071383.1	mRNA-lncRNA
Fam83d	AABR07015846.1	mRNA-lncRNA
Mmp24	AABR07002898.1	mRNA-lncRNA
St6galnac2	AABR07001591.1	mRNA-lncRNA
Pld4	AABR07032520.4	mRNA-lncRNA
Lsamp	AABR07001591.1	mRNA-lncRNA
Tmtc1	AABR07001591.1	mRNA-lncRNA
Robo2	AABR07039316.1	mRNA-lncRNA
Casp4	LOC108348568	mRNA-lncRNA
Ankmy1	AABR07053850.1	mRNA-lncRNA
Herc3	AABR07061328.1	mRNA-lncRNA
Tenm2	AABR07001634.1	mRNA-lncRNA
Rapgef3	LOC102550012	mRNA-lncRNA
Tubg2	LOC102547039	mRNA-lncRNA
Agbl3	AABR07004232.2	mRNA-lncRNA
Itga2	AABR07059159.1	mRNA-lncRNA
Rprm	LOC102547039	mRNA-lncRNA
Rrm2	AABR07064099.1	mRNA-lncRNA
Adamtsl2	AABR07021762.1	mRNA-lncRNA
Adamtsl2	AABR07010620.1	mRNA-lncRNA
Tomm40	AABR07012728.2	mRNA-lncRNA
Six4	AABR07042454.2	mRNA-lncRNA
Fgl2	AABR07032520.4	mRNA-lncRNA
Trim21	AABR07001634.1	mRNA-lncRNA
Zfp9	AABR07063724.1	mRNA-lncRNA
Tnn	AABR07027137.1	mRNA-lncRNA
Hist1h2bh	AABR07015846.1	mRNA-lncRNA
Arhgap5	AC127084.5	mRNA-lncRNA
Ebf2	AABR07001591.1	mRNA-lncRNA
Susd1	LOC102550012	mRNA-lncRNA
Cep55	AABR07015846.1	mRNA-lncRNA
Grem2	AABR07071383.1	mRNA-lncRNA
Cenpe	AABR07064099.1	mRNA-lncRNA
Cenpa	AABR07015846.1	mRNA-lncRNA
Meox2	LOC102550012	mRNA-lncRNA
Ddx21	AABR07061328.1	mRNA-lncRNA
Atp1a2	AABR07044635.2	mRNA-lncRNA
Dnajb2	AABR07044635.2	mRNA-lncRNA
Esrra	AABR07015015.1	mRNA-lncRNA
Appl1	AABR07004085.1	mRNA-lncRNA
Mapk4	AABR07063724.1	mRNA-lncRNA
Begain	AABR07071739.1	mRNA-lncRNA
Gpr157	AABR07001634.1	mRNA-lncRNA
Adra2b	AABR07004232.2	mRNA-lncRNA
Ptprn	AABR07012728.2	mRNA-lncRNA
Itgb4	AABR07044635.2	mRNA-lncRNA
Npr3	AABR07004232.2	mRNA-lncRNA
Rab11fip4	AABR07002898.1	mRNA-lncRNA
Chst11	LOC102547039	mRNA-lncRNA
Tnfsf13	AABR07049695.2	mRNA-lncRNA
Hoxc4	AABR07041096.1	mRNA-lncRNA
Mapk4	AABR07044635.2	mRNA-lncRNA
Camkk1	LOC108348049	mRNA-lncRNA
Slc25a34	LOC102550012	mRNA-lncRNA
Nalcn	AABR07054488.1	mRNA-lncRNA
Pard3b	LOC102549506	mRNA-lncRNA
Creb5	AABR07032520.4	mRNA-lncRNA
Mmp24	AABR07014275.1	mRNA-lncRNA
Spry2	AABR07001634.1	mRNA-lncRNA
Casp3	AABR07051515.2	mRNA-lncRNA
Tdrd1	AABR07071383.1	mRNA-lncRNA
Ptpru	AABR07021762.1	mRNA-lncRNA
Cntn2	LOC102550012	mRNA-lncRNA
Rb1	AABR07044635.2	mRNA-lncRNA
Ndrg2	AABR07071739.1	mRNA-lncRNA
Sdad1	AABR07051308.1	mRNA-lncRNA
Snap29	LOC108348049	mRNA-lncRNA
Sema3d	AABR07044635.2	mRNA-lncRNA
RT1-T24-1	AABR07015846.1	mRNA-lncRNA
Tgfb2	AABR07061448.2	mRNA-lncRNA
Wnt6	AABR07044635.2	mRNA-lncRNA
Inpp5f	LOC108348049	mRNA-lncRNA
Mapk4	AABR07032520.4	mRNA-lncRNA
Appl1	AABR07014275.1	mRNA-lncRNA
Klf7	AABR07004085.1	mRNA-lncRNA
Rnf39	AABR07021762.1	mRNA-lncRNA
Cacna1c	AABR07051515.2	mRNA-lncRNA
Cmklr1	AABR07015846.1	mRNA-lncRNA
Crybg3	AC127084.5	mRNA-lncRNA
Smoc2	AC125248.1	mRNA-lncRNA
Fam46a	AABR07057997.1	mRNA-lncRNA
Mbp	AABR07044635.2	mRNA-lncRNA
Tmem119	AABR07051515.2	mRNA-lncRNA
Rad51c	AABR07064099.1	mRNA-lncRNA
Ptprn	LOC102547039	mRNA-lncRNA
Fam172a	AABR07001634.1	mRNA-lncRNA
Kdr	AABR07042514.3	mRNA-lncRNA
Sc5d	LOC102550012	mRNA-lncRNA
Tgfb2	AABR07010620.1	mRNA-lncRNA
Mkrn2	AC127084.5	mRNA-lncRNA
Dapk1	LOC102553088	mRNA-lncRNA
Fam219a	AABR07063724.1	mRNA-lncRNA
Frmd6	LOC103689920	mRNA-lncRNA
Cdk1	AABR07015846.1	mRNA-lncRNA
Antxr1	AABR07012728.2	mRNA-lncRNA
Zfp612	AABR07053850.1	mRNA-lncRNA
Uros	AABR07051308.1	mRNA-lncRNA
Ascc3	AABR07039316.1	mRNA-lncRNA
Utrn	LOC108348049	mRNA-lncRNA
Reps2	AABR07004085.1	mRNA-lncRNA
Fnbp1	AABR07001591.1	mRNA-lncRNA
Cks1b	LOC102547039	mRNA-lncRNA
Begain	AABR07010620.1	mRNA-lncRNA
Dact1	AABR07001634.1	mRNA-lncRNA
Igf2	LOC102554813	mRNA-lncRNA
Ogn	AABR07002898.1	mRNA-lncRNA
Armc8	LOC102549506	mRNA-lncRNA
Plekhs1	AABR07061328.1	mRNA-lncRNA
Best1	LOC108348049	mRNA-lncRNA
Ptpru	AABR07071739.1	mRNA-lncRNA
RGD1305938	AABR07032520.4	mRNA-lncRNA
Sh2b2	AABR07071383.1	mRNA-lncRNA
Creg1	AABR07044635.2	mRNA-lncRNA
Hdac11	LOC102549506	mRNA-lncRNA
Nrbp2	AABR07021762.1	mRNA-lncRNA
Fbxo3	LOC108348049	mRNA-lncRNA
Uba7	AABR07001591.1	mRNA-lncRNA
Tgfb2	AABR07041096.1	mRNA-lncRNA
Stbd1	AABR07002898.1	mRNA-lncRNA
Fbxl5	LOC102553088	mRNA-lncRNA
F11r	AABR07049695.2	mRNA-lncRNA
Eif5a2	AABR07063724.1	mRNA-lncRNA
Ehhadh	AABR07021762.1	mRNA-lncRNA
Slc35f1	AABR07063724.1	mRNA-lncRNA
Crb2	AABR07063724.1	mRNA-lncRNA
Dmxl1	AABR07063724.1	mRNA-lncRNA
Rasl12	LOC108348049	mRNA-lncRNA
Ikzf2	AABR07063724.1	mRNA-lncRNA
Rprm	LOC102553088	mRNA-lncRNA
Cxcl14	AABR07071383.1	mRNA-lncRNA
Ikzf2	AABR07032520.4	mRNA-lncRNA
Fxyd6	AABR07063724.1	mRNA-lncRNA
Cpeb2	LOC108348049	mRNA-lncRNA
RGD1304963	AABR07015846.1	mRNA-lncRNA
Gcnt3	AABR07058729.1	mRNA-lncRNA
Hmgcs2	LOC102550012	mRNA-lncRNA
Zmat1	LOC108348568	mRNA-lncRNA
Sema4b	AABR07053850.1	mRNA-lncRNA
Sp100	AABR07014158.1	mRNA-lncRNA
Prelp	AABR07061448.2	mRNA-lncRNA
Cxxc4	LOC108348049	mRNA-lncRNA
Cdca8	AABR07015846.1	mRNA-lncRNA
Sorbs1	LOC108348049	mRNA-lncRNA
Adcyap1r1	AABR07015846.1	mRNA-lncRNA
Exosc2	AABR07071383.1	mRNA-lncRNA
Fmo4	LOC102550012	mRNA-lncRNA
Tube1	AABR07015846.1	mRNA-lncRNA
B4galt1	AABR07057997.1	mRNA-lncRNA
Myo15a	AABR07001591.1	mRNA-lncRNA
Gsdma	AABR07027137.1	mRNA-lncRNA
Als2cl	LOC102554813	mRNA-lncRNA
Nrxn2	AC127084.5	mRNA-lncRNA
Rab11fip4	AABR07014275.1	mRNA-lncRNA
Vsig8	LOC108348568	mRNA-lncRNA
Slc12a2	AABR07049695.3	mRNA-lncRNA
Begain	AABR07041096.1	mRNA-lncRNA
Dpyd	AABR07001634.1	mRNA-lncRNA
Srgap1	AABR07001634.1	mRNA-lncRNA
St3gal1	AABR07028998.1	mRNA-lncRNA
RGD1563349	AABR07001634.1	mRNA-lncRNA
Antxr1	AABR07057997.1	mRNA-lncRNA
LOC100911519	AABR07012728.2	mRNA-lncRNA
Crb2	AABR07054488.1	mRNA-lncRNA
Rrm2	AABR07015846.1	mRNA-lncRNA
Cdkn2b	AABR07065531.5	mRNA-lncRNA
Mrc2	AABR07057997.1	mRNA-lncRNA
Crb2	AABR07019209.1	mRNA-lncRNA
Nfib	AABR07064099.1	mRNA-lncRNA
Mcfd2	AABR07057997.1	mRNA-lncRNA
Slc16a5	AABR07012728.2	mRNA-lncRNA
Tacc3	AABR07015846.1	mRNA-lncRNA
Cdkn1c	AABR07042514.3	mRNA-lncRNA
Tas2r137	AABR07061448.2	mRNA-lncRNA
Akap13	AABR07014275.1	mRNA-lncRNA
Trpm5	AABR07041096.1	mRNA-lncRNA
Plekha2	AABR07053850.1	mRNA-lncRNA
Oprk1	AABR07064878.1	mRNA-lncRNA
Pcdh9	LOC108348049	mRNA-lncRNA
Arhgap32	AABR07063724.1	mRNA-lncRNA
Crim1	AABR07004085.1	mRNA-lncRNA
Ppp1r3b	AABR07053850.1	mRNA-lncRNA
Zfp90	AABR07001591.1	mRNA-lncRNA
Pcdh19	AABR07071739.1	mRNA-lncRNA
Ndrg2	AABR07010620.1	mRNA-lncRNA
Phlpp1	AABR07049695.2	mRNA-lncRNA
Rnf150	AABR07014275.1	mRNA-lncRNA
LOC498368	AABR07001634.1	mRNA-lncRNA
Pde7b	AABR07061328.1	mRNA-lncRNA
Herc3	LOC102547039	mRNA-lncRNA
Lsamp	LOC102554813	mRNA-lncRNA
St6galnac2	LOC108348568	mRNA-lncRNA
Smpd3	LOC102550012	mRNA-lncRNA
Sync	AABR07019209.1	mRNA-lncRNA
Slc18b1	AABR07019209.1	mRNA-lncRNA
Tctn3	AABR07044635.2	mRNA-lncRNA
Cdc45	AABR07015846.1	mRNA-lncRNA
Atp11c	AABR07054488.1	mRNA-lncRNA
Smim1	AABR07001591.1	mRNA-lncRNA
Adam23	AABR07063724.1	mRNA-lncRNA
Cntn2	AABR07041096.1	mRNA-lncRNA
Sptbn1	AABR07019209.1	mRNA-lncRNA
Fam102b	AABR07049695.2	mRNA-lncRNA
Sf3b5	AABR07057997.1	mRNA-lncRNA
Gpt2	AABR07012728.2	mRNA-lncRNA
Esyt3	AABR07057997.1	mRNA-lncRNA
Six4	AABR07071383.1	mRNA-lncRNA
Chst11	AABR07059159.1	mRNA-lncRNA
Mxra8	AABR07027137.1	mRNA-lncRNA
Lrp4	LOC102550012	mRNA-lncRNA
Ankrd50	AABR07014275.1	mRNA-lncRNA
Aifm2	AABR07053850.1	mRNA-lncRNA
Lrp4	AABR07014275.1	mRNA-lncRNA
Ets2	AABR07039316.1	mRNA-lncRNA
Clec1a	AABR07071739.1	mRNA-lncRNA
Lsamp	AABR07010620.1	mRNA-lncRNA
Gpr153	AABR07057997.1	mRNA-lncRNA
Mpnd	AABR07051308.1	mRNA-lncRNA
Gramd1b	AABR07063724.1	mRNA-lncRNA
Vsig8	AABR07053850.1	mRNA-lncRNA
Tnfrsf21	LOC108348049	mRNA-lncRNA
Tsen54	AABR07012728.2	mRNA-lncRNA
Prelp	LOC102550012	mRNA-lncRNA
Sgk3	AC127084.5	mRNA-lncRNA
Fer	AABR07054488.1	mRNA-lncRNA
Sc5d	AABR07053850.1	mRNA-lncRNA
Gdap1	AABR07053850.1	mRNA-lncRNA
Klf5	AABR07004085.1	mRNA-lncRNA
Loxl4	AABR07012728.2	mRNA-lncRNA
Tmem132c	LOC102550012	mRNA-lncRNA
Nbl1	AABR07049695.2	mRNA-lncRNA
Syt12	AABR07019209.1	mRNA-lncRNA
Lrrn1	AABR07044635.2	mRNA-lncRNA
Asic1	LOC102550012	mRNA-lncRNA
Acsl1	AABR07061328.1	mRNA-lncRNA
Igfbp3	AABR07032520.4	mRNA-lncRNA
LOC497963	AC125248.1	mRNA-lncRNA
Vps13a	AABR07001634.1	mRNA-lncRNA
Cntn2	AABR07053850.1	mRNA-lncRNA
Fbxo3	AABR07032520.4	mRNA-lncRNA
Zdhhc15	AABR07041096.1	mRNA-lncRNA
Cdkn2b	AABR07004232.2	mRNA-lncRNA
Gcnt3	AABR07015015.1	mRNA-lncRNA
Cxadr	AABR07004085.1	mRNA-lncRNA
Tmem237	AABR07049695.2	mRNA-lncRNA
Pak6	LOC108348568	mRNA-lncRNA
Atp11b	AABR07054488.1	mRNA-lncRNA
St3gal1	AABR07051308.1	mRNA-lncRNA
Cdc25c	AABR07061328.1	mRNA-lncRNA
Tktl1	AABR07032520.4	mRNA-lncRNA
Pmp22	AABR07053850.1	mRNA-lncRNA
Nalcn	AABR07030791.1	mRNA-lncRNA
Knstrn	AABR07071383.1	mRNA-lncRNA
Fam46c	AABR07041096.1	mRNA-lncRNA
Itga11	AABR07051515.2	mRNA-lncRNA
Flvcr2	LOC102549506	mRNA-lncRNA
Cbfa2t3	AABR07041096.1	mRNA-lncRNA
Gpr157	LOC108348049	mRNA-lncRNA
Mrps24	AABR07071383.1	mRNA-lncRNA
Zcchc11	AABR07061448.2	mRNA-lncRNA
Atad3a	AABR07012728.2	mRNA-lncRNA
Tnfrsf21	AABR07014275.1	mRNA-lncRNA
Crb2	AABR07030791.1	mRNA-lncRNA
Spred1	AABR07015015.1	mRNA-lncRNA
Gpr68	AABR07064099.1	mRNA-lncRNA
Fam171b	AABR07053710.2	mRNA-lncRNA
Nolc1	AABR07061328.1	mRNA-lncRNA
Sfmbt2	AABR07071383.1	mRNA-lncRNA
Rcc1	AABR07071383.1	mRNA-lncRNA
Fmr1	AABR07053850.1	mRNA-lncRNA
Hmgcs2	AABR07001591.1	mRNA-lncRNA
Usp13	LOC102549506	mRNA-lncRNA
Usp13	AABR07004228.1	mRNA-lncRNA
Prss35	AC125248.1	mRNA-lncRNA
Hook2	AABR07014158.1	mRNA-lncRNA
Hoxc8	AABR07053710.2	mRNA-lncRNA
Shisa7	LOC108348049	mRNA-lncRNA
Pgrmc2	AABR07065531.5	mRNA-lncRNA
Lypla2	AABR07061328.1	mRNA-lncRNA
Il34	AABR07049695.3	mRNA-lncRNA
Ctsd	AABR07001634.1	mRNA-lncRNA
Tlr1	AABR07002898.1	mRNA-lncRNA
Khdrbs1	LOC102553088	mRNA-lncRNA
Slc39a14	AABR07061328.1	mRNA-lncRNA
Fsd1l	AABR07063724.1	mRNA-lncRNA
Rab3ip	LOC108348049	mRNA-lncRNA
Slc24a3	AABR07002898.1	mRNA-lncRNA
Smtnl2	AABR07054488.1	mRNA-lncRNA
Pik3r6	AABR07063724.1	mRNA-lncRNA
Mios	LOC102553088	mRNA-lncRNA
Stap2	AABR07064099.1	mRNA-lncRNA
Clec2d	AABR07014158.1	mRNA-lncRNA
Rab11fip5	LOC102549506	mRNA-lncRNA
Hs6st1	AABR07044635.2	mRNA-lncRNA
LOC691418	AABR07027137.1	mRNA-lncRNA
Synpo2	AABR07010620.1	mRNA-lncRNA
Mapk8ip2	AABR07039316.1	mRNA-lncRNA
Cdca8	LOC102553088	mRNA-lncRNA
Bean1	AABR07063724.1	mRNA-lncRNA
Gpr155	AABR07001634.1	mRNA-lncRNA
Cd99l2	LOC108348049	mRNA-lncRNA
Dennd6a	AABR07002898.1	mRNA-lncRNA
RGD1565685	AABR07002898.1	mRNA-lncRNA
Rell1	AC127084.5	mRNA-lncRNA
LOC100912218	AABR07053710.2	mRNA-lncRNA
Slc12a2	LOC108348049	mRNA-lncRNA
Sox5	AABR07053710.2	mRNA-lncRNA
Cdkn2aip	AABR07019209.1	mRNA-lncRNA
St6galnac2	LOC102550012	mRNA-lncRNA
Ogn	AC108574.1	mRNA-lncRNA
Stxbp6	AABR07063724.1	mRNA-lncRNA
Slc24a3	LOC102550012	mRNA-lncRNA
Cers4	LOC102550012	mRNA-lncRNA
Ppp1r1a	AABR07002898.1	mRNA-lncRNA
RGD1560010	AABR07064099.1	mRNA-lncRNA
Prelp	AABR07010620.1	mRNA-lncRNA
P4hb	AABR07057997.1	mRNA-lncRNA
Mecom	AABR07071383.1	mRNA-lncRNA
Car12	AABR07015015.1	mRNA-lncRNA
RGD1304810	AABR07044635.2	mRNA-lncRNA
Tfcp2l1	AABR07002898.1	mRNA-lncRNA
Mapk4	AABR07001634.1	mRNA-lncRNA
Efemp1	AABR07001591.1	mRNA-lncRNA
Cnksr2	AC108574.1	mRNA-lncRNA
Jakmip3	AABR07004232.2	mRNA-lncRNA
Wdfy2	LOC102547039	mRNA-lncRNA
Sptlc2	AABR07053850.1	mRNA-lncRNA
Fmo4	AABR07002898.1	mRNA-lncRNA
Nudt21	AABR07071383.1	mRNA-lncRNA
Dlx4	AABR07015846.1	mRNA-lncRNA
Zc2hc1a	LOC108348049	mRNA-lncRNA
Rnf152	AABR07049695.3	mRNA-lncRNA
Sdc4	AABR07051308.1	mRNA-lncRNA
Sult1d1	AABR07004085.1	mRNA-lncRNA
Wnt6	LOC108348049	mRNA-lncRNA
Ska3	LOC102553088	mRNA-lncRNA
Lrp4	AABR07001591.1	mRNA-lncRNA
Sulf2	AABR07042514.3	mRNA-lncRNA
Emp1	AABR07063724.1	mRNA-lncRNA
Nags	AABR07064099.1	mRNA-lncRNA
Pou2f3	AC127084.5	mRNA-lncRNA
Mylk3	LOC102547039	mRNA-lncRNA
Map7d3	AABR07041096.1	mRNA-lncRNA
Ankle1	LOC102553088	mRNA-lncRNA
Tmem176a	AABR07053850.1	mRNA-lncRNA
Slc38a9	AABR07001634.1	mRNA-lncRNA
Map3k5	LOC102553088	mRNA-lncRNA
Atp1a2	AABR07032520.4	mRNA-lncRNA
Anks1a	AABR07032520.4	mRNA-lncRNA
Mrto4	AABR07071383.1	mRNA-lncRNA
Bdkrb2	AABR07015015.1	mRNA-lncRNA
LOC102555083	AC108574.1	mRNA-lncRNA
Scmh1	LOC108348049	mRNA-lncRNA
Cbfa2t3	AABR07053850.1	mRNA-lncRNA
Fsd1l	AABR07004228.1	mRNA-lncRNA
Lsamp	AABR07041096.1	mRNA-lncRNA
Dohh	AABR07071383.1	mRNA-lncRNA
Hoxc4	AABR07021762.1	mRNA-lncRNA
Pqlc1	AABR07015015.1	mRNA-lncRNA
Tmem252	AABR07041096.1	mRNA-lncRNA
Mapk8ip2	AABR07063724.1	mRNA-lncRNA
Als2cl	AABR07042514.3	mRNA-lncRNA
Pear1	LOC108348049	mRNA-lncRNA
Vasp	AABR07051515.2	mRNA-lncRNA
Tns1	LOC102550012	mRNA-lncRNA
Rcan2	AABR07004085.1	mRNA-lncRNA
Mgat4a	AABR07054488.1	mRNA-lncRNA
Nxnl1	AABR07039316.1	mRNA-lncRNA
Appl1	AABR07053850.1	mRNA-lncRNA
Smpdl3a	AABR07054488.1	mRNA-lncRNA
Ncoa1	AABR07001634.1	mRNA-lncRNA
Prss36	AABR07071383.1	mRNA-lncRNA
Pi16	AABR07071383.1	mRNA-lncRNA
Ptchd4	LOC103689920	mRNA-lncRNA
Fam210b	AABR07063724.1	mRNA-lncRNA
Csmd2	LOC102547039	mRNA-lncRNA
Glis2	AABR07053850.1	mRNA-lncRNA
Smpd3	AABR07002898.1	mRNA-lncRNA
Pth1r	LOC102547039	mRNA-lncRNA
Ogfrl1	AABR07071383.1	mRNA-lncRNA
Tmem173	LOC102550012	mRNA-lncRNA
rnf141	AABR07054488.1	mRNA-lncRNA
Atg5	LOC103689920	mRNA-lncRNA
Cnksr2	AABR07001591.1	mRNA-lncRNA
Hmgcl	AABR07012728.2	mRNA-lncRNA
Lrpap1	AABR07004232.2	mRNA-lncRNA
Plch1	LOC102547039	mRNA-lncRNA
Uba7	AABR07053850.1	mRNA-lncRNA
Adamtsl5	AABR07019209.1	mRNA-lncRNA
Srgap1	AABR07049695.2	mRNA-lncRNA
Pcdh9	AC127756.1	mRNA-lncRNA
Col6a5	LOC108348049	mRNA-lncRNA
Tmtc1	AABR07041096.1	mRNA-lncRNA
Akt1s1	AABR07012728.2	mRNA-lncRNA
LOC100910506	AABR07063724.1	mRNA-lncRNA
Htra3	AABR07012728.2	mRNA-lncRNA
Vgf	AABR07015846.1	mRNA-lncRNA
Ube3d	AABR07061328.1	mRNA-lncRNA
Sfxn5	AABR07012728.2	mRNA-lncRNA
Pa2g4	AABR07071383.1	mRNA-lncRNA
Ralgps2	AC127084.5	mRNA-lncRNA
Efhd1	AABR07044635.2	mRNA-lncRNA
Cpxm2	AABR07044635.2	mRNA-lncRNA
Trim21	AABR07049695.2	mRNA-lncRNA
LOC499643	AABR07049695.3	mRNA-lncRNA
Slc25a21	AABR07071383.1	mRNA-lncRNA
Lgmn	AABR07064099.1	mRNA-lncRNA
Scara3	LOC102550012	mRNA-lncRNA
Phldb2	AABR07026114.1	mRNA-lncRNA
Coro2a	LOC103689920	mRNA-lncRNA
P2rx2	AABR07041096.1	mRNA-lncRNA
Tshz3	AABR07061328.1	mRNA-lncRNA
Clec1a	AABR07021762.1	mRNA-lncRNA
Eme1	AABR07015846.1	mRNA-lncRNA
Nol9	AC125248.1	mRNA-lncRNA
Arhgap32	AABR07032520.4	mRNA-lncRNA
Cstf2	AABR07071383.1	mRNA-lncRNA
Cmpk2	LOC108348568	mRNA-lncRNA
Bdkrb2	AABR07051515.2	mRNA-lncRNA
Dennd6a	LOC108348049	mRNA-lncRNA
Lysmd2	AABR07004228.1	mRNA-lncRNA
Cenpw	AABR07071383.1	mRNA-lncRNA
RGD1310587	AABR07039316.1	mRNA-lncRNA
Reps2	AABR07014275.1	mRNA-lncRNA
Fam198b	AABR07071383.1	mRNA-lncRNA
Rock1	AC127084.5	mRNA-lncRNA
Rnf152	AABR07049695.2	mRNA-lncRNA
Kdm4c	AABR07019209.1	mRNA-lncRNA
Slc16a5	AABR07051515.2	mRNA-lncRNA
Atp5s	LOC102549506	mRNA-lncRNA
Ccdc28a	AABR07059159.1	mRNA-lncRNA
Cmpk2	AABR07054488.1	mRNA-lncRNA
Cgnl1	AABR07049695.2	mRNA-lncRNA
Tmem64	AABR07014275.1	mRNA-lncRNA
Ncoa1	LOC108348049	mRNA-lncRNA
Sfmbt2	AABR07012728.2	mRNA-lncRNA
Usp53	AC127084.5	mRNA-lncRNA
Pcdh19	AABR07041096.1	mRNA-lncRNA
Akap13	AABR07053850.1	mRNA-lncRNA
Nqo1	LOC103689960	mRNA-lncRNA
Eda	LOC102549506	mRNA-lncRNA
Pvalb	AABR07051515.2	mRNA-lncRNA
Sec14l4	LOC102553088	mRNA-lncRNA
Cks1b	AABR07012728.2	mRNA-lncRNA
Bgn	AABR07057997.1	mRNA-lncRNA
Fgfr3	AABR07053850.1	mRNA-lncRNA
Myom3	AABR07061328.1	mRNA-lncRNA
Dhx37	AABR07061328.1	mRNA-lncRNA
Rad51	AABR07015846.1	mRNA-lncRNA
Acly	AABR07061328.1	mRNA-lncRNA
Dffa	AABR07051515.2	mRNA-lncRNA
Lpl	AABR07015846.1	mRNA-lncRNA
Anxa6	AABR07004228.1	mRNA-lncRNA
Kif18a	LOC102553088	mRNA-lncRNA
Rnf166	AABR07057997.1	mRNA-lncRNA
Rcan2	AABR07001591.1	mRNA-lncRNA
Ocln	AABR07044635.2	mRNA-lncRNA
Plxna2	LOC102554813	mRNA-lncRNA
Sv2a	AABR07061328.1	mRNA-lncRNA
Rnf149	AABR07061328.1	mRNA-lncRNA
Emilin3	AABR07026114.1	mRNA-lncRNA
Igdcc3	AABR07004232.2	mRNA-lncRNA
Hspa12a	AABR07001634.1	mRNA-lncRNA
Ppp1r3b	AABR07002898.1	mRNA-lncRNA
Dicer1	AABR07049695.2	mRNA-lncRNA
Sorbs1	AABR07032520.4	mRNA-lncRNA
Il1rl1	AABR07051515.2	mRNA-lncRNA
Glrb	AABR07026114.1	mRNA-lncRNA
Lgals12	LOC102547039	mRNA-lncRNA
LOC691485	AABR07041096.1	mRNA-lncRNA
Stim1	LOC102550012	mRNA-lncRNA
Tmtc1	AABR07014275.1	mRNA-lncRNA
Nudt4	AABR07063724.1	mRNA-lncRNA
Lrp4	AABR07053850.1	mRNA-lncRNA
Nags	AABR07015846.1	mRNA-lncRNA
Pde3a	AABR07021762.1	mRNA-lncRNA
Entpd4	AABR07032520.4	mRNA-lncRNA
Kif26a	LOC108348049	mRNA-lncRNA
Dgkh	LOC102549506	mRNA-lncRNA
RGD1565222	AABR07057997.1	mRNA-lncRNA
Tubb3	AABR07051515.2	mRNA-lncRNA
Tsc22d1	AABR07004085.1	mRNA-lncRNA
Pcgf5	AABR07054488.1	mRNA-lncRNA
Cacna1a	AABR07044635.2	mRNA-lncRNA
Mki67	LOC102553088	mRNA-lncRNA
Eif4a1	AABR07061328.1	mRNA-lncRNA
Ccdc28a	AABR07071383.1	mRNA-lncRNA
Pcdh10	AABR07044635.2	mRNA-lncRNA
Ppp1r1a	AABR07010620.1	mRNA-lncRNA
Peg12	AABR07071383.1	mRNA-lncRNA
Synpo2	AABR07053850.1	mRNA-lncRNA
RGD1565685	AABR07001591.1	mRNA-lncRNA
Nfib	AABR07071383.1	mRNA-lncRNA
Rnf125	AABR07015846.1	mRNA-lncRNA
Rab11fip3	AABR07053850.1	mRNA-lncRNA
Itga1	AABR07039316.1	mRNA-lncRNA
Xkr8	AABR07057997.1	mRNA-lncRNA
Glud1	AABR07057997.1	mRNA-lncRNA
Pcgf5	AABR07064878.1	mRNA-lncRNA
Nbeal1	AABR07053710.2	mRNA-lncRNA
Pde7b	AABR07012728.2	mRNA-lncRNA
Papln	AABR07004228.1	mRNA-lncRNA
Klhdc8a	AABR07053850.1	mRNA-lncRNA
Pde3a	AABR07004232.2	mRNA-lncRNA
Ccdc3	AABR07001591.1	mRNA-lncRNA
Cdc14a	AABR07001634.1	mRNA-lncRNA
Rnf144b	LOC102549506	mRNA-lncRNA
Tdh	AABR07063724.1	mRNA-lncRNA
Pth1r	AABR07064099.1	mRNA-lncRNA
Rasl12	AC127084.5	mRNA-lncRNA
Tet2	AABR07010620.1	mRNA-lncRNA
Tsen54	AABR07071383.1	mRNA-lncRNA
RGD1305938	AC127756.1	mRNA-lncRNA
Tmem173	AABR07002898.1	mRNA-lncRNA
Hdac8	LOC102547039	mRNA-lncRNA
Itga1	LOC103689920	mRNA-lncRNA
Agap2	AABR07001634.1	mRNA-lncRNA
Tbc1d8	LOC108348049	mRNA-lncRNA
Kcna6	AABR07054488.1	mRNA-lncRNA
Zfp445	AABR07002898.1	mRNA-lncRNA
Dgkh	LOC103689920	mRNA-lncRNA
Gpt2	AABR07071383.1	mRNA-lncRNA
Fitm2	AABR07012728.2	mRNA-lncRNA
Tbx19	LOC108348049	mRNA-lncRNA
Nme1	LOC102547039	mRNA-lncRNA
Gria4	AABR07032520.4	mRNA-lncRNA
Ankrd50	LOC108348568	mRNA-lncRNA
Plxna2	AABR07004232.2	mRNA-lncRNA
Stx8	AABR07063724.1	mRNA-lncRNA
Pde3a	AABR07071739.1	mRNA-lncRNA
Plekhm3	AABR07064878.1	mRNA-lncRNA
Armc8	AABR07053710.2	mRNA-lncRNA
Susd1	AABR07042514.3	mRNA-lncRNA
Dlg2	LOC102547039	mRNA-lncRNA
Nfib	AABR07015846.1	mRNA-lncRNA
Was	LOC102549506	mRNA-lncRNA
Pnpo	AABR07053710.2	mRNA-lncRNA
Efemp1	AABR07071739.1	mRNA-lncRNA
Emp1	AABR07030791.1	mRNA-lncRNA
Tmtc1	AABR07071739.1	mRNA-lncRNA
Dlg2	AABR07071383.1	mRNA-lncRNA
Smagp	AABR07012728.2	mRNA-lncRNA
Sema3f	AABR07004085.1	mRNA-lncRNA
Slc24a3	AABR07071739.1	mRNA-lncRNA
Tmem116	AABR07021762.1	mRNA-lncRNA
Mlh3	AABR07053850.1	mRNA-lncRNA
Aifm2	AABR07002898.1	mRNA-lncRNA
Slc25a34	LOC108348568	mRNA-lncRNA
Fmr1	LOC102550012	mRNA-lncRNA
Rab11fip3	AABR07002898.1	mRNA-lncRNA
Smtnl2	AABR07030791.1	mRNA-lncRNA
Gramd4	AABR07071383.1	mRNA-lncRNA
Wt1	AABR07061328.1	mRNA-lncRNA
Ak2	AABR07061328.1	mRNA-lncRNA
Pde3a	AABR07065531.5	mRNA-lncRNA
Prtg	AABR07058729.1	mRNA-lncRNA
Ptafr	AABR07071383.1	mRNA-lncRNA
Dlx4	AABR07071383.1	mRNA-lncRNA
Rasd1	LOC102553088	mRNA-lncRNA
Mkrn2	LOC108348049	mRNA-lncRNA
Tfcp2l1	AC127756.1	mRNA-lncRNA
Klf7	AABR07042514.3	mRNA-lncRNA
Scn8a	LOC102550012	mRNA-lncRNA
Prex2	AC127084.5	mRNA-lncRNA
LOC102555083	LOC103689920	mRNA-lncRNA
Pkdcc	AABR07001634.1	mRNA-lncRNA
Smpdl3a	LOC103689920	mRNA-lncRNA
Ddx46	AABR07064099.1	mRNA-lncRNA
LOC100912218	AABR07053850.1	mRNA-lncRNA
Rundc3b	AC127084.5	mRNA-lncRNA
Crebl2	AABR07053850.1	mRNA-lncRNA
Hist1h3a	LOC102553088	mRNA-lncRNA
Agbl3	AABR07010620.1	mRNA-lncRNA
Kcna6	LOC103689920	mRNA-lncRNA
Lsamp	AABR07004232.2	mRNA-lncRNA
Dph1	AABR07061328.1	mRNA-lncRNA
St6galnac2	AABR07041096.1	mRNA-lncRNA
Rgs10	AABR07057997.1	mRNA-lncRNA
Hdac9	AABR07039316.1	mRNA-lncRNA
Cfh	AABR07014275.1	mRNA-lncRNA
Gucy1a3	AABR07061448.2	mRNA-lncRNA
Gtse1	AABR07012728.2	mRNA-lncRNA
Klf5	LOC102549506	mRNA-lncRNA
Prex2	LOC108348049	mRNA-lncRNA
Rab3ip	AABR07044635.2	mRNA-lncRNA
Fkbp9	AABR07002898.1	mRNA-lncRNA
Arhgap5	LOC108348049	mRNA-lncRNA
Tmem56	AABR07044635.2	mRNA-lncRNA
Ppp1r13b	AABR07019209.1	mRNA-lncRNA
Ak2	AABR07071383.1	mRNA-lncRNA
Cpne3	AABR07054488.1	mRNA-lncRNA
Cd59	AABR07053850.1	mRNA-lncRNA
LOC103691556	AABR07051515.2	mRNA-lncRNA
Arhgap19	LOC102553088	mRNA-lncRNA
Bub1b	LOC102553088	mRNA-lncRNA
Il1rl1	AABR07061328.1	mRNA-lncRNA
LOC102555083	AABR07041096.1	mRNA-lncRNA
Nip7	AABR07051308.1	mRNA-lncRNA
Glis3	AABR07071383.1	mRNA-lncRNA
Map3k7cl	AABR07041096.1	mRNA-lncRNA
Klhl23	LOC108348049	mRNA-lncRNA
Cxxc4	AABR07044635.2	mRNA-lncRNA
RGD1565685	AC108574.1	mRNA-lncRNA
Acadsb	AABR07002898.1	mRNA-lncRNA
Cnksr2	AABR07004232.2	mRNA-lncRNA
RGD1310110	AABR07027137.1	mRNA-lncRNA
Hebp2	AABR07012728.2	mRNA-lncRNA
Cdkn2b	AABR07071739.1	mRNA-lncRNA
Zfp438	AABR07001634.1	mRNA-lncRNA
Tmem178a	AABR07071383.1	mRNA-lncRNA
Zdhhc15	AABR07002898.1	mRNA-lncRNA
Cpne3	AABR07019209.1	mRNA-lncRNA
Nt5c3b	LOC102547039	mRNA-lncRNA
Enc1	AABR07071383.1	mRNA-lncRNA
Myo1d	AABR07012728.2	mRNA-lncRNA
Dapk2	LOC103689920	mRNA-lncRNA
Serpinb9	AABR07004228.1	mRNA-lncRNA
Btg2	AABR07028998.1	mRNA-lncRNA
Chst2	AABR07051515.2	mRNA-lncRNA
Stx17	AABR07004232.2	mRNA-lncRNA
Dock5	LOC102550012	mRNA-lncRNA
Pik3r6	AABR07032520.4	mRNA-lncRNA
Syne3	AABR07004228.1	mRNA-lncRNA
RGD1304810	AABR07001634.1	mRNA-lncRNA
Ccdc3	AABR07053850.1	mRNA-lncRNA
Fkbp9	LOC102549506	mRNA-lncRNA
Nfib	LOC102547039	mRNA-lncRNA
Utrn	AC127084.5	mRNA-lncRNA
Map9	AABR07014275.1	mRNA-lncRNA
Ppm1g	AABR07061328.1	mRNA-lncRNA
Kctd9	AABR07004232.2	mRNA-lncRNA
Polr3b	AABR07071383.1	mRNA-lncRNA
Lrp4	AABR07071739.1	mRNA-lncRNA
Dicer1	AABR07014275.1	mRNA-lncRNA
Cxcl6	AABR07064099.1	mRNA-lncRNA
Syn2	AABR07063724.1	mRNA-lncRNA
Fitm2	AABR07071383.1	mRNA-lncRNA
Aspa	AC127084.5	mRNA-lncRNA
Myh7b	AABR07041096.1	mRNA-lncRNA
Map9	AABR07042514.3	mRNA-lncRNA
Zc2hc1a	AABR07053850.1	mRNA-lncRNA
Cdca7	AABR07071383.1	mRNA-lncRNA
Ehd3	AABR07001591.1	mRNA-lncRNA
Syde2	AABR07021762.1	mRNA-lncRNA
B4galt1	LOC102547039	mRNA-lncRNA
Mxra8	AC125248.1	mRNA-lncRNA
Scn3b	LOC102550012	mRNA-lncRNA
Stim1	AABR07053850.1	mRNA-lncRNA
Lnx2	AABR07028998.1	mRNA-lncRNA
Vcan	AABR07059159.1	mRNA-lncRNA
Gpr157	AABR07032520.4	mRNA-lncRNA
Lrp4	AABR07010620.1	mRNA-lncRNA
Phkb	AABR07041096.1	mRNA-lncRNA
Mypn	AABR07061328.1	mRNA-lncRNA
Gns	AABR07039316.1	mRNA-lncRNA
LOC100911204	AABR07015846.1	mRNA-lncRNA
Atp1a1	AABR07027137.1	mRNA-lncRNA
Sorbs1	AABR07063724.1	mRNA-lncRNA
Crybg3	AABR07001634.1	mRNA-lncRNA
Cxcl6	AABR07071383.1	mRNA-lncRNA
Mgat4a	LOC108348049	mRNA-lncRNA
Kank4	AABR07002898.1	mRNA-lncRNA
Tspo	AABR07014158.1	mRNA-lncRNA
Ces2g	AABR07051308.1	mRNA-lncRNA
Gpr157	AABR07049695.2	mRNA-lncRNA
Plekhs1	AABR07057997.1	mRNA-lncRNA
Ebf2	AABR07002898.1	mRNA-lncRNA
Lsamp	AABR07053850.1	mRNA-lncRNA
Pcdh9	AABR07002898.1	mRNA-lncRNA
Mab21l2	AABR07061328.1	mRNA-lncRNA
Mrvi1	LOC108348049	mRNA-lncRNA
Tnfsf13	AABR07049695.3	mRNA-lncRNA
Rbm47	AABR07002898.1	mRNA-lncRNA
Emilin3	LOC108348568	mRNA-lncRNA
Slc25a34	AABR07041096.1	mRNA-lncRNA
Cldn1	AABR07049695.3	mRNA-lncRNA
Nxnl1	AABR07063724.1	mRNA-lncRNA
Fnbp1	LOC102550012	mRNA-lncRNA
Mei1	AABR07012728.2	mRNA-lncRNA
Cenpm	AABR07059159.1	mRNA-lncRNA
Pgrmc2	AABR07071739.1	mRNA-lncRNA
Klf7	AABR07004232.2	mRNA-lncRNA
Pik3r1	AABR07001634.1	mRNA-lncRNA
Epha7	AABR07004232.2	mRNA-lncRNA
Adamts2	LOC108348568	mRNA-lncRNA
Kynu	AABR07002898.1	mRNA-lncRNA
Ccdc15	AABR07032520.4	mRNA-lncRNA
Kcne4	AABR07028998.1	mRNA-lncRNA
Scara3	AABR07065531.5	mRNA-lncRNA
Vcan	LOC102547039	mRNA-lncRNA
Prdx2	AABR07071383.1	mRNA-lncRNA
Klf3	AABR07001591.1	mRNA-lncRNA
Bend5	AABR07044635.2	mRNA-lncRNA
Clec12a	LOC102546889	mRNA-lncRNA
Zfp9	AABR07001634.1	mRNA-lncRNA
Spred3	AABR07071383.1	mRNA-lncRNA
Tmem178b	AABR07041096.1	mRNA-lncRNA
Serpinb8	AABR07063724.1	mRNA-lncRNA
Ptpn21	LOC102549506	mRNA-lncRNA
Dock5	AABR07001591.1	mRNA-lncRNA
Knstrn	AABR07015846.1	mRNA-lncRNA
Tns1	AABR07004232.2	mRNA-lncRNA
Cpxm2	AABR07001634.1	mRNA-lncRNA
Scara3	LOC108348568	mRNA-lncRNA
Eps15l1	AABR07071383.1	mRNA-lncRNA
Cdkn2b	AABR07010620.1	mRNA-lncRNA
Sbf2	LOC108348049	mRNA-lncRNA
Trim35	AC127084.5	mRNA-lncRNA
Epha3	AABR07064099.1	mRNA-lncRNA
Anks1a	AABR07044635.2	mRNA-lncRNA
Mrc2	AABR07014158.1	mRNA-lncRNA
Tbck	AABR07042514.3	mRNA-lncRNA
Cers4	AABR07002898.1	mRNA-lncRNA
Efnb3	AABR07053710.2	mRNA-lncRNA
RGD1308428	AABR07030791.1	mRNA-lncRNA
Ccl7	AABR07042454.2	mRNA-lncRNA
Fam227b	AABR07041096.1	mRNA-lncRNA
Exosc5	AABR07071383.1	mRNA-lncRNA
Slc13a4	LOC108348049	mRNA-lncRNA
Fitm2	AABR07061328.1	mRNA-lncRNA
Pou2f3	LOC108348049	mRNA-lncRNA
Mog	AABR07054488.1	mRNA-lncRNA
Ebf2	AABR07071739.1	mRNA-lncRNA
Scly	AABR07044635.2	mRNA-lncRNA
Xkr7	AABR07044635.2	mRNA-lncRNA
Medag	AABR07015015.1	mRNA-lncRNA
Usp2	AABR07004232.2	mRNA-lncRNA
Cgnl1	LOC102549506	mRNA-lncRNA
Ehd3	LOC102550012	mRNA-lncRNA
Clec12a	LOC103689920	mRNA-lncRNA
Trim16	AABR07002898.1	mRNA-lncRNA
Utp6	AABR07057997.1	mRNA-lncRNA
Pik3r1	AABR07004085.1	mRNA-lncRNA
Tmem237	AABR07049695.3	mRNA-lncRNA
Ogn	AABR07001591.1	mRNA-lncRNA
Nbeal1	LOC103689920	mRNA-lncRNA
Enc1	LOC102547039	mRNA-lncRNA
Trim21	AABR07019209.1	mRNA-lncRNA
Stx8	AABR07044635.2	mRNA-lncRNA
Bop1	AABR07071383.1	mRNA-lncRNA
Prmt5	AABR07012728.2	mRNA-lncRNA
LOC257650	AABR07041096.1	mRNA-lncRNA
Pmp22	LOC102550012	mRNA-lncRNA
Rufy3	AABR07032520.4	mRNA-lncRNA
Tns1	AABR07053850.1	mRNA-lncRNA
Cnnm1	LOC102547039	mRNA-lncRNA
Pcdh19	AABR07014275.1	mRNA-lncRNA
Rnf14	AABR07044635.2	mRNA-lncRNA
Fam49b	AABR07064099.1	mRNA-lncRNA
Gucy1a3	AABR07053850.1	mRNA-lncRNA
Gab2	AABR07063724.1	mRNA-lncRNA
Mrps11	AABR07012728.2	mRNA-lncRNA
Susd2	AABR07061448.2	mRNA-lncRNA
Arhgap32	AABR07044635.2	mRNA-lncRNA
Plaur	AABR07051515.2	mRNA-lncRNA
Rell1	AABR07019209.1	mRNA-lncRNA
Scara3	AABR07071739.1	mRNA-lncRNA
Anks1a	AABR07049695.2	mRNA-lncRNA
Cobl	AABR07019209.1	mRNA-lncRNA
Tspan6	AC125248.1	mRNA-lncRNA
Dock5	LOC102554813	mRNA-lncRNA
Pcgf5	AABR07019209.1	mRNA-lncRNA
Ptdss2	AC127084.5	mRNA-lncRNA
Stard13	AABR07063724.1	mRNA-lncRNA
Rnf14	LOC108348049	mRNA-lncRNA
Arl4a	AABR07001591.1	mRNA-lncRNA
Ehd3	AC127756.1	mRNA-lncRNA
Hprt1	LOC103689920	mRNA-lncRNA
Nol9	AABR07051515.2	mRNA-lncRNA
Prelid2	AABR07001634.1	mRNA-lncRNA
Rcsd1	LOC108348049	mRNA-lncRNA
Fam172a	AABR07054488.1	mRNA-lncRNA
Scn4b	AABR07002898.1	mRNA-lncRNA
Spred1	AABR07058729.1	mRNA-lncRNA
Tmod2	LOC108348049	mRNA-lncRNA
Pars2	AABR07032520.4	mRNA-lncRNA
Fer	LOC102549506	mRNA-lncRNA
Ankrd13c	AABR07019209.1	mRNA-lncRNA
Trpm3	AABR07001634.1	mRNA-lncRNA
Mylk3	AABR07059159.1	mRNA-lncRNA
Gns	AABR07054488.1	mRNA-lncRNA
Vash2	AABR07071383.1	mRNA-lncRNA
Uba7	AABR07004232.2	mRNA-lncRNA
Uba7	LOC102550012	mRNA-lncRNA
Sema4b	AABR07004232.2	mRNA-lncRNA
Rab11fip1	AABR07001634.1	mRNA-lncRNA
Pcdh19	AABR07004085.1	mRNA-lncRNA
Efemp1	AABR07010620.1	mRNA-lncRNA
Snap29	AC127756.1	mRNA-lncRNA
Susd1	AABR07002898.1	mRNA-lncRNA
Vsig10l	AABR07051515.2	mRNA-lncRNA
Hdac8	AABR07059159.1	mRNA-lncRNA
Gcsh	LOC102547039	mRNA-lncRNA
Sc5d	AABR07041096.1	mRNA-lncRNA
Prkab2	AABR07039316.1	mRNA-lncRNA
Galnt5	AABR07053710.2	mRNA-lncRNA
Gdap1	AABR07001591.1	mRNA-lncRNA
Strbp	AC127756.1	mRNA-lncRNA
Sspn	AABR07053710.2	mRNA-lncRNA
Ano6	LOC102547039	mRNA-lncRNA
Ifnlr1	AABR07071383.1	mRNA-lncRNA
Cth	AABR07001634.1	mRNA-lncRNA
Snap29	AABR07049695.2	mRNA-lncRNA
Pnpo	AABR07041096.1	mRNA-lncRNA
Pon2	AABR07004228.1	mRNA-lncRNA
Ntm	AABR07004228.1	mRNA-lncRNA
Sptbn1	AC127084.5	mRNA-lncRNA
Gucy1a3	LOC102550012	mRNA-lncRNA
Mcm4	AABR07064099.1	mRNA-lncRNA
Adam32	AABR07041096.1	mRNA-lncRNA
Triap1	AABR07051515.2	mRNA-lncRNA
Sbf2	LOC102549506	mRNA-lncRNA
Map7d3	AABR07002898.1	mRNA-lncRNA
Pi4ka	AABR07044635.2	mRNA-lncRNA
Inpp4b	AABR07026114.1	mRNA-lncRNA
Lrrn1	AABR07032520.4	mRNA-lncRNA
Prelid1	AABR07051515.2	mRNA-lncRNA
Gpt2	AABR07051308.1	mRNA-lncRNA
Scn4b	AC127756.1	mRNA-lncRNA
Foxf1	AABR07057997.1	mRNA-lncRNA
Osbpl6	AABR07012728.2	mRNA-lncRNA
Gramd4	LOC102553088	mRNA-lncRNA
Igfbp3	AABR07063724.1	mRNA-lncRNA
Tsc22d1	AABR07014275.1	mRNA-lncRNA
Cpeb2	AABR07053710.2	mRNA-lncRNA
Ebf2	AC108574.1	mRNA-lncRNA
Trim16	AABR07004232.2	mRNA-lncRNA
Ecel1	AABR07064099.1	mRNA-lncRNA
Smagp	AABR07051515.2	mRNA-lncRNA
Nalcn	AABR07001634.1	mRNA-lncRNA
Dtx3l	LOC108348049	mRNA-lncRNA
Itga6	AABR07063724.1	mRNA-lncRNA
Magi2	LOC108348568	mRNA-lncRNA
Abhd3	AABR07001634.1	mRNA-lncRNA
Zfp704	AABR07001634.1	mRNA-lncRNA
Klhdc8a	LOC102549506	mRNA-lncRNA
Prim1	AABR07071383.1	mRNA-lncRNA
Plekhh2	AABR07064099.1	mRNA-lncRNA
Scn3b	AABR07053850.1	mRNA-lncRNA
Cbx7	LOC108348049	mRNA-lncRNA
Card6	AABR07001634.1	mRNA-lncRNA
LOC290595	AABR07058729.1	mRNA-lncRNA
Cxxc4	AABR07049695.2	mRNA-lncRNA
Tfcp2l1	LOC108348049	mRNA-lncRNA
Tlr6	AABR07064878.1	mRNA-lncRNA
Lysmd2	LOC108348049	mRNA-lncRNA
Prmt1	AABR07051308.1	mRNA-lncRNA
Sorcs1	AABR07063724.1	mRNA-lncRNA
Dock9	AABR07002898.1	mRNA-lncRNA
Eda	AABR07053710.2	mRNA-lncRNA
Ankrd50	AABR07001591.1	mRNA-lncRNA
Ppp2r3a	AABR07049695.2	mRNA-lncRNA
Sync	AABR07053710.2	mRNA-lncRNA
Erg	AABR07051515.2	mRNA-lncRNA
Scmh1	LOC102549506	mRNA-lncRNA
Fxyd6	AABR07001634.1	mRNA-lncRNA
Zc2hc1a	LOC102549506	mRNA-lncRNA
Syce1	AABR07010620.1	mRNA-lncRNA
Usp13	AABR07001634.1	mRNA-lncRNA
Mpzl1	AABR07004228.1	mRNA-lncRNA
Sema4d	AABR07044635.2	mRNA-lncRNA
Vom2r18	AABR07071383.1	mRNA-lncRNA
Cstf2	LOC102553088	mRNA-lncRNA
Pde3a	LOC102554813	mRNA-lncRNA
Fmr1	AABR07001591.1	mRNA-lncRNA
Uqcrq	AABR07071383.1	mRNA-lncRNA
Syt12	AABR07030791.1	mRNA-lncRNA
Ccno	LOC108348049	mRNA-lncRNA
Ache	AABR07004085.1	mRNA-lncRNA
Rab11fip1	AC127084.5	mRNA-lncRNA
Utp6	LOC102553088	mRNA-lncRNA
Sapcd2	LOC102547039	mRNA-lncRNA
Camta1	LOC108348049	mRNA-lncRNA
Bcat1	AABR07051515.2	mRNA-lncRNA
Vgf	LOC102553088	mRNA-lncRNA
Dicer1	AABR07053850.1	mRNA-lncRNA
Mlh3	AABR07002898.1	mRNA-lncRNA
Klf7	AABR07071739.1	mRNA-lncRNA
Acbd4	AABR07002898.1	mRNA-lncRNA
Mpzl1	LOC108348049	mRNA-lncRNA
Mgat4a	AABR07019209.1	mRNA-lncRNA
Unc13c	AABR07042514.3	mRNA-lncRNA
Dap3	LOC102553088	mRNA-lncRNA
Zfp9	AABR07054488.1	mRNA-lncRNA
Flvcr2	AABR07019209.1	mRNA-lncRNA
Ggt7	AABR07015015.1	mRNA-lncRNA
Eya1	LOC103689920	mRNA-lncRNA
Pced1b	AABR07041096.1	mRNA-lncRNA
Bloc1s6	AABR07001591.1	mRNA-lncRNA
Snx11	AABR07039316.1	mRNA-lncRNA
Fam131b	LOC102547039	mRNA-lncRNA
Atg2a	AABR07057997.1	mRNA-lncRNA
Tspan5	LOC102549506	mRNA-lncRNA
Tbc1d4	LOC108348049	mRNA-lncRNA
Jam2	AABR07039316.1	mRNA-lncRNA
rnf141	LOC102549506	mRNA-lncRNA
Gria4	AABR07030791.1	mRNA-lncRNA
Slc38a9	LOC108348049	mRNA-lncRNA
Wwc2	LOC103689920	mRNA-lncRNA
RGD1305938	AABR07054488.1	mRNA-lncRNA
Eif2b2	AABR07061328.1	mRNA-lncRNA
RGD1304963	AABR07071383.1	mRNA-lncRNA
Lurap1	AABR07049695.2	mRNA-lncRNA
rnf141	LOC108348049	mRNA-lncRNA
Exo1	LOC102553088	mRNA-lncRNA
Smim1	LOC102550012	mRNA-lncRNA
Pde5a	AABR07054488.1	mRNA-lncRNA
Gramd4	AABR07015015.1	mRNA-lncRNA
Tmtc1	AABR07004085.1	mRNA-lncRNA
Rnf149	AABR07071383.1	mRNA-lncRNA
Pnma2	AABR07053710.2	mRNA-lncRNA
Pth1r	AABR07012728.2	mRNA-lncRNA
Creg1	AABR07032520.4	mRNA-lncRNA
Chst15	AABR07032520.4	mRNA-lncRNA
RGD1305938	AABR07036331.2	mRNA-lncRNA
Pbxip1	AABR07049695.2	mRNA-lncRNA
Nat8l	AABR07044635.2	mRNA-lncRNA
Sgcd	LOC102550012	mRNA-lncRNA
Ankrd50	AABR07041096.1	mRNA-lncRNA
Ccdc28a	LOC102553088	mRNA-lncRNA
Cdca8	AABR07071383.1	mRNA-lncRNA
Rxfp1	AABR07064099.1	mRNA-lncRNA
Cdc42ep3	AABR07042514.3	mRNA-lncRNA
Ascc3	LOC103689920	mRNA-lncRNA
Bbs4	AC127756.1	mRNA-lncRNA
Entpd4	LOC108348049	mRNA-lncRNA
Ebf2	AABR07010620.1	mRNA-lncRNA
Chst11	AABR07014158.1	mRNA-lncRNA
Lrrtm4	AABR07064878.1	mRNA-lncRNA
MGC108823	AABR07041096.1	mRNA-lncRNA
Pfkfb3	AABR07012728.2	mRNA-lncRNA
Exph5	AABR07053850.1	mRNA-lncRNA
Fer	LOC108348568	mRNA-lncRNA
Fgl2	AABR07063724.1	mRNA-lncRNA
Rab11fip3	AABR07042514.3	mRNA-lncRNA
Prrt2	LOC108348049	mRNA-lncRNA
Tlr1	LOC102550012	mRNA-lncRNA
Slc24a3	LOC108348568	mRNA-lncRNA
Tet2	AABR07041096.1	mRNA-lncRNA
Heph	LOC102549506	mRNA-lncRNA
Igsf9b	AABR07058729.1	mRNA-lncRNA
Sema4b	LOC102550012	mRNA-lncRNA
Shf	AABR07036331.2	mRNA-lncRNA
Col13a1	AABR07044635.2	mRNA-lncRNA
Fbl	AABR07061328.1	mRNA-lncRNA
Tmem145	AABR07039316.1	mRNA-lncRNA
Fzd2	AABR07049695.2	mRNA-lncRNA
Crim1	AABR07041096.1	mRNA-lncRNA
Klhl5	LOC102553088	mRNA-lncRNA
Nedd1	AABR07032520.4	mRNA-lncRNA
Bnc2	AABR07061448.2	mRNA-lncRNA
Ttc39b	AABR07071383.1	mRNA-lncRNA
Shisa7	AC127084.5	mRNA-lncRNA
Arl4a	AC108574.1	mRNA-lncRNA
Klf7	AABR07065531.5	mRNA-lncRNA
Cnnm1	AABR07051308.1	mRNA-lncRNA
Fgfr2	AC127084.5	mRNA-lncRNA
Ercc8	AABR07014275.1	mRNA-lncRNA
Mpnd	AABR07051515.2	mRNA-lncRNA
Tns1	LOC102554813	mRNA-lncRNA
Tmem176a	LOC102550012	mRNA-lncRNA
Nrp2	AABR07053850.1	mRNA-lncRNA
Pnma2	AABR07041096.1	mRNA-lncRNA
Hivep3	AABR07044635.2	mRNA-lncRNA
LOC100912218	AABR07014275.1	mRNA-lncRNA
Xylt1	LOC102553088	mRNA-lncRNA
Gar1	LOC102553088	mRNA-lncRNA
Dapk2	AABR07004228.1	mRNA-lncRNA
Tmem178b	AABR07053850.1	mRNA-lncRNA
Sumo3	AABR07061328.1	mRNA-lncRNA
Plekhm3	AABR07019209.1	mRNA-lncRNA
Scn3b	AABR07014275.1	mRNA-lncRNA
Adm	AABR07044635.2	mRNA-lncRNA
Scn4b	AABR07054488.1	mRNA-lncRNA
Tgfb2	AABR07002898.1	mRNA-lncRNA
Irx2	LOC102553088	mRNA-lncRNA
Fanci	AABR07071383.1	mRNA-lncRNA
Fam13a	AABR07014158.1	mRNA-lncRNA
Gria3	LOC102553088	mRNA-lncRNA
Accs	AABR07061328.1	mRNA-lncRNA
Dapk1	AABR07015846.1	mRNA-lncRNA
Dgkh	AABR07053710.2	mRNA-lncRNA
Rufy3	AABR07001634.1	mRNA-lncRNA
Nup43	LOC102553088	mRNA-lncRNA
Prdm10	AC127084.5	mRNA-lncRNA
Eda	AABR07004085.1	mRNA-lncRNA
Ncan	AABR07012728.2	mRNA-lncRNA
Smtnl2	AABR07053710.2	mRNA-lncRNA
Gab2	AABR07044635.2	mRNA-lncRNA
Impad1	AABR07061328.1	mRNA-lncRNA
Prmt5	AABR07071383.1	mRNA-lncRNA
Ercc8	AC108574.1	mRNA-lncRNA
Sdc4	AABR07061328.1	mRNA-lncRNA
Kctd9	AABR07061448.2	mRNA-lncRNA
Lipa	AABR07019209.1	mRNA-lncRNA
Kdm8	AABR07028998.1	mRNA-lncRNA
Hspa12a	AABR07032520.4	mRNA-lncRNA
Lrch1	AC127084.5	mRNA-lncRNA
Exo1	AABR07071383.1	mRNA-lncRNA
Il1rl1	AABR07051308.1	mRNA-lncRNA
Ankmy1	LOC108348568	mRNA-lncRNA
Kcne4	AABR07051515.2	mRNA-lncRNA
Hmgcr	AABR07061448.2	mRNA-lncRNA
Ccdc66	AABR07019209.1	mRNA-lncRNA
LOC681355	AABR07044635.2	mRNA-lncRNA
Angpt1	AABR07015846.1	mRNA-lncRNA
Wnt16	AC127084.5	mRNA-lncRNA
Frmd6	AABR07026114.1	mRNA-lncRNA
Tenm3	AABR07063724.1	mRNA-lncRNA
Ephb6	AABR07071383.1	mRNA-lncRNA
Mecom	AABR07015846.1	mRNA-lncRNA
Dock5	AABR07004232.2	mRNA-lncRNA
Sspn	LOC108348049	mRNA-lncRNA
Camta1	AABR07004228.1	mRNA-lncRNA
Cdkn2aip	AC127084.5	mRNA-lncRNA
Ccdc50	AABR07051308.1	mRNA-lncRNA
Cdc25c	AABR07012728.2	mRNA-lncRNA
Elk3	AABR07051515.2	mRNA-lncRNA
Armc9	AABR07059159.1	mRNA-lncRNA
Has1	AABR07012728.2	mRNA-lncRNA
Slc16a5	AABR07061328.1	mRNA-lncRNA
LOC100912218	AC127756.1	mRNA-lncRNA
Ehd3	AABR07061448.2	mRNA-lncRNA
Cpne3	AABR07063724.1	mRNA-lncRNA
Hspa12a	AABR07019209.1	mRNA-lncRNA
Rcan2	AABR07061448.2	mRNA-lncRNA
Ecel1	AABR07015846.1	mRNA-lncRNA
Sox5	LOC103689920	mRNA-lncRNA
Uba7	AABR07002898.1	mRNA-lncRNA
Zc2hc1a	AABR07053710.2	mRNA-lncRNA
Plin1	AABR07061328.1	mRNA-lncRNA
Gadd45b	AABR07044635.2	mRNA-lncRNA
Fchsd1	AABR07014158.1	mRNA-lncRNA
Sh2b2	AABR07015846.1	mRNA-lncRNA
Cers4	AABR07021762.1	mRNA-lncRNA
Cenpw	AABR07015846.1	mRNA-lncRNA
Hsdl2	LOC108348049	mRNA-lncRNA
Best1	AABR07032520.4	mRNA-lncRNA
Crb2	AABR07001634.1	mRNA-lncRNA
Shcbp1	LOC102553088	mRNA-lncRNA
Sox5	AABR07049695.2	mRNA-lncRNA
Cdca7	AABR07015846.1	mRNA-lncRNA
Hs6st1	AABR07063724.1	mRNA-lncRNA
Tktl1	AABR07063724.1	mRNA-lncRNA
Flrt1	AABR07042514.3	mRNA-lncRNA
Adarb2	AABR07049695.2	mRNA-lncRNA
Mapk8ip2	AABR07019209.1	mRNA-lncRNA
Cnn1	AABR07059159.1	mRNA-lncRNA
Sntg2	AABR07057997.1	mRNA-lncRNA
Ptprj	AABR07019209.1	mRNA-lncRNA
Arhgef10	AABR07049695.2	mRNA-lncRNA
Mmrn2	AABR07061328.1	mRNA-lncRNA
Smim1	AABR07061448.2	mRNA-lncRNA
Wdr4	AABR07028998.1	mRNA-lncRNA
Prelp	AABR07053850.1	mRNA-lncRNA
Igf2r	LOC102553088	mRNA-lncRNA
LOC102549842	AABR07064878.1	mRNA-lncRNA
Fam46c	LOC108348568	mRNA-lncRNA
Sez6l	AABR07051308.1	mRNA-lncRNA
Rundc3b	LOC108348049	mRNA-lncRNA
Slc18b1	AABR07063724.1	mRNA-lncRNA
Plxna2	AABR07053850.1	mRNA-lncRNA
Card6	AABR07049695.2	mRNA-lncRNA
Hhipl1	AABR07051308.1	mRNA-lncRNA
Phkb	AABR07004085.1	mRNA-lncRNA
Gar1	LOC102547039	mRNA-lncRNA
Pld4	LOC108348049	mRNA-lncRNA
Rab11fip3	AABR07071199.2	mRNA-lncRNA
Flrt1	AABR07041096.1	mRNA-lncRNA
Plin4	AABR07071383.1	mRNA-lncRNA
RGD1560010	LOC102553088	mRNA-lncRNA
Crb2	AABR07039316.1	mRNA-lncRNA
Gpr182	AABR07004232.2	mRNA-lncRNA
Cmklr1	LOC102547039	mRNA-lncRNA
Arhgef10	AABR07053710.2	mRNA-lncRNA
Nfatc1	LOC108348049	mRNA-lncRNA
Nbeal1	LOC108348049	mRNA-lncRNA
Sc5d	AABR07010620.1	mRNA-lncRNA
Ikzf2	LOC108348049	mRNA-lncRNA
Plekhm3	AABR07054488.1	mRNA-lncRNA
Rcc2	AABR07027137.1	mRNA-lncRNA
Gfpt1	AABR07012728.2	mRNA-lncRNA
Card6	AABR07004085.1	mRNA-lncRNA
Aifm2	LOC102550012	mRNA-lncRNA
Chst10	LOC108348049	mRNA-lncRNA
Fam46c	AABR07010620.1	mRNA-lncRNA
Xylt1	AABR07059159.1	mRNA-lncRNA
Gpcpd1	AABR07039316.1	mRNA-lncRNA
Ncapg	LOC102553088	mRNA-lncRNA
Mpzl1	AABR07019209.1	mRNA-lncRNA
Meox2	AABR07002898.1	mRNA-lncRNA
Atg2a	AABR07061328.1	mRNA-lncRNA
Adamts2	AABR07054488.1	mRNA-lncRNA
Pth1r	AABR07061328.1	mRNA-lncRNA
Rapgef3	AABR07041096.1	mRNA-lncRNA
Tmem56	AABR07019209.1	mRNA-lncRNA
Smpd3	AABR07061448.2	mRNA-lncRNA
Plekhh2	AABR07012728.2	mRNA-lncRNA
Rsad2	AABR07042514.3	mRNA-lncRNA
Pde8b	LOC103689920	mRNA-lncRNA
Ptafr	AABR07012728.2	mRNA-lncRNA
Pde8b	AABR07001634.1	mRNA-lncRNA
Zcchc11	AABR07021762.1	mRNA-lncRNA
Cdkn1a	AABR07015015.1	mRNA-lncRNA
Rab11fip4	AABR07001591.1	mRNA-lncRNA
Asic1	AABR07071739.1	mRNA-lncRNA
Car9	AABR07071383.1	mRNA-lncRNA
Gsdma	AC125248.1	mRNA-lncRNA
Cdkl5	LOC102549506	mRNA-lncRNA
Sc5d	AABR07004085.1	mRNA-lncRNA
Kcnq5	AABR07071383.1	mRNA-lncRNA
Gpr132	AABR07015015.1	mRNA-lncRNA
rnf141	AABR07049695.2	mRNA-lncRNA
Ube2g2	AABR07051308.1	mRNA-lncRNA
Mpzl2	AABR07012728.2	mRNA-lncRNA
Sh2b2	AABR07061328.1	mRNA-lncRNA
Bub1	LOC102553088	mRNA-lncRNA
Htra3	LOC102553088	mRNA-lncRNA
Plxna2	AABR07041096.1	mRNA-lncRNA
Mbp	AABR07063724.1	mRNA-lncRNA
Slc39a14	LOC102553088	mRNA-lncRNA
Nt5c2	AABR07061448.2	mRNA-lncRNA
Asic1	AABR07021762.1	mRNA-lncRNA
Gria3	AABR07071383.1	mRNA-lncRNA
RGD1305938	LOC108348049	mRNA-lncRNA
Acvrl1	AABR07057997.1	mRNA-lncRNA
Dapk2	AABR07053710.2	mRNA-lncRNA
Cntn2	AABR07021762.1	mRNA-lncRNA
Cntn2	AABR07010620.1	mRNA-lncRNA
Rab11fip4	LOC102550012	mRNA-lncRNA
Fgfr2	AABR07014275.1	mRNA-lncRNA
Camkk1	AABR07014275.1	mRNA-lncRNA
Nfib	AABR07012728.2	mRNA-lncRNA
Lrrc4c	AABR07032520.4	mRNA-lncRNA
Eps15l1	AABR07057997.1	mRNA-lncRNA
RGD1563349	AABR07004228.1	mRNA-lncRNA
Met	AABR07063724.1	mRNA-lncRNA
Fer	AABR07053850.1	mRNA-lncRNA
Kcnj16	AC125248.1	mRNA-lncRNA
Sgcd	AABR07002898.1	mRNA-lncRNA
Fam46a	AABR07042454.2	mRNA-lncRNA
Ccdc3	AABR07071739.1	mRNA-lncRNA
LOC102556347	AABR07061328.1	mRNA-lncRNA
Mmp2	LOC102553088	mRNA-lncRNA
Uxs1	AABR07051515.2	mRNA-lncRNA
Timm8a1	AABR07061328.1	mRNA-lncRNA
Plxna2	LOC102550012	mRNA-lncRNA
Slc38a9	AC127084.5	mRNA-lncRNA
Car12	AABR07051515.2	mRNA-lncRNA
Rmdn1	AABR07053850.1	mRNA-lncRNA
Uhrf1bp1l	AABR07051308.1	mRNA-lncRNA
Arhgap32	AABR07049695.2	mRNA-lncRNA
Scn3b	AABR07071739.1	mRNA-lncRNA
Ehd3	AABR07053710.2	mRNA-lncRNA
Slc38a9	AABR07049695.2	mRNA-lncRNA
Camta1	AABR07004085.1	mRNA-lncRNA
Cyp27b1	AABR07057997.1	mRNA-lncRNA
Galnt5	LOC103689920	mRNA-lncRNA
Mmp24	AABR07061448.2	mRNA-lncRNA
Sim2	AABR07059159.1	mRNA-lncRNA
Igfbp3	LOC102549506	mRNA-lncRNA
Ran	AABR07015846.1	mRNA-lncRNA
Pik3r1	AABR07049695.2	mRNA-lncRNA
Arl4a	AABR07002898.1	mRNA-lncRNA
Gria4	AABR07001634.1	mRNA-lncRNA
Stx7	AABR07001634.1	mRNA-lncRNA
Taf5l	AABR07028998.1	mRNA-lncRNA
Itm2b	AABR07001634.1	mRNA-lncRNA
Frmd4b	LOC108348049	mRNA-lncRNA
Cox7b	AABR07058729.1	mRNA-lncRNA
Reep4	AABR07012728.2	mRNA-lncRNA
Ncan	AABR07071383.1	mRNA-lncRNA
Map3k5	AABR07071383.1	mRNA-lncRNA
Rrp12	AABR07012728.2	mRNA-lncRNA
Mdk	AABR07064878.1	mRNA-lncRNA
Serpinb8	AC127084.5	mRNA-lncRNA
Lysmd4	AABR07001634.1	mRNA-lncRNA
Eif5a2	AABR07032520.4	mRNA-lncRNA
Arl15	LOC102547039	mRNA-lncRNA
Mapk12	AABR07019209.1	mRNA-lncRNA
Vsig8	AABR07021762.1	mRNA-lncRNA
Dgkd	AABR07028998.1	mRNA-lncRNA
Hhipl1	AABR07071383.1	mRNA-lncRNA
Rnf150	AABR07021762.1	mRNA-lncRNA
Rnf207	AABR07071383.1	mRNA-lncRNA
Zfp612	LOC102550012	mRNA-lncRNA
Tstd3	AABR07071383.1	mRNA-lncRNA
RT1-S3	AABR07030791.1	mRNA-lncRNA
Frmd6	AABR07039316.1	mRNA-lncRNA
Bri3bp	AABR07071383.1	mRNA-lncRNA
Fchsd1	AABR07015015.1	mRNA-lncRNA
Adcyap1r1	LOC102547039	mRNA-lncRNA
Hebp2	AABR07061328.1	mRNA-lncRNA
Fam45a	LOC102549506	mRNA-lncRNA
Dhx37	AABR07071383.1	mRNA-lncRNA
Fam219a	AABR07019209.1	mRNA-lncRNA
Tmem132c	AABR07002898.1	mRNA-lncRNA
Ankle1	AABR07071383.1	mRNA-lncRNA
Ogn	AABR07041096.1	mRNA-lncRNA
Arhgap5	AABR07049695.3	mRNA-lncRNA
Emp1	AABR07054488.1	mRNA-lncRNA
Chst10	LOC103689920	mRNA-lncRNA
Col8a2	AABR07032520.4	mRNA-lncRNA
Prex2	AABR07004228.1	mRNA-lncRNA
Smpd3	LOC108348568	mRNA-lncRNA
Taf9b	AABR07053710.2	mRNA-lncRNA
Dock9	AABR07004232.2	mRNA-lncRNA
Evi2a	AABR07063724.1	mRNA-lncRNA
Tas2r137	AABR07014275.1	mRNA-lncRNA
Serpinb9	AABR07001634.1	mRNA-lncRNA
Rprm	AABR07064099.1	mRNA-lncRNA
LOC498368	AABR07019209.1	mRNA-lncRNA
Rgs16	AABR07030791.1	mRNA-lncRNA
Dmxl2	AABR07004228.1	mRNA-lncRNA
Map7d3	AC108574.1	mRNA-lncRNA
Pam	AABR07044635.2	mRNA-lncRNA
Lad1	AABR07044635.2	mRNA-lncRNA
Ddx21	AABR07051515.2	mRNA-lncRNA
Nrp1	AABR07061328.1	mRNA-lncRNA
Ptafr	LOC102547039	mRNA-lncRNA
Plaur	AABR07028998.1	mRNA-lncRNA
Il34	LOC102549506	mRNA-lncRNA
Brwd1	AABR07036331.2	mRNA-lncRNA
Ppp1r9a	AABR07044635.2	mRNA-lncRNA
Fam210b	AABR07032520.4	mRNA-lncRNA
Zfp9	AABR07030791.1	mRNA-lncRNA
Enpp3	AABR07015846.1	mRNA-lncRNA
Parpbp	AABR07071383.1	mRNA-lncRNA
Emilin3	AABR07041096.1	mRNA-lncRNA
Rundc3b	AABR07049695.3	mRNA-lncRNA
Tlr6	AABR07053710.2	mRNA-lncRNA
Dock5	AABR07041096.1	mRNA-lncRNA
Otulin	AABR07064099.1	mRNA-lncRNA
Fer	LOC103689920	mRNA-lncRNA
2019-09-11	AABR07053710.2	mRNA-lncRNA
Sorbs3	AABR07021762.1	mRNA-lncRNA
Otud6b	AABR07071383.1	mRNA-lncRNA
Igf2	AABR07002898.1	mRNA-lncRNA
LOC691485	AABR07002898.1	mRNA-lncRNA
Arap1	AABR07014275.1	mRNA-lncRNA
Ppp2r3a	AABR07001634.1	mRNA-lncRNA
Tgfb2	AC108574.1	mRNA-lncRNA
RT1-S3	AABR07054488.1	mRNA-lncRNA
Ak2	AABR07015846.1	mRNA-lncRNA
Dgkd	AABR07051308.1	mRNA-lncRNA
MGC108823	AABR07004085.1	mRNA-lncRNA
Pak6	AABR07054488.1	mRNA-lncRNA
Myh7b	LOC108348568	mRNA-lncRNA
Casp4	LOC102550012	mRNA-lncRNA
Ttc7a	AABR07015015.1	mRNA-lncRNA
Lrba	LOC108348049	mRNA-lncRNA
Magi2	LOC102550012	mRNA-lncRNA
Pafah1b1	AABR07039316.1	mRNA-lncRNA
Ppp1r12b	AABR07004085.1	mRNA-lncRNA
Bcap29	LOC103689920	mRNA-lncRNA
Vash2	AABR07059159.1	mRNA-lncRNA
Plagl1	AABR07021762.1	mRNA-lncRNA
Eya1	AABR07002898.1	mRNA-lncRNA
Pkdcc	AABR07049695.2	mRNA-lncRNA
Ttc39b	LOC102553088	mRNA-lncRNA
Ttc7a	AABR07057997.1	mRNA-lncRNA
Gpr137b	AABR07001634.1	mRNA-lncRNA
Rab6b	AABR07061448.2	mRNA-lncRNA
Zdhhc15	AC108574.1	mRNA-lncRNA
St6galnac2	AABR07071739.1	mRNA-lncRNA
Fzd7	AABR07027137.1	mRNA-lncRNA
Cpne3	LOC103689920	mRNA-lncRNA
Capn12	AABR07064099.1	mRNA-lncRNA
Kcna6	AC108574.1	mRNA-lncRNA
B3galt1	AABR07012728.2	mRNA-lncRNA
Pcdh9	LOC102549506	mRNA-lncRNA
Eif5a2	AABR07019209.1	mRNA-lncRNA
Ptprj	AABR07044635.2	mRNA-lncRNA
Anxa3	AABR07049695.3	mRNA-lncRNA
Ebf2	AABR07041096.1	mRNA-lncRNA
Adam32	LOC103689920	mRNA-lncRNA
Acsl4	AABR07071383.1	mRNA-lncRNA
Best1	AABR07063724.1	mRNA-lncRNA
Nans	AABR07051515.2	mRNA-lncRNA
Sapcd2	AABR07012728.2	mRNA-lncRNA
Stat2	AABR07002898.1	mRNA-lncRNA
Plxna2	AABR07026114.1	mRNA-lncRNA
Prelp	AC108574.1	mRNA-lncRNA
Sgcg	AABR07061328.1	mRNA-lncRNA
Mkl1	AC125248.1	mRNA-lncRNA
Chac1	AABR07063724.1	mRNA-lncRNA
Ttf2	AABR07012728.2	mRNA-lncRNA
Cd99l2	AABR07049695.3	mRNA-lncRNA
Slc18b1	AABR07044635.2	mRNA-lncRNA
Hormad1	AABR07019209.1	mRNA-lncRNA
Ppp1r3b	AABR07004232.2	mRNA-lncRNA
Lrrc71	AABR07044635.2	mRNA-lncRNA
Scn4b	AC108574.1	mRNA-lncRNA
Phc3	LOC108348049	mRNA-lncRNA
Arhgap32	AABR07004228.1	mRNA-lncRNA
Adam32	AABR07001591.1	mRNA-lncRNA
Gucy1a3	AABR07010620.1	mRNA-lncRNA
Klhl8	AABR07001634.1	mRNA-lncRNA
Mastl	AABR07071383.1	mRNA-lncRNA
Slc2a12	AABR07012728.2	mRNA-lncRNA
Nudt21	AABR07059159.1	mRNA-lncRNA
Glra1	AABR07051308.1	mRNA-lncRNA
RGD1311892	AABR07027137.1	mRNA-lncRNA
Nipal1	AABR07004228.1	mRNA-lncRNA
Efcab6	LOC103689920	mRNA-lncRNA
Fam219a	AABR07049695.2	mRNA-lncRNA
Tet2	AABR07004085.1	mRNA-lncRNA
Rgs16	AABR07019209.1	mRNA-lncRNA
Smpd3	AABR07021762.1	mRNA-lncRNA
Pde8b	AABR07039316.1	mRNA-lncRNA
Nt5c2	AABR07042514.3	mRNA-lncRNA
Blmh	AABR07071383.1	mRNA-lncRNA
Ankrd44	AABR07001591.1	mRNA-lncRNA
Hpse	AABR07039316.1	mRNA-lncRNA
Nrp2	AABR07001634.1	mRNA-lncRNA
Gcnt1	AABR07044635.2	mRNA-lncRNA
Ccdc3	AABR07010620.1	mRNA-lncRNA
Ccdc3	AABR07021762.1	mRNA-lncRNA
Ache	LOC102549506	mRNA-lncRNA
Crebl2	AABR07001591.1	mRNA-lncRNA
Fam129a	AABR07057997.1	mRNA-lncRNA
Arhgap32	LOC108348049	mRNA-lncRNA
Lrrc71	AABR07001634.1	mRNA-lncRNA
Dact1	AC127084.5	mRNA-lncRNA
Pclo	AABR07032520.4	mRNA-lncRNA
Prelp	AABR07002898.1	mRNA-lncRNA
Crb2	AABR07004228.1	mRNA-lncRNA
Cnnm1	AABR07012728.2	mRNA-lncRNA
Uba7	AABR07065531.5	mRNA-lncRNA
Wasl	AC108574.1	mRNA-lncRNA
Il17rd	AABR07002898.1	mRNA-lncRNA
Lsm14a	LOC108348049	mRNA-lncRNA
Yeats4	AABR07071383.1	mRNA-lncRNA
Lsm1	AABR07071383.1	mRNA-lncRNA
Mrvi1	AABR07054488.1	mRNA-lncRNA
Dmxl2	LOC102549506	mRNA-lncRNA
Galnt5	AABR07002898.1	mRNA-lncRNA
Frmd6	AABR07063724.1	mRNA-lncRNA
Tst	AABR07061328.1	mRNA-lncRNA
Gprc5c	AABR07004232.2	mRNA-lncRNA
Prex2	AABR07063724.1	mRNA-lncRNA
Kynu	LOC108348049	mRNA-lncRNA
Cdkn2b	AABR07002898.1	mRNA-lncRNA
Fer	AABR07032520.4	mRNA-lncRNA
Ercc8	AABR07001634.1	mRNA-lncRNA
Crb2	AABR07032520.4	mRNA-lncRNA
Pear1	AABR07053850.1	mRNA-lncRNA
Smagp	AABR07071383.1	mRNA-lncRNA
Gria4	AABR07054488.1	mRNA-lncRNA
Pigb	AABR07051308.1	mRNA-lncRNA
Veph1	AABR07001591.1	mRNA-lncRNA
Anks1a	LOC103689960	mRNA-lncRNA
Triobp	AABR07044635.2	mRNA-lncRNA
Pard3b	AABR07053850.1	mRNA-lncRNA
Jarid2	AABR07051515.2	mRNA-lncRNA
Rap1gap2	AABR07051515.2	mRNA-lncRNA
Rapgef3	LOC108348568	mRNA-lncRNA
Pik3r6	LOC103689920	mRNA-lncRNA
Bcam	AC127084.5	mRNA-lncRNA
Ddx21	AABR07051308.1	mRNA-lncRNA
Tmem108	AABR07051515.2	mRNA-lncRNA
Bnc2	AABR07010620.1	mRNA-lncRNA
Car13	AABR07001591.1	mRNA-lncRNA
Rab38	LOC102553088	mRNA-lncRNA
Ankrd50	LOC102550012	mRNA-lncRNA
RGD1562608	AABR07042514.3	mRNA-lncRNA
Ncln	AABR07051308.1	mRNA-lncRNA
Rab6b	AABR07002898.1	mRNA-lncRNA
Cdkl5	AABR07004228.1	mRNA-lncRNA
Akr1c19	AABR07010620.1	mRNA-lncRNA
Acbd4	AABR07071739.1	mRNA-lncRNA
Mlh3	AABR07001591.1	mRNA-lncRNA
Sod2	AABR07059159.1	mRNA-lncRNA
Bicd1	AC127084.5	mRNA-lncRNA
Klhl23	AABR07053710.2	mRNA-lncRNA
Serpinb8	AABR07054488.1	mRNA-lncRNA
Slco2a1	AABR07053850.1	mRNA-lncRNA
Dnm3	AABR07063724.1	mRNA-lncRNA
Nab1	AABR07002898.1	mRNA-lncRNA
Bub1b	AABR07071383.1	mRNA-lncRNA
Ago3	LOC108348049	mRNA-lncRNA
Tmem167a	AABR07012728.2	mRNA-lncRNA
Tfcp2l1	AABR07049695.2	mRNA-lncRNA
Ercc8	AABR07053850.1	mRNA-lncRNA
Nub1	AABR07053850.1	mRNA-lncRNA
Gclm	AABR07019209.1	mRNA-lncRNA
Tctn3	LOC108348049	mRNA-lncRNA
Phldb2	AABR07041096.1	mRNA-lncRNA
Tp53bp2	LOC102549506	mRNA-lncRNA
Klf5	AABR07001634.1	mRNA-lncRNA
Gdap1	AC108574.1	mRNA-lncRNA
Acer3	AABR07044635.2	mRNA-lncRNA
Lrpap1	AABR07065531.5	mRNA-lncRNA
Stx17	LOC102554813	mRNA-lncRNA
Maf	AABR07012728.2	mRNA-lncRNA
Bco2	AABR07061328.1	mRNA-lncRNA
Rnf144b	AABR07004228.1	mRNA-lncRNA
Loxl4	AABR07059159.1	mRNA-lncRNA
Zdhhc16	AABR07061328.1	mRNA-lncRNA
Fer	AC127756.1	mRNA-lncRNA
Slc20a1	AABR07057997.1	mRNA-lncRNA
Ankrd44	AABR07041096.1	mRNA-lncRNA
Arhgef28	AABR07063724.1	mRNA-lncRNA
Smim1	AABR07021762.1	mRNA-lncRNA
Serpinb8	AABR07032520.4	mRNA-lncRNA
Six1	AABR07071383.1	mRNA-lncRNA
Jarid2	AABR07061328.1	mRNA-lncRNA
Dgkd	AABR07071383.1	mRNA-lncRNA
Cyth3	AABR07014158.1	mRNA-lncRNA
Prpsap1	AABR07027137.1	mRNA-lncRNA
Itm2a	AABR07004228.1	mRNA-lncRNA
Scn3b	AABR07021762.1	mRNA-lncRNA
Fmo2	AABR07041096.1	mRNA-lncRNA
Krt10	AABR07058729.1	mRNA-lncRNA
Cacna2d1	AABR07057997.1	mRNA-lncRNA
Cdc37l1	AABR07063724.1	mRNA-lncRNA
Btbd9	AABR07012728.2	mRNA-lncRNA
Naa25	AABR07051308.1	mRNA-lncRNA
LOC100911519	AABR07057997.1	mRNA-lncRNA
Gar1	AABR07012728.2	mRNA-lncRNA
Smoc2	AABR07051515.2	mRNA-lncRNA
Mlh3	AC108574.1	mRNA-lncRNA
Fgf7	AABR07058729.1	mRNA-lncRNA
Il17re	AABR07042514.3	mRNA-lncRNA
Mcat	AABR07057997.1	mRNA-lncRNA
Tspan5	AABR07001634.1	mRNA-lncRNA
Ptpn6	AABR07019209.1	mRNA-lncRNA
Rell1	AABR07014275.1	mRNA-lncRNA
Dgkb	AABR07001634.1	mRNA-lncRNA
Casp3	AABR07057997.1	mRNA-lncRNA
Mrto4	AABR07057997.1	mRNA-lncRNA
Nt5c2	AABR07002898.1	mRNA-lncRNA
Eya1	AC108574.1	mRNA-lncRNA
Cxadr	AABR07002898.1	mRNA-lncRNA
Armc9	AABR07061328.1	mRNA-lncRNA
Etl4	AABR07044635.2	mRNA-lncRNA
Zfp775	AABR07002898.1	mRNA-lncRNA
Hic1	AABR07071383.1	mRNA-lncRNA
Fam49b	LOC102553088	mRNA-lncRNA
Bcl2l13	AABR07071383.1	mRNA-lncRNA
Trim5	LOC103689920	mRNA-lncRNA
Lhfpl2	AABR07039316.1	mRNA-lncRNA
Pde5a	AC127084.5	mRNA-lncRNA
Sgcb	LOC102553088	mRNA-lncRNA
Kdr	AABR07054488.1	mRNA-lncRNA
Spry4	AABR07012728.2	mRNA-lncRNA
Peg12	AABR07051308.1	mRNA-lncRNA
Ndrg2	AABR07041096.1	mRNA-lncRNA
Stx17	AC127756.1	mRNA-lncRNA
Sox5	AC108574.1	mRNA-lncRNA
Enpp3	AABR07059159.1	mRNA-lncRNA
Mgat4a	LOC103689920	mRNA-lncRNA
Anks1a	AABR07063724.1	mRNA-lncRNA
Sapcd2	AABR07015846.1	mRNA-lncRNA
Nt5c3b	AABR07057997.1	mRNA-lncRNA
Begain	AABR07053850.1	mRNA-lncRNA
Ifnlr1	LOC102547039	mRNA-lncRNA
Pde5a	AABR07044635.2	mRNA-lncRNA
Rab6b	AABR07071739.1	mRNA-lncRNA
Cmpk2	AABR07026114.1	mRNA-lncRNA
Zfp90	AABR07041096.1	mRNA-lncRNA
Zfp438	AABR07002898.1	mRNA-lncRNA
Il1rl1	AABR07012728.2	mRNA-lncRNA
Gpr75	LOC108348049	mRNA-lncRNA
Dennd4a	AABR07071199.2	mRNA-lncRNA
Tsen54	AABR07059159.1	mRNA-lncRNA
Uba7	AABR07071739.1	mRNA-lncRNA
Tmprss5	LOC102547039	mRNA-lncRNA
Zfp420	AABR07001634.1	mRNA-lncRNA
P4hb	AABR07071383.1	mRNA-lncRNA
Plxnb1	AC127084.5	mRNA-lncRNA
Klhdc3	AABR07071383.1	mRNA-lncRNA
Dock5	AABR07071739.1	mRNA-lncRNA
P4hb	LOC102553088	mRNA-lncRNA
LOC100912450	AABR07001634.1	mRNA-lncRNA
Gpr75	AABR07053850.1	mRNA-lncRNA
Btbd9	AABR07051515.2	mRNA-lncRNA
Tsc22d1	AABR07053850.1	mRNA-lncRNA
Rab11fip5	AABR07049695.2	mRNA-lncRNA
Plekha2	LOC102554813	mRNA-lncRNA
Pitx1	AABR07012728.2	mRNA-lncRNA
Stard13	AABR07019209.1	mRNA-lncRNA
Mapk8ip2	AABR07032520.4	mRNA-lncRNA
Slc16a6	AABR07019209.1	mRNA-lncRNA
Mcm10	AABR07071383.1	mRNA-lncRNA
Arhgef28	AABR07032520.4	mRNA-lncRNA
Six4	AABR07057997.1	mRNA-lncRNA
Smim12	AABR07044635.2	mRNA-lncRNA
Itga9	AABR07001634.1	mRNA-lncRNA
Tmod2	AC127084.5	mRNA-lncRNA
Cdc37l1	AABR07032520.4	mRNA-lncRNA
LOC100911204	AABR07071383.1	mRNA-lncRNA
Tgfb2	AABR07004085.1	mRNA-lncRNA
Prrt3	AABR07064099.1	mRNA-lncRNA
Camkk1	LOC102549506	mRNA-lncRNA
Fgfr3	LOC102549506	mRNA-lncRNA
Ascc3	LOC102546889	mRNA-lncRNA
Ankmy1	LOC108348049	mRNA-lncRNA
Mab21l2	AABR07051308.1	mRNA-lncRNA
Akt1s1	AABR07051515.2	mRNA-lncRNA
Bcam	AABR07001634.1	mRNA-lncRNA
Ldha	AABR07051515.2	mRNA-lncRNA
Nudt4	AABR07039316.1	mRNA-lncRNA
Syne3	LOC108348049	mRNA-lncRNA
Itga1	AABR07030791.1	mRNA-lncRNA
Cyp4f39	AABR07015846.1	mRNA-lncRNA
Sp2	LOC102549506	mRNA-lncRNA
Scara3	AABR07041096.1	mRNA-lncRNA
Wnt5a	AABR07012728.2	mRNA-lncRNA
Bloc1s6	AABR07061448.2	mRNA-lncRNA
Dqx1	AABR07021762.1	mRNA-lncRNA
RGD1305938	AABR07002898.1	mRNA-lncRNA
Gprc5c	AABR07001591.1	mRNA-lncRNA
Pqlc1	AABR07058729.1	mRNA-lncRNA
Sp2	AABR07004085.1	mRNA-lncRNA
As3mt	LOC103689920	mRNA-lncRNA
Sh2d3c	AABR07041096.1	mRNA-lncRNA
Pclo	LOC108348049	mRNA-lncRNA
Anxa9	AABR07063724.1	mRNA-lncRNA
Cbfa2t3	AABR07002898.1	mRNA-lncRNA
LOC100912068	AABR07071383.1	mRNA-lncRNA
Pdap1	AABR07051515.2	mRNA-lncRNA
Angpt1	AABR07042454.2	mRNA-lncRNA
Rere	AABR07051308.1	mRNA-lncRNA
Col4a5	LOC108348049	mRNA-lncRNA
Plch1	AABR07061328.1	mRNA-lncRNA
Trpm4	AABR07061328.1	mRNA-lncRNA
Calml4	LOC102550012	mRNA-lncRNA
Laptm5	AABR07039316.1	mRNA-lncRNA
Cxcl3	AABR07051308.1	mRNA-lncRNA
Angpt1	AABR07061328.1	mRNA-lncRNA
Sdc2	AABR07039316.1	mRNA-lncRNA
Adra1a	AABR07042514.3	mRNA-lncRNA
Slc27a6	LOC102547039	mRNA-lncRNA
Serpinb8	AABR07030791.1	mRNA-lncRNA
Btbd9	AABR07051308.1	mRNA-lncRNA
Prdm1	AABR07054488.1	mRNA-lncRNA
Anxa3	AABR07071199.2	mRNA-lncRNA
Cntn2	AABR07026114.1	mRNA-lncRNA
Glis2	AABR07049695.2	mRNA-lncRNA
Mrvi1	AABR07063724.1	mRNA-lncRNA
Acbd4	AABR07042514.3	mRNA-lncRNA
Cyp7b1	AC108574.1	mRNA-lncRNA
Best1	AC127756.1	mRNA-lncRNA
Epha7	AABR07001591.1	mRNA-lncRNA
Glis2	LOC108348568	mRNA-lncRNA
Col13a1	AABR07039316.1	mRNA-lncRNA
Mlh3	AABR07049695.2	mRNA-lncRNA
Uxs1	AABR07051308.1	mRNA-lncRNA
Ruvbl2	AABR07015846.1	mRNA-lncRNA
Trak2	AABR07044635.2	mRNA-lncRNA
Ppp1r12b	AABR07053850.1	mRNA-lncRNA
Lrp4	LOC108348568	mRNA-lncRNA
Plxnb1	AABR07002898.1	mRNA-lncRNA
LOC691485	AABR07053850.1	mRNA-lncRNA
Abca6	AABR07058729.1	mRNA-lncRNA
Maf	LOC102547039	mRNA-lncRNA
Acbd4	AABR07010620.1	mRNA-lncRNA
Kdr	AABR07004232.2	mRNA-lncRNA
Gpr155	AABR07063724.1	mRNA-lncRNA
Fer	AABR07001634.1	mRNA-lncRNA
Fbxo3	AABR07014275.1	mRNA-lncRNA
Klf3	AABR07061448.2	mRNA-lncRNA
Nip7	AABR07061328.1	mRNA-lncRNA
Ehd3	AC108574.1	mRNA-lncRNA
Brwd1	AABR07053710.2	mRNA-lncRNA
Zfp445	AC108574.1	mRNA-lncRNA
Mios	AABR07064099.1	mRNA-lncRNA
Itgb1	AABR07004232.2	mRNA-lncRNA
Car13	LOC108348049	mRNA-lncRNA
Cspg4	AABR07001634.1	mRNA-lncRNA
Aspa	AABR07044635.2	mRNA-lncRNA
Lsamp	AABR07004085.1	mRNA-lncRNA
Papln	LOC103689920	mRNA-lncRNA
Pkm	AABR07057997.1	mRNA-lncRNA
Adam19	AABR07015846.1	mRNA-lncRNA
Ppp1r3b	LOC102549506	mRNA-lncRNA
Cd244	AABR07061328.1	mRNA-lncRNA
Prtg	AABR07012728.2	mRNA-lncRNA
Zfp445	AABR07054488.1	mRNA-lncRNA
Casp4	AABR07041096.1	mRNA-lncRNA
LOC100912218	LOC102550012	mRNA-lncRNA
Zcchc11	AABR07053850.1	mRNA-lncRNA
Pgm5	AABR07002898.1	mRNA-lncRNA
Car13	AABR07053710.2	mRNA-lncRNA
Lrpap1	AABR07071739.1	mRNA-lncRNA
Pgam1	AABR07051308.1	mRNA-lncRNA
Unc13c	AABR07014275.1	mRNA-lncRNA
Epha7	AABR07010620.1	mRNA-lncRNA
Hdgf	AABR07061328.1	mRNA-lncRNA
Cpne3	AABR07030791.1	mRNA-lncRNA
Pkp4	AABR07053710.2	mRNA-lncRNA
Gpr132	AABR07051308.1	mRNA-lncRNA
Dph3	AABR07051515.2	mRNA-lncRNA
Prdm1	AABR07044635.2	mRNA-lncRNA
Cbx7	AABR07049695.3	mRNA-lncRNA
Usp13	AABR07004085.1	mRNA-lncRNA
Ptdss2	AABR07019209.1	mRNA-lncRNA
Acbd4	LOC102550012	mRNA-lncRNA
Lrrc71	AABR07019209.1	mRNA-lncRNA
Zcchc14	AABR07051308.1	mRNA-lncRNA
Hspb7	AABR07015015.1	mRNA-lncRNA
Rcan2	AABR07071739.1	mRNA-lncRNA
Fer	LOC108348049	mRNA-lncRNA
Cdca7	AABR07012728.2	mRNA-lncRNA
RT1-S3	AABR07063724.1	mRNA-lncRNA
Lnx2	AABR07051308.1	mRNA-lncRNA
Ppp1r12b	LOC102549506	mRNA-lncRNA
Dpp4	LOC108348049	mRNA-lncRNA
Rab11fip3	LOC102550012	mRNA-lncRNA
Jakmip3	AABR07065531.5	mRNA-lncRNA
Crybg3	AABR07004085.1	mRNA-lncRNA
Ehd3	AABR07041096.1	mRNA-lncRNA
Gria4	LOC108348049	mRNA-lncRNA
Rundc3b	AABR07032520.4	mRNA-lncRNA
Sema4b	AABR07065531.5	mRNA-lncRNA
Zmat3	AABR07015015.1	mRNA-lncRNA
Lcn2	AABR07071383.1	mRNA-lncRNA
Arl15	AABR07051515.2	mRNA-lncRNA
Sdad1	AABR07061328.1	mRNA-lncRNA
Prdm1	AABR07064878.1	mRNA-lncRNA
Flvcr2	AABR07054488.1	mRNA-lncRNA
Rab11fip4	AABR07010620.1	mRNA-lncRNA
Map3k5	LOC102547039	mRNA-lncRNA
Susd2	AABR07010620.1	mRNA-lncRNA
Glra1	AABR07061328.1	mRNA-lncRNA
Utrn	AABR07053850.1	mRNA-lncRNA
Zbtb7c	LOC108348049	mRNA-lncRNA
Rsad2	AABR07002898.1	mRNA-lncRNA
Ccno	AABR07014275.1	mRNA-lncRNA
rnf141	AABR07053710.2	mRNA-lncRNA
Slc13a4	AABR07032520.4	mRNA-lncRNA
Mab21l2	AABR07071383.1	mRNA-lncRNA
Mamdc2	AABR07057997.1	mRNA-lncRNA
Ppp1r12b	AABR07053710.2	mRNA-lncRNA
Wwc2	AABR07002898.1	mRNA-lncRNA
Dtx3l	AABR07004228.1	mRNA-lncRNA
Mmp13	AABR07071383.1	mRNA-lncRNA
Il34	AABR07053850.1	mRNA-lncRNA
Cacna1c	AABR07015015.1	mRNA-lncRNA
Camta1	AABR07071199.2	mRNA-lncRNA
Atp11b	AABR07026114.1	mRNA-lncRNA
Myo1d	AABR07071383.1	mRNA-lncRNA
Zfp612	AABR07041096.1	mRNA-lncRNA
Clec12b	AABR07002898.1	mRNA-lncRNA
Atp1a2	LOC108348049	mRNA-lncRNA
Entpd4	AC127084.5	mRNA-lncRNA
Cdc45	AABR07071383.1	mRNA-lncRNA
Mgat4a	AABR07039316.1	mRNA-lncRNA
Klhl5	AABR07061328.1	mRNA-lncRNA
Tmem176b	LOC102549506	mRNA-lncRNA
Lipa	AABR07002898.1	mRNA-lncRNA
Cnksr2	AABR07041096.1	mRNA-lncRNA
Prdm1	AABR07001634.1	mRNA-lncRNA
Pak6	AABR07041096.1	mRNA-lncRNA
RGD1565685	AABR07041096.1	mRNA-lncRNA
Cgnl1	AABR07063724.1	mRNA-lncRNA
Pja2	LOC108348049	mRNA-lncRNA
Gpt2	AABR07051515.2	mRNA-lncRNA
Galnt5	LOC108348049	mRNA-lncRNA
Hspb7	AABR07014158.1	mRNA-lncRNA
Slc2a13	AABR07039316.1	mRNA-lncRNA
Mylk3	AABR07057997.1	mRNA-lncRNA
Lrp4	AABR07041096.1	mRNA-lncRNA
Pgam5	AABR07012728.2	mRNA-lncRNA
Kcna6	AABR07049695.2	mRNA-lncRNA
RGD1304622	AABR07044635.2	mRNA-lncRNA
Pigb	AABR07057997.1	mRNA-lncRNA
Cpne3	AABR07053850.1	mRNA-lncRNA
Steap2	AABR07071383.1	mRNA-lncRNA
C1qtnf6	AABR07027137.1	mRNA-lncRNA
Syn2	AABR07032520.4	mRNA-lncRNA
Sema4b	AABR07071739.1	mRNA-lncRNA
Pitx1	AABR07051515.2	mRNA-lncRNA
Stom	AABR07053850.1	mRNA-lncRNA
Sec14l4	AABR07071383.1	mRNA-lncRNA
Rnf144b	AABR07044635.2	mRNA-lncRNA
Ncoa3	AABR07071739.1	mRNA-lncRNA
Peg12	AABR07051515.2	mRNA-lncRNA
Cnksr2	AABR07065531.5	mRNA-lncRNA
Slc12a2	AABR07044635.2	mRNA-lncRNA
Accs	AABR07071383.1	mRNA-lncRNA
Dlg3	AABR07049695.3	mRNA-lncRNA
Pafah1b1	LOC108348049	mRNA-lncRNA
Adra2b	AABR07053850.1	mRNA-lncRNA
Mmp24	AABR07010620.1	mRNA-lncRNA
Rab6b	AABR07010620.1	mRNA-lncRNA
Kcna6	AABR07004228.1	mRNA-lncRNA
Dpt	AABR07071383.1	mRNA-lncRNA
Tshr	AC125248.1	mRNA-lncRNA
Syt12	AABR07001634.1	mRNA-lncRNA
Bloc1s6	AABR07002898.1	mRNA-lncRNA
Lgals12	AABR07051308.1	mRNA-lncRNA
Sptlc2	AABR07004232.2	mRNA-lncRNA
Aifm2	AABR07071739.1	mRNA-lncRNA
Lcorl	LOC102549506	mRNA-lncRNA
Gpr75	LOC102549506	mRNA-lncRNA
Oas1a	AABR07002898.1	mRNA-lncRNA
Gns	AABR07064878.1	mRNA-lncRNA
Asic4	AABR07071383.1	mRNA-lncRNA
Snx11	AC127084.5	mRNA-lncRNA
Jakmip3	AABR07071739.1	mRNA-lncRNA
Fam102b	AABR07049695.3	mRNA-lncRNA
Ptprn	AABR07051515.2	mRNA-lncRNA
Ssrp1	AABR07028998.1	mRNA-lncRNA
Appl1	LOC102549506	mRNA-lncRNA
Nrp2	AC108574.1	mRNA-lncRNA
Stxbp3	LOC102549506	mRNA-lncRNA
Nrp2	AABR07042514.3	mRNA-lncRNA
Wnt5a	AABR07051308.1	mRNA-lncRNA
LOC691485	LOC108348568	mRNA-lncRNA
Usp3	AABR07057997.1	mRNA-lncRNA
Mlh3	AABR07004232.2	mRNA-lncRNA
Ptpn6	AC108574.1	mRNA-lncRNA
Adam19	AABR07059159.1	mRNA-lncRNA
Dmxl1	AABR07032520.4	mRNA-lncRNA
Rab11fip3	LOC108348049	mRNA-lncRNA
Chst10	AC127084.5	mRNA-lncRNA
Asmt	AABR07057997.1	mRNA-lncRNA
[truncated: 3,822 more rows]

## Sheet: lncRNA-miR-mRNA network degree
nodeName	mydegrees	style	type
AABR07071383.1	136	up	lncRNA
LOC108348049	134	down	lncRNA
AABR07001634.1	99	down	lncRNA
AABR07061328.1	98	up	lncRNA
AABR07053850.1	94	down	lncRNA
AABR07002898.1	88	down	lncRNA
AABR07044635.2	85	down	lncRNA
AABR07041096.1	84	down	lncRNA
LOC102549506	84	down	lncRNA
LOC102550012	83	down	lncRNA
AABR07012728.2	80	up	lncRNA
AABR07063724.1	80	down	lncRNA
AABR07051515.2	75	up	lncRNA
AABR07015846.1	71	up	lncRNA
AABR07032520.4	69	down	lncRNA
AABR07057997.1	68	up	lncRNA
AABR07001591.1	66	down	lncRNA
AABR07019209.1	64	down	lncRNA
LOC102553088	64	up	lncRNA
AABR07010620.1	61	down	lncRNA
AC127084.5	61	down	lncRNA
AABR07051308.1	59	up	lncRNA
AABR07049695.2	57	down	lncRNA
LOC102547039	56	up	lncRNA
LOC103689920	55	down	lncRNA
AABR07004228.1	51	down	lncRNA
AABR07039316.1	49	down	lncRNA
AABR07054488.1	49	down	lncRNA
AABR07071739.1	49	down	lncRNA
AABR07004232.2	46	down	lncRNA
AABR07014275.1	44	down	lncRNA
AABR07021762.1	42	down	lncRNA
AABR07053710.2	41	down	lncRNA
AABR07064099.1	41	up	lncRNA
AABR07004085.1	38	down	lncRNA
AC108574.1	38	down	lncRNA
LOC108348568	35	down	lncRNA
AABR07061448.2	31	down	lncRNA
AC125248.1	31	up	lncRNA
AABR07042514.3	29	down	lncRNA
AABR07049695.3	29	down	lncRNA
AABR07028998.1	27	up	lncRNA
AABR07059159.1	27	up	lncRNA
AC127756.1	26	down	lncRNA
AABR07015015.1	23	up	lncRNA
AABR07014158.1	22	up	lncRNA
AABR07064878.1	21	down	lncRNA
AABR07027137.1	20	up	lncRNA
AABR07030791.1	20	down	lncRNA
AABR07065531.5	19	down	lncRNA
AABR07026114.1	18	down	lncRNA
AABR07058729.1	15	up	lncRNA
LOC102554813	15	down	lncRNA
AABR07042454.2	13	up	lncRNA
AABR07071199.2	10	down	lncRNA
AABR07036331.2	9	down	lncRNA
LOC103689960	8	down	lncRNA
LOC102546889	7	down	lncRNA
AABR07057247.1	3	up	lncRNA
Fer	24	down	mRNA
Crb2	18	down	mRNA
Dgkh	18	down	mRNA
Lsamp	18	down	mRNA
RGD1305938	18	down	mRNA
Dapk2	17	down	mRNA
Mgat4a	17	down	mRNA
Pcdh9	17	down	mRNA
rnf141	17	down	mRNA
Cntn2	16	down	mRNA
Lrp4	16	down	mRNA
Akap13	15	down	mRNA
Arhgap32	15	down	mRNA
Eda	15	down	mRNA
Tfcp2l1	15	down	mRNA
Tmem178b	15	down	mRNA
Cbfa2t3	14	down	mRNA
Cpne3	14	down	mRNA
Dock5	14	down	mRNA
Gdap1	14	down	mRNA
Il17rd	14	down	mRNA
Kcna6	14	down	mRNA
Klhl23	14	down	mRNA
Mlh3	14	down	mRNA
Plxna2	14	down	mRNA
Zfp445	14	down	mRNA
Btbd9	13	up	mRNA
Ccdc3	13	down	mRNA
Cdkl5	13	down	mRNA
Ehd3	13	down	mRNA
Flrt1	13	down	mRNA
Gpr137b	13	down	mRNA
LOC691485	13	down	mRNA
Ppp1r12b	13	down	mRNA
Rab11fip4	13	down	mRNA
Sox5	13	down	mRNA
Acbd4	12	down	mRNA
Aifm2	12	down	mRNA
Als2cl	12	down	mRNA
Ankrd50	12	down	mRNA
Glis2	12	down	mRNA
Nfib	12	up	mRNA
Nt5c2	12	down	mRNA
Ppp1r3b	12	down	mRNA
Rell1	12	down	mRNA
Sptlc2	12	down	mRNA
Ankmy1	11	down	mRNA
Anks1a	11	down	mRNA
Armc9	11	up	mRNA
Cnksr2	11	down	mRNA
Crybg3	11	down	mRNA
Entpd4	11	down	mRNA
Fbxo3	11	down	mRNA
Frmd6	11	down	mRNA
Gpr155	11	down	mRNA
Ikzf2	11	down	mRNA
Lrrc71	11	down	mRNA
Nbeal1	11	down	mRNA
Pcgf5	11	down	mRNA
Phc3	11	down	mRNA
Prelp	11	down	mRNA
Rab11fip1	11	down	mRNA
Rcan2	11	down	mRNA
Sema4b	11	down	mRNA
Sfmbt2	11	up	mRNA
Snap29	11	down	mRNA
Uba7	11	down	mRNA
Usp13	11	down	mRNA
Adra2b	10	down	mRNA
Asic1	10	down	mRNA
Car13	10	down	mRNA
Cdkn2b	10	down	mRNA
Cpxm2	10	down	mRNA
Dicer1	10	down	mRNA
Emilin3	10	down	mRNA
Epha7	10	down	mRNA
Fnbp1	10	down	mRNA
Fxyd6	10	down	mRNA
Gria4	10	down	mRNA
Igf2	10	down	mRNA
LOC100912218	10	down	mRNA
Pde5a	10	down	mRNA
Pth1r	10	up	mRNA
Rab11fip3	10	down	mRNA
RGD1310587	10	down	mRNA
Rspo2	10	down	mRNA
Scn4b	10	down	mRNA
Serpinb8	10	down	mRNA
Smim1	10	down	mRNA
Smpd3	10	down	mRNA
Snph	10	down	mRNA
Stx17	10	down	mRNA
Tgfb2	10	down	mRNA
Tmtc1	10	down	mRNA
Trim16	10	down	mRNA
Zdhhc15	10	down	mRNA
Zfp612	10	down	mRNA
Adam19	9	up	mRNA
Appl1	9	down	mRNA
Atg2a	9	up	mRNA
Bdkrb2	9	up	mRNA
Best1	9	down	mRNA
Camta1	9	down	mRNA
Cdkn2aip	9	down	mRNA
Cmpk2	9	down	mRNA
Cxadr	9	down	mRNA
Ecel1	9	up	mRNA
Ercc8	9	down	mRNA
Fam46c	9	down	mRNA
Fitm2	9	up	mRNA
Flvcr2	9	down	mRNA
Gns	9	down	mRNA
Gpr157	9	down	mRNA
Gpt2	9	up	mRNA
Gramd4	9	up	mRNA
Hebp2	9	up	mRNA
Hspa12a	9	down	mRNA
Il1rl1	9	up	mRNA
Il34	9	down	mRNA
Kdr	9	down	mRNA
Loxl4	9	up	mRNA
Mab21l2	9	up	mRNA
Map9	9	down	mRNA
Mapk8ip2	9	down	mRNA
Mmp24	9	down	mRNA
Mrvi1	9	down	mRNA
Myo1d	9	up	mRNA
Nrp2	9	down	mRNA
Pcdh19	9	down	mRNA
Plxnb1	9	down	mRNA
Prdm1	9	down	mRNA
Prex2	9	down	mRNA
Rab11fip5	9	down	mRNA
RGD1565685	9	down	mRNA
Rnf144b	9	down	mRNA
Scn3b	9	down	mRNA
Shisa7	9	down	mRNA
Slc24a3	9	down	mRNA
Stxbp6	9	down	mRNA
Tmem56	9	down	mRNA
Trim21	9	down	mRNA
Tspan5	9	down	mRNA
Usp2	9	down	mRNA
Vamp4	9	down	mRNA
Zcchc14	9	up	mRNA
Adam32	8	down	mRNA
Ago3	8	down	mRNA
Armc8	8	down	mRNA
Atp11b	8	down	mRNA
Bcam	8	down	mRNA
Begain	8	down	mRNA
Bloc1s6	8	down	mRNA
Camkk1	8	down	mRNA
Cbx7	8	down	mRNA
Chst11	8	up	mRNA
Chst15	8	down	mRNA
Clec1a	8	down	mRNA
Cmklr1	8	up	mRNA
Crebl2	8	down	mRNA
Ebf2	8	down	mRNA
Exph5	8	down	mRNA
Fam172a	8	down	mRNA
Foxf1	8	up	mRNA
Fzd7	8	up	mRNA
Galnt5	8	down	mRNA
Gucy1a3	8	down	mRNA
Hmgcs2	8	down	mRNA
Itga1	8	down	mRNA
Itm2b	8	down	mRNA
Klf7	8	down	mRNA
Lipa	8	down	mRNA
LOC102555083	8	down	mRNA
Lrrtm4	8	down	mRNA
Mapk4	8	down	mRNA
Mxra8	8	up	mRNA
Mylk3	8	up	mRNA
Nab1	8	down	mRNA
Ndrg2	8	down	mRNA
Npr3	8	down	mRNA
Otud6b	8	up	mRNA
Pde3a	8	down	mRNA
Pde8b	8	down	mRNA
Peg12	8	up	mRNA
Pik3r1	8	down	mRNA
Plin4	8	up	mRNA
Rab6b	8	down	mRNA
Reps2	8	down	mRNA
RGD1562608	8	down	mRNA
Rnf152	8	down	mRNA
RT1-T24-1	8	up	mRNA
Rundc3b	8	down	mRNA
Scara3	8	down	mRNA
Sgcb	8	up	mRNA
Shcbp1	8	up	mRNA
Slc18b1	8	down	mRNA
Slc38a9	8	down	mRNA
Slco2a1	8	down	mRNA
Sorbs1	8	down	mRNA
Spry4	8	up	mRNA
Sspn	8	down	mRNA
St6galnac2	8	down	mRNA
Stim1	8	down	mRNA
Tbc1d4	8	down	mRNA
Tsen54	8	up	mRNA
Adarb2	7	down	mRNA
Adcyap1r1	7	up	mRNA
Angpt1	7	up	mRNA
Antxr1	7	up	mRNA
Arhgap5	7	down	mRNA
Arhgef10	7	down	mRNA
Arl15	7	up	mRNA
Arl4a	7	down	mRNA
Atp11c	7	down	mRNA
Brwd1	7	down	mRNA
Cdca7	7	up	mRNA
Cgnl1	7	down	mRNA
Chst10	7	down	mRNA
Ddx58	7	down	mRNA
Dennd6a	7	down	mRNA
Dgkd	7	up	mRNA
Dnajb2	7	down	mRNA
Eif5a2	7	down	mRNA
Epha3	7	up	mRNA
Eps15l1	7	up	mRNA
Fam171b	7	down	mRNA
Fam219a	7	down	mRNA
Fam46a	7	up	mRNA
Fgfr2	7	down	mRNA
Fgl2	7	down	mRNA
Fsd1l	7	down	mRNA
Gpr132	7	up	mRNA
Gprc5c	7	down	mRNA
Gria3	7	up	mRNA
Hs6st1	7	down	mRNA
Htra3	7	up	mRNA
Impa2	7	up	mRNA
Klf5	7	down	mRNA
Lrch1	7	down	mRNA
Lypla2	7	up	mRNA
Map3k7cl	7	down	mRNA
Mmrn2	7	up	mRNA
Mpzl1	7	down	mRNA
Myo15a	7	down	mRNA
Nalcn	7	down	mRNA
Plekha2	7	down	mRNA
Plekhm3	7	down	mRNA
Prrg3	7	down	mRNA
Rasl12	7	down	mRNA
Rnf14	7	down	mRNA
Rprm	7	up	mRNA
Rsad2	7	down	mRNA
Sc5d	7	down	mRNA
Sdc2	7	down	mRNA
Six4	7	up	mRNA
Slc16a6	7	down	mRNA
Smim12	7	down	mRNA
Stx8	7	down	mRNA
Syt12	7	down	mRNA
Tbck	7	down	mRNA
Tmem119	7	up	mRNA
Tns1	7	down	mRNA
Trim35	7	down	mRNA
Trpm3	7	down	mRNA
Ttc7a	7	up	mRNA
Utrn	7	down	mRNA
Vsig8	7	down	mRNA
Wdfy2	7	up	mRNA
Zc2hc1a	7	down	mRNA
Zfp704	7	down	mRNA
Accs	6	up	mRNA
Adamtsl2	6	down	mRNA
Agbl3	6	down	mRNA
Anxa3	6	down	mRNA
Atp1a2	6	down	mRNA
Bicd1	6	down	mRNA
Calml4	6	down	mRNA
Card6	6	down	mRNA
Cldn1	6	down	mRNA
Cnnm1	6	up	mRNA
Cpeb2	6	down	mRNA
Creb5	6	down	mRNA
Creg1	6	down	mRNA
Cxxc4	6	down	mRNA
Dtx3l	6	down	mRNA
Esrra	6	up	mRNA
Eya1	6	down	mRNA
Fam102b	6	down	mRNA
Fam210b	6	down	mRNA
Fkbp9	6	down	mRNA
Gar1	6	up	mRNA
Gpr153	6	up	mRNA
Gramd1b	6	down	mRNA
Hdac11	6	down	mRNA
Ifnlr1	6	up	mRNA
Inpp4b	6	down	mRNA
Itga9	6	down	mRNA
Jakmip3	6	down	mRNA
Jarid2	6	up	mRNA
Kcne4	6	up	mRNA
Klhl5	6	up	mRNA
LOC100911519	6	up	mRNA
LOC103691556	6	up	mRNA
LOC498368	6	down	mRNA
Lrpap1	6	down	mRNA
Lrrn1	6	down	mRNA
Map7d3	6	down	mRNA
Mbp	6	down	mRNA
Meis2	6	up	mRNA
Mrto4	6	up	mRNA
Ncoa1	6	down	mRNA
Nfya	6	down	mRNA
Nptxr	6	up	mRNA
Nudt21	6	up	mRNA
Nudt4	6	down	mRNA
Nxnl1	6	down	mRNA
Ocln	6	down	mRNA
Papln	6	down	mRNA
Pdcd11	6	up	mRNA
Pde7b	6	up	mRNA
Phldb2	6	down	mRNA
Pkm	6	up	mRNA
Ptafr	6	up	mRNA
Ptpru	6	down	mRNA
RGD1308428	6	down	mRNA
RGD1563349	6	down	mRNA
Rgs16	6	down	mRNA
Rmdn1	6	down	mRNA
Rock1	6	down	mRNA
RT1-S3	6	down	mRNA
Sapcd2	6	up	mRNA
Sbf2	6	down	mRNA
Sdc4	6	up	mRNA
Sema3d	6	down	mRNA
Serpinb9	6	down	mRNA
Sfxn5	6	up	mRNA
Smg6	6	up	mRNA
Smoc2	6	up	mRNA
Smpdl3a	6	down	mRNA
Sorcs1	6	down	mRNA
Srgap1	6	down	mRNA
Stard13	6	down	mRNA
Sync	6	down	mRNA
Synpo2	6	down	mRNA
Tnfsf13	6	down	mRNA
Tsc22d1	6	down	mRNA
Vcan	6	up	mRNA
Wwc2	6	down	mRNA
Xkr7	6	down	mRNA
Xylt1	6	up	mRNA
Zfp593	6	up	mRNA
Zfp9	6	down	mRNA
Acadsb	5	down	mRNA
Adamts2	5	down	mRNA
Ak2	5	up	mRNA
Ankrd44	5	down	mRNA
Arhgef28	5	down	mRNA
Aspa	5	down	mRNA
Atg5	5	down	mRNA
B4galt1	5	up	mRNA
B4galt6	5	down	mRNA
Bbs4	5	down	mRNA
Cacna1c	5	up	mRNA
Capn12	5	up	mRNA
Car12	5	up	mRNA
Ccdc28a	5	up	mRNA
Cd59	5	down	mRNA
Cdc37l1	5	down	mRNA
Cdca8	5	up	mRNA
Celsr1	5	down	mRNA
Cers4	5	down	mRNA
Cnn1	5	up	mRNA
Col8a2	5	down	mRNA
Csmd2	5	up	mRNA
Cspg4	5	down	mRNA
Cstf2	5	up	mRNA
Dact1	5	down	mRNA
Dapk1	5	up	mRNA
Ddx21	5	up	mRNA
Dlg2	5	up	mRNA
Dph1	5	up	mRNA
Efemp1	5	down	mRNA
Ehhadh	5	down	mRNA
Etl4	5	down	mRNA
Fmr1	5	down	mRNA
Gli2	5	down	mRNA
Glra1	5	up	mRNA
Gpr182	5	down	mRNA
Gpr75	5	down	mRNA
Gsdma	5	up	mRNA
Herc3	5	up	mRNA
Hmgcr	5	down	mRNA
Hoxc8	5	down	mRNA
Igdcc3	5	down	mRNA
Igfbp3	5	down	mRNA
Igsf9b	5	up	mRNA
Inpp5f	5	down	mRNA
Iqsec1	5	down	mRNA
Itga6	5	down	mRNA
Jam2	5	down	mRNA
Kctd9	5	down	mRNA
Klf3	5	down	mRNA
LOC100910506	5	down	mRNA
LOC102546678	5	down	mRNA
LOC102549842	5	down	mRNA
Lysmd2	5	down	mRNA
Map3k5	5	up	mRNA
Mios	5	up	mRNA
Mkrn2	5	down	mRNA
Mrc2	5	up	mRNA
Myh7b	5	down	mRNA
Nags	5	up	mRNA
Nt5c3b	5	up	mRNA
Ogfrl1	5	up	mRNA
Ogn	5	down	mRNA
Otulin	5	up	mRNA
P2rx2	5	down	mRNA
P4hb	5	up	mRNA
Pafah1b1	5	down	mRNA
Pak6	5	down	mRNA
Pigb	5	up	mRNA
Pik3r6	5	down	mRNA
Pja2	5	down	mRNA
Pkdcc	5	down	mRNA
Plch1	5	up	mRNA
Plekhh2	5	up	mRNA
Plekhs1	5	up	mRNA
Pnpo	5	down	mRNA
Ppp1r1a	5	down	mRNA
Ppp2r3a	5	down	mRNA
Ptdss2	5	down	mRNA
Ptpn6	5	down	mRNA
Ptprj	5	down	mRNA
Ptprn	5	up	mRNA
Rapgef2	5	down	mRNA
RGD1561662	5	down	mRNA
Rnf149	5	up	mRNA
Rrm2	5	up	mRNA
Sema3f	5	down	mRNA
Sh2b2	5	up	mRNA
Sh3d19	5	down	mRNA
Slc12a2	5	down	mRNA
Slc16a14	5	up	mRNA
Slc16a5	5	up	mRNA
Slc35f1	5	down	mRNA
Slc39a14	5	up	mRNA
Smagp	5	up	mRNA
Smtnl2	5	down	mRNA
Stat2	5	down	mRNA
Strbp	5	down	mRNA
Susd1	5	down	mRNA
Tas2r137	5	down	mRNA
Tbx19	5	down	mRNA
Tdrd1	5	up	mRNA
Tet2	5	down	mRNA
Tmem237	5	down	mRNA
Tmod2	5	down	mRNA
Tnfrsf21	5	down	mRNA
Trpm5	5	down	mRNA
Tspan6	5	up	mRNA
Utp6	5	up	mRNA
Vash2	5	up	mRNA
Wdr4	5	up	mRNA
Wnt5a	5	up	mRNA
Wnt6	5	down	mRNA
Zbtb7c	5	down	mRNA
Zcchc11	5	down	mRNA
Zfp438	5	down	mRNA
Abhd3	4	down	mRNA
Acly	4	up	mRNA
Acsl4	4	up	mRNA
Acvrl1	4	up	mRNA
Adra1a	4	down	mRNA
Agap2	4	down	mRNA
Akt1s1	4	up	mRNA
Amotl2	4	down	mRNA
Anxa9	4	down	mRNA
Arhgap19	4	up	mRNA
Arhgdib	4	down	mRNA
Ascc3	4	down	mRNA
Asf1b	4	up	mRNA
Atp6v1e1	4	up	mRNA
B3galt1	4	up	mRNA
Bcap29	4	down	mRNA
Bean1	4	down	mRNA
Bgn	4	up	mRNA
Cacna2d1	4	up	mRNA
Casp3	4	up	mRNA
Casp4	4	down	mRNA
Ccdc15	4	down	mRNA
Ccl7	4	up	mRNA
Ccno	4	down	mRNA
Cd99l2	4	down	mRNA
Cdc25c	4	up	mRNA
Cdkl3	4	down	mRNA
Cenpw	4	up	mRNA
Ces2g	4	up	mRNA
Ckap4	4	up	mRNA
Cks1b	4	up	mRNA
Cldn22	4	down	mRNA
Clec12a	4	down	mRNA
Cobl	4	down	mRNA
Col15a1	4	up	mRNA
Col4a5	4	down	mRNA
Col6a5	4	down	mRNA
Coro2a	4	down	mRNA
Crim1	4	down	mRNA
Ctxn1	4	up	mRNA
Cxcl14	4	up	mRNA
Cxcl6	4	up	mRNA
Dffa	4	up	mRNA
Dhx37	4	up	mRNA
Dlx4	4	up	mRNA
Dmxl2	4	down	mRNA
Dnm3	4	down	mRNA
Dock9	4	down	mRNA
Dohh	4	up	mRNA
Dph3	4	up	mRNA
Dpp4	4	down	mRNA
Dusp6	4	up	mRNA
Efcab6	4	down	mRNA
Efnb3	4	down	mRNA
Eif3b	4	up	mRNA
Emp1	4	down	mRNA
Enc1	4	up	mRNA
Ermp1	4	down	mRNA
Ets2	4	down	mRNA
Exo1	4	up	mRNA
Fam49b	4	up	mRNA
Fchsd1	4	up	mRNA
Fgf7	4	up	mRNA
Fgfr3	4	down	mRNA
Gab2	4	down	mRNA
Gabarapl1	4	down	mRNA
Gcnt3	4	up	mRNA
Glud1	4	up	mRNA
Gpr68	4	up	mRNA
Grem2	4	up	mRNA
Hdac8	4	up	mRNA
Hhipl1	4	up	mRNA
Hoxc4	4	down	mRNA
Hprt1	4	down	mRNA
Hspb7	4	up	mRNA
Il17re	4	down	mRNA
Irx2	4	up	mRNA
Itgb8	4	down	mRNA
Kdm8	4	up	mRNA
Khdrbs1	4	up	mRNA
Kynu	4	down	mRNA
Lgals12	4	up	mRNA
Lhfpl2	4	down	mRNA
Lnx2	4	up	mRNA
LOC257650	4	down	mRNA
Lrba	4	down	mRNA
Lsm14a	4	down	mRNA
Maf	4	up	mRNA
Magi2	4	down	mRNA
Mkl1	4	up	mRNA
Mog	4	down	mRNA
Mpzl2	4	up	mRNA
Ncan	4	up	mRNA
Ncapg	4	up	mRNA
Ncoa3	4	down	mRNA
Nedd1	4	down	mRNA
Nipal1	4	down	mRNA
Nol9	4	up	mRNA
Npr1	4	up	mRNA
Nqo1	4	down	mRNA
Nub1	4	down	mRNA
Pars2	4	down	mRNA
Pgrmc2	4	down	mRNA
Pign	4	up	mRNA
Pitx1	4	up	mRNA
Pkp4	4	down	mRNA
Plaur	4	up	mRNA
Plcd3	4	down	mRNA
Pld4	4	down	mRNA
Pmp22	4	down	mRNA
Pnpla3	4	up	mRNA
Pqlc1	4	up	mRNA
Prickle2	4	up	mRNA
Prmt5	4	up	mRNA
Prtg	4	up	mRNA
Rapgef3	4	down	mRNA
Rcc1	4	up	mRNA
RGD1304810	4	down	mRNA
RGD1304963	4	up	mRNA
RGD1309534	4	down	mRNA
RGD1560010	4	up	mRNA
RGD1563365	4	up	mRNA
Rhob	4	up	mRNA
Rnf150	4	down	mRNA
Rnf157	4	down	mRNA
Rufy3	4	down	mRNA
Scmh1	4	down	mRNA
Sec14l4	4	up	mRNA
Sema4d	4	down	mRNA
Sgcd	4	down	mRNA
Slc13a4	4	down	mRNA
Slc25a34	4	down	mRNA
Slc35d2	4	down	mRNA
Snx11	4	down	mRNA
Sp110	4	up	mRNA
Spred1	4	up	mRNA
Spred3	4	up	mRNA
Sptbn1	4	down	mRNA
St3gal1	4	up	mRNA
Stx7	4	down	mRNA
Suds3	4	up	mRNA
Syce1	4	down	mRNA
Syde2	4	down	mRNA
Syne3	4	down	mRNA
Tacc3	4	up	mRNA
Taf9b	4	down	mRNA
Tle1	4	down	mRNA
Tlr6	4	down	mRNA
Tmem108	4	up	mRNA
Tmem176a	4	down	mRNA
Tnn	4	up	mRNA
Triobp	4	down	mRNA
Tshr	4	up	mRNA
Ttc39b	4	up	mRNA
Unc13c	4	down	mRNA
Uros	4	up	mRNA
Usp53	4	down	mRNA
Veph1	4	down	mRNA
Vgf	4	up	mRNA
Vwa8	4	down	mRNA
Wasl	4	down	mRNA
Zfp667	4	down	mRNA
Zfp775	4	down	mRNA
Zmat3	4	up	mRNA
Ache	3	down	mRNA
Adm	3	down	mRNA
Afap1	3	down	mRNA
Ankle1	3	up	mRNA
Ano6	3	up	mRNA
Asmt	3	up	mRNA
Atp1a1	3	up	mRNA
B3galt6	3	up	mRNA
Bcl11a	3	up	mRNA
Bend5	3	down	mRNA
Bnc2	3	down	mRNA
Bop1	3	up	mRNA
Bub1b	3	up	mRNA
Cdc45	3	up	mRNA
Cenpm	3	up	mRNA
Chd7	3	down	mRNA
Chrm3	3	down	mRNA
Chst2	3	up	mRNA
Clcn6	3	down	mRNA
Clmp	3	up	mRNA
Col13a1	3	down	mRNA
Crebrf	3	down	mRNA
Ctsd	3	down	mRNA
Cuedc2	3	up	mRNA
Cyp4f39	3	up	mRNA
Dap3	3	up	mRNA
Ddah1	3	up	mRNA
Dennd4a	3	down	mRNA
Dhrs3	3	down	mRNA
Dmxl1	3	down	mRNA
Dnajc25	3	up	mRNA
Dpt	3	up	mRNA
Dpysl5	3	up	mRNA
Enpp3	3	up	mRNA
Fam131b	3	up	mRNA
Fam227b	3	down	mRNA
Fanci	3	up	mRNA
Fmo4	3	down	mRNA
Frmd4b	3	down	mRNA
Galnt16	3	up	mRNA
Gpcpd1	3	down	mRNA
Has1	3	up	mRNA
Hdgf	3	up	mRNA
Heph	3	down	mRNA
Hnrnpa1	3	up	mRNA
Hsdl2	3	down	mRNA
Igf2r	3	up	mRNA
Il7	3	down	mRNA
Imp4	3	up	mRNA
Impad1	3	up	mRNA
Itgb4	3	down	mRNA
Kcnf1	3	up	mRNA
Kif26a	3	down	mRNA
Klhdc8a	3	down	mRNA
Knstrn	3	up	mRNA
Larp1	3	up	mRNA
Lcn2	3	up	mRNA
Lcorl	3	down	mRNA
LOC100911204	3	up	mRNA
Lrrc4	3	up	mRNA
Lsm4	3	up	mRNA
Lurap1	3	down	mRNA
Mark1	3	down	mRNA
Mastl	3	up	mRNA
Mboat7	3	down	mRNA
Mcfd2	3	up	mRNA
Mdk	3	down	mRNA
Mecom	3	up	mRNA
Megf11	3	up	mRNA
Meox2	3	down	mRNA
MGC108823	3	down	mRNA
Mmp13	3	up	mRNA
Mpnd	3	up	mRNA
Mrps24	3	up	mRNA
Nbl1	3	down	mRNA
Ndst3	3	up	mRNA
Nfkbiz	3	up	mRNA
Nip7	3	up	mRNA
Nme1	3	up	mRNA
Nrp1	3	up	mRNA
Nxph3	3	up	mRNA
Olfm1	3	up	mRNA
Osbpl3	3	down	mRNA
Pam	3	down	mRNA
Pard3b	3	down	mRNA
Parpbp	3	up	mRNA
Pbxip1	3	down	mRNA
Pced1b	3	down	mRNA
Pclo	3	down	mRNA
Pear1	3	down	mRNA
Pgam1	3	up	mRNA
Pgam5	3	up	mRNA
Pgm5	3	down	mRNA
Phkb	3	down	mRNA
Pi4ka	3	down	mRNA
Plk4	3	up	mRNA
Pnma2	3	down	mRNA
Pou2f3	3	down	mRNA
Prdm10	3	down	mRNA
Prelid2	3	down	mRNA
Prkab2	3	down	mRNA
Prmt1	3	up	mRNA
Prpsap1	3	up	mRNA
Prrt2	3	down	mRNA
Psd3	3	down	mRNA
Ptms	3	up	mRNA
Ptn	3	down	mRNA
Rab3ip	3	down	mRNA
Rad51c	3	up	mRNA
Rap1gap2	3	up	mRNA
Rbfox1	3	up	mRNA
Rbm47	3	down	mRNA
Rfk	3	down	mRNA
Rgs10	3	up	mRNA
Rnf125	3	up	mRNA
Runx1	3	up	mRNA
Runx1t1	3	down	mRNA
Ruvbl2	3	up	mRNA
Scly	3	down	mRNA
Scn8a	3	down	mRNA
Sdad1	3	up	mRNA
Sdc1	3	up	mRNA
Sema3a	3	up	mRNA
2019-09-11	3	down	mRNA
Sfrp5	3	down	mRNA
Sgk3	3	down	mRNA
Sh2d3c	3	down	mRNA
Ska1	3	up	mRNA
Slc20a2	3	down	mRNA
Slc7a6	3	up	mRNA
Slco1a2	3	down	mRNA
Sp100	3	up	mRNA
Sp2	3	down	mRNA
Stap2	3	up	mRNA
Steap2	3	up	mRNA
Stk39	3	down	mRNA
Stxbp3	3	down	mRNA
Sulf2	3	down	mRNA
Sumo3	3	up	mRNA
Susd2	3	down	mRNA
Sv2a	3	up	mRNA
Syn2	3	down	mRNA
Taf5l	3	up	mRNA
Tbc1d8	3	down	mRNA
Tctn3	3	down	mRNA
Tdh	3	down	mRNA
Thoc3	3	up	mRNA
Tktl1	3	down	mRNA
Tlr1	3	down	mRNA
Tmem132c	3	down	mRNA
Tmem173	3	down	mRNA
Tmem45al	3	down	mRNA
Tomm40	3	up	mRNA
Trak2	3	down	mRNA
Trib2	3	down	mRNA
Tspan13	3	down	mRNA
Tubb3	3	up	mRNA
Uap1	3	up	mRNA
Uhrf1bp1l	3	up	mRNA
Uqcrq	3	up	mRNA
Uxs1	3	up	mRNA
Vasp	3	up	mRNA
Wt1	3	up	mRNA
Zfp420	3	down	mRNA
Zfp90	3	down	mRNA
Zmat1	3	down	mRNA
Zmynd19	3	up	mRNA
Aadat	2	up	mRNA
Abca6	2	up	mRNA
Abca8a	2	down	mRNA
Abhd6	2	up	mRNA
Acer3	2	down	mRNA
Ackr4	2	up	mRNA
Acot11	2	down	mRNA
Acsl1	2	up	mRNA
Acsl6	2	down	mRNA
Acss1	2	down	mRNA
Adam23	2	down	mRNA
Adamtsl5	2	down	mRNA
Adh7	2	up	mRNA
Adrb2	2	down	mRNA
Agtr2	2	up	mRNA
Akap12	2	down	mRNA
Akr1c19	2	down	mRNA
Aldh1a1	2	down	mRNA
Alpk3	2	up	mRNA
Ankrd13c	2	down	mRNA
Ankrd55	2	down	mRNA
Anxa6	2	down	mRNA
Ap3b2	2	down	mRNA
Ar	2	up	mRNA
Arap1	2	down	mRNA
Arhgap12	2	down	mRNA
Arhgap42	2	down	mRNA
Arrb1	2	up	mRNA
As3mt	2	down	mRNA
Asic4	2	up	mRNA
Atad3a	2	up	mRNA
Atf3	2	down	mRNA
Atp13a4	2	up	mRNA
Atp5s	2	down	mRNA
Atxn7l2	2	up	mRNA
Bag2	2	up	mRNA
Bag4	2	up	mRNA
Bcat1	2	up	mRNA
Bcl2l13	2	up	mRNA
Bco2	2	up	mRNA
Blmh	2	up	mRNA
Bri3bp	2	up	mRNA
Bsn	2	up	mRNA
Btg2	2	up	mRNA
Bub1	2	up	mRNA
C1qtnf6	2	up	mRNA
Cacna1a	2	down	mRNA
Car9	2	up	mRNA
Card14	2	up	mRNA
Cbln1	2	up	mRNA
Ccdc134	2	up	mRNA
Ccdc50	2	up	mRNA
Ccdc66	2	down	mRNA
Cd244	2	up	mRNA
Cdc14a	2	down	mRNA
Cdc42bpg	2	up	mRNA
Cdc42ep3	2	down	mRNA
Cdk1	2	up	mRNA
Cdkn1a	2	up	mRNA
Cdkn1c	2	down	mRNA
Cdon	2	up	mRNA
Cebpa	2	up	mRNA
Cenpa	2	up	mRNA
Cenpe	2	up	mRNA
Cep55	2	up	mRNA
Cfh	2	down	mRNA
Ch25h	2	down	mRNA
Chac1	2	down	mRNA
Chek2	2	up	mRNA
Chst7	2	down	mRNA
Cirbp	2	down	mRNA
Clec12b	2	down	mRNA
Clec2d	2	up	mRNA
Cox7b	2	up	mRNA
Cpq	2	down	mRNA
Crispld1	2	down	mRNA
Cth	2	down	mRNA
Cthrc1	2	up	mRNA
Cxcl16	2	up	mRNA
Cxcl3	2	up	mRNA
Cyp27b1	2	up	mRNA
Cyp4b1	2	up	mRNA
Cyp7b1	2	down	mRNA
Cyth3	2	up	mRNA
Dact3	2	up	mRNA
Ddx3x	2	up	mRNA
Ddx46	2	up	mRNA
Dgat2	2	up	mRNA
Dgkb	2	down	mRNA
Dlg3	2	down	mRNA
Dnai2	2	up	mRNA
Dpyd	2	down	mRNA
Dqx1	2	down	mRNA
Dsc2	2	up	mRNA
Dtx4	2	up	mRNA
Ebf3	2	up	mRNA
Efhd1	2	down	mRNA
Eif2b2	2	up	mRNA
Eif4a1	2	up	mRNA
Elk3	2	up	mRNA
Elmo1	2	down	mRNA
Elp6	2	up	mRNA
Emc8	2	up	mRNA
Eme1	2	up	mRNA
Eno1	2	up	mRNA
Ephb6	2	up	mRNA
Erg	2	up	mRNA
Esyt3	2	up	mRNA
Ets1	2	down	mRNA
Evi2a	2	down	mRNA
Exosc2	2	up	mRNA
Exosc5	2	up	mRNA
F11r	2	down	mRNA
F13a1	2	down	mRNA
Fam105a	2	up	mRNA
Fam129a	2	up	mRNA
Fam13a	2	up	mRNA
Fam198b	2	up	mRNA
Fam45a	2	down	mRNA
Fam83d	2	up	mRNA
Fbl	2	up	mRNA
Fbxl5	2	up	mRNA
Fgf11	2	down	mRNA
Fmo2	2	down	mRNA
Fndc3b	2	up	mRNA
Folh1	2	down	mRNA
Fosb	2	up	mRNA
Fzd2	2	down	mRNA
Gab1	2	down	mRNA
Gadd45b	2	down	mRNA
Gclm	2	down	mRNA
Gcnt1	2	down	mRNA
Gcsh	2	up	mRNA
Gfpt1	2	up	mRNA
Ggt7	2	up	mRNA
Glis3	2	up	mRNA
Glrb	2	down	mRNA
Gpd1	2	up	mRNA
Gpx3	2	up	mRNA
Grip1	2	up	mRNA
Gss	2	up	mRNA
Gtse1	2	up	mRNA
H2afz	2	up	mRNA
Hdac9	2	down	mRNA
Herc6	2	down	mRNA
Hhat	2	up	mRNA
Hic1	2	up	mRNA
Hist1h2ah	2	up	mRNA
Hist1h2bh	2	up	mRNA
Hist1h3a	2	up	mRNA
Hivep3	2	down	mRNA
Hmgcl	2	up	mRNA
Hook2	2	up	mRNA
Hormad1	2	down	mRNA
Hpse	2	down	mRNA
Ibsp	2	up	mRNA
Ifngr2	2	down	mRNA
Il18r1	2	up	mRNA
Il4r	2	up	mRNA
Ildr2	2	down	mRNA
Irs3	2	down	mRNA
Itga10	2	up	mRNA
Itga11	2	up	mRNA
Itga2	2	up	mRNA
Itgb1	2	down	mRNA
Itm2a	2	down	mRNA
Jagn1	2	up	mRNA
Jph1	2	down	mRNA
Kank4	2	down	mRNA
Kcna2	2	down	mRNA
Kcnj16	2	up	mRNA
Kcnma1	2	up	mRNA
Kcnq5	2	up	mRNA
Kcnt1	2	down	mRNA
Kdm4c	2	down	mRNA
Kif11	2	up	mRNA
Kif14	2	up	mRNA
Kif18a	2	up	mRNA
Kif21b	2	up	mRNA
Klf16	2	up	mRNA
Klhdc3	2	up	mRNA
Klhl8	2	down	mRNA
Krt10	2	up	mRNA
Lad1	2	down	mRNA
Laptm5	2	down	mRNA
Ldha	2	up	mRNA
Lefty2	2	up	mRNA
Lgals9	2	down	mRNA
Lgmn	2	up	mRNA
LOC100912068	2	up	mRNA
LOC100912450	2	down	mRNA
LOC102553785	2	down	mRNA
LOC102556347	2	up	mRNA
LOC103690149	2	up	mRNA
LOC290595	2	up	mRNA
LOC497963	2	up	mRNA
LOC499643	2	down	mRNA
LOC681355	2	down	mRNA
LOC684773	2	up	mRNA
LOC691418	2	up	mRNA
Lpl	2	up	mRNA
Lrrc4c	2	down	mRNA
Lsm1	2	up	mRNA
Ltbp2	2	up	mRNA
Ltbr	2	up	mRNA
Lysmd4	2	down	mRNA
Mamdc2	2	up	mRNA
Mapk12	2	down	mRNA
Mapk9	2	down	mRNA
Mapt	2	down	mRNA
Mat1a	2	down	mRNA
Mbd3	2	up	mRNA
Mcat	2	up	mRNA
Mcm10	2	up	mRNA
Mcm4	2	up	mRNA
Medag	2	up	mRNA
Mei1	2	up	mRNA
Melk	2	up	mRNA
Met	2	down	mRNA
Mid1	2	down	mRNA
Mid1ip1	2	down	mRNA
Mis18bp1	2	up	mRNA
Mki67	2	up	mRNA
Mmp10	2	up	mRNA
Mmp2	2	up	mRNA
Mpzl3	2	up	mRNA
Mrps11	2	up	mRNA
Mta1	2	up	mRNA
Mtmr7	2	up	mRNA
Mtss1	2	down	mRNA
Mx2	2	down	mRNA
Myom3	2	up	mRNA
Mypn	2	up	mRNA
Naa25	2	up	mRNA
Naalad2	2	down	mRNA
Nans	2	up	mRNA
Nap1l3	2	down	mRNA
Nat8l	2	down	mRNA
Ncln	2	up	mRNA
Ndc80	2	up	mRNA
Ndst2	2	up	mRNA
Nek2	2	up	mRNA
Nfatc1	2	down	mRNA
Nipa1	2	down	mRNA
Nolc1	2	up	mRNA
Nomo1	2	up	mRNA
Nova1	2	up	mRNA
Nptx2	2	up	mRNA
Nr3c2	2	down	mRNA
Nrbp2	2	down	mRNA
Nrxn2	2	down	mRNA
Ntm	2	down	mRNA
Ntmt1	2	up	mRNA
Nup43	2	up	mRNA
Oas1a	2	down	mRNA
Oas1b	2	down	mRNA
Opcml	2	down	mRNA
Oprk1	2	down	mRNA
Optn	2	down	mRNA
Osbpl6	2	up	mRNA
P4ha3	2	up	mRNA
Pa2g4	2	up	mRNA
Panx2	2	down	mRNA
Papss2	2	down	mRNA
Pcdh10	2	down	mRNA
Pcyt1a	2	down	mRNA
Pdap1	2	up	mRNA
Pde1c	2	down	mRNA
Pde4b	2	up	mRNA
Peli2	2	up	mRNA
Pfkfb3	2	up	mRNA
Phlpp1	2	down	mRNA
Pi16	2	up	mRNA
Plagl1	2	down	mRNA
Plcb4	2	up	mRNA
Plekhh1	2	down	mRNA
Plin1	2	up	mRNA
Plod3	2	up	mRNA
Plvap	2	up	mRNA
Polm	2	up	mRNA
Polr3b	2	up	mRNA
Pon2	2	down	mRNA
Ppm1g	2	up	mRNA
Ppm1h	2	up	mRNA
Ppp1r13b	2	down	mRNA
Ppp1r9a	2	down	mRNA
Prdx2	2	up	mRNA
Prelid1	2	up	mRNA
Prim1	2	up	mRNA
Prkd1	2	down	mRNA
Prrt3	2	up	mRNA
Prrx2	2	up	mRNA
Prss35	2	up	mRNA
Prss36	2	up	mRNA
Ptchd4	2	down	mRNA
Ptpn21	2	down	mRNA
Pvalb	2	up	mRNA
Pwp2	2	up	mRNA
Rab27a	2	down	mRNA
Rab38	2	up	mRNA
Rad51	2	up	mRNA
Rala	2	down	mRNA
Ralgps2	2	down	mRNA
Ran	2	up	mRNA
Rasd1	2	up	mRNA
Rasl11b	2	up	mRNA
Rb1	2	down	mRNA
Rbpjl	2	up	mRNA
Rcc2	2	up	mRNA
Rcsd1	2	down	mRNA
Reep4	2	up	mRNA
Rere	2	up	mRNA
RGD1304622	2	down	mRNA
RGD1310110	2	up	mRNA
RGD1310819	2	up	mRNA
RGD1311892	2	up	mRNA
RGD1561149	2	down	mRNA
RGD1564899	2	up	mRNA
RGD1565222	2	up	mRNA
RGD1565616	2	down	mRNA
Rhbdl1	2	down	mRNA
Rhbdl3	2	down	mRNA
Rin2	2	up	mRNA
Rnf166	2	up	mRNA
Rnf207	2	up	mRNA
Rnf39	2	down	mRNA
Robo2	2	down	mRNA
Rprml	2	up	mRNA
Rrp12	2	up	mRNA
Rsph9	2	down	mRNA
Rwdd2a	2	up	mRNA
Rxfp1	2	up	mRNA
S100a16	2	down	mRNA
Sall1	2	down	mRNA
Sbno2	2	up	mRNA
Serp2	2	up	mRNA
Serpine1	2	up	mRNA
Sez6l	2	up	mRNA
Sf3b5	2	up	mRNA
Sgcg	2	up	mRNA
Shf	2	down	mRNA
Sim2	2	up	mRNA
Six1	2	up	mRNA
Ska3	2	up	mRNA
Slc20a1	2	up	mRNA
Slc25a21	2	up	mRNA
Slc25a42	2	down	mRNA
Slc27a6	2	up	mRNA
Slc2a12	2	up	mRNA
Slc2a13	2	down	mRNA
Slc9b2	2	up	mRNA
Smyd4	2	down	mRNA
Sntg2	2	up	mRNA
Snx1	2	up	mRNA
Snx25	2	up	mRNA
Socs3	2	up	mRNA
Sod2	2	up	mRNA
Sorbs3	2	down	mRNA
Spry1	2	up	mRNA
Spry2	2	down	mRNA
Ssrp1	2	up	mRNA
St3gal5	2	down	mRNA
St6gal1	2	down	mRNA
Stbd1	2	down	mRNA
Stc1	2	up	mRNA
Steap3	2	up	mRNA
Stk38	2	up	mRNA
Stom	2	down	mRNA
Sult1d1	2	down	mRNA
Tef	2	down	mRNA
Tenm2	2	down	mRNA
Tenm3	2	down	mRNA
Terf1	2	down	mRNA
Timm8a1	2	up	mRNA
Tinagl1	2	down	mRNA
Tmcc3	2	down	mRNA
Tmem116	2	down	mRNA
Tmem140	2	down	mRNA
Tmem145	2	down	mRNA
Tmem150a	2	down	mRNA
Tmem167a	2	up	mRNA
Tmem176b	2	down	mRNA
Tmem178a	2	up	mRNA
Tmem200c	2	down	mRNA
Tmem252	2	down	mRNA
Tmem64	2	down	mRNA
Tmem98	2	up	mRNA
Tmprss5	2	up	mRNA
Tmtc4	2	down	mRNA
Tnfrsf26	2	up	mRNA
Tnnt2	2	down	mRNA
Tomm20	2	up	mRNA
Tox	2	down	mRNA
Tp53bp2	2	down	mRNA
Tpd52l2	2	up	mRNA
Triap1	2	up	mRNA
Trim5	2	down	mRNA
Trnp1	2	down	mRNA
Trpm4	2	up	mRNA
Trps1	2	up	mRNA
Tshz3	2	up	mRNA
Tspo	2	up	mRNA
Tst	2	up	mRNA
Tstd3	2	up	mRNA
Ttf2	2	up	mRNA
Tube1	2	up	mRNA
Tubg2	2	up	mRNA
Tymp	2	up	mRNA
Ube2g2	2	up	mRNA
Ube3d	2	up	mRNA
Usp3	2	up	mRNA
Usp54	2	down	mRNA
Vasn	2	up	mRNA
Vom2r18	2	up	mRNA
Vps13a	2	down	mRNA
Vsig10l	2	up	mRNA
Was	2	down	mRNA
Wdr92	2	up	mRNA
Wdsub1	2	down	mRNA
Wee1	2	down	mRNA
Wfs1	2	down	mRNA
Wnk1	2	down	mRNA
Wnt16	2	down	mRNA
Xkr8	2	up	mRNA
Yeats4	2	up	mRNA
Zbtb37	2	down	mRNA
Zdhhc16	2	up	mRNA
Zfhx4	2	up	mRNA
Zfp560	2	down	mRNA
Zfp563	2	down	mRNA
Zic2	2	down	mRNA
rno-miR-298-5p	262	up	miRNA
rno-miR-3120	153	up	miRNA
rno-miR-125a-3p	136	up	miRNA
rno-miR-214-3p	136	up	miRNA
rno-miR-212-5p	135	up	miRNA
rno-miR-135a-5p	128	up	miRNA
rno-miR-7a-5p	108	up	miRNA
rno-miR-351-5p	104	down	miRNA
rno-miR-6325	100	down	miRNA
rno-miR-199a-5p	89	up	miRNA
rno-miR-322-5p	84	down	miRNA
rno-miR-92a-1-5p	84	up	miRNA
rno-miR-152-5p	79	up	miRNA
rno-miR-224-5p	79	up	miRNA
rno-miR-542-3p	73	down	miRNA
rno-miR-3559-5p	61	down	miRNA
rno-miR-181b-2-3p	60	up	miRNA
rno-miR-7b	59	up	miRNA
rno-miR-296-3p	58	up	miRNA
rno-miR-653-5p	57	down	miRNA
rno-miR-146a-5p	51	up	miRNA
rno-miR-322-3p	49	down	miRNA
rno-miR-483-3p	49	down	miRNA
rno-miR-125b-2-3p	47	down	miRNA
rno-let-7f-1-3p	44	up	miRNA
rno-miR-582-5p	43	up	miRNA
rno-miR-483-5p	41	down	miRNA
rno-miR-205	40	up	miRNA
rno-miR-129-5p	38	up	miRNA
rno-miR-18a-3p	38	up	miRNA
rno-miR-212-3p	33	up	miRNA
rno-miR-146b-5p	29	up	miRNA
rno-miR-503-5p	26	down	miRNA
rno-miR-195-3p	25	up	miRNA
rno-miR-137-3p	24	down	miRNA
rno-miR-155-3p	23	up	miRNA
rno-miR-132-3p	21	up	miRNA
rno-miR-199a-3p	16	up	miRNA
rno-miR-150-5p	15	down	miRNA
rno-miR-155-5p	15	up	miRNA
rno-miR-181a-2-3p	14	up	miRNA
rno-miR-27a-5p	13	up	miRNA
rno-miR-29b-1-5p	13	up	miRNA
rno-miR-582-3p	12	up	miRNA
rno-miR-128-3p	10	up	miRNA
rno-miR-146b-3p	9	up	miRNA
rno-miR-503-3p	8	down	miRNA
rno-miR-99b-3p	8	up	miRNA
rno-miR-129-2-3p	7	up	miRNA
rno-miR-125b-1-3p	6	up	miRNA
rno-miR-138-2-3p	6	up	miRNA
rno-miR-409a-5p	5	down	miRNA
rno-miR-450a-5p	3	down	miRNA
